# Supplementary material for: Inferring protein expression changes from mRNA in Alzheimer’s dementia using deep neural networks
Source: Nat Commun. 2022 Feb 3;13:655. doi: 10.1038/s41467-022-28280-1 (PMC8814036; doi:10.1038/s41467-022-28280-1)
Supplement: Supplementary file 5 — Supplementary Data 1 [file 41467_2022_28280_MOESM5_ESM.xlsx]

## Sheet: Supplementary Data 1 (a)
Supplementary Data 1 (a) Correlation of TMT protein with estimated protein and mRNA for the TMT cohort. Pearson’s correlation test was used for this comparison and the significance was adjusted with FDR for multiple comparisons.
Ensemble ID	Protein ID	Cor [TMT vs estProtein]	P-value [TMT vs estProtein]	FDR [TMT vs estProtein]	Cor [TMT vs mRNA]	P-value [TMT vs mRNA]	FDR [TMT vs mRNA]
ENSG00000000003	TSPAN6|O43657	0.131337	0.0235933	0.00511123	0.0106168	0.855426	0.403098
ENSG00000000419	DPM1|O60762	0.434586	4.02353e-19	1.57558e-18	0.147209	0.00383946	0.00682617
ENSG00000000971	CFH|P08603	0.287211	9.98335e-09	7.67989e-09	0.150589	0.0030945	0.00573989
ENSG00000001036	FUCA2|Q9BTY2	0.119819	0.0380663	0.00790723	0.0631875	0.27529	0.188938
ENSG00000001084	GCLC|P48506	0.138191	0.00668439	0.00162723	0.0353053	0.49032	0.28207
ENSG00000001461	NIPAL3|Q6P499	0.224223	2.06129e-05	8.5329e-06	0.158993	0.0027002	0.00514768
ENSG00000001497	LAS1L|Q9Y4W2	0.04381	0.411214	0.0667812	0.113561	0.0326793	0.0382234
ENSG00000001561	ENPP4|Q9Y6X5	0.260098	4.85011e-07	2.76548e-07	0.175171	0.000789253	0.00190147
ENSG00000001629	ANKIB1|Q9P2G1	0.131911	0.00965875	0.0022691	0.0353025	0.490355	0.28207
ENSG00000001630	CYP51A1|Q16850	0.504588	3.63014e-25	3.56051e-24	0.115862	0.0262462	0.0321797
ENSG00000001631	KRIT1|O00522	0.214698	2.20479e-05	9.08365e-06	0.0200241	0.695685	0.355111
ENSG00000002330	BAD|Q92934	0.146219	0.00636036	0.00155426	-0.0444629	0.408991	0.248382
ENSG00000002549	LAP3|P28838	0.232329	4.20556e-06	1.9879e-06	0.096944	0.0576979	0.0595797
ENSG00000002586	CD99|P14209	0.466215	9.66653e-22	5.87547e-21	0.432891	1.19077e-18	1.04424e-16
ENSG00000002746	HECW1|Q76N89	-0.0350581	0.493365	0.0782153	0.0329186	0.520133	0.294183
ENSG00000002822	MAD1L1|Q9Y6D9	0.0557515	0.275807	0.0466018	0.0158887	0.756288	0.37485
ENSG00000002834	LASP1|Q14847	0.274057	4.82276e-08	3.31011e-08	-0.00465245	0.927594	0.42438
ENSG00000002919	SNX11|Q9Y5W9	-0.00703666	0.895936	0.131919	0.00876685	0.870551	0.407379
ENSG00000003056	M6PR|P20645	0.133211	0.00971017	0.00227942	0.0571984	0.268583	0.185862
ENSG00000003096	KLHL13|Q9P2N7	-0.0238289	0.735769	0.111369	-0.075062	0.287162	0.194912
ENSG00000003147	ICA1|Q05084	0.17176	0.000724948	0.000215467	0.139992	0.00599824	0.00978176
ENSG00000003249	DBNDD1|Q9H9R9	0.187526	0.000286556	9.25667e-05	0.158042	0.00229683	0.00451614
ENSG00000003393	ALS2|Q96Q42	0.147229	0.00383458	0.000976686	0.0382005	0.455422	0.268131
ENSG00000003509	NDUFAF7|Q7L592	0.408935	6.51643e-17	1.91898e-16	0.0338679	0.508165	0.289185
ENSG00000003756	RBM5|P52756	0.158994	0.00347609	0.000890787	0.0373328	0.495233	0.284038
ENSG00000003987	MTMR7|Q9Y216	0.466237	4.04187e-22	2.5603e-21	0.252921	5.11496e-07	3.50434e-06
ENSG00000003989	SLC7A2|P52569	0.52636	3.49641e-28	5.74647e-27	0.321416	1.7495e-10	2.82805e-09
ENSG00000004059	ARF5|P84085	0.200326	7.7206e-05	2.84026e-05	0.167358	0.000994447	0.00228442
ENSG00000004139	SARM1|Q6SZW1	0.218345	1.58219e-05	6.70715e-06	0.170754	0.000779766	0.0018799
ENSG00000004142	POLDIP2|Q9Y2S7	0.305348	9.925e-10	9.09022e-10	0.161067	0.00154196	0.00327415
ENSG00000004399	PLXND1|Q9Y4D7	0.246009	1.05945e-06	5.62424e-07	0.187839	0.000214004	0.000621425
ENSG00000004455	AK2|P54819	0.144559	0.00453316	0.0011377	0.047426	0.354006	0.224472
ENSG00000004468	CD38|P28907	0.139072	0.00634051	0.00154972	0.16301	0.00134884	0.00292788
ENSG00000004478	FKBP4|Q02790	0.576482	2.18113e-35	9.82488e-34	0.429899	1.0533e-18	9.72301e-17
ENSG00000004487	KDM1A|O60341	0.037339	0.482506	0.0767299	-0.0436701	0.411384	0.249404
ENSG00000004534	RBM6|P78332	0.0378761	0.513415	0.0810373	0.0739169	0.201715	0.151559
ENSG00000004660	CAMKK1|Q8N5S9	0.154346	0.00242221	0.000642945	0.023938	0.640052	0.33659
ENSG00000004700	RECQL|P46063	0.217006	1.78838e-05	7.49758e-06	0.230651	4.95191e-06	2.47793e-05
ENSG00000004766	CCDC132; VPS50|Q96JG6	0.17494	0.000574194	0.000174368	0.0398137	0.436597	0.260545
ENSG00000004776	HSPB6|O14558	0.220614	1.95081e-05	8.11423e-06	0.197644	0.000135481	0.000424322
ENSG00000004777	ARHGAP33|O14559	0.201134	0.000365925	0.000115698	0.110551	0.0518289	0.0546454
ENSG00000004779	NDUFAB1|O14561	0.197774	0.000149064	5.13871e-05	0.103095	0.0496841	0.0529248
ENSG00000004864	SLC25A13|Q9UJS0	0.22543	8.17099e-06	3.67654e-06	0.0763952	0.135087	0.112609
ENSG00000004866	ST7|Q9NRC1	0.125909	0.0240684	0.00519979	-0.12861	0.0211758	0.0271591
ENSG00000004897	CDC27|P30260	0.0191593	0.708216	0.107627	-0.0241976	0.636429	0.335493
ENSG00000004939	SLC4A1|P02730	0.187681	0.00021669	7.2065e-05
ENSG00000004961	HCCS|P53701	0.0821265	0.108096	0.0201854	0.10214	0.0454756	0.0492343
ENSG00000004975	DVL2|O14641	0.120879	0.0660672	0.0129642	-0.0994258	0.131051	0.110213
ENSG00000005007	UPF1|Q92900	0.395229	8.2989e-16	2.00661e-15	0.264517	1.43633e-07	1.1783e-06
ENSG00000005022	SLC25A5|P05141	0.166608	0.00114893	0.000326407	0.0381258	0.459868	0.270205
ENSG00000005059	CCDC109B; MCUB|Q9NWR8	0.0539376	0.406489	0.0661022	0.10488	0.105799	0.0943852
ENSG00000005075	POLR2J|P52435	0.360149	2.99147e-12	4.07421e-12	-0.00438621	0.934553	0.426407
ENSG00000005108	THSD7A|Q9UPZ6	0.0295516	0.5668	0.0884814	0.105922	0.0395576	0.0443747
ENSG00000005156	LIG3|P49916	0.36037	8.08069e-13	1.21482e-12	0.171982	0.000880217	0.00208201
ENSG00000005175	RPAP3|Q9H6T3	0.272123	6.03732e-08	4.07473e-08	0.10148	0.0468949	0.0505058
ENSG00000005194	CIAPIN1|Q6FI81	0.255163	4.02055e-07	2.32303e-07	0.181625	0.000347146	0.000939595
ENSG00000005249	PRKAR2B|P31323	0.151242	0.00296657	0.000772093	0.0107251	0.834067	0.396871
ENSG00000005339	CREBBP|Q92793	-0.0842123	0.114244	0.0212358	-0.0200393	0.707507	0.359315
ENSG00000005379	BZRAP1; TSPOAP1|O95153	-0.0117112	0.862248	0.127623	0.000877974	0.989622	0.440508
ENSG00000005381	MPO|P05164	0.0529953	0.385739	0.063099	0.0133651	0.82696	0.395259
ENSG00000005421	PON1|P27169	0.14827	0.00705925	0.00170755
ENSG00000005436	GCFC2|P16383	0.252299	2.14453e-06	1.07551e-06	0.099187	0.0661386	0.0663238
ENSG00000005448	WDR54|Q9H977	0.184502	0.000366951	0.00011595	0.00239884	0.963371	0.434079
ENSG00000005469	CROT|Q9UKG9	0.22933	3.25744e-05	1.29427e-05	0.122582	0.0278496	0.0337446
ENSG00000005471	ABCB4|P21439	0.165101	0.00148169	0.000410959	0.0029911	0.954398	0.432217
ENSG00000005486	RHBDD2|Q6NTF9	0.591155	8.37619e-37	4.0749e-35	-0.132074	0.0103558	0.0153663
ENSG00000005810	NA|O75592	0.310065	5.30137e-10	5.04508e-10	-0.00265281	0.958676	0.433167
ENSG00000005882	PDK2|Q15119	0.105577	0.0386476	0.00801702	0.15582	0.00219706	0.00436647
ENSG00000005884	ITGA3|P26006	0.132798	0.0115501	0.00266807	0.106354	0.0434405	0.0476698
ENSG00000005893	LAMP2|P13473	0.078513	0.124565	0.0229092	0.113863	0.0256652	0.0316555
ENSG00000006007	GDE1|Q9NZC3	0.127523	0.0123842	0.00283919	0.130523	0.0104568	0.0154824
ENSG00000006016	CRLF1|O75462	0.30659	1.42445e-06	7.40676e-07	0.358304	1.28128e-08	1.3661e-07
ENSG00000006025	OSBPL7|Q9BZF2	0.0413052	0.433973	0.0699542	-0.100092	0.0574427	0.0593511
ENSG00000006047	YBX2|Q9Y2T7	0.233865	4.7025e-05	1.81046e-05	0.0224336	0.700213	0.356741
ENSG00000006071	ABCC8|Q09428	0.108535	0.0395684	0.00818378	0.18302	0.000483	0.00124762
ENSG00000006116	CACNG3|O60359	0.29316	4.76614e-09	3.89821e-09	0.166279	0.00107333	0.00243219
ENSG00000006118	TMEM132A|Q24JP5	0.172281	0.00069795	0.000208309	0.225146	8.39348e-06	3.90485e-05
ENSG00000006125	AP2B1|P63010	0.101818	0.0461634	0.00938402	0.0490146	0.338097	0.218412
ENSG00000006128	TAC1|P20366	0.181581	0.00106435	0.000304799	0.166402	0.00274198	0.00519907
ENSG00000006282	SPATA20|Q8TB22	0.60028	5.84983e-39	4.44665e-37	0.604532	1.25047e-39	7.31066e-37
ENSG00000006451	RALA|P11233	0.101206	0.0474955	0.00963066	-0.0795047	0.119863	0.103153
ENSG00000006530	AGK|Q53H12	0.174238	0.00060471	0.000182495	0.157777	0.00192771	0.0039337
ENSG00000006607	FARP2|O94887	0.0976968	0.0829243	0.0159126	0.230192	3.60586e-05	0.000140229
ENSG00000006625	GGCT|O75223	0.220867	1.25366e-05	5.42607e-06	0.231245	4.67431e-06	2.35244e-05
ENSG00000006712	PAF1|Q8N7H5	0.113936	0.0306711	0.00650099	0.042397	0.422559	0.254205
ENSG00000006715	VPS41|P49754	0.374341	3.21517e-14	6.09087e-14	0.111887	0.0283596	0.0341386
ENSG00000006740	ARHGAP44|Q17R89	0.218488	1.56166e-05	6.62703e-06	0.106584	0.0368208	0.041773
ENSG00000006744	ELAC2|Q9BQ52	0.46808	4.13354e-21	2.24432e-20	0.356887	2.58604e-12	6.12924e-11
ENSG00000006747	SCIN|Q9Y6U3	0.461543	1.17806e-21	7.05797e-21	0.46345	7.64362e-22	1.11718e-19
ENSG00000006837	CDKL3|Q8IVW4	0.124255	0.0465953	0.00946075	-0.109792	0.0789473	0.0758507
ENSG00000007047	MARK4|Q96L34	0.170943	0.000769198	0.000227494	0.0523155	0.306531	0.204148
ENSG00000007080	CCDC124|Q96CT7	0.358086	8.11424e-13	1.21835e-12	-0.0174335	0.736156	0.368161
ENSG00000007168	PAFAH1B1|P43034	0.297932	2.60092e-09	2.2214e-09	0.213385	2.48109e-05	0.000100848
ENSG00000007202	KIAA0100|Q14667	0.134562	0.00965748	0.0022691	0.107447	0.0391163	0.0439641
ENSG00000007237	GAS7|O60861	0.433544	4.98995e-19	1.93893e-18	0.228417	6.14461e-06	2.96887e-05
ENSG00000007264	MATK|P42679	0.0528066	0.302007	0.0506278	0.0211925	0.678889	0.350052
ENSG00000007314	SCN4A|P35499	0.120277	0.0183828	0.00407609
ENSG00000007384	RHBDF1|Q96CC6	0.127121	0.0179991	0.0040005	0.134136	0.0125128	0.017886
ENSG00000007392	LUC7L|Q9NQ29	0.496588	2.64967e-25	2.75433e-24	-0.254368	4.38013e-07	3.06146e-06
ENSG00000007402	CACNA2D2|Q9NY47	0.0630332	0.217803	0.0377235	0.046152	0.367098	0.230153
ENSG00000007516	BAIAP3|O94812	0.411466	4.02118e-17	1.21412e-16	0.40121	2.77413e-16	1.4524e-14
ENSG00000007923	DNAJC11|Q9NVH1	0.108581	0.0334123	0.00702812	0.0943798	0.0646667	0.0652019
ENSG00000008018	PSMB1|P20618	0.212506	2.68415e-05	1.08672e-05	0.00205123	0.968042	0.435336
ENSG00000008056	SYN1|P17600	0.204093	5.60521e-05	2.12712e-05	-0.0524938	0.304883	0.203359
ENSG00000008086	CDKL5|O76039	0.145734	0.00421272	0.00106431	0.0710747	0.164531	0.130575
ENSG00000008118	CAMK1G|Q96NX5	0.446761	1.33083e-19	5.54305e-19	0.247906	1.33431e-06	8.13996e-06
ENSG00000008130	NADK|O95544	0.114989	0.0437447	0.00895824	-0.0790377	0.166471	0.131668
ENSG00000008256	CYTH3|O43739	0.184975	0.000267989	8.73111e-05	-0.0560726	0.273047	0.187799
ENSG00000008277	ADAM22|Q9P0K1	0.260269	2.30371e-07	1.38979e-07	0.0551373	0.281139	0.19205
ENSG00000008282	SYPL1|Q16563	0.00350008	0.950428	0.13875	0.053278	0.343631	0.220419
ENSG00000008283	CYB561|P49447	0.283298	4.8865e-07	2.78362e-07	0.209473	0.0002294	0.000659579
ENSG00000008294	SPAG9|O60271	0.385498	9.05615e-15	1.87317e-14	-0.0892406	0.0839655	0.0794266
ENSG00000008311	AASS|Q9UDR5	0.297398	2.78497e-09	2.36696e-09	0.205261	5.06967e-05	0.000186604
ENSG00000008394	MGST1|P10620	0.303678	1.23592e-09	1.11509e-09	0.295594	3.50437e-09	4.19542e-08
ENSG00000008441	NFIX|Q14938	0.267182	1.44428e-07	9.08719e-08	0.0537359	0.298684	0.200406
ENSG00000008735	MAPK8IP2|Q13387	0.296103	1.41791e-08	1.06384e-08	-0.00570409	0.914955	0.420749
ENSG00000008869	HEATR5B|Q9P2D3	0.0662324	0.195294	0.0342346	-0.0261157	0.609926	0.326949
ENSG00000008952	SEC62|Q99442	0.187281	0.000223647	7.41355e-05	0.0374211	0.464677	0.271937
ENSG00000008988	RPS20|P60866	0.17399	0.000615847	0.00018558	0.0214522	0.675177	0.349023
ENSG00000009307	CSDE1|O75534	0.36974	6.95085e-14	1.2432e-13	-0.0673203	0.188041	0.143815
ENSG00000009335	UBE3C|Q15386	0.147055	0.00387706	0.000986884	0.0277955	0.587125	0.318495
ENSG00000009413	REV3L|O60673	0.169183	0.0150566	0.00339302	0.0492626	0.481946	0.278788
ENSG00000009694	TENM1|Q9UKZ4	0.113253	0.0672067	0.0131496	0.174459	0.00462415	0.0079357
ENSG00000009780	FAM76A|Q8TAV0	0.0483544	0.483742	0.0768762	0.032404	0.638967	0.336216
ENSG00000009844	VTA1|Q9NP79	0.0886407	0.0827851	0.0158909	0.0189016	0.711964	0.36043
ENSG00000009954	BAZ1B|Q9UIG0	0.185754	0.000340334	0.000108271	-0.0745225	0.153663	0.124112
ENSG00000010017	RANBP9|Q96S59	0.146129	0.00410961	0.00104107	0.0439769	0.390135	0.239963
ENSG00000010165	METTL13|Q8N6R0	0.171545	0.000837472	0.000245972	0.0529155	0.306133	0.203922
ENSG00000010244	ZNF207|O43670	-0.0615762	0.228647	0.0393999	0.0323411	0.527483	0.296743
ENSG00000010256	UQCRC1|P31930	0.175462	0.000552431	0.000168179	0.0802408	0.116462	0.10107
ENSG00000010270	STARD3NL|O95772	0.0565059	0.290412	0.0488727	-0.00222526	0.966817	0.435017
ENSG00000010278	CD9|P21926	0.132785	0.00918481	0.00217118	0.0956501	0.0611325	0.0623735
ENSG00000010282	HHATL|Q9HCP6	0.214831	3.16229e-05	1.25958e-05	0.242622	2.41173e-06	1.33858e-05
ENSG00000010295	IFFO1|Q0D2I5	0.118457	0.0262575	0.00563421	0.0853027	0.110123	0.0969841
ENSG00000010322	NISCH|Q9Y2I1	0.260638	2.21161e-07	1.34154e-07	0.0734931	0.150601	0.122578
ENSG00000010327	STAB1|Q9NY15	0.338962	9.57891e-10	8.81241e-10	0.341523	7.02835e-10	1.00219e-08
ENSG00000010404	IDS|P22304	0.258892	2.68018e-07	1.59945e-07	0.0507093	0.321639	0.210928
ENSG00000010810	FYN|P06241	0.174269	0.000603326	0.000182123	0.167615	0.000976453	0.00225194
ENSG00000010818	HIVEP2|P31629	0.155933	0.0124892	0.0028611	-0.145795	0.0196064	0.0255007
ENSG00000011007	TCEB3; ELOA|Q14241	0.172591	0.00211127	0.000568467	0.00126248	0.982195	0.439109
ENSG00000011009	LYPLA2|O95372	0.184477	0.00027858	9.02781e-05	0.0784513	0.124862	0.106723
ENSG00000011021	CLCN6|P51797	0.0528569	0.301545	0.0505644	0.0360539	0.481162	0.278563
ENSG00000011083	SLC6A7|Q99884	0.267677	1.7215e-07	1.06496e-07	-0.0216843	0.677598	0.34954
ENSG00000011105	TSPAN9|O75954	0.079774	0.192941	0.033866	-0.0249607	0.684171	0.351741
ENSG00000011243	AKAP8L|Q9ULX6	0.505658	2.56148e-26	3.05422e-25	0.000707216	0.988979	0.440508
ENSG00000011260	UTP18|Q9Y5J1	-0.010538	0.882857	0.13023	0.0578652	0.418079	0.252372
ENSG00000011295	TTC19|Q6DKK2	0.520414	4.91512e-28	7.76343e-27	0.422162	4.99249e-18	3.80709e-16
ENSG00000011304	PTBP1|P26599	0.273087	5.39904e-08	3.66633e-08	0.247009	9.54758e-07	6.12266e-06
ENSG00000011347	SYT7|O43581	0.124105	0.0149562	0.00337225	0.112111	0.0280422	0.0339194
ENSG00000011376	LARS2|Q15031	0.4009	2.93747e-16	7.76651e-16	0.282328	1.80875e-08	1.89395e-07
ENSG00000011405	PIK3C2A|O00443	0.36379	1.84964e-13	3.11574e-13	0.20145	7.02148e-05	0.000244587
ENSG00000011422	PLAUR|Q03405	0.217602	0.000291906	9.42448e-05	0.0670285	0.269744	0.186261
ENSG00000011426	ANLN|Q9NQW6	0.206901	4.3983e-05	1.70468e-05	0.141059	0.00562253	0.00926382
ENSG00000011454	RABGAP1|Q9Y3P9	-0.00948571	0.85301	0.126487	0.0871737	0.0880215	0.0822705
ENSG00000011465	DCN|P07585	0.0191444	0.711366	0.108093	0.0298941	0.563354	0.309544
ENSG00000011478	QPCTL|Q9NXS2	-0.0462204	0.406994	0.0661665	0.0752872	0.176423	0.136915
ENSG00000011485	PPP5C|P53041	0.112095	0.0280652	0.00598724	0.089787	0.0788713	0.0757985
ENSG00000011523	CEP68|Q76N32	0.0746799	0.258283	0.0439724	0.0250817	0.704539	0.358171
ENSG00000011566	MAP4K3|Q8IVH8	0.243475	1.37631e-06	7.17482e-07	0.134451	0.00833758	0.012901
ENSG00000011677	GABRA3|P34903	0.275609	4.02197e-08	2.81125e-08	-0.0842062	0.0994252	0.0902129
ENSG00000012061	ERCC1|P07992	0.109421	0.122037	0.0224883	-0.028118	0.691933	0.354123
ENSG00000012211	PRICKLE3|O43900	-0.00650955	0.92009	0.134985	-0.066985	0.301383	0.201792
ENSG00000012223	LTF|P02788	0.102216	0.0476333	0.00965377	0.160009	0.00185552	0.00380854
ENSG00000012232	EXTL3|O43909	0.243567	0.000240428	7.90946e-05	0.153481	0.0218668	0.0278418
ENSG00000012779	ALOX5|P09917	0.324856	4.72591e-07	2.70324e-07	0.348317	5.81038e-08	5.42064e-07
ENSG00000012822	CALCOCO1|Q9P1Z2	0.304984	1.04123e-09	9.50004e-10	-0.0497989	0.330416	0.215313
ENSG00000012963	UBR7|Q8N806	0.224686	1.68166e-05	7.08437e-06	0.136842	0.00933315	0.0141525
ENSG00000012983	NA|Q9Y4K4	0.117726	0.0338761	0.00711337	0.112456	0.0427699	0.0470828
ENSG00000013016	EHD3|Q9NZN3	0.0833477	0.102935	0.0192987	0.0319195	0.532882	0.298887
ENSG00000013275	PSMC4|P43686	0.355826	6.64486e-13	1.0146e-12	-0.0557049	0.276208	0.189383
ENSG00000013288	MAN2B2|Q9Y2E5	0.204611	0.000108077	3.84343e-05	0.107595	0.0433604	0.0476054
ENSG00000013293	SLC7A14|Q8TBB6	0.211458	2.94671e-05	1.18122e-05	-0.00943267	0.853823	0.402516
ENSG00000013297	CLDN11|O75508	0.0892565	0.0806634	0.0155105	0.121355	0.0173544	0.0231466
ENSG00000013364	MVP|Q14764	0.187389	0.000221747	7.3626e-05	0.209486	3.50813e-05	0.000136883
ENSG00000013374	NUB1|Q9Y5A7	0.294858	3.84672e-09	3.19129e-09	0.212523	2.68001e-05	0.000107685
ENSG00000013375	PGM3|O95394	0.171667	0.000729843	0.000216869	0.17508	0.00056826	0.001432
ENSG00000013392	RWDD2A|Q9UIY3	0.0180872	0.784061	0.117638	0.00762101	0.908085	0.418541
ENSG00000013503	POLR3B|Q9NW08	0.0399367	0.519836	0.081887	-0.0119052	0.847908	0.401035
ENSG00000013523	ANGEL1|Q9UNK9	0.155973	0.00538425	0.0013326	0.0960679	0.0877042	0.0820177
ENSG00000013561	RNF14|Q9UBS8	0.162966	0.00269427	0.000709266	0.0823562	0.131349	0.110411
ENSG00000013563	DNASE1L1|P49184	0.278425	6.63077e-08	4.45205e-08	0.306588	2.31968e-09	2.90606e-08
ENSG00000013583	HEBP1|Q9NRV9	0.0140845	0.783229	0.117544	0.141625	0.00543167	0.00899583
ENSG00000014123	UFL1|O94874	0.268051	9.63432e-08	6.2593e-08	0.12898	0.011412	0.0166241
ENSG00000014216	CAPN1|P07384	0.19596	0.000111078	3.93861e-05	0.108405	0.0337001	0.0390916
ENSG00000014641	MDH1|P40925	0.136711	0.0072999	0.00175946	0.00104243	0.983756	0.439482
ENSG00000014824	SLC30A9|Q6PML9	0.0465712	0.362757	0.059701	0.108593	0.0333929	0.0388911
ENSG00000014919	COX15|Q7KZN9	0.137469	0.00697856	0.00169039	0.102833	0.044022	0.0480311
ENSG00000015171	ZMYND11|Q15326	0.119642	0.0355406	0.00743209	0.158788	0.00514671	0.00863705
ENSG00000015475	BID|P55957	0.0489318	0.354581	0.0584582	0.0913779	0.0833862	0.079091
ENSG00000015479	MATR3|P43243	0.22324	1.00458e-05	4.44122e-06	0.101178	0.0475571	0.051078
ENSG00000015592	STMN4|Q9H169	0.400727	5.64779e-16	1.40469e-15	0.169266	0.00096864	0.00224059
ENSG00000015676	NUDCD3|Q8IVD9	0.416328	1.57207e-17	4.9791e-17	0.145075	0.00438996	0.00761954
ENSG00000016391	CHDH|Q8NE62	0.439844	1.34264e-19	5.57317e-19	0.195105	0.000119168	0.00038175
ENSG00000017260	ATP2C1|P98194	0.237951	2.41048e-06	1.19513e-06	0.167944	0.000953872	0.00221442
ENSG00000017797	RALBP1|Q15311	0.0633964	0.215157	0.0373185	-0.00294682	0.954101	0.432217
ENSG00000018189	RUFY3|Q7L099	0.00767083	0.880899	0.129957	0.0534077	0.296529	0.199379
ENSG00000018236	CNTN1|Q12860	0.121978	0.0167836	0.00375092	0.0564693	0.269662	0.186248
ENSG00000018510	AGPS|O00116	0.220192	1.33462e-05	5.74985e-06	0.0413407	0.419198	0.252906
ENSG00000018610	CXorf56|Q9H5V9	0.372984	2.45978e-11	2.89886e-11	-0.134439	0.0198367	0.0257429
ENSG00000018625	ATP1A2|P50993	0.235131	3.19227e-06	1.54681e-06	-0.0532303	0.298139	0.200193
ENSG00000018699	TTC27|Q6P3X3	0.199113	0.00013997	4.85259e-05	0.0300723	0.569003	0.311826
ENSG00000019144	PHLDB1|Q86UU1	0.261839	2.59826e-07	1.55514e-07	0.261638	2.65568e-07	1.96118e-06
ENSG00000019505	SYT13|Q7L8C5	0.179212	0.000479797	0.000147768	-0.0898423	0.0818895	0.0780787
ENSG00000019582	CD74|P04233	0.400073	4.09027e-14	7.62982e-14	0.378208	1.15829e-12	2.98752e-11
ENSG00000020129	NCDN|Q9UBB6	0.325627	6.18354e-11	6.91224e-11	0.0490185	0.33806	0.218412
ENSG00000020577	SAMD4A|Q9UPU9	0.204559	0.00154528	0.000426941	0.184313	0.00441477	0.00764338
ENSG00000020922	MRE11A; MRE11|P49959	0.139947	0.00601473	0.00147692	0.138402	0.0066006	0.0106112
ENSG00000021300	PLEKHB1|Q9UF11	0.0885625	0.0830578	0.0159331	0.0480343	0.347859	0.221939
ENSG00000021355	SERPINB1|P30740	0.4116	3.91913e-17	1.19761e-16	0.113811	0.0257334	0.0317061
ENSG00000021574	SPAST|Q9UBP0	0.299429	2.14585e-09	1.86549e-09	0.148237	0.0035973	0.00647438
ENSG00000021645	NRXN3|Q9Y4C0	0.119614	0.0190414	0.00421292	0.00999455	0.845222	0.400278
ENSG00000021762	OSBPL5|Q9H0X9	-0.0126487	0.856803	0.126956	-0.0173061	0.804989	0.389871
ENSG00000021776	AQR|O60306	0.0408823	0.459206	0.0735633	0.0017127	0.975274	0.437377
ENSG00000021826	CPS1|P31327	0.231117	5.62108e-06	2.60238e-06	0.165172	0.00126923	0.00279037
ENSG00000021852	C8B|P07358	0.229458	0.000478672	0.000147459
ENSG00000022267	FHL1|Q13642	0.324347	7.41352e-11	8.17446e-11	0.0824529	0.106697	0.0948573
ENSG00000022277	RTFDC1|Q9BY42	0.315728	1.37686e-09	1.23401e-09	0.215184	4.68857e-05	0.000174406
ENSG00000022355	GABRA1|P14867	0.269608	8.06444e-08	5.31604e-08	0.170313	0.000804999	0.00193012
ENSG00000022567	SLC45A4|Q5BKX6	0.335981	1.02384e-07	6.61994e-08	0.205879	0.00137198	0.00296893
ENSG00000023171	GRAMD1B|Q3KR37	0.0362344	0.478968	0.0762841	-0.0315273	0.53793	0.300469
ENSG00000023191	RNH1|P13489	0.15223	0.00278236	0.000730243	0.173518	0.000637593	0.00158733
ENSG00000023228	NDUFS1|P28331	0.205045	5.16497e-05	1.97352e-05	0.210213	3.29027e-05	0.000129535
ENSG00000023287	RB1CC1|Q8TDY2	0.0550159	0.282201	0.047636	0.0464648	0.363855	0.228856
ENSG00000023318	ERP44|Q9BS26	0.206347	4.61499e-05	1.78015e-05	0.0564869	0.269513	0.186248
ENSG00000023445	BIRC3|Q13489	0.158793	0.00244514	0.000648596	0.0329694	0.531783	0.298605
ENSG00000023516	AKAP11|Q9UKA4	0.202336	0.000184509	6.23166e-05	-0.109473	0.0446195	0.048502
ENSG00000023572	GLRX2|Q9NS18	0.0820696	0.167806	0.0298418	0.144717	0.01465	0.0202959
ENSG00000023697	DERA|Q9Y315	0.137436	0.00761263	0.00183007	0.106481	0.0390418	0.0439085
ENSG00000023734	STRAP|Q9Y3F4	0.37033	6.301e-14	1.13531e-13	-0.045415	0.374807	0.233573
ENSG00000023902	PLEKHO1|Q53GL0	0.290773	9.24037e-09	7.16726e-09	0.0615689	0.233645	0.168326
ENSG00000023909	GCLM|P48507	0.31704	2.05489e-10	2.12156e-10	0.227222	6.89004e-06	3.26788e-05
ENSG00000024048	UBR2|Q8IWV8	0.37226	4.5632e-14	8.44723e-14	-0.0795628	0.119591	0.10297
ENSG00000024422	EHD2|Q9NZN4	0.0868814	0.0890957	0.016963	0.0832194	0.103468	0.0929671
ENSG00000024862	CCDC28A|Q8IWP9	0.239286	2.69445e-06	1.32512e-06	0.0384039	0.457801	0.269201
ENSG00000025039	RRAGD|Q9NQL2	0.139723	0.00866492	0.00205788	0.0899715	0.0919056	0.0850622
ENSG00000025708	TYMP; SCO2|P19971	0.298029	3.76437e-09	3.13366e-09	0.294697	5.70368e-09	6.52415e-08
ENSG00000025772	TOMM34|Q15785	0.287046	1.45161e-08	1.08711e-08	0.21548	2.50884e-05	0.000101622
ENSG00000025796	SEC63|Q9UGP8	0.107326	0.0355203	0.00742911	0.165757	0.00111351	0.00250862
ENSG00000025800	KPNA6|O60684	0.193946	0.000131014	4.58007e-05	0.0627021	0.220234	0.161584
ENSG00000026025	VIM|P08670	0.23886	2.20012e-06	1.09935e-06	0.25006	6.93218e-07	4.64058e-06
ENSG00000026103	FAS|P25445	0.497384	2.14739e-24	1.89253e-23	0.486378	2.99634e-23	5.53186e-21
ENSG00000026297	RNASET2|O00584	0.276325	3.69727e-08	2.59473e-08	0.240781	1.81192e-06	1.04709e-05
ENSG00000026508	CD44|P16070	0.248503	8.16675e-07	4.44806e-07	0.247623	8.95563e-07	5.78446e-06
ENSG00000026652	AGPAT4|Q9NRZ5	0.26444	1.44873e-07	9.10108e-08	0.030626	0.549621	0.304577
ENSG00000027001	MIPEP|Q99797	0.269399	8.26049e-08	5.43056e-08	0.0217719	0.670618	0.347674
ENSG00000027697	IFNGR1|P15260	0.0796	0.123364	0.0227122	0.0765771	0.138309	0.114776
ENSG00000028203	VEZT|Q9HBM0	-0.050634	0.327486	0.0544861	-0.0299923	0.562072	0.30913
ENSG00000028528	SNX1|Q13596	0.209175	3.60549e-05	1.42049e-05	0.121854	0.0168961	0.0226881
ENSG00000028839	TBPL1|P62380	0.298001	1.51168e-08	1.12724e-08	0.00868942	0.871869	0.407724
ENSG00000029363	BCLAF1|Q9NYF8	0.344466	3.874e-12	5.13248e-12	0.193596	0.000134815	0.000422989
ENSG00000029534	ANK1|P16157	0.215731	2.00814e-05	8.32991e-06	0.0688413	0.178235	0.137894
ENSG00000029639	TFB1M|Q8WVM0	0.473684	1.0945e-18	4.10849e-18	0.267332	1.86747e-06	1.07389e-05
ENSG00000029725	RABEP1|Q15276	0.310296	5.14009e-10	4.91853e-10	0.142802	0.00505355	0.00851488
ENSG00000029993	HMGB3|O15347	0.473116	8.17735e-23	5.81603e-22	0.318957	1.57701e-10	2.58497e-09
ENSG00000030066	NUP160|Q12769	0.119369	0.019289	0.00426073	0.0702903	0.169251	0.133285
ENSG00000030582	GRN|P28799	0.0158259	0.808099	0.12068	0.0864119	0.183991	0.141412
ENSG00000031081	ARHGAP31|Q2M1Z3	0.139961	0.0437669	0.00896126	0.144744	0.0369841	0.0419168
ENSG00000031698	SARS|P49591	0.296043	3.30973e-09	2.78378e-09	0.0997371	0.0508266	0.0538151
ENSG00000031823	RANBP3|Q9H6Z4	0.259494	2.50878e-07	1.5038e-07	-0.000828851	0.987083	0.440296
ENSG00000032389	TSSC1; EIPR1|Q53HC9	0.252154	5.55136e-07	3.12143e-07	-0.0263743	0.606389	0.325877
ENSG00000032444	NA|Q8IY17	0.275015	4.31204e-08	2.99165e-08	0.251591	5.89402e-07	3.98362e-06
ENSG00000032742	IFT88|Q13099	-0.00622691	0.927166	0.135794	0.102352	0.131944	0.110619
ENSG00000033011	ALG1|Q9BT22	0.175964	0.000697455	0.000208212	0.217081	2.66495e-05	0.000107326
ENSG00000033050	ABCF2|Q9UG63	0.384189	5.92314e-15	1.25721e-14	0.112282	0.0278024	0.0336991
ENSG00000033122	LRRC7|Q96NW7	0.193959	0.000130884	4.57685e-05	0.0697465	0.172583	0.134883
ENSG00000033170	FUT8|Q9BYC5	0.159378	0.00402602	0.00102198	0.110382	0.0471143	0.0506955
ENSG00000033178	UBA6|A0AVT1	0.218614	1.54362e-05	6.55964e-06	0.0795814	0.119505	0.102946
ENSG00000033327	GAB2|Q9UQC2	0.227136	6.94693e-06	3.16204e-06	0.0105505	0.83673	0.397437
ENSG00000033627	ATP6V0A1|Q93050	0.081144	0.112394	0.0209302	0.00791095	0.8772	0.409235
ENSG00000033867	SLC4A7|Q9Y6M7	0.0381095	0.530652	0.0833618	-0.0255391	0.674407	0.348854
ENSG00000034053	APBA2|Q99767	0.278979	2.70091e-08	1.94949e-08	0.131342	0.00997945	0.0149406
ENSG00000034152	MAP2K3|P46734	0.308979	1.49613e-08	1.11702e-08	0.180464	0.0011441	0.0025644
ENSG00000034510	TMSB10|P63313	0.114465	0.0296715	0.00630113	0.00302805	0.95428	0.432217
ENSG00000034693	PEX3|P56589	0.308493	1.48603e-09	1.32405e-09	0.170826	0.00100159	0.00229632
ENSG00000034713	GABARAPL2|P60520	0.194099	0.00012939	4.53112e-05	0.0591071	0.247889	0.17516
ENSG00000035141	FAM136A|Q96C01	0.128305	0.0118541	0.00273207	0.145427	0.00429435	0.00748693
ENSG00000035403	VCL|P18206	0.165384	0.00114308	0.000324897	0.194312	0.000127161	0.000403304
ENSG00000035687	ADSS|P30520	0.228692	5.98389e-06	2.75357e-06	0.0832106	0.103505	0.0929763
ENSG00000035862	TIMP2|P16035	0.305751	1.40768e-09	1.25793e-09	0.167402	0.00112096	0.00252219
ENSG00000035928	RFC1|P35251	0.171223	0.00392813	0.000998422	0.0774932	0.194458	0.147549
ENSG00000036054	TBC1D23|Q9NUY8	0.354652	7.99834e-13	1.20542e-12	0.165263	0.00115287	0.0025717
ENSG00000036257	CUL3|Q13618	0.099663	0.0509997	0.0102659	0.0452843	0.376184	0.234326
ENSG00000036448	MYOM2|P54296	0.309715	3.67126e-06	1.75513e-06	0.295778	1.03005e-05	4.67427e-05
ENSG00000036473	OTC|P00480	0.200067	0.000666266	0.000199685
ENSG00000036530	CYP46A1|Q9Y6A2	0.239838	1.99341e-06	1.00807e-06	0.15937	0.00173108	0.00359821
ENSG00000037042	TUBG2|Q9NRH3	0.236889	2.68049e-06	1.31879e-06	0.246279	1.03018e-06	6.51113e-06
ENSG00000037241	RPL26L1|Q9UNX3	0.44369	1.01047e-16	2.89165e-16	0.241984	1.32276e-05	5.79996e-05
ENSG00000037280	FLT4|P35916	0.104661	0.0403762	0.00833861	0.0812815	0.111784	0.0980132
ENSG00000037474	NSUN2|Q08J23	0.465696	9.60173e-22	5.86822e-21	0.151128	0.00322456	0.00592514
ENSG00000037637	FBXO42|Q6P3S6	0.0633512	0.239868	0.0411816	-0.0974732	0.0701626	0.0693284
ENSG00000037757	MRI1|Q9BV20	0.129555	0.0110473	0.00256215	0.177002	0.000492557	0.00127043
ENSG00000038210	PI4K2B|Q8TCG2	-0.214446	0.00281844	0.00073812	0.0371946	0.608514	0.326632
ENSG00000038219	BOD1L1|Q8NFC6	0.0432808	0.422922	0.0683722	0.0342469	0.52609	0.296214
ENSG00000038274	MAT2B|Q9NZL9	0.305301	9.98642e-10	9.13892e-10	0.0529328	0.30085	0.201551
ENSG00000038358	EDC4|Q6P2E9	0.21435	2.27508e-05	9.35425e-06	-0.0448588	0.380691	0.236004
ENSG00000038382	TRIO|O75962	0.133595	0.00876362	0.0020801	0.0643644	0.208221	0.154942
ENSG00000038427	VCAN|P13611	0.115121	0.0240675	0.00519979	0.10716	0.0358075	0.0409806
ENSG00000038532	CLEC16A|Q2KHT3	0.154204	0.002445	0.000648596	0.0702177	0.169694	0.133444
ENSG00000039123	SKIV2L2|P42285	0.288086	8.96398e-09	6.97959e-09	0.0427215	0.40382	0.246094
ENSG00000039319	ZFYVE16|Q7Z3T8	0.230039	1.54913e-05	6.57846e-06	0.175604	0.00103758	0.00236339
ENSG00000039523	FAM65A; RIPOR1|Q6ZS17	0.151882	0.00284597	0.000744688	0.0140946	0.783079	0.382789
ENSG00000039537	C6|P13671	0.290262	4.89604e-07	2.78775e-07
ENSG00000039560	RAI14|Q9P0K7	0.155848	0.00332799	0.000856625	0.229005	1.39129e-05	6.07009e-05
ENSG00000039650	PNKP|Q96T60	0.284652	7.1431e-08	4.76552e-08	0.153938	0.00410252	0.0072026
ENSG00000040199	PHLPP2|Q6ZVD8	0.0813031	0.125729	0.0230951	0.101156	0.0565474	0.058668
ENSG00000040341	NA|Q9NUL3	0.361897	2.51507e-13	4.1392e-13	0.269716	7.9661e-08	7.0593e-07
ENSG00000040608	RTN4R|Q9BZR6	0.154146	0.00272663	0.000717165	0.0225796	0.662522	0.34455
ENSG00000040731	CDH10|Q9Y6N8	0.232138	4.28451e-06	2.01972e-06	0.0313094	0.540745	0.301389
ENSG00000040933	INPP4A|Q96PE3	0.0803373	0.116022	0.0215366	0.00860178	0.866573	0.40633
ENSG00000041353	RAB27B|O00194	0.341037	6.50495e-12	8.40745e-12	0.0105696	0.836438	0.397437
ENSG00000041357	PSMA4|P25789	0.0817432	0.112589	0.0209601	-0.0316775	0.539218	0.300976
ENSG00000041802	LSG1|Q9H089	0.200643	0.000126729	4.44432e-05	0.165558	0.00162106	0.00341521
ENSG00000041982	TNC|P24821	0.217682	1.68136e-05	7.08437e-06	0.238701	2.23558e-06	1.25672e-05
ENSG00000042286	AIFM2|Q9BRQ8	-0.0216291	0.736225	0.111425	0.0289878	0.651625	0.340905
ENSG00000042429	MED17|Q9NVC6	0.152863	0.0159833	0.00358722	0.0307635	0.629713	0.333571
ENSG00000042445	RETSAT|Q6NUM9	0.294182	4.1901e-09	3.45495e-09	0.306136	8.94519e-10	1.24023e-08
ENSG00000042493	CAPG|P40121	0.363602	1.90739e-13	3.20857e-13	0.378667	1.54018e-14	6.20992e-13
ENSG00000042753	AP2S1|P53680	-0.0204463	0.689599	0.105166	-0.0622226	0.223789	0.163427
ENSG00000043093	DCUN1D1|Q96GG9	0.0997439	0.0508108	0.0102346	0.0401278	0.432986	0.259105
ENSG00000044090	CUL7|Q14999	0.514717	8.6818e-24	6.99267e-23	-0.00285579	0.95872	0.433167
ENSG00000044115	CTNNA1|P35221	0.243364	1.392e-06	7.25349e-07	0.238882	2.19511e-06	1.23756e-05
ENSG00000044446	PHKA2|P46019	0.098028	0.054945	0.0109819	0.0794432	0.12015	0.103375
ENSG00000044574	HSPA5|P11021	0.503249	4.79696e-26	5.5039e-25	0.285802	1.18649e-08	1.27668e-07
ENSG00000046651	OFD1|O75665	0.365958	8.68245e-10	8.01801e-10	-0.0324847	0.599272	0.323204
ENSG00000046653	GPM6B|Q13491	0.12228	0.0175358	0.00390539	-0.0193871	0.7075	0.359315
ENSG00000046889	PREX2|Q70Z35	0.423296	3.98427e-18	1.38846e-17	0.0851334	0.0957425	0.0876651
ENSG00000047056	WDR37|Q9Y2I8	0.189552	0.000186773	6.29065e-05	0.0404289	0.429539	0.257253
ENSG00000047188	YTHDC2|Q9H6S0	0.176882	0.000985132	0.000284254	0.0985176	0.067998	0.0676852
ENSG00000047230	CTPS2|Q9NRF8	0.194932	0.000120866	4.25344e-05	0.144625	0.00451468	0.00779358
ENSG00000047249	ATP6V1H|Q9UI12	0.0781142	0.126497	0.0232082	0.000970625	0.984874	0.43987
ENSG00000047315	POLR2B|P30876	0.478044	7.26153e-23	5.19505e-22	0.126019	0.0144762	0.0201293
ENSG00000047365	ARAP2|Q8WZ64	0.0777382	0.128339	0.0235071	0.117011	0.0218284	0.0278131
ENSG00000047410	TPR|P12270	0.147385	0.00379701	0.000967521	0.0914126	0.0735791	0.0719522
ENSG00000047457	CP|P00450	0.249923	7.03354e-07	3.89008e-07	0.128411	0.0117836	0.0170804
ENSG00000047579	DTNBP1|Q96EV8	0.243031	2.89236e-06	1.41161e-06	0.11722	0.0257314	0.0317061
ENSG00000047597	XK|P51811	-0.0283925	0.610063	0.0945062	-0.00569746	0.918505	0.421387
ENSG00000047621	C12orf4|Q9NQ89	0.0183997	0.719285	0.109173	0.00421445	0.934394	0.42639
ENSG00000047849	MAP4|P27816	0.384056	6.06229e-15	1.2845e-14	0.0773554	0.130235	0.109872
ENSG00000047932	GOPC|Q9HD26	0.329099	3.76422e-11	4.32712e-11	0.274151	4.76988e-08	4.53435e-07
ENSG00000048052	HDAC9|Q9UKV0	-0.0169673	0.808732	0.12076	-0.106389	0.128008	0.108618
ENSG00000048162	NOP16|Q9Y3C1	0.131732	0.0636405	0.0125467	0.0644351	0.365899	0.229647
ENSG00000048392	RRM2B|Q7LG56	0.0448222	0.381079	0.062446	0.0789326	0.122558	0.105061
ENSG00000048405	ZNF800|Q2TB10	0.0277163	0.624651	0.0964465	0.0975573	0.0843573	0.0796951
ENSG00000048471	SNX29|Q8TEQ0	0.199387	0.000224942	7.44633e-05	0.221204	4.0843e-05	0.000155558
ENSG00000048540	LMO3|Q8TAP4	0.23947	0.00038398	0.000120829	0.00368534	0.957055	0.432846
ENSG00000048544	MRPS10|P82664	0.455206	4.86611e-21	2.57315e-20	0.0365159	0.475556	0.276367
ENSG00000048649	RSF1|Q96T23	0.135599	0.00920247	0.00217493	-0.0819947	0.116363	0.101009
ENSG00000048707	VPS13D|Q5THJ4	0.178913	0.000426677	0.000132889	0.0487582	0.340634	0.219084
ENSG00000048740	CELF2|O95319	0.203377	5.95981e-05	2.25106e-05	0.0972979	0.0567869	0.0588122
ENSG00000048828	FAM120A|Q9NZB2	0.519084	7.07531e-28	1.08925e-26	0.0537479	0.293458	0.197846
ENSG00000048991	R3HDM1|Q15032	0.168559	0.002775	0.000728626	-0.0875998	0.121966	0.10463
ENSG00000049239	H6PD|O95479	0.29247	8.23921e-08	5.4195e-08	0.249654	5.39935e-06	2.66008e-05
ENSG00000049245	VAMP3|Q15836	0.0720136	0.168033	0.0298691	0.0879943	0.0918823	0.0850622
ENSG00000049247	UTS2|O95399	0.302028	2.27013e-09	1.9651e-09
ENSG00000049283	EPN3|Q9H201	0.289352	1.81832e-06	9.25685e-07	0.158165	0.0101999	0.0151928
ENSG00000049449	RCN1|Q15293	0.134708	0.00821325	0.00196133	0.118352	0.0203513	0.0263328
ENSG00000049541	RFC2|P35250	0.0335366	0.564169	0.0881035	-0.0811757	0.162195	0.129218
ENSG00000049618	ARID1B|Q8NFD5	0.0851411	0.113911	0.0211835	-0.0515535	0.339013	0.218802
ENSG00000049656	CLPTM1L|Q96KA5	0.15909	0.00451928	0.00113445	0.0464136	0.410195	0.248941
ENSG00000049759	NEDD4L|Q96PU5	0.211759	2.86891e-05	1.15422e-05	0.107294	0.0355754	0.0407415
ENSG00000049769	PPP1R3F|Q6ZSY5	0.136337	0.00746318	0.00179739	0.148392	0.00356194	0.00643386
ENSG00000049860	HEXB|P07686	0.193265	0.000138491	4.80831e-05	0.0955353	0.061445	0.0626196
ENSG00000050165	DKK3|Q9UBP4	0.360653	3.07419e-13	5.00518e-13	0.22809	6.34032e-06	3.03833e-05
ENSG00000050393	CCDC90A; MCUR1|Q96AQ8	0.133696	0.00871256	0.00206839	0.128455	0.0117542	0.0170588
ENSG00000050405	LIMA1|Q9UHB6	0.1873	0.000223317	7.4046e-05	0.0275474	0.590468	0.319721
ENSG00000050426	LETMD1|Q6P1Q0	0.189062	0.00019422	6.51443e-05	0.115067	0.0241342	0.0302133
ENSG00000050438	SLC4A8|Q2Y0W8	0.435648	3.2289e-19	1.28334e-18	0.155645	0.00222274	0.00440007
ENSG00000050555	LAMC3|Q9Y6N6	-0.0482012	0.367247	0.0603992	0.0429475	0.421818	0.254017
ENSG00000050748	MAPK9|P45984	0.252737	5.21647e-07	2.94812e-07	0.00767799	0.880789	0.410527
ENSG00000050820	BCAR1|P56945	-0.00358815	0.944127	0.137929	-0.0613451	0.230402	0.166915
ENSG00000051009	FAM160A2|Q8N612	0.315386	1.15926e-09	1.04904e-09	0.252125	1.44707e-06	8.67696e-06
ENSG00000051108	HERPUD1|Q15011	-0.0167746	0.803715	0.120173	0.101951	0.129922	0.109685
ENSG00000051128	HOMER3|Q9NSC5	0.110755	0.0317871	0.00672464	0.150226	0.00350177	0.00634478
ENSG00000051382	PIK3CB|P42338	0.361144	7.16371e-13	1.08772e-12	-0.0763858	0.141975	0.117081
ENSG00000051523	CYBA|P13498	0.244861	2.92339e-05	1.17355e-05	0.281236	1.4023e-06	8.49564e-06
ENSG00000051596	THOC3|Q96J01	0.33811	1.0074e-11	1.27229e-11	0.264554	1.4304e-07	1.1783e-06
ENSG00000051620	HEBP2|Q9Y5Z4	0.269924	7.77839e-08	5.1498e-08	0.148	0.00365198	0.00653924
ENSG00000052126	PLEKHA5|Q9HAU0	0.143746	0.00476784	0.00119192	-0.0171721	0.737301	0.368426
ENSG00000052749	RRP12|Q5JTH9	0.122503	0.0200717	0.00441243	0.0217595	0.680727	0.350515
ENSG00000052795	FNIP2|Q9P278	0.114878	0.102668	0.0192635	0.113689	0.106299	0.0946859
ENSG00000052802	MSMO1|Q15800	0.213384	9.59052e-05	3.45706e-05	0.215365	8.22292e-05	0.000280314
ENSG00000053108	FSTL4|Q6MZW2	0.0857456	0.137763	0.0250671	0.135114	0.0190196	0.0248573
ENSG00000053371	AKR7A2|O43488	0.141614	0.00587978	0.00144642	0.114169	0.0266469	0.0325573
ENSG00000053372	MRTO4|Q9UKD2	0.242526	8.3629e-06	3.75594e-06	0.213411	9.33721e-05	0.000311637
ENSG00000053501	USE1|Q9NZ43	0.133397	0.00886502	0.00210163	0.0888352	0.0821101	0.0781404
ENSG00000053524	MCF2L2|Q86YR7	0.239177	2.13095e-06	1.07006e-06	0.134602	0.00826406	0.0127985
ENSG00000053702	NRIP2|Q9BQI9	0.46913	2.07323e-22	1.38543e-21	0.486783	3.06577e-24	7.16939e-22
ENSG00000053770	AP5M1|Q9H0R1	0.360628	6.84101e-11	7.6122e-11	-0.214806	0.00014532	0.000451108
ENSG00000053900	ANAPC4|Q9UJX5	0.0350408	0.511079	0.0806934	0.00834831	0.875623	0.408881
ENSG00000054116	TRAPPC3|O43617	0.0167218	0.743946	0.112407	0.0196766	0.70071	0.356845
ENSG00000054118	THRAP3|Q9Y2W1	0.345778	3.1717e-12	4.28131e-12	0.12368	0.015307	0.020952
ENSG00000054148	PHPT1|Q9NRX4	0.17453	0.000664895	0.000199349	0.0551877	0.285156	0.193888
ENSG00000054179	ENTPD2|Q9Y5L3	0.332854	1.49123e-10	1.56215e-10	0.279017	1.02481e-07	8.78926e-07
ENSG00000054282	SDCCAG8|Q86SQ7	0.0982633	0.166268	0.0295943	-0.0747152	0.293039	0.197642
ENSG00000054356	PTPRN|Q16849	0.257174	3.23321e-07	1.90415e-07	-0.0465086	0.363404	0.228695
ENSG00000054523	KIF1B|O60333	0.244529	3.23397e-06	1.56514e-06	0.0404751	0.447761	0.265
ENSG00000054611	TBC1D22A|Q8WUA7	0.00669583	0.896763	0.132009	0.078601	0.12714	0.108116
ENSG00000054654	SYNE2|Q8WXH0	0.0511219	0.338208	0.0560171	0.062305	0.242973	0.172605
ENSG00000054793	ATP9A|O75110	0.0682632	0.181917	0.0321211	0.028967	0.57146	0.312822
ENSG00000054803	CBLN4|Q9NTU7	0.278298	2.92866e-08	2.10017e-08	0.242466	1.52607e-06	9.08854e-06
ENSG00000054965	FAM168A|Q92567	0.255922	9.63073e-05	3.4695e-05	0.0110082	0.868988	0.407245
ENSG00000054983	GALC|P54803	0.220457	1.30227e-05	5.62443e-06	0.162909	0.00135833	0.00294119
ENSG00000055044	NOP58|Q9Y2X3	0.282163	3.65602e-08	2.57172e-08	0.0922143	0.0772743	0.0746317
ENSG00000055070	SZRD1|Q7Z422	0.301384	2.46402e-09	2.12386e-09	0.0819184	0.112777	0.098653
ENSG00000055130	CUL1|Q13616	0.332182	2.40946e-11	2.85061e-11	0.112915	0.0269288	0.0328216
ENSG00000055147	FAM114A2|Q9NRY5	0.245622	1.10285e-06	5.83174e-07	0.181473	0.000351228	0.000948859
ENSG00000055163	CYFIP2|Q96F07	0.0883342	0.0838579	0.0160638	0.0425336	0.405892	0.247013
ENSG00000055208	TAB2|Q9NYJ8	0.127527	0.0365815	0.00763007	0.0891552	0.144744	0.118879
ENSG00000055332	EIF2AK2|P19525	0.256474	3.48877e-07	2.04191e-07	0.105962	0.0379397	0.0428614
ENSG00000055813	CCDC85A|Q96PX6	0.0966378	0.058496	0.0116248	0.118097	0.020625	0.0266115
ENSG00000055917	PUM2|Q8TB72	0.154344	0.00647181	0.00158023	-0.102945	0.0702918	0.0694288
ENSG00000055950	MRPL43|Q8N983	0.348418	2.11474e-12	2.94277e-12	0.0280964	0.583082	0.317007
ENSG00000055955	ITIH4|Q14624	0.349562	1.77212e-12	2.49742e-12	-0.0751705	0.141477	0.116742
ENSG00000055957	ITIH1|P19827	0.161368	0.00151043	0.000418357
ENSG00000056050	C4orf27; HPF1|Q9NWY4	0.385136	6.29822e-14	1.13531e-13	0.188984	0.000356543	0.000960583
ENSG00000056097	ZFR|Q96KR1	0.377863	1.76743e-14	3.51812e-14	0.227866	6.47778e-06	3.09574e-05
ENSG00000056586	RC3H2|Q9HBD1	0.0373701	0.524019	0.0824403	-0.0277512	0.636153	0.335412
ENSG00000056998	GYG2|O15488	0.149425	0.00333479	0.00085783	0.126399	0.013183	0.0186317
ENSG00000057294	PKP2|Q99959	-0.0964599	0.0645388	0.012697	0.0157578	0.763204	0.377065
ENSG00000057608	GDI2|P50395	0.10662	0.0367569	0.00766009	-0.000663124	0.989666	0.440508
ENSG00000057663	ATG5|Q9H1Y0	0.234186	5.29145e-06	2.45538e-06	-0.056706	0.276619	0.189627
ENSG00000057704	TMCC3|Q9ULS5	0.159226	0.00289509	0.000756078	0.1099	0.0404633	0.0451248
ENSG00000057757	PITHD1|Q9GZP4	0.257492	3.12331e-07	1.8422e-07	0.053751	0.29343	0.197846
ENSG00000057935	MTA3|Q9BTC8	0.164744	0.00379664	0.000967521	-0.0654373	0.252996	0.177954
ENSG00000058056	USP13|Q92995	0.356407	1.36833e-11	1.68269e-11	0.279642	1.65403e-07	1.33686e-06
ENSG00000058063	ATP11B|Q9Y2G3	0.226642	4.78385e-05	1.84003e-05	0.188498	0.000757783	0.00184108
ENSG00000058091	CDK14|O94921	0.350033	1.64735e-12	2.33512e-12	0.119342	0.0193172	0.0251711
ENSG00000058262	SEC61A1|P61619	0.176532	0.000991491	0.000286021	0.0740932	0.169717	0.133444
ENSG00000058272	PPP1R12A|O14974	0.417053	1.36496e-17	4.41512e-17	0.0729628	0.153576	0.124085
ENSG00000058335	RASGRF1|Q13972	0.509809	8.58903e-27	1.11129e-25	0.322976	8.99572e-11	1.53927e-09
ENSG00000058404	CAMK2B|Q13554	0.261421	2.02836e-07	1.23779e-07	0.0605622	0.236417	0.169677
ENSG00000058453	CROCC|Q5TZA2	0.0788127	0.123129	0.0226725	0.0583883	0.253697	0.178233
ENSG00000058600	POLR3E; LOC101060521|Q9NVU0	0.0812381	0.196	0.0343286	0.0904106	0.149981	0.122236
ENSG00000058668	ATP2B4|P23634	0.202323	6.51985e-05	2.43986e-05	0.0973447	0.0566672	0.0587575
ENSG00000058673	ZC3H11A|O75152	0.0887111	0.10248	0.0192342	0.0881489	0.104684	0.0936996
ENSG00000058804	NDC1; TMEM48|Q9BTX1	0.15986	0.00954529	0.00224722	0.0160507	0.795961	0.386552
ENSG00000058866	DGKG|P49619	0.481053	1.23671e-23	9.89541e-23	0.352624	1.1e-12	2.87952e-11
ENSG00000059377	TBXAS1|P24557	0.288244	2.7572e-07	1.6438e-07	0.299281	9.01912e-08	7.92912e-07
ENSG00000059573	ALDH18A1|P54886	0.273033	5.43284e-08	3.68722e-08	0.109346	0.0321789	0.0377515
ENSG00000059691	PET112; GATB|O75879	0.395176	8.3797e-16	2.02036e-15	-0.140664	0.00575896	0.00944953
ENSG00000059758	CDK17|Q00537	0.313919	4.33254e-10	4.21207e-10	0.0430508	0.403932	0.24612
ENSG00000059804	SLC2A3|P11169	0.185586	0.000255496	8.35768e-05	0.174609	0.000588395	0.00148061
ENSG00000059915	PSD|A5PKW4	0.273259	5.29202e-08	3.59767e-08	0.125912	0.0135435	0.0190723
ENSG00000060069	CTDP1|Q9Y5B0	0.16269	0.0024728	0.000655363	0.105264	0.0510963	0.0540354
ENSG00000060237	WNK1|Q9H4A3	0.167523	0.000982853	0.000283664	0.105804	0.0382291	0.0431594
ENSG00000060339	CCAR1|Q8IX12	0.131059	0.0101421	0.00237289	0.129533	0.0110615	0.0162078
ENSG00000060491	OGFR|Q9NZT2	0.23499	3.23715e-06	1.56606e-06	0.0795873	0.119477	0.102946
ENSG00000060566	CREB3L3|Q68CJ9	-0.0759704	0.255372	0.0435546
ENSG00000060656	PTPRU|Q92729	0.166884	0.00146187	0.000406296	0.0377855	0.474182	0.27598
ENSG00000060688	SNRNP40|Q96DI7	-0.0161879	0.753743	0.113632	0.0231161	0.654153	0.341744
ENSG00000060709	RIMBP2|O15034	0.0882407	0.0875086	0.0167026	-0.0425564	0.410608	0.249126
ENSG00000060718	COL11A1|P12107	-0.000157032	0.997792	0.144692	0.00264409	0.962839	0.434007
ENSG00000060762	MPC1|Q9Y5U8	0.0949794	0.0683903	0.0133511	0.0603657	0.247392	0.174924
ENSG00000060971	ACAA1|P09110	0.125248	0.0140479	0.00318517	0.102427	0.0448684	0.0487273
ENSG00000060982	BCAT1|P54687	0.248482	8.18524e-07	4.45614e-07	0.288891	8.11616e-09	9.03804e-08
ENSG00000061337	LZTS1|Q9Y250	0.247997	8.6118e-07	4.66124e-07	0.213391	2.4799e-05	0.000100848
ENSG00000061676	NCKAP1|Q9Y2A7	0.138494	0.00656419	0.00159989	-0.0140989	0.783013	0.382789
ENSG00000061794	MRPS35|P82673	0.459685	1.79096e-21	1.02745e-20	0.0340887	0.505402	0.288314
ENSG00000061918	GUCY1B3|Q02153	0.116651	0.0222397	0.00484476	-0.0281425	0.582464	0.31672
ENSG00000061938	TNK2|Q07912	0.165761	0.00157542	0.000434084	0.138132	0.00858832	0.0132132
ENSG00000061987	MON2|Q7Z3U7	0.121386	0.017326	0.00386007	0.117353	0.0214427	0.0274113
ENSG00000062485	CS|O75390	0.198664	8.87518e-05	3.22495e-05	0.10299	0.043699	0.0477944
ENSG00000062582	MRPS24|Q96EL2	0.37095	3.32935e-12	4.46439e-12	-0.123046	0.0254002	0.0314281
ENSG00000062598	ELMO2|Q96JJ3	0.148328	0.00357656	0.000914798	0.0972509	0.0569071	0.0589019
ENSG00000062650	WAPAL; WAPL|Q7Z5K2	0.123307	0.0399253	0.00824829	0.0821772	0.171843	0.134431
ENSG00000062725	APPBP2|Q92624	0.106622	0.0688604	0.0134256	0.0401048	0.49483	0.283853
ENSG00000063015	SEZ6|Q53EL9	0.0897229	0.190003	0.0334033	0.155593	0.0224856	0.0285261
ENSG00000063046	EIF4B|P23588	0.182997	0.000312406	0.000100251	0.00508496	0.920884	0.421997
ENSG00000063176	SPHK2|Q9NRA0	0.0916222	0.0792024	0.0152561	0.126619	0.0150779	0.0207007
ENSG00000063177	RPL18|Q07020	0.157001	0.0020307	0.000548958	-0.0996908	0.0509347	0.0539132
ENSG00000063180	CA11|O75493	-0.0384386	0.503628	0.0796825	0.0835621	0.145419	0.119322
ENSG00000063241	ISOC2|Q96AB3	0.0446494	0.405668	0.0659774	-0.0471889	0.379462	0.235672
ENSG00000063244	U2AF2|P26368	0.064874	0.204635	0.035651	0.0241265	0.637421	0.335828
ENSG00000063245	EPN1|Q9Y6I3	0.105486	0.0388162	0.00804788	0.0845944	0.09787	0.0892054
ENSG00000063322	MED29|Q9NX70	0.23966	8.38903e-05	3.06147e-05	0.230468	0.000158169	0.000485836
ENSG00000063601	MTMR1|Q13613	0.252533	5.3314e-07	3.00652e-07	0.0263694	0.606457	0.325877
ENSG00000063660	GPC1|P35052	0.200178	7.81701e-05	2.87225e-05	0.130082	0.0107222	0.0158096
ENSG00000063761	ADCK1|Q86TW2	0.156885	0.00250968	0.000664268	0.169549	0.00107708	0.00243911
ENSG00000063854	HAGH|Q16775	0.151583	0.00290179	0.0007575	0.185273	0.000261817	0.000735896
ENSG00000064042	LIMCH1|Q9UPQ0	0.464144	6.52626e-22	4.04966e-21	-0.00688583	0.89301	0.41434
ENSG00000064205	WISP2|O76076	0.211922	0.00119386	0.000337751	-0.0496045	0.453077	0.267103
ENSG00000064419	TNPO3|Q9Y5L0	0.177481	0.000475234	0.0001466	0.0103472	0.839833	0.39848
ENSG00000064601	CTSA|P10619	0.320152	2.0795e-10	2.14514e-10	-0.0598417	0.247049	0.174717
ENSG00000064607	SUGP2|Q8IX01	0.279793	2.45129e-08	1.78094e-08	-0.0513608	0.315454	0.208115
ENSG00000064651	SLC12A2|P55011	0.280127	2.35551e-08	1.71442e-08	0.087531	0.086722	0.0813377
ENSG00000064652	SNX24|Q9Y343	0.0478669	0.429165	0.0692894	0.088017	0.145455	0.119323
ENSG00000064666	CNN2|Q99439	0.273709	7.23488e-06	3.28082e-06	0.274978	6.53527e-06	3.11896e-05
ENSG00000064687	ABCA7|Q8IZY2	-0.0225696	0.732384	0.110898	-0.0628972	0.340189	0.219084
ENSG00000064703	DDX20|Q9UHI6	0.108763	0.0501114	0.0101088	-0.0823712	0.138403	0.114827
ENSG00000064726	BTBD1|Q9H0C5	0.0377282	0.550277	0.0860667	0.100797	0.109729	0.0967828
ENSG00000064787	BCAS1|O75363	0.200306	7.73372e-05	2.84423e-05	0.129925	0.0108182	0.0159245
ENSG00000064989	CALCRL|Q16602	-0.0982525	0.138265	0.0251436	-0.0194037	0.770247	0.378877
ENSG00000064999	ANKS1A|Q92625	-0.0136147	0.805376	0.120333	-0.019394	0.725584	0.364851
ENSG00000065000	AP3D1|O14617	0.218541	1.554e-05	6.59687e-06	0.132516	0.00932831	0.0141525
ENSG00000065054	SLC9A3R2|Q15599	0.221124	1.22404e-05	5.31297e-06	0.0540866	0.290423	0.196573
ENSG00000065057	NTHL1|P78549	0.17354	0.00409523	0.00103786	0.15105	0.0126298	0.0180201
ENSG00000065060	UHRF1BP1|Q6BDS2	-0.0507017	0.321712	0.0535841	0.0473274	0.355008	0.224904
ENSG00000065135	GNAI3|P08754	0.105594	0.038616	0.00801182	-0.0190995	0.709084	0.359743
ENSG00000065150	IPO5|O00410	0.162766	0.00137178	0.000383007	0.154308	0.00242842	0.00471672
ENSG00000065154	OAT|P04181	0.437243	2.3161e-19	9.35841e-19	0.264481	1.44209e-07	1.1783e-06
ENSG00000065183	WDR3|Q9UNX4	0.178377	0.00829625	0.00197844	-0.125867	0.0635815	0.0643111
ENSG00000065243	PKN2|Q16513	0.202879	7.26462e-05	2.68715e-05	0.165663	0.0012455	0.00274604
ENSG00000065268	WDR18|Q9BV38	0.0660976	0.200963	0.0350968	0.126009	0.0144844	0.0201301
ENSG00000065320	NTN1|O95631	0.131544	0.0105654	0.00245881	-0.0472232	0.36052	0.227206
ENSG00000065357	DGKA|P23743	0.267239	1.05646e-07	6.80915e-08	0.0459682	0.369011	0.230939
ENSG00000065413	ANKRD44|Q8N8A2	0.189814	0.00113921	0.000324022	0.0922997	0.116161	0.100858
ENSG00000065427	KARS|Q15046	0.273199	5.32925e-08	3.62096e-08	0.145021	0.00440458	0.0076298
ENSG00000065491	TBC1D22B|Q9NU19	0.0227249	0.660487	0.101288	-0.00100471	0.984508	0.439762
ENSG00000065518	NDUFB4|O95168	0.0963168	0.0593422	0.0117679	0.00583345	0.909285	0.418911
ENSG00000065526	SPEN|Q96T58	0.152879	0.0134161	0.00305559	0.159795	0.00971487	0.0146256
ENSG00000065534	MYLK|Q15746	0.286444	1.09691e-08	8.3641e-09	0.223427	9.87062e-06	4.50248e-05
ENSG00000065548	ZC3H15|Q8WU90	0.49541	3.57052e-25	3.53051e-24	0.0731508	0.152516	0.12347
ENSG00000065559	MAP2K4|P45985	0.19897	8.65083e-05	3.14959e-05	0.0220418	0.666778	0.346148
ENSG00000065609	SNAP91|O60641	0.274133	4.77999e-08	3.28632e-08	0.129716	0.0109474	0.0160945
ENSG00000065613	SLK|Q9H2G2	0.374964	2.89375e-14	5.53368e-14	0.124486	0.0146482	0.0202959
ENSG00000065665	SEC61A2|Q9H9S3	0.345344	3.38907e-12	4.52485e-12	0.140555	0.00579711	0.00949219
ENSG00000065675	PRKCQ|Q04759	0.173345	0.00104026	0.000298604	0.122675	0.0207796	0.0267685
ENSG00000065802	ASB1|Q9Y576	0.139803	0.00772589	0.00185369	0.00785097	0.881664	0.410703
ENSG00000065809	FAM107B|Q9H098	0.206906	4.39657e-05	1.70468e-05	0.135582	0.00780273	0.0122165
ENSG00000065833	ME1|P48163	0.236479	2.79238e-06	1.36941e-06	0.218536	1.5547e-05	6.69149e-05
ENSG00000065882	TBC1D1|Q86TI0	0.22534	8.2413e-06	3.7068e-06	0.246972	9.58492e-07	6.13539e-06
ENSG00000065923	SLC9A7|Q96T83	0.137502	0.00696496	0.00168743	0.0652765	0.201834	0.151604
ENSG00000065978	YBX1|P67809	0.336301	2.1506e-11	2.56179e-11	0.068195	0.187007	0.143284
ENSG00000065989	PDE4A|P27815	0.196506	0.000106176	3.78688e-05	0.0421052	0.410642	0.249126
ENSG00000066027	PPP2R5A|Q15172	0.433527	5.00724e-19	1.93945e-18	0.148998	0.003427	0.00624478
ENSG00000066032	CTNNA2|P26232	0.267678	1.00518e-07	6.50619e-08	0.116408	0.0225221	0.0285622
ENSG00000066044	ELAVL1|Q15717	0.251203	6.14251e-07	3.43161e-07	0.00246523	0.961596	0.433806
ENSG00000066084	DIP2B|Q9P265	0.164717	0.00119775	0.000338535	0.0361709	0.479739	0.277969
ENSG00000066117	SMARCD1|Q96GM5	0.248028	1.45521e-06	7.54409e-07	0.132486	0.0109558	0.0161
ENSG00000066135	KDM4A|O75164	0.0661935	0.315434	0.0526531	-0.0786217	0.232905	0.167999
ENSG00000066136	NFYC|Q13952	0.126168	0.0397558	0.00821748	-0.0104209	0.865667	0.406261
ENSG00000066248	NGEF|Q8N5V2	0.452992	7.93021e-21	4.05246e-20	0.189124	0.000193256	0.000570372
ENSG00000066382	MPPED2|Q15777	0.0928369	0.129525	0.0236971	0.0572494	0.350511	0.222903
ENSG00000066427	NA|P54252	0.0481154	0.352151	0.0580892	0.0468487	0.364987	0.229362
ENSG00000066455	GOLGA5|Q8TBA6	0.12897	0.0114188	0.00263976	-0.060142	0.239691	0.170996
ENSG00000066468	FGFR2|P21802	-0.044849	0.422518	0.068316	0.0358642	0.521352	0.294451
ENSG00000066557	LRRC40|Q9H9A6	0.182353	0.000328299	0.000104853	0.0945675	0.0641341	0.0647766
ENSG00000066583	ISOC1|Q96CN7	0.27661	3.57529e-08	2.5193e-08	0.219829	1.38011e-05	6.03598e-05
ENSG00000066629	EML1|O00423	0.201968	6.71986e-05	2.50315e-05	0.160943	0.00155516	0.00329221
ENSG00000066651	TRMT11|Q7Z4G4	0.0961629	0.0707489	0.0137563	0.0300537	0.573036	0.31325
ENSG00000066654	THUMPD1|Q9NXG2	0.237917	2.41866e-06	1.1987e-06	0.161603	0.00148626	0.0031801
ENSG00000066739	ATG2B|Q96BY7	0.122467	0.0163474	0.00365959	0.10255	0.04461	0.048502
ENSG00000066777	ARFGEF1|Q9Y6D6	0.237998	2.39901e-06	1.19042e-06	0.0412565	0.420146	0.253201
ENSG00000066923	STAG3|Q9UJ98	0.206772	0.00346926	0.000889223	0.115985	0.103692	0.0930969
ENSG00000066926	FECH|P22830	0.123921	0.0151072	0.00340252	0.186433	0.000239083	0.000680173
ENSG00000066933	MYO9A|B2RTY4	0.0543995	0.287637	0.0484661	0.0319692	0.532245	0.29881
ENSG00000067048	DDX3Y|O15523	0.515931	1.49086e-22	1.01297e-21
ENSG00000067057	PFKP|Q01813	0.233525	3.74001e-06	1.78449e-06	0.236163	2.88132e-06	1.55733e-05
ENSG00000067064	IDI1|Q13907	0.31171	4.24925e-10	4.13771e-10	0.231246	4.67415e-06	2.35244e-05
ENSG00000067141	NEO1|Q92859	0.273925	4.89707e-08	3.35354e-08	0.24666	9.90141e-07	6.30346e-06
ENSG00000067177	PHKA1|P46020	0.322146	2.47874e-10	2.50805e-10	0.205225	7.315e-05	0.000253302
ENSG00000067191	CACNB1|Q02641	0.251254	8.00859e-07	4.36975e-07	-0.0778959	0.131626	0.110569
ENSG00000067208	EVI5|O60447	0.071678	0.160969	0.0287436	0.103057	0.043561	0.0477211
ENSG00000067225	PKM|P14618	0.332158	2.41781e-11	2.85493e-11	-0.099217	0.0520517	0.0548204
ENSG00000067248	DHX29|Q7Z478	0.369455	7.28697e-14	1.2938e-13	0.118589	0.0200994	0.0260357
ENSG00000067334	DNTTIP2|Q5QJE6	0.0968923	0.12964	0.0237133	0.0319208	0.618318	0.329699
ENSG00000067369	TP53BP1|Q12888	0.387464	3.33181e-15	7.35425e-15	0.0652318	0.202144	0.151725
ENSG00000067560	RHOA|P61586	0.0858515	0.0929657	0.0176117	-0.0108524	0.832125	0.39627
ENSG00000067596	DHX8|Q14562	-0.00975753	0.88376	0.130347	0.0136877	0.837496	0.397748
ENSG00000067606	PRKCZ|Q05513	0.0189042	0.738219	0.111685	-0.0415399	0.462555	0.271239
ENSG00000067704	IARS2|Q9NSE4	0.182255	0.000330787	0.000105565	0.0697625	0.172484	0.134842
ENSG00000067715	SYT1|P21579	0.214315	2.78134e-05	1.1227e-05	0.0568857	0.271213	0.18701
ENSG00000067798	NAV3|Q8IVL0	0.27112	5.49841e-07	3.09308e-07	0.208449	0.000133399	0.000418923
ENSG00000067829	IDH3G|P51553	0.0851768	0.0955727	0.0180548	0.0250932	0.623994	0.331844
ENSG00000067836	ROGDI|Q9GZN7	0.126946	0.0127886	0.00292197	0.0141051	0.782921	0.382789
ENSG00000067840	PDZD4|Q76G19	0.111631	0.0443261	0.00906051	-0.0414433	0.456531	0.268672
ENSG00000067842	ATP2B3|Q16720	0.121964	0.0167961	0.00375232	0.0916783	0.0727422	0.0713548
ENSG00000067900	ROCK1|Q13464	0.207804	4.06563e-05	1.58738e-05	0.127484	0.0124116	0.0177485
ENSG00000067955	CBFB|Q13951	0.239277	4.41075e-06	2.07361e-06	0.108219	0.04015	0.0448957
ENSG00000067992	PDK3|Q15120	0.223902	9.43993e-06	4.20395e-06	0.0780124	0.126993	0.108018
ENSG00000068024	HDAC4|P56524	0.150022	0.00320936	0.000829248	0.187867	0.000213536	0.000620684
ENSG00000068078	FGFR3|P22607	0.49777	1.96193e-25	2.09309e-24	0.331002	2.85982e-11	5.33599e-10
ENSG00000068079	IFI35|P80217	0.222609	0.000860784	0.000252022	0.175964	0.00875313	0.0134196
ENSG00000068097	HEATR6|Q6AI08	0.051395	0.414729	0.0672622	-0.0790043	0.209525	0.155681
ENSG00000068120	COASY|Q13057	0.128427	0.0126908	0.00290236	0.0516677	0.317695	0.209122
ENSG00000068323	TFE3|P19532	0.00904182	0.862386	0.127628	0.0542807	0.297716	0.199947
ENSG00000068354	TBC1D25|Q3MII6	0.0909706	0.137445	0.0250206	0.115936	0.0580297	0.0598871
ENSG00000068366	ACSL4|O60488	0.352897	1.05399e-12	1.5463e-12	0.150582	0.00309592	0.00573989
ENSG00000068383	INPP5A|Q14642	0.134997	0.00807547	0.00193033	0.097716	0.055726	0.0579631
ENSG00000068394	GPKOW|Q92917	0.0799775	0.150908	0.0271503	-0.00521128	0.925553	0.423623
ENSG00000068400	NA|Q4V328	0.210122	3.31683e-05	1.31571e-05	0.114686	0.0246096	0.0306566
ENSG00000068438	FTSJ1|Q9UET6	0.209549	0.00089936	0.000262054	0.169955	0.00730786	0.0115836
ENSG00000068615	REEP1|Q9H902	0.30025	1.93027e-09	1.68772e-09	0.175254	0.000561	0.00141777
ENSG00000068650	ATP11A|P98196	0.130765	0.0110384	0.00256141	0.0990048	0.0547742	0.0571155
ENSG00000068796	KIF2A|O00139	0.186303	0.000241545	7.93761e-05	0.0507248	0.321492	0.210928
ENSG00000068831	RASGRP2|Q7LDG7	0.256844	2.19218e-06	1.09583e-06	0.233916	1.71237e-05	7.28961e-05
ENSG00000068878	PSME4|Q14997	0.134567	0.0212197	0.00464418	0.0445326	0.447617	0.264959
ENSG00000068903	SIRT2|Q8IXJ6	0.157232	0.00199955	0.000541501	0.098125	0.0547041	0.0570594
ENSG00000068912	ERLEC1|Q96DZ1	0.488694	1.91389e-24	1.69905e-23	0.329725	3.43937e-11	6.3498e-10
ENSG00000068971	PPP2R5B|Q15173	0.247541	9.03197e-07	4.87131e-07	0.141561	0.00545283	0.00902662
ENSG00000068976	PYGM|P11217	0.21719	1.7586e-05	7.38291e-06	0.138791	0.00644854	0.0104222
ENSG00000069020	NA|O15021	0.228438	6.13214e-06	2.81966e-06	-0.0856054	0.0939098	0.0865291
ENSG00000069122	GPR116; ADGRF5|Q8IZF2	0.0320016	0.659471	0.101168	0.0549846	0.448758	0.265321
ENSG00000069188	SDK2|Q58EX2	0.0182174	0.724762	0.109891	0.0820454	0.112218	0.0982833
ENSG00000069248	NUP133|Q8WUM0	0.174221	0.000691316	0.000206531	0.143744	0.0052297	0.00873974
ENSG00000069275	NUCKS1|Q9H1E3	0.265301	1.31511e-07	8.34788e-08	0.0667992	0.19149	0.145833
ENSG00000069329	VPS35|Q96QK1	0.0705202	0.167858	0.0298466	-0.0471268	0.357054	0.22583
ENSG00000069345	DNAJA2|O60884	0.33002	7.97881e-11	8.75017e-11	0.000676718	0.989664	0.440508
ENSG00000069399	BCL3|P20749	0.105261	0.0677386	0.0132409	-0.0743564	0.197536	0.149299
ENSG00000069424	KCNAB2|Q13303	0.330461	3.09274e-11	3.59946e-11	0.016989	0.739999	0.369199
ENSG00000069509	FUNDC1|Q8IVP5	0.170323	0.00142645	0.000397267	-0.0232443	0.665657	0.345771
ENSG00000069535	MAOB|P27338	0.246215	1.037e-06	5.52195e-07	0.211459	2.94654e-05	0.000117187
ENSG00000069702	TGFBR3|Q03167	0.174233	0.00237711	0.000632206	0.103443	0.072652	0.0713548
ENSG00000069849	ATP1B3|P54709	0.293402	4.62304e-09	3.79393e-09	0.14457	0.00453002	0.00780854
ENSG00000069966	GNB5|O14775	0.131153	0.0100876	0.00236208	0.0699307	0.171448	0.134242
ENSG00000069974	RAB27A|P51159	0.301292	2.3678e-08	1.72234e-08	0.222142	4.6796e-05	0.000174258
ENSG00000069998	CECR5; HDHD5|Q9BXW7	0.298004	3.7762e-09	3.14137e-09	0.105031	0.0418024	0.0461695
ENSG00000070010	UFD1L; UFD1|Q92890	0.26919	8.46012e-08	5.5498e-08	0.067972	0.183792	0.14129
ENSG00000070018	LRP6|O75581	0.267226	8.08252e-07	4.40811e-07	0.0498901	0.365571	0.229524
ENSG00000070061	IKBKAP; ELP1|O95163	0.220412	1.30763e-05	5.64555e-06	-0.00292546	0.954433	0.432217
ENSG00000070081	NUCB2|P80303	0.19408	0.00012959	4.53684e-05	0.113011	0.0267993	0.0327206
ENSG00000070087	PFN2|P35080	0.150121	0.0043087	0.0010863	0.0976263	0.064269	0.0648755
ENSG00000070182	SPTB|P11277	0.102603	0.0444998	0.0090899	-0.0476434	0.351801	0.223316
ENSG00000070214	SLC44A1|Q8WWI5	0.160332	0.00162143	0.000445955	0.0709485	0.165284	0.130995
ENSG00000070366	SMG6|Q86US8	0.188448	0.00027757	8.99985e-05	0.24603	1.77716e-06	1.0304e-05
ENSG00000070367	EXOC5|O00471	0.0384366	0.452639	0.0726645	0.0353787	0.489418	0.281808
ENSG00000070413	DGCR2|P98153	0.134441	0.0204665	0.00449065	0.00208429	0.971467	0.43632
ENSG00000070423	NA|Q9BV68	0.0225031	0.67394	0.103088	0.0070979	0.894433	0.414637
ENSG00000070495	JMJD6|Q6NYC1	0.168618	0.0169964	0.00379359	0.117197	0.0983874	0.089518
ENSG00000070501	POLB|P06746	0.450583	1.32323e-14	2.68223e-14	0.0347917	0.57358	0.31325
ENSG00000070540	WIPI1|Q5MNZ9	0.227765	1.51002e-05	6.43239e-06	0.192404	0.000271231	0.000759316
ENSG00000070601	FRMPD1|Q5SYB0	0.198915	0.0056758	0.00139992	-0.0328054	0.651472	0.340905
ENSG00000070610	GBA2|Q9HCG7	0.147368	0.00380112	0.000968367	0.0807672	0.114077	0.0995067
ENSG00000070669	ASNS|P08243	0.482639	8.42738e-24	6.833e-23	0.0773187	0.130418	0.109944
ENSG00000070718	AP3M2|P53677	0.103202	0.0432648	0.00887491	0.0696733	0.173035	0.135152
ENSG00000070756	PABPC1|P11940	0.102748	0.0441989	0.00903755	-0.0420266	0.411516	0.249441
ENSG00000070761	C16orf80; CFAP20|Q9Y6A4	0.192792	0.000143918	4.97684e-05	0.0229889	0.653374	0.341565
ENSG00000070770	CSNK2A2|P19784	0.228103	6.33227e-06	2.90509e-06	0.0797865	0.118552	0.102368
ENSG00000070785	EIF2B3|Q9NR50	0.207797	4.06815e-05	1.58785e-05	-0.015696	0.759152	0.375964
ENSG00000070808	CAMK2A|Q9UQM7	0.210083	3.32854e-05	1.31993e-05	0.0209212	0.682775	0.351178
ENSG00000070814	TCOF1|Q13428	0.289647	7.39098e-09	5.83702e-09	0.0448795	0.38047	0.235964
ENSG00000070831	CDC42|P60953	0.0638978	0.211544	0.0367495	-0.0747447	0.143752	0.118202
ENSG00000070882	OSBPL3|Q9H4L5	0.371772	5.1749e-13	8.07932e-13	0.287426	3.85144e-08	3.7424e-07
ENSG00000070961	NA|P20020	0.160143	0.00164242	0.000451114	0.0619131	0.226106	0.164551
ENSG00000071051	NCK2|O43639	0.0935062	0.0671933	0.0131491	0.0377388	0.460892	0.270535
ENSG00000071054	MAP4K4|O95819	0.276757	4.88142e-08	3.34659e-08	0.0115891	0.822772	0.394063
ENSG00000071082	RPL31|P62899	0.0705288	0.167806	0.0298418	-0.0575308	0.260748	0.182092
ENSG00000071127	WDR1|O75083	0.366375	1.21196e-13	2.07899e-13	0.100869	0.0482436	0.0516571
ENSG00000071189	SNX13|Q9Y5W8	0.118468	0.0202271	0.00444374	-0.0131275	0.797629	0.387148
ENSG00000071205	ARHGAP10|A1A4S6	-0.0946055	0.165914	0.0295442	-0.0248652	0.716322	0.361749
ENSG00000071242	RPS6KA2|Q15349	0.383138	7.11425e-15	1.48413e-14	0.193873	0.000131803	0.000415771
ENSG00000071282	LMCD1|Q9NZU5	0.0949094	0.0660057	0.0129563	0.177055	0.000562498	0.00141952
ENSG00000071537	SEL1L|Q9UBV2	0.453387	1.64184e-20	7.89261e-20	0.194668	0.000142569	0.000443354
ENSG00000071553	ATP6AP1|Q15904	0.105083	0.0395726	0.00818378	-0.0820243	0.108536	0.096118
ENSG00000071626	DAZAP1|Q96EP5	-0.00807773	0.874632	0.129189	0.0587445	0.250807	0.176805
ENSG00000071655	MBD3|O95983	-0.0880356	0.138891	0.0252385	-0.0532106	0.371643	0.232172
ENSG00000071794	HLTF|Q14527	0.193784	0.00143351	0.000398961	-0.0349323	0.569107	0.311826
ENSG00000071859	FAM50A|Q14320	0.290259	9.83887e-09	7.57833e-09	0.0548963	0.288356	0.195496
ENSG00000071894	CPSF1|Q10570	-0.0527063	0.302927	0.0507471	0.0236486	0.644103	0.338028
ENSG00000071967	CYBRD1|Q53TN4	0.124431	0.0157716	0.00354167	0.139332	0.00681075	0.0108941
ENSG00000071991	CDH19|Q9H159	0.16057	0.0100742	0.00235939	0.214786	0.000539703	0.00137285
ENSG00000072041	SLC6A15|Q9H2J7	0.45758	7.4218e-21	3.84106e-20	0.157977	0.0021234	0.00424897
ENSG00000072042	RDH11|Q8TC12	0.13979	0.00607189	0.00148945	0.156066	0.00216148	0.00430796
ENSG00000072062	PRKACA|P17612	0.136923	0.00720863	0.00174022	-0.0568825	0.266168	0.184847
ENSG00000072071	LPHN1; ADGRL1|O94910	0.117002	0.0218381	0.00476666	-0.06641	0.194096	0.147402
ENSG00000072110	ACTN1|P12814	0.126864	0.0128476	0.0029338	0.0436391	0.393788	0.241533
ENSG00000072121	ZFYVE26|Q68DK2	0.0956161	0.0796408	0.0153326	0.0348346	0.523933	0.295331
ENSG00000072134	EPN2|O95208	0.234336	3.45315e-06	1.66328e-06	0.0869906	0.0886932	0.0826561
ENSG00000072135	PTPN18|Q99952	-0.0143789	0.827923	0.123308	0.0826811	0.21058	0.156267
ENSG00000072195	SPEG|Q15772	-0.0431158	0.399491	0.0650859	0.0369355	0.470496	0.274427
ENSG00000072210	ALDH3A2|P51648	0.43271	5.92422e-19	2.2801e-18	0.268427	9.23053e-08	8.05443e-07
ENSG00000072274	TFRC|P02786	0.360716	3.04308e-13	4.96119e-13	0.280432	2.27101e-08	2.3293e-07
ENSG00000072364	AFF4|Q9UHB7	0.154699	0.0113673	0.00262934	0.174211	0.00430188	0.00749633
ENSG00000072401	UBE2D1|P51668	0.193531	0.000183713	6.21084e-05	0.0892734	0.0868066	0.0813952
ENSG00000072415	MPP5|Q8N3R9	0.0885191	0.0832094	0.0159547	0.114805	0.0244605	0.0305547
ENSG00000072501	SMC1A|Q14683	0.28126	2.05667e-08	1.50866e-08	0.171658	0.000730295	0.00178642
ENSG00000072506	HSD17B10|Q99714	0.0570554	0.264715	0.0449049	0.0227881	0.656208	0.342332
ENSG00000072518	MARK2|Q7KZI7	0.0807251	0.114266	0.0212366	0.0239422	0.639994	0.33659
ENSG00000072657	TRHDE|Q9UKU6	0.0993969	0.0534979	0.0107156	0.0902358	0.0797479	0.0763688
ENSG00000072756	TRNT1|Q96Q11	0.215133	2.11988e-05	8.76054e-06	0.0584516	0.253182	0.177981
ENSG00000072778	ACADVL|P49748	0.319904	1.38266e-10	1.45092e-10	0.192631	0.000145806	0.000451579
ENSG00000072786	STK10|O94804	0.345262	4.74782e-10	4.5735e-10	0.318562	1.08004e-08	1.17293e-07
ENSG00000072803	FBXW11|Q9UKB1	0.106387	0.0433761	0.00889323	-0.0933101	0.0766259	0.0741893
ENSG00000072818	ACAP1|Q15027	0.0441784	0.462357	0.0740389	-0.0421762	0.482909	0.279252
ENSG00000072832	CRMP1|Q14194	0.201999	6.70199e-05	2.49726e-05	0.177547	0.00047287	0.00122596
ENSG00000072858	SIDT1|Q9NXL6	0.12169	0.0250511	0.00539439	-0.0270173	0.62011	0.33048
ENSG00000072864	NDE1|Q9NXR1	0.130994	0.0237245	0.00513693	0.111054	0.0554972	0.0577664
ENSG00000072952	NA|Q9Y6F6	0.354196	8.59477e-13	1.28102e-12	0.37554	2.62482e-14	9.69192e-13
ENSG00000072954	TMEM38A|Q9H6F2	0.213067	3.77481e-05	1.48288e-05	0.128983	0.013277	0.0187492
ENSG00000072958	AP1M1|Q9BXS5	0.125088	0.0141725	0.00321223	-0.014968	0.770002	0.378877
ENSG00000073008	PVR|P15151	0.230638	7.83121e-06	3.53805e-06	0.0175557	0.73713	0.368426
ENSG00000073050	XRCC1|P18887	0.396557	2.20802e-13	3.66861e-13	0.271072	9.61956e-07	6.14634e-06
ENSG00000073060	SCARB1|Q8WTV0	0.142555	0.0104311	0.00243268	0.209734	0.000149946	0.000463419
ENSG00000073169	SELO; SELENOO|Q9BVL4	0.235611	3.04377e-06	1.48075e-06	0.121835	0.0169136	0.0226881
ENSG00000073350	LLGL2|Q6P1M3	0.128497	0.0191702	0.00423833	0.125827	0.021839	0.0278165
ENSG00000073417	PDE8A|O60658	0.0948992	0.11506	0.0213677	0.0643936	0.285527	0.194065
ENSG00000073464	CLCN4|P51793	0.294374	4.08951e-09	3.38348e-09	0.144636	0.00451146	0.00779187
ENSG00000073536	NLE1|Q9NVX2	0.0862908	0.12584	0.0231121	0.0410055	0.467627	0.273162
ENSG00000073578	SDHA|P31040	0.167266	0.00100095	0.000288429	0.145582	0.00425299	0.00743156
ENSG00000073584	SMARCE1|Q969G3	0.0393645	0.441794	0.0711112	0.0267698	0.601001	0.323888
ENSG00000073670	ADAM11|O75078	0.352869	1.05868e-12	1.55131e-12	0.274475	4.59275e-08	4.38975e-07
ENSG00000073712	FERMT2|Q96AC1	0.357526	5.07248e-13	7.94024e-13	0.304777	1.06995e-09	1.45471e-08
ENSG00000073754	CD5L|O43866	0.0248268	0.646332	0.0993904
ENSG00000073803	MAP3K13|O43283	0.0218054	0.706336	0.107382	0.0122539	0.832325	0.396311
ENSG00000073910	FRY|Q5TBA9	0.183814	0.000293278	9.45874e-05	0.0271088	0.596398	0.322249
ENSG00000073921	PICALM|Q13492	0.252034	5.62258e-07	3.15855e-07	-0.0324162	0.526525	0.296411
ENSG00000073969	NSF|P46459	0.267462	1.03015e-07	6.6501e-08	-0.0166326	0.745264	0.370918
ENSG00000074054	CLASP1|Q7Z460	0.274212	4.73618e-08	3.25804e-08	0.211791	2.86074e-05	0.000114033
ENSG00000074071	MRPS34|P82930	0.41149	3.17022e-16	8.30962e-16	-0.200177	0.000125907	0.000399689
ENSG00000074201	CLNS1A|P54105	0.118595	0.0223328	0.00486154	0.127794	0.0137667	0.0193394
ENSG00000074211	PPP2R2C|Q9Y2T4	0.357562	7.66138e-13	1.15894e-12	0.052461	0.30902	0.205265
ENSG00000074317	SNCB|Q16143	0.255342	3.94367e-07	2.28072e-07	0.0275862	0.589944	0.319549
ENSG00000074319	TSG101|Q99816	0.125005	0.014237	0.00322564	0.0506741	0.321977	0.211108
ENSG00000074356	C17orf85; NCBP3|Q53F19	0.00221917	0.971648	0.141389	0.0848133	0.173579	0.135414
ENSG00000074416	MGLL|Q99685	0.271578	6.43024e-08	4.33032e-08	0.135129	0.00801313	0.0124871
ENSG00000074582	BCS1L|Q9Y276	0.0946055	0.0640268	0.0126085	0.0622067	0.223908	0.163427
ENSG00000074590	NUAK1|O60285	0.266689	1.12451e-07	7.20192e-08	0.228526	6.08048e-06	2.946e-05
ENSG00000074603	DPP8|Q6V1X1	0.487804	2.38418e-24	2.07119e-23	0.343248	4.66076e-12	1.01546e-10
ENSG00000074660	SCARF1|Q14162	0.0260015	0.657036	0.100871	0.0840189	0.15071	0.122578
ENSG00000074695	LMAN1|P49257	0.193125	0.000140077	4.85368e-05	0.205742	4.86314e-05	0.000179946
ENSG00000074696	PTPLAD1; HACD3|Q9P035	0.184718	0.000273401	8.88553e-05	0.0301084	0.55639	0.307113
ENSG00000074706	IPCEF1|Q8WWN9	0.166898	0.00102741	0.000295332	0.0958233	0.060663	0.062104
ENSG00000074755	ZZEF1|O43149	0.209894	3.38437e-05	1.34119e-05	0.190974	0.000166676	0.000508404
ENSG00000074800	ENO1|P06733	0.336475	1.28383e-11	1.59003e-11	0.224458	8.95767e-06	4.13443e-05
ENSG00000074842	C19orf10; MYDGF|Q969H8	-0.0100594	0.844231	0.125414	0.0548451	0.283701	0.193273
ENSG00000074855	ANO8|Q9HCE9	0.245404	1.12805e-06	5.95206e-07	-0.0267901	0.600724	0.323793
ENSG00000074964	NA|Q9HCE6	0.134299	0.00970198	0.00227793	0.0837039	0.107956	0.0957003
ENSG00000075043	KCNQ2|O43526	0.385019	5.12246e-15	1.10071e-14	-0.0243426	0.634408	0.334831
ENSG00000075142	SRI|P30626	0.202865	6.22591e-05	2.34284e-05	0.171828	0.000721332	0.00176819
ENSG00000075151	EIF4G3|O43432	0.336121	1.35271e-11	1.66517e-11	0.107585	0.0350759	0.0403275
ENSG00000075188	NUP37|Q8NFH4	0.108407	0.039253	0.00812736	-0.00202454	0.96938	0.435612
ENSG00000075234	TTC38|Q5R3I4	0.341266	1.52241e-11	1.86075e-11	0.195399	0.000155334	0.000478385
ENSG00000075239	ACAT1|P24752	0.177465	0.0004758	0.000146723	0.139354	0.00623359	0.0101045
ENSG00000075240	GRAMD4|Q6IC98	0.167993	0.00107571	0.000307545	0.0670535	0.194512	0.147558
ENSG00000075292	ZNF638|Q14966	0.32346	8.40312e-11	9.1495e-11	0.18204	0.000336295	0.000917305
ENSG00000075303	SLC25A40|Q8TBP6	0.227644	6.61694e-06	3.02656e-06	0.12716	0.0126374	0.0180201
ENSG00000075336	TIMM21|Q9BVV7	0.125771	0.0136493	0.00310349	0.0452095	0.376974	0.234544
ENSG00000075340	ADD2|P35612	0.134545	0.00829184	0.00197816	0.152048	0.00281543	0.00530966
ENSG00000075391	RASAL2|Q9UJF2	0.308119	6.87645e-10	6.44318e-10	0.143809	0.0047493	0.00811474
ENSG00000075399	VPS9D1|Q9Y2B5	0.00905669	0.859587	0.127322	0.0211493	0.679508	0.350165
ENSG00000075413	NA|P27448	0.0792087	0.121251	0.0223775	0.0420592	0.411153	0.249307
ENSG00000075415	SLC25A3|Q00325	0.12952	0.0110693	0.00256626	0.0407389	0.426007	0.255706
ENSG00000075461	CACNG4|Q9UBN1	0.0569962	0.418098	0.0677364	0.103408	0.141065	0.11654
ENSG00000075539	FRYL|O94915	0.179957	0.000394251	0.00012374	0.135976	0.00762368	0.0119825
ENSG00000075618	FSCN1|Q16658	0.242874	1.46368e-06	7.5848e-07	0.156992	0.00203191	0.00408922
ENSG00000075624	ACTB|P60709	0.150509	0.00311048	0.000806611	0.0659525	0.197193	0.149108
ENSG00000075651	PLD1|Q13393	0.274	5.69388e-07	3.19565e-07	0.148221	0.00762398	0.0119825
ENSG00000075711	DLG1|Q12959	0.191292	0.000162458	5.54701e-05	0.0810843	0.112659	0.0985744
ENSG00000075785	RAB7A|P51149	0.0930561	0.0685264	0.0133734	-0.0243933	0.633702	0.334622
ENSG00000075790	BCAP29|Q9UHQ4	0.0730433	0.153121	0.0274957	0.170163	0.000813728	0.00194972
ENSG00000075826	SEC31B|Q9NQW1	-0.079507	0.22366	0.0386281	-0.0390213	0.55084	0.304913
ENSG00000075856	SART3|Q15020	0.244343	1.25875e-06	6.61017e-07	0.11446	0.024896	0.0309461
ENSG00000075914	EXOSC7|Q15024	0.0954938	0.0832543	0.0159608	-0.0164643	0.765723	0.377778
ENSG00000075945	KIFAP3|Q92845	0.160358	0.00161853	0.000445256	0.0356538	0.486045	0.280511
ENSG00000075975	MKRN2|Q9H000	0.286917	1.0351e-08	7.93263e-09	0.243037	1.43952e-06	8.66127e-06
ENSG00000076043	REXO2|Q9Y3B8	0.121974	0.0167876	0.00375111	0.112843	0.0270279	0.0329195
ENSG00000076201	PTPN23|Q9H3S7	0.12649	0.0131168	0.00299022	0.0309394	0.545542	0.303176
ENSG00000076242	MLH1|P40692	0.180929	0.000721575	0.00021457	0.141683	0.00830907	0.0128625
ENSG00000076248	UNG|P13051	0.361729	4.50414e-12	5.90302e-12	0.00912769	0.866048	0.406261
ENSG00000076356	PLXNA2|O75051	0.235355	3.12199e-06	1.51456e-06	0.0573805	0.261997	0.182747
ENSG00000076513	ANKRD13A|Q8IZ07	0.0893352	0.117681	0.0218013	0.0882797	0.122099	0.104718
ENSG00000076554	TPD52|P55327	0.154613	0.00238007	0.000632854	0.073501	0.150556	0.122578
ENSG00000076641	PAG1|Q9NWQ8	0.124977	0.0153153	0.00344619	0.0357306	0.489719	0.281914
ENSG00000076685	NT5C2|P49902	0.331024	2.85056e-11	3.33035e-11	0.242256	1.55931e-06	9.23939e-06
ENSG00000076706	MCAM|P43121	0.18183	0.00034174	0.000108661	0.164448	0.00122052	0.00270115
ENSG00000076716	GPC4|O75487	0.405043	1.35832e-16	3.74606e-16	0.230522	5.01458e-06	2.50342e-05
ENSG00000076770	MBNL3|Q9NUK0	0.146321	0.00406049	0.00102991	-0.0434711	0.395613	0.242483
ENSG00000076826	CAMSAP3|Q9P1Y5	0.131912	0.00965829	0.0022691	0.0530009	0.300228	0.201217
ENSG00000076864	RAP1GAP|P47736	0.273809	4.9637e-08	3.39344e-08	0.109836	0.0314111	0.0370366
ENSG00000076924	XAB2|Q9HCS7	0.119167	0.0347942	0.00728979	0.0216137	0.702823	0.357505
ENSG00000076928	ARHGEF1|Q92888	0.160058	0.00321513	0.000830387	0.0456706	0.403311	0.245955
ENSG00000076984	MAP2K7|O14733	0.165656	0.00112149	0.000319356	0.0096911	0.849865	0.401664
ENSG00000077044	DGKD|Q16760	0.0942401	0.107437	0.0200747	0.0984942	0.0924067	0.0854186
ENSG00000077063	CTTNBP2|Q8WZ74	0.0935643	0.0670229	0.0131221	0.0333379	0.514829	0.292199
ENSG00000077080	ACTL6B|O94805	0.510443	7.25938e-27	9.49351e-26	-0.0477396	0.350829	0.222988
ENSG00000077097	TOP2B|Q02880	0.45703	3.24478e-21	1.7938e-20	0.226736	7.21697e-06	3.41181e-05
ENSG00000077147	TM9SF3|Q9HD45	0.229918	8.13887e-06	3.6648e-06	0.0121416	0.816188	0.39284
ENSG00000077157	PPP1R12B|O60237	0.479928	1.62118e-23	1.27206e-22	0.198333	9.12406e-05	0.000305978
ENSG00000077232	DNAJC10|Q8IXB1	0.165802	0.00111	0.000316308	0.0271928	0.59526	0.321733
ENSG00000077235	GTF3C1|Q12789	0.0848279	0.147498	0.0266196	0.00793688	0.892391	0.414169
ENSG00000077254	USP33|Q8TEY7	0.0844564	0.116858	0.021672	0.0773322	0.151171	0.122806
ENSG00000077264	PAK3|O75914	0.255585	3.84149e-07	2.22798e-07	0.0888589	0.0820284	0.0781316
ENSG00000077279	DCX|O43602	0.195182	0.000312772	0.000100342	0.13006	0.0169001	0.0226881
ENSG00000077312	SNRPA|P09012	0.153389	0.00257952	0.000681419	0.0978428	0.0554074	0.0576901
ENSG00000077348	EXOSC5|Q9NQT4	0.115501	0.0459872	0.00935758	0.115344	0.0462847	0.0499868
ENSG00000077380	DYNC1I2|Q13409	0.0754258	0.140126	0.025425	0.0347362	0.497345	0.28483
ENSG00000077420	APBB1IP|Q7Z5R6	0.308592	1.03496e-08	7.93263e-09	0.272587	4.94218e-07	3.39259e-06
ENSG00000077522	ACTN2|P35609	0.186741	0.000233371	7.69184e-05	0.155393	0.00226034	0.00445439
ENSG00000077549	CAPZB|P47756	0.28351	1.56808e-08	1.16644e-08	-0.120657	0.0180146	0.0238278
ENSG00000077721	UBE2A|P49459	0.179135	0.0031392	0.00081354	-0.0405105	0.507434	0.289004
ENSG00000077782	FGFR1|P11362	-0.0111347	0.861218	0.127502	0.0358811	0.573076	0.31325
ENSG00000077942	FBLN1|P23142	0.331728	2.57362e-11	3.02423e-11	0.20791	4.02803e-05	0.000153916
ENSG00000078018	MAP2|P11137	0.406462	1.04045e-16	2.97044e-16	0.186602	0.000235933	0.000673944
ENSG00000078053	AMPH|P49418	0.239118	2.14373e-06	1.07551e-06	0.0207321	0.68549	0.352213
ENSG00000078061	ARAF|P10398	0.128345	0.0409672	0.0084492	0.103793	0.0988439	0.0898248
ENSG00000078070	MCCC1|Q96RQ3	0.289916	7.14765e-09	5.65588e-09	0.259356	2.54693e-07	1.89282e-06
ENSG00000078114	NEBL|O76041	0.260414	2.26696e-07	1.37047e-07	0.122393	0.0164127	0.0221602
ENSG00000078140	UBE2K|P61086	0.273736	5.00664e-08	3.42087e-08	0.122778	0.0160746	0.021796
ENSG00000078142	PIK3C3|Q8NEB9	0.217697	1.67897e-05	7.08039e-06	0.122557	0.016268	0.0220073
ENSG00000078237	C12orf5; TIGAR|Q9NQ88	0.250517	6.60565e-07	3.67012e-07	0.217648	1.68659e-05	7.19733e-05
ENSG00000078269	SYNJ2|O15056	0.0870794	0.0944224	0.0178653	0.113413	0.0291685	0.0349444
ENSG00000078295	ADCY2|Q08462	0.440865	1.08264e-19	4.54491e-19	0.117414	0.0213748	0.0273444
ENSG00000078304	PPP2R5C|Q13362	0.144315	0.00460262	0.00115326	0.0858914	0.0928131	0.0856714
ENSG00000078328	RBFOX1|Q9NWB1	0.221769	1.42415e-05	6.09239e-06	0.166889	0.00116169	0.00258237
ENSG00000078369	GNB1|P62873	0.107126	0.0358667	0.00749798	-0.0570346	0.264889	0.18436
ENSG00000078549	ADCYAP1R1|P41586	0.244121	1.95113e-06	9.88336e-07	0.264805	2.26724e-07	1.72143e-06
ENSG00000078596	ITM2A|O43736	0.175444	0.00149663	0.000414819	0.14093	0.0109727	0.0161115
ENSG00000078618	NA|O43847	0.449696	1.63077e-20	7.87051e-20	0.200028	7.9166e-05	0.00027172
ENSG00000078668	VDAC3|Q9Y277	0.0847295	0.0973331	0.0183503	0.0815717	0.110506	0.0972878
ENSG00000078674	NA|Q15154	0.513519	3.19307e-27	4.49805e-26	-0.00249961	0.961061	0.433651
ENSG00000078725	BRINP1; DBC1|O60477	0.233671	3.68692e-06	1.76123e-06	0.177463	0.000475878	0.00123194
ENSG00000078747	ITCH|Q96J02	0.334104	2.61518e-11	3.06465e-11	0.00888441	0.863309	0.405926
ENSG00000078808	SDF4|Q9BRK5	0.508078	4.83522e-24	3.99081e-23	-0.129465	0.0161236	0.0218456
ENSG00000078814	MYH7B|A7E2Y1	0.0221579	0.692022	0.105496	-0.00919924	0.869388	0.407284
ENSG00000078902	TOLLIP|Q9H0E2	0.0883686	0.083737	0.0160457	-0.00528667	0.917757	0.421256
ENSG00000078967	UBE2D4|Q9Y2X8	0.117255	0.0508238	0.0102356	0.182797	0.00221396	0.00438763
ENSG00000079134	THOC1|Q96FV9	0.13774	0.0113658	0.00262934	0.0148971	0.785257	0.383371
ENSG00000079156	OSBPL6|Q9BZF3	0.241396	2.05299e-06	1.03433e-06	0.113927	0.0267683	0.0326941
ENSG00000079215	SLC1A3|P43003	0.240739	1.81956e-06	9.25929e-07	0.168344	0.000927117	0.00216809
ENSG00000079246	XRCC5|P13010	0.286168	1.13464e-08	8.63016e-09	0.0564279	0.270014	0.186374
ENSG00000079257	LXN|Q9BS40	0.258406	6.677e-07	3.70638e-07	0.192692	0.00023518	0.000672341
ENSG00000079277	MKNK1|Q9BUB5	0.133593	0.0164546	0.00368212	0.116806	0.0361675	0.041258
ENSG00000079308	TNS1|Q9HBL0	0.208786	3.73083e-05	1.46702e-05	0.146429	0.00403308	0.00711273
ENSG00000079332	SAR1A|Q9NR31	0.159206	0.00175039	0.000478717	-0.148848	0.00346007	0.00628545
ENSG00000079337	RAPGEF3|O95398	-0.0111564	0.832927	0.123901	-0.0358252	0.498033	0.285084
ENSG00000079432	CIC|Q96RK0	0.200044	0.000107008	3.80986e-05	0.0214167	0.681357	0.350706
ENSG00000079435	LIPE|Q05469	0.181844	0.00038716	0.000121735	0.165353	0.00127246	0.0027932
ENSG00000079459	FDFT1|P37268	0.477481	6.70541e-22	4.1397e-21	0.155387	0.00311676	0.0057579
ENSG00000079462	PAFAH1B3|Q15102	0.415104	1.99425e-17	6.21906e-17	0.231312	4.64417e-06	2.34738e-05
ENSG00000079482	OPHN1|O60890	0.249232	7.56437e-07	4.15345e-07	0.203279	6.00979e-05	0.000214021
ENSG00000079557	AFM|P43652	0.269191	8.41762e-07	4.5663e-07
ENSG00000079616	KIF22|Q14807	0.122562	0.0658807	0.0129338	0.0745263	0.264544	0.184157
ENSG00000079689	SCGN|O76038	0.352364	1.96708e-12	2.75622e-12
ENSG00000079691	LRRC16A; CARMIL1|Q5VZK9	0.230271	5.13782e-06	2.38864e-06	0.231905	4.38333e-06	2.22838e-05
ENSG00000079739	PGM1|P36871	0.229126	5.73904e-06	2.65093e-06	0.158602	0.00182348	0.00375376
ENSG00000079785	DDX1|Q92499	0.262114	1.87818e-07	1.1525e-07	-0.0115597	0.821364	0.393908
ENSG00000079805	DNM2|P50570	0.116818	0.0220483	0.00480649	0.108588	0.0334003	0.0388911
ENSG00000079819	EPB41L2|O43491	0.243686	1.3468e-06	7.04213e-07	0.117692	0.0210664	0.0270601
ENSG00000079841	RIMS1|Q86UR5	0.156235	0.00213724	0.000574948	0.241556	1.67464e-06	9.8232e-06
ENSG00000079931	MOXD1|Q6UVY6	0.494423	1.42042e-24	1.28921e-23	0.477424	8.39185e-23	1.47184e-20
ENSG00000079950	STX7|O15400	0.136713	0.00729888	0.00175946	0.0505237	0.323417	0.211854
ENSG00000079974	RABL2B|Q9UNT1	0.121643	0.0523608	0.0105207	0.137931	0.0276445	0.0335425
ENSG00000080200	CRYBG3|Q68DQ2	0.167581	0.00929471	0.00219417	0.0801378	0.216088	0.159309
ENSG00000080345	RIF1|Q5UIP0	0.0638831	0.313417	0.0523531	0.162559	0.00988723	0.0148531
ENSG00000080371	RAB21|Q9UL25	0.150189	0.00317526	0.000821136	0.0800981	0.117115	0.101461
ENSG00000080493	SLC4A4|Q9Y6R1	0.270083	7.63733e-08	5.06469e-08	0.172083	0.000708117	0.00174008
ENSG00000080503	SMARCA2|P51531	0.154806	0.00234983	0.000626046	0.0990017	0.052566	0.0552564
ENSG00000080546	SESN1|Q9Y6P5	0.403684	7.42073e-16	1.81229e-15	0.247566	1.52419e-06	9.08854e-06
ENSG00000080561	MID2|Q9UJV3	0.110873	0.0658742	0.0129338	-0.00773835	0.898167	0.415699
ENSG00000080603	SRCAP|Q6ZRS2	0.107357	0.109864	0.0204968	0.138668	0.0385343	0.0434491
ENSG00000080709	KCNN2|Q9H2S1	-0.00188691	0.976948	0.142008	0.0510775	0.433814	0.25938
ENSG00000080802	CNOT4|O95628	0.246543	1.00225e-06	5.36038e-07	0.178158	0.000451681	0.00117712
ENSG00000080815	PSEN1|P49768	0.0343829	0.501733	0.0794137	0.0118175	0.817449	0.393074
ENSG00000080819	CPOX|P36551	0.151347	0.00294661	0.000767665	0.0284253	0.578678	0.315006
ENSG00000080822	CLDND1|Q9NY35	0.256458	3.49469e-07	2.04439e-07	0.0945287	0.0642439	0.0648688
ENSG00000080824	HSP90AA1|P07900	0.589394	2.73913e-37	1.64361e-35	0.369063	7.77773e-14	2.54978e-12
ENSG00000080845	DLGAP4|Q9Y2H0	0.383692	6.45956e-15	1.35686e-14	0.109154	0.0324841	0.0380459
ENSG00000080854	IGSF9B|Q9UPX0	-0.0350561	0.493389	0.0782153	0.0294478	0.565088	0.310245
ENSG00000081014	AP4E1|Q9UPM8	0.023411	0.683344	0.104356	0.0594952	0.299549	0.20087
ENSG00000081019	RSBN1|Q5VWQ0	0.110499	0.118382	0.021921	0.0747751	0.291432	0.197
ENSG00000081026	NA|Q5TCQ9	0.0738432	0.14866	0.0268055	0.111019	0.0296184	0.0352426
ENSG00000081087	OSTM1|Q86WC4	0.192873	0.000197363	6.60892e-05	0.166473	0.0013505	0.00292967
ENSG00000081138	CDH7|Q9ULB5	0.0494269	0.353119	0.0582408	0.129685	0.0144781	0.0201293
ENSG00000081154	PCNP|Q8WW12	0.433274	5.27532e-19	2.0368e-18	-0.0812792	0.111794	0.0980132
ENSG00000081177	EXD2|Q9NVH0	0.358116	7.02243e-13	1.0676e-12	0.292339	6.95905e-09	7.79902e-08
ENSG00000081181	ARG2|P78540	0.506296	6.73655e-25	6.35123e-24	0.390349	1.37728e-14	5.70946e-13
ENSG00000081189	MEF2C|Q06413	0.0590518	0.25785	0.0439156	-0.0139381	0.789587	0.384415
ENSG00000081237	NA|P08575	0.430568	9.02425e-18	3.00697e-17	0.389598	1.43669e-14	5.86001e-13
ENSG00000081248	CACNA1S|Q13698	0.126019	0.051193	0.0103031	0.153575	0.0172706	0.0230524
ENSG00000081307	UBA5|Q9GZZ9	-0.0532507	0.313664	0.0523871	-0.104864	0.046788	0.0504062
ENSG00000081721	DUSP12|Q9UNI6	0.0619062	0.314478	0.0525015	-0.0833971	0.17506	0.136203
ENSG00000081760	AACS|Q86V21	0.252069	5.60213e-07	3.14852e-07	0.191983	0.000153651	0.000473617
ENSG00000081803	CADPS2|Q86UW7	0.231288	4.65484e-06	2.1833e-06	0.111046	0.0295781	0.0352311
ENSG00000081870	HSPB11|Q9Y547	-0.0579927	0.272453	0.0460864	0.0274192	0.604088	0.325116
ENSG00000081913	PHLPP1|O60346	0.144968	0.00485393	0.00121245	0.0573621	0.267213	0.185389
ENSG00000081923	ATP8B1|O43520	-0.0439158	0.477392	0.0760758	-0.00422489	0.94553	0.429762
ENSG00000082014	SMARCD3|Q6STE5	0.016936	0.745081	0.112513	0.0574259	0.269906	0.186336
ENSG00000082153	BZW1|Q7L1Q6	0.170725	0.000781402	0.000230612	0.147374	0.0037997	0.00676576
ENSG00000082212	ME2|P23368	0.226782	7.18561e-06	3.26091e-06	0.132796	0.00917873	0.0139623
ENSG00000082213	C5orf22|Q49AR2	0.058246	0.275788	0.0466018	0.0623865	0.243029	0.172605
ENSG00000082258	CCNT2|O60583	0.212367	0.000595171	0.000180153	0.000234936	0.997004	0.441803
ENSG00000082397	EPB41L3|Q9Y2J2	0.179128	0.000419805	0.00013105	0.0494012	0.334297	0.217036
ENSG00000082438	COBLL1|Q53SF7	0.170903	0.00086267	0.000252452	0.142178	0.00568368	0.00934264
ENSG00000082458	DLG3|Q92796	0.346341	2.91013e-12	3.97679e-12	0.165526	0.00113176	0.00254161
ENSG00000082515	MRPL22|Q9NWU5	0.326314	5.60826e-11	6.3156e-11	0.00981843	0.847916	0.401035
ENSG00000082516	GEMIN5|Q8TEQ6	0.163087	0.00134167	0.000375462	0.191039	0.000165808	0.000506638
ENSG00000082701	GSK3B|P49841	0.352507	1.1204e-12	1.63584e-12	0.222348	1.09212e-05	4.94025e-05
ENSG00000082781	ITGB5|P18084	0.112292	0.0349474	0.00731937	0.08027	0.132268	0.110812
ENSG00000082805	ERC1|Q8IUD2	0.176059	0.00052846	0.000161528	0.247562	9.01267e-07	5.79022e-06
ENSG00000082898	XPO1|O14980	0.281688	1.95345e-08	1.44163e-08	0.182773	0.000317844	0.000875829
ENSG00000083067	TRPM3|Q9HCF6	0.284486	1.98355e-07	1.21227e-07	0.297042	5.29521e-08	4.97976e-07
ENSG00000083097	DOPEY1|Q5JWR5	-0.0121377	0.834717	0.124092	0.021016	0.71787	0.362114
ENSG00000083099	LYRM2|Q9NU23	0.212962	0.000162131	5.54206e-05	-0.22709	5.61454e-05	0.000202412
ENSG00000083123	BCKDHB|P21953	0.265604	1.27098e-07	8.08042e-08	0.157643	0.00194514	0.00396233
ENSG00000083168	KAT6A|Q92794	0.0127309	0.845423	0.12553	-0.0154841	0.812557	0.392169
ENSG00000083223	ZCCHC6|Q5VYS8	0.141332	0.0383912	0.00797064	-0.00123057	0.985688	0.440065
ENSG00000083290	ULK2|Q8IYT8	0.120036	0.0856908	0.016384	0.0405996	0.562315	0.309167
ENSG00000083312	TNPO1|Q92973	0.0602792	0.238618	0.0409902	0.00780962	0.878761	0.40968
ENSG00000083444	PLOD1|Q02809	0.339115	1.23765e-06	6.50497e-07	0.33809	1.33866e-06	8.15234e-06
ENSG00000083520	DIS3|Q9Y2L1	0.34614	3.00068e-12	4.07762e-12	0.196623	0.000105156	0.000344412
ENSG00000083535	PIBF1|Q8WXW3	0.163178	0.00699873	0.0016946	0.163412	0.00691685	0.0110584
ENSG00000083544	TDRD3|Q9H7E2	0.130669	0.0175536	0.00390863	0.129084	0.0189835	0.0248193
ENSG00000083642	PDS5B|Q9NTI5	0.351869	1.2379e-12	1.7966e-12	0.0694753	0.174262	0.135732
ENSG00000083720	OXCT1|P55809	0.235499	3.07796e-06	1.49619e-06	0.166883	0.00102853	0.00234734
ENSG00000083799	CYLD|Q9NQC7	0.0510995	0.317925	0.053019	0.0863757	0.0909795	0.0844726
ENSG00000083845	RPS5|P46782	0.2646	1.42298e-07	8.96707e-08	0.12366	0.0153235	0.020964
ENSG00000083857	FAT1|Q14517	0.149843	0.0084402	0.00200882	-0.0466683	0.41442	0.250767
ENSG00000083896	YTHDC1|Q96MU7	0.2836	2.83919e-08	2.03961e-08	0.00411695	0.937093	0.427122
ENSG00000083937	CHMP2B|Q9UQN3	0.148107	0.0036271	0.000926751	0.0395733	0.439374	0.261625
ENSG00000084070	SMAP2|Q8WU79	0.322168	1.00767e-10	1.08455e-10	0.148347	0.00357222	0.00643915
ENSG00000084072	PPIE|Q9UNP9	0.017946	0.744961	0.112513	0.00775572	0.888209	0.412756
ENSG00000084073	ZMPSTE24|O75844	0.284263	1.43112e-08	1.07243e-08	0.166174	0.00108134	0.0024456
ENSG00000084090	STARD7|Q9NQZ5	0.336217	1.33357e-11	1.64493e-11	0.316389	2.2473e-10	3.535e-09
ENSG00000084092	NOA1|Q8NC60	0.33951	3.80555e-09	3.16146e-09	0.00905786	0.878781	0.40968
ENSG00000084112	SSH1|Q8WYL5	-0.0371693	0.481426	0.0765783	-0.0217968	0.679788	0.350258
ENSG00000084207	GSTP1|P09211	0.218447	1.56751e-05	6.64956e-06	0.204467	5.42841e-05	0.000197734
ENSG00000084234	APLP2|Q06481	0.160976	0.00155161	0.000428107	0.0134499	0.792769	0.385536
ENSG00000084444	KIAA1467; FAM234B|A2RU67	0.0315345	0.537838	0.0843708	0.0561443	0.272432	0.18749
ENSG00000084463	WBP11|Q9Y2W2	0.230565	7.66195e-06	3.46287e-06	0.124223	0.0169675	0.022743
ENSG00000084623	EIF3I|Q13347	0.192765	0.000144232	4.98486e-05	0.0861183	0.0919506	0.0850815
ENSG00000084652	TXLNA|P40222	0.186804	0.000232212	7.65989e-05	0.148117	0.00362485	0.00650063
ENSG00000084674	APOB|P04114	0.278839	2.74618e-08	1.97975e-08	0.0366097	0.474422	0.276074
ENSG00000084676	NCOA1|Q15788	0.0145296	0.795076	0.119087	0.0905227	0.104935	0.0938399
ENSG00000084710	EFR3B|Q9Y2G0	0.125564	0.0138058	0.00313437	0.145077	0.00438923	0.00761954
ENSG00000084731	KIF3C|O14782	0.127691	0.0122682	0.00281525	0.0732735	0.151827	0.123168
ENSG00000084733	RAB10|P61026	0.142705	0.00508384	0.00126417	0.0664904	0.193556	0.147151
ENSG00000084754	HADHA|P40939	0.148662	0.00350138	0.000896511	0.129259	0.0112338	0.0164055
ENSG00000084764	MAPRE3|Q9UPY8	0.213368	2.48498e-05	1.01282e-05	0.131344	0.00997797	0.0149406
ENSG00000084774	CAD|P27708	0.373237	3.8728e-14	7.24639e-14	0.0390515	0.445435	0.264247
ENSG00000085063	CD59|P13987	0.0868275	0.0892952	0.0169956	0.0901939	0.0775185	0.0748057
ENSG00000085117	CD82|P27701	0.215678	2.01793e-05	8.36482e-06	0.215544	2.04252e-05	8.50917e-05
ENSG00000085224	ATRX|P46100	0.350462	1.54128e-12	2.20015e-12	0.0779334	0.12738	0.108216
ENSG00000085365	SCAMP1|O15126	0.155754	0.00220678	0.000591431	-0.0123459	0.80944	0.391418
ENSG00000085377	PREP|P48147	0.134068	0.00852586	0.00202802	0.019628	0.701414	0.357047
ENSG00000085382	HACE1|Q8IYU2	0.189725	0.000184216	6.22525e-05	-0.0115548	0.821438	0.393908
ENSG00000085415	SEH1L|Q96EE3	0.165325	0.00114787	0.00032618	-0.162958	0.00135371	0.00293482
ENSG00000085433	WDR47|O94967	0.0371238	0.468235	0.0748428	-0.0382489	0.454851	0.26784
ENSG00000085449	WDFY1|Q8IWB7	0.111226	0.0293146	0.00623301	0.0728277	0.154341	0.12443
ENSG00000085491	SLC25A24|Q6NUK1	0.396371	6.74352e-16	1.65354e-15	0.317412	1.95224e-10	3.11276e-09
ENSG00000085511	MAP3K4|Q9Y6R4	-0.00415038	0.936756	0.137066	0.0499981	0.338837	0.218728
ENSG00000085563	ABCB1|P08183	0.340332	7.23135e-12	9.29691e-12	0.246533	1.00335e-06	6.36445e-06
ENSG00000085662	AKR1B1|P15121	0.344913	3.61901e-12	4.81564e-12	0.259849	2.41279e-07	1.81461e-06
ENSG00000085719	CPNE3|O75131	0.207027	4.35064e-05	1.68889e-05	0.141187	0.00557861	0.00919577
ENSG00000085733	CTTN|Q14247	0.440356	1.20551e-19	5.03836e-19	0.0337376	0.509798	0.289973
ENSG00000085760	MTIF2|P46199	0.243732	1.34036e-06	7.01147e-07	0.0953517	0.0619481	0.0629676
ENSG00000085788	DDHD2|O94830	0.179307	0.000476445	0.000146884	0.0176822	0.732534	0.36717
ENSG00000085831	TTC39A|Q5SRH9	0.0918281	0.157017	0.0281204	-0.0418847	0.51931	0.294001
ENSG00000085832	EPS15|P42566	0.207771	4.07727e-05	1.58988e-05	0.0310143	0.544569	0.302876
ENSG00000085871	MGST2|Q99735	0.137741	0.00936353	0.00220956	0.115229	0.0299569	0.0355369
ENSG00000085872	CHERP|Q8IWX8	0.167865	0.000959267	0.00027778	-0.11297	0.0268547	0.0327655
ENSG00000085978	ATG16L1|Q676U5	0.368496	8.54334e-14	1.50152e-13	-0.000132976	0.997928	0.441914
ENSG00000086061	DNAJA1|P31689	0.588416	2.12512e-36	9.94078e-35	0.488045	6.73969e-24	1.47759e-21
ENSG00000086065	CHMP5|Q9NZZ3	-0.00469407	0.926948	0.135788	-0.00952424	0.85242	0.402298
ENSG00000086102	NFX1|Q12986	0.0380965	0.480624	0.0764707	0.0630533	0.242776	0.172534
ENSG00000086200	IPO11|Q9UI26	0.110988	0.0330597	0.00696237	0.0380695	0.465957	0.272494
ENSG00000086205	FOLH1|Q04609	0.0740512	0.151831	0.0272842	0.0561813	0.277201	0.189915
ENSG00000086289	EPDR1|Q9UM22	0.197164	0.000100554	3.59903e-05	0.187634	0.000217505	0.000628988
ENSG00000086300	SNX10|Q9Y5X0	0.4163	2.63525e-15	5.92426e-15	0.200413	0.000242832	0.000689164
ENSG00000086475	SEPHS1|P49903	0.101878	0.0460339	0.00936395	0.0516966	0.312296	0.206732
ENSG00000086504	MRPL28|Q13084	0.351963	1.82782e-12	2.56997e-12	0.0806575	0.117461	0.101686
ENSG00000086589	RBM22|Q9NW64	0.256122	3.62457e-07	2.11427e-07	0.0161516	0.752386	0.373456
ENSG00000086598	TMED2|Q15363	0.0209695	0.682083	0.104229	-0.0231236	0.651477	0.340905
ENSG00000086712	TXLNG|Q9NUQ3	0.0767012	0.153946	0.0276234	0.141341	0.0083733	0.0129505
ENSG00000086717	PPEF1|O14829	0.285263	1.79745e-08	1.32974e-08	0.28057	3.13231e-08	3.12145e-07
ENSG00000086758	HUWE1|Q7Z6Z7	0.0587262	0.250955	0.0428673	-0.0176731	0.729931	0.366298
ENSG00000086827	ZW10|O43264	0.127202	0.0126077	0.00288498	0.0142007	0.781487	0.382591
ENSG00000086848	ALG9|Q9H6U8	0.141091	0.00606707	0.00148918	0.0691729	0.180167	0.13899
ENSG00000087008	ACOX3|O15254	0.161259	0.00152177	0.000421048	0.00870994	0.864911	0.406261
ENSG00000087053	MTMR2|Q13614	0.0969482	0.0576871	0.0114753	-0.00473577	0.926301	0.42391
ENSG00000087077	TRIP6|Q15654	0.179132	0.000709591	0.000211316	0.135923	0.0104605	0.0154824
ENSG00000087086	FTL|P02792	0.0104473	0.838305	0.12461	0.00398056	0.938028	0.427326
ENSG00000087087	SRRT|Q9BXP5	0.197335	9.91374e-05	3.55566e-05	0.108497	0.0335492	0.0389939
ENSG00000087088	BAX|Q07812	0.0825748	0.117312	0.0217462	0.0811072	0.123993	0.106083
ENSG00000087095	NLK|Q9UBE8	0.126019	0.042325	0.00870266	0.154339	0.0127172	0.0180971
ENSG00000087111	PIGS|Q96S52	0.171147	0.00096386	0.000278844	0.0135719	0.79499	0.386348
ENSG00000087157	PGS1|Q32NB8	-0.0758251	0.146579	0.0264734	0.0627947	0.22948	0.166419
ENSG00000087191	PSMC5|P62195	0.254597	4.27337e-07	2.45505e-07	0.0668784	0.190963	0.145527
ENSG00000087250	MT3|P25713	-0.0836042	0.105537	0.01975	0.037194	0.4721	0.275153
ENSG00000087253	LPCAT2|Q7L5N7	0.277108	3.37122e-08	2.39075e-08	0.30086	1.78381e-09	2.30045e-08
ENSG00000087258	GNAO1|P09471	0.145126	0.00437607	0.00110168	0.123493	0.0154632	0.0210983
ENSG00000087274	ADD1|P35611	0.394904	8.8031e-16	2.10982e-15	0.241808	1.63212e-06	9.62207e-06
ENSG00000087299	L2HGDH|Q9H9P8	0.0740812	0.147352	0.0265972	0.0582355	0.254944	0.178965
ENSG00000087302	C14orf166; RTRAF|Q9Y224	0.190772	0.000169392	5.77079e-05	0.0506366	0.322335	0.211264
ENSG00000087303	NID2|Q14112	0.0974262	0.0564595	0.0112532	0.0900201	0.0780941	0.075237
ENSG00000087365	SF3B2|Q13435	0.325634	6.17728e-11	6.91159e-11	0.0914262	0.073536	0.0719522
ENSG00000087448	KLHDC5; KLHL42|Q9P2K6	0.424816	6.70043e-17	1.96365e-16	0.119154	0.0251727	0.0312238
ENSG00000087460	GNAS|P63092	0.0492457	0.40018	0.0651894	-0.0949813	0.104093	0.0933611
ENSG00000087460	GNAS|Q5JWF2	0.330703	2.98641e-11	3.48572e-11	-0.156303	0.00212765	0.00425504
ENSG00000087470	DNM1L|O00429	0.228973	5.82452e-06	2.68633e-06	0.0886413	0.0827832	0.0786519
ENSG00000087495	PHACTR3|Q96KR7	0.251072	6.22823e-07	3.47312e-07	0.0769656	0.132188	0.110771
ENSG00000087502	ERGIC2|Q96RQ1	0.0628326	0.223551	0.0386147	0.0347094	0.501647	0.286639
ENSG00000087842	PIR|O00625	0.40024	3.31832e-16	8.58679e-16	0.346101	3.01894e-12	6.96699e-11
ENSG00000087884	AAMDC|Q9H7C9	0.268529	9.12377e-08	5.94985e-08	0.191013	0.000166145	0.000507226
ENSG00000088038	CNOT3|O75175	0.0940229	0.0656893	0.0129025	-0.0924587	0.0703291	0.0694326
ENSG00000088179	PTPN4|P29074	-0.0826598	0.109546	0.0204406	-0.0125215	0.808779	0.391249
ENSG00000088205	DDX18|Q9NVP1	0.302639	1.41557e-09	1.26405e-09	-0.0626746	0.220437	0.161632
ENSG00000088247	KHSRP|Q92945	0.425527	2.55014e-18	9.09535e-18	0.0585421	0.252446	0.177674
ENSG00000088256	GNA11|P29992	0.255733	3.7803e-07	2.19458e-07	-0.000127125	0.998019	0.441914
ENSG00000088280	ASAP3|Q8TDY4	0.180395	0.000439396	0.000136326	0.152858	0.00296213	0.00554163
ENSG00000088356	PDRG1|Q9NUG6	0.163905	0.00900564	0.00213048	-0.00873983	0.88998	0.413437
ENSG00000088367	EPB41L1|Q9H4G0	0.161678	0.00147868	0.00041031	-0.0329185	0.520134	0.294183
ENSG00000088387	DOCK9|Q9BZ29	0.138414	0.00659588	0.00160697	-0.0258509	0.613555	0.328133
ENSG00000088538	DOCK3|Q8IZD9	0.363445	1.9565e-13	3.28211e-13	0.182822	0.000316651	0.000873229
ENSG00000088543	C3orf18|Q9UK00	0.128279	0.0654679	0.0128632	-0.0240501	0.730865	0.366535
ENSG00000088682	COQ9|O75208	0.131756	0.00974511	0.00228718	0.0861313	0.0919012	0.0850622
ENSG00000088727	KIF9|Q9HAQ2	0.108785	0.0434611	0.00890784	0.0992991	0.0654371	0.0657361
ENSG00000088808	PPP1R13B|Q96KQ4	0.184582	0.000320388	0.000102515	0.045795	0.375884	0.234196
ENSG00000088812	ATRN|O75882	0.19251	0.000172877	5.88127e-05	0.105979	0.0399795	0.0447479
ENSG00000088832	FKBP1A|P62942	-0.0364393	0.476483	0.0759609	-0.0137978	0.787536	0.383787
ENSG00000088833	NSFL1C|Q9UNZ2	0.219764	1.3885e-05	5.96086e-06	-0.0263702	0.606446	0.325877
ENSG00000088854	C20orf194|Q5TEA3	0.115492	0.0319873	0.00675993	0.107976	0.0450548	0.0488994
ENSG00000088888	MAVS|Q7Z434	0.372529	4.36194e-14	8.08697e-14	0.171147	0.000757889	0.00184108
ENSG00000088899	LZTS3; PROSAPIP1|O60299	0.320986	1.18909e-10	1.26526e-10	0.0686871	0.179212	0.138375
ENSG00000088930	XRN2|Q9H0D6	0.420167	1.4754e-17	4.70971e-17	0.137325	0.0075811	0.0119324
ENSG00000088986	DYNLL1|P63167	0.112197	0.0279213	0.00596283	-0.0546673	0.285267	0.193926
ENSG00000088992	TESC|Q96BS2	0.17302	0.000661298	0.00019849	0.159513	0.00171438	0.00357107
ENSG00000089006	SNX5|Q9Y5X3	0.134079	0.00852037	0.00202711	0.00550592	0.914358	0.42053
ENSG00000089009	RPL6|Q02878	0.0521277	0.308273	0.0515711	0.042646	0.404651	0.246387
ENSG00000089012	SIRPG|Q9P1W8	-0.0291284	0.569318	0.0888392
ENSG00000089041	P2RX7|Q99572	0.125018	0.0142266	0.00322389	0.0519098	0.310302	0.205917
ENSG00000089050	RBBP9|O75884	0.228795	5.92498e-06	2.72853e-06	0.119908	0.0187469	0.0245979
ENSG00000089053	ANAPC5|Q9UJX4	0.125591	0.0196205	0.0043253	0.0357745	0.50779	0.289019
ENSG00000089057	SLC23A2|Q9UGH3	0.117088	0.0316453	0.00669814	0.158948	0.00343705	0.00625984
ENSG00000089063	TMEM230|Q96A57	0.360653	5.42296e-13	8.42335e-13	0.180216	0.000445279	0.00116183
ENSG00000089154	GCN1L1; GCN1|Q92616	0.507737	1.48452e-26	1.86133e-25	0.00947543	0.853167	0.402419
ENSG00000089157	RPLP0|P05388	0.27076	7.06607e-08	4.72709e-08	0.0957118	0.0609648	0.0622567
ENSG00000089159	PXN|P49023	0.202174	6.60346e-05	2.46508e-05	0.256494	3.48116e-07	2.47691e-06
ENSG00000089169	RPH3A|Q9Y2J0	0.31387	3.1711e-10	3.15093e-10	0.30452	1.10663e-09	1.49877e-08
ENSG00000089195	TRMT6|Q9UJA5	0.0182218	0.790029	0.118404	0.0508299	0.457366	0.26905
ENSG00000089199	CHGB|P05060	0.255571	3.84715e-07	2.2302e-07	-0.0476601	0.351632	0.22325
ENSG00000089220	PEBP1|P30086	0.169542	0.000850906	0.00024955	0.00948986	0.852946	0.402416
ENSG00000089234	BRAP|Q7Z569	0.177118	0.000488325	0.000150204	0.161389	0.00150826	0.00322012
ENSG00000089248	ERP29|P30040	0.466313	3.97159e-22	2.52895e-21	0.227984	6.40519e-06	3.06522e-05
ENSG00000089250	NOS1|P29475	0.306667	8.33802e-10	7.71165e-10	0.207567	4.15075e-05	0.000157235
ENSG00000089280	FUS|P35637	0.513984	2.81813e-27	4.03284e-26	0.0456119	0.372737	0.232685
ENSG00000089289	IGBP1|P78318	0.156868	0.00204881	0.000553364	0.0187391	0.714331	0.361027
ENSG00000089351	GRAMD1A|Q96CP6	0.0606651	0.24505	0.0419884	0.0558707	0.284423	0.193539
ENSG00000089472	HEPH|Q9BQS7	0.139341	0.0170054	0.00379491	0.141349	0.0154637	0.0210983
ENSG00000089486	CDIP1|Q9H305	0.206661	4.49111e-05	1.73677e-05	0.0946117	0.0640092	0.0646691
ENSG00000089597	GANAB|Q14697	0.180797	0.00036984	0.000116711	0.126174	0.0133485	0.0188274
ENSG00000089639	GMIP|Q9P107	0.222829	0.00147521	0.000409722	0.207537	0.00311398	0.0057579
ENSG00000089693	MLF2|Q15773	0.346229	2.96014e-12	4.03796e-12	0.165002	0.00117413	0.0026067
ENSG00000089737	DDX24|Q9GZR7	0.315423	2.56567e-10	2.58525e-10	-0.108686	0.03324	0.0387643
ENSG00000089818	NECAP1|Q8NC96	0.277992	3.03682e-08	2.17005e-08	0.254112	4.5023e-07	3.13356e-06
ENSG00000089820	ARHGAP4|P98171	0.136363	0.0541812	0.0108435	0.14219	0.0445915	0.0485016
ENSG00000089847	ANKRD24|Q8TF21	0.298362	2.46137e-09	2.12309e-09	0.216181	1.92783e-05	8.10843e-05
ENSG00000090013	BLVRB|P30043	0.2064	4.59382e-05	1.77311e-05	-0.000267952	0.995824	0.441667
ENSG00000090020	SLC9A1|P19634	0.280583	2.2306e-08	1.63034e-08	0.190791	0.000169137	0.000513232
ENSG00000090054	SPTLC1|O15269	0.29791	3.64285e-09	3.04083e-09	0.0704285	0.17237	0.134783
ENSG00000090060	PAPOLA|P51003	0.265275	1.79466e-06	9.15557e-07	0.233714	2.79345e-05	0.000111477
ENSG00000090097	PCBP4|P57723	0.344751	8.24497e-11	9.00957e-11	0.26274	1.03832e-06	6.55074e-06
ENSG00000090238	YPEL3|P61236	0.15539	0.0199756	0.00439482	-0.034347	0.609117	0.326748
ENSG00000090263	MRPS33|Q9Y291	0.536431	4.65052e-26	5.3867e-25	-0.0172861	0.754033	0.374168
ENSG00000090266	NDUFB2|O95178	0.0144802	0.781607	0.117344	-0.0201902	0.699078	0.356376
ENSG00000090273	NUDC|Q9Y266	0.34459	3.80127e-12	5.04711e-12	0.152009	0.00282272	0.00532054
ENSG00000090316	MAEA|Q7L5Y9	0.0388813	0.447423	0.0719126	0.0357372	0.485025	0.280015
ENSG00000090339	ICAM1|P05362	0.274823	4.4099e-08	3.05258e-08	0.115631	0.0234447	0.0294658
ENSG00000090372	STRN4|Q9NRL3	0.123836	0.0151772	0.00341702	0.0902614	0.0772957	0.0746318
ENSG00000090382	LYZ|P61626	0.235414	7.58068e-06	3.42741e-06	0.279319	9.11767e-08	7.99572e-07
ENSG00000090432	MUL1|Q969V5	0.0850935	0.0994513	0.0187264	0.092325	0.0737586	0.0720571
ENSG00000090487	SPG21|Q9NZD8	0.149702	0.00327601	0.000845212	0.0349538	0.494653	0.283798
ENSG00000090520	DNAJB11|Q9UBS4	0.403417	1.84093e-16	4.99771e-16	0.264554	1.43033e-07	1.1783e-06
ENSG00000090539	CHRD|Q9H2X0	0.100612	0.0589691	0.0117111	-0.0346828	0.516005	0.292603
ENSG00000090581	GNPTG|Q9UJJ9	0.160904	0.0120154	0.00276452	0.153103	0.0169202	0.0226882
ENSG00000090615	GOLGA3|Q08378	0.330333	5.0525e-11	5.7322e-11	-0.188822	0.000231068	0.000663833
ENSG00000090621	PABPC4|Q13310	0.312912	3.61144e-10	3.55651e-10	0.12726	0.0125671	0.0179563
ENSG00000090661	CERS4|Q9HA82	0.110481	0.0442585	0.00904821	0.112722	0.0401032	0.0448646
ENSG00000090674	MCOLN1|Q9GZU1	-0.0992556	0.146927	0.0265322	0.0576628	0.400195	0.24465
ENSG00000090686	USP48|Q86UV5	0.352487	1.37398e-11	1.68793e-11	0.259117	9.91967e-07	6.30365e-06
ENSG00000090776	EFNB1|P98172	0.124512	0.0203372	0.00446469	0.0530639	0.32433	0.21213
ENSG00000090857	PDPR|Q8NCN5	0.054547	0.28633	0.0482659	0.112669	0.0272664	0.033164
ENSG00000090861	AARS|P49588	0.154663	0.00237219	0.000631173	0.124223	0.0148604	0.0204814
ENSG00000090863	GLG1|Q92896	0.524538	1.57208e-28	2.8537e-27	0.248504	8.16636e-07	5.3644e-06
ENSG00000090971	NAT14|Q8WUY8	0.372988	1.26638e-13	2.16928e-13	-0.1302	0.0123063	0.0176268
ENSG00000090975	PITPNM2|Q9BZ72	0.216642	1.84862e-05	7.72355e-06	-0.00198262	0.96911	0.435595
ENSG00000090989	EXOC1|Q9NV70	0.1551	0.00230454	0.000615598	0.076128	0.136462	0.113566
ENSG00000091009	RBM27|Q9P2N5	-0.0371466	0.605223	0.0938161	-0.0447888	0.533058	0.298929
ENSG00000091039	OSBPL8|Q9BZF1	0.426985	1.90163e-18	6.86289e-18	0.121391	0.0173209	0.0231107
ENSG00000091129	NRCAM|Q92823	0.288892	8.11541e-09	6.36779e-09	0.192627	0.000145858	0.000451579
ENSG00000091136	LAMB1|P07942	0.0453898	0.375072	0.0615945	0.114073	0.0253921	0.0314281
ENSG00000091140	DLD|P09622	0.211575	2.91633e-05	1.17175e-05	0.144842	0.00445408	0.00770033
ENSG00000091157	WDR7|Q9Y4E6	0.17496	0.000573351	0.000174175	0.0299919	0.55792	0.307506
ENSG00000091164	TXNL1|O43396	0.273313	5.25909e-08	3.57728e-08	0.0838102	0.101032	0.0914108
ENSG00000091317	CMTM6|Q9NX76	0.0195486	0.76416	0.11498	0.0625761	0.336433	0.217981
ENSG00000091409	ITGA6|P23229	0.185113	0.000265102	8.64398e-05	0.218933	1.49906e-05	6.47584e-05
ENSG00000091428	RAPGEF4|Q8WZA2	0.154693	0.0023674	0.000630173	0.181841	0.000341454	0.000927051
ENSG00000091436	ZAK; MAP3K20|Q9NYL2	-0.0695275	0.247914	0.0424032	0.088283	0.142048	0.117081
ENSG00000091482	SMPX|Q9UHP9	0.138008	0.011702	0.00270008	0.237578	1.17599e-05	5.26164e-05
ENSG00000091483	FH|P07954	0.140473	0.00582607	0.00143407	0.10311	0.0434526	0.0476698
ENSG00000091513	TF|P02787	0.148742	0.00348343	0.00089248	0.0984207	0.053975	0.0564164
ENSG00000091527	CDV3|Q9UKY7	0.304228	1.14999e-09	1.04298e-09	0.0291485	0.56905	0.311826
ENSG00000091542	ALKBH5|Q6P6C2	0.134782	0.0111316	0.00257925	-0.0487685	0.360258	0.227164
ENSG00000091583	APOH|P02749	0.287336	9.83187e-09	7.57774e-09
ENSG00000091622	PITPNM3|Q9BZ71	0.170463	0.000796307	0.000234499	0.183382	0.000303256	0.000840917
ENSG00000091640	SPAG7|O75391	0.143529	0.00581034	0.00143049	0.18118	0.00047804	0.00123572
ENSG00000091664	SLC17A6|Q9P2U8	0.231968	4.35617e-06	2.05112e-06	0.189437	0.000188497	0.000558925
ENSG00000091732	ZC3HC1|Q86WB0	0.16041	0.00272875	0.000717567	0.0522206	0.33209	0.216083
ENSG00000091844	RGS17|Q9UGC6	0.155624	0.00222591	0.000596032	0.0731733	0.152389	0.123396
ENSG00000091972	CD200|P41217	0.0788469	0.127474	0.0233698	-0.0559963	0.279433	0.191146
ENSG00000092010	PSME1|Q06323	0.285803	1.1863e-08	8.98375e-09	0.194004	0.000130401	0.000411718
ENSG00000092051	JPH4|Q96JJ6	0.242539	4.03179e-06	1.91286e-06	0.0654591	0.219891	0.161502
ENSG00000092068	SLC7A8|Q9UHI5	0.00507035	0.921111	0.135119	0.0750892	0.141909	0.117072
ENSG00000092094	OSGEP|Q9NPF4	0.235041	3.96301e-06	1.8835e-06	0.173614	0.000710401	0.00174383
ENSG00000092096	SLC22A17|Q8WUG5	0.140085	0.00637192	0.00155615	-0.0109017	0.832686	0.396429
ENSG00000092098	RNF31|Q96EP0	0.0267317	0.601518	0.0933251	0.041336	0.419251	0.252906
ENSG00000092108	SCFD1|Q8WVM8	0.324695	7.05718e-11	7.84556e-11	0.186382	0.000240046	0.00068236
ENSG00000092148	HECTD1|Q9ULT8	0.223963	9.38537e-06	4.18118e-06	-0.0855393	0.0941651	0.0866732
ENSG00000092199	HNRNPC|P07910	0.219982	1.36075e-05	5.84794e-06	0.0891071	0.0811744	0.0775232
ENSG00000092201	SUPT16H|Q9Y5B9	0.45522	4.85091e-21	2.57315e-20	0.26067	2.20392e-07	1.69166e-06
ENSG00000092203	TOX4|O94842	0.146241	0.00537069	0.00132979	-0.113886	0.0305121	0.0360979
ENSG00000092421	SEMA6A|Q9H2E6	0.0765413	0.199209	0.0348304	0.129462	0.0294492	0.0351606
ENSG00000092445	TYRO3|Q06418	0.321369	1.12704e-10	1.2045e-10	0.149521	0.00331422	0.00607398
ENSG00000092531	SNAP23|O00161	0.124445	0.0146809	0.00331633	0.0468943	0.359433	0.22695
ENSG00000092621	PHGDH|O43175	0.257677	3.0608e-07	1.80708e-07	0.267689	1.00393e-07	8.65913e-07
ENSG00000092820	EZR|P15311	0.258943	2.66499e-07	1.59194e-07	0.231385	4.61118e-06	2.33407e-05
ENSG00000092841	MYL6|P60660	0.0372244	0.471738	0.0752735	0.0894027	0.0834022	0.079091
ENSG00000092847	AGO1; EIF2C1|Q9UL18	0.184715	0.00031715	0.000101586	-0.000301842	0.995346	0.441594
ENSG00000092929	UNC13D|Q70J99	0.20906	0.000173367	5.89629e-05	0.0488912	0.384879	0.237941
ENSG00000092931	MFSD11|O43934	0.075282	0.198814	0.0347715	0.0810665	0.166364	0.131642
ENSG00000092964	DPYSL2|Q16555	0.248467	8.19777e-07	4.46096e-07	0.0444273	0.385293	0.238057
ENSG00000092969	TGFB2|P61812	0.459756	9.52885e-13	1.40816e-12	0.183914	0.00659177	0.0106018
ENSG00000092978	GPATCH2|Q9NW75	0.275223	7.87241e-06	3.55402e-06	-0.0950085	0.129487	0.109449
ENSG00000093000	NUP50|Q9UKX7	0.393563	1.12177e-15	2.6543e-15	0.142931	0.00501376	0.0084717
ENSG00000093010	COMT|P21964	-0.0109057	0.834614	0.124092	0.0547003	0.294649	0.198496
ENSG00000093144	ECHDC1|Q9NTX5	0.188906	0.000196641	6.58654e-05	-0.000852422	0.986716	0.440217
ENSG00000093167	LRRFIP2|Q9Y608	0.211193	3.0171e-05	1.20785e-05	0.0524501	0.305286	0.203512
ENSG00000093217	XYLB|O75191	0.0584819	0.35811	0.0590001	0.000716248	0.991028	0.440878
ENSG00000094631	HDAC6|Q9UBN7	0.305869	1.3864e-09	1.24074e-09	0.102539	0.0469303	0.050513
ENSG00000094841	UPRT|Q96BW1	0.189127	0.000420455	0.00013122	0.101502	0.0600267	0.0616319
ENSG00000094880	CDC23|Q9UJX2	0.0772281	0.139231	0.0252851	0.101011	0.0528565	0.0554621
ENSG00000094914	AAAS|Q9NRG9	-0.0163862	0.769937	0.115792	-0.0426155	0.446725	0.264699
ENSG00000094916	CBX5|P45973	0.285614	1.21408e-08	9.17705e-09	0.123566	0.0154023	0.0210553
ENSG00000094975	SUCO|Q9UBS9	-0.00442361	0.94021	0.137473	0.0531938	0.366747	0.230015
ENSG00000095002	MSH2|P43246	0.10943	0.0320466	0.00677011	0.0506497	0.32221	0.211222
ENSG00000095059	DHPS|P49366	0.409851	5.13459e-11	5.81992e-11	-0.0550438	0.398922	0.244212
ENSG00000095066	HOOK2|Q96ED9	-0.0626112	0.284604	0.0480016	-0.0244493	0.676316	0.349136
ENSG00000095139	ARCN1|P48444	0.162641	0.0013837	0.000386068	0.0196211	0.701515	0.357047
ENSG00000095203	EPB41L4B|Q9H329	0.180065	0.000391031	0.000122857	0.0476809	0.351422	0.223196
ENSG00000095261	PSMD5|Q16401	0.262415	1.8163e-07	1.11849e-07	0.229255	5.66842e-06	2.77705e-05
ENSG00000095303	PTGS1|P23219	0.253997	1.81595e-05	7.6027e-06	0.231004	0.000101509	0.000334341
ENSG00000095319	NUP188|Q5SRE5	0.10802	0.0362829	0.00757298	0.128145	0.0128894	0.0182959
ENSG00000095321	CRAT|P43155	0.452651	8.54903e-21	4.31429e-20	0.199138	8.53016e-05	0.000288823
ENSG00000095370	SH2D3C|Q8N5H7	0.11191	0.0298164	0.00632865	0.152291	0.00303237	0.00564592
ENSG00000095380	NANS|Q9NR45	0.149161	0.00339144	0.00087093	0.050709	0.321643	0.210928
ENSG00000095464	PDE6C|P51160	0.2344	6.45468e-05	2.41844e-05
ENSG00000095485	CWF19L1|Q69YN2	0.433313	4.77641e-18	1.65033e-17	0.336748	4.48326e-11	8.08437e-10
ENSG00000095564	BTAF1|O14981	0.0354989	0.524313	0.0824725	0.0682457	0.220536	0.161671
ENSG00000095637	SORBS1|Q9BX66	0.284396	1.99319e-08	1.46829e-08	0.142119	0.00576877	0.00946034
ENSG00000095713	CRTAC1|Q9NQ79	0.310742	4.84121e-10	4.6545e-10	0.124667	0.0145034	0.0201405
ENSG00000095787	WAC|Q9BTA9	0.0400945	0.477582	0.0760962	-0.0687249	0.223118	0.163052
ENSG00000095906	NUBP2|Q9Y5Y2	0.218122	1.98159e-05	8.23662e-06	0.0242721	0.638959	0.336216
ENSG00000096060	FKBP5|Q13451	0.460677	1.43244e-21	8.44391e-21	0.365708	1.3523e-13	4.23536e-12
ENSG00000096063	SRPK1|Q96SB4	0.217094	2.59512e-05	1.05418e-05	0.143737	0.00567296	0.00933375
ENSG00000096080	MRPS18A|Q9NVS2	0.260498	4.02065e-07	2.32303e-07	0.0382355	0.464622	0.271937
ENSG00000096384	HSP90AB1|P08238	0.63219	3.02968e-44	4.60592e-42	0.276461	3.6386e-08	3.56521e-07
ENSG00000096401	CDC5L|Q99459	0.275366	4.13821e-08	2.88587e-08	-0.0528462	0.301643	0.201871
ENSG00000096696	DSP|P15924	-0.0618878	0.246149	0.0421582	0.0342738	0.52097	0.294389
ENSG00000096746	HNRNPH3|P31942	0.327322	7.28482e-11	8.06179e-11	0.262097	2.43515e-07	1.82132e-06
ENSG00000096872	IFT74|Q96LB3	-0.00711911	0.905936	0.13315	-0.0211355	0.7257	0.364857
ENSG00000096968	JAK2|O60674	0.206648	0.000286274	9.25209e-05	0.168536	0.00320327	0.0058922
ENSG00000097007	ABL1|P00519	0.0925256	0.0795664	0.0153214	0.00254289	0.961652	0.433806
ENSG00000097021	ACOT7|O00154	0.0888865	0.0819329	0.0157447	0.104322	0.0410332	0.0455638
ENSG00000097033	SH3GLB1|Q9Y371	0.24379	1.33237e-06	6.97267e-07	0.139933	0.0060196	0.00981205
ENSG00000099194	SCD|O00767	0.453731	2.22673e-19	9.02726e-19	0.361391	2.31696e-12	5.64405e-11
ENSG00000099203	TMED1|Q13445	0.0793696	0.136119	0.0248026	0.0391419	0.462871	0.271333
ENSG00000099204	ABLIM1|O14639	0.33042	3.11077e-11	3.61353e-11	0.1434	0.00487074	0.00826587
ENSG00000099219	ERMP1|Q7Z2K6	0.276035	3.82549e-08	2.67854e-08	0.188994	0.000195275	0.000575617
ENSG00000099246	RAB18|Q9NP72	0.0812276	0.112023	0.0208675	0.106344	0.0372485	0.0421756
ENSG00000099250	NRP1|O14786	0.105361	0.0411601	0.00848178	0.199722	9.65077e-05	0.000320273
ENSG00000099256	PRTFDC1|Q9NRG1	0.363799	1.84698e-13	3.11557e-13	0.220491	1.29815e-05	5.72783e-05
ENSG00000099260	PALMD|Q9NP74	0.0794033	0.14049	0.0254871	0.0468282	0.385187	0.238047
ENSG00000099282	TSPAN15|O95858	0.105188	0.0393751	0.0081478	0.000485466	0.992434	0.440989
ENSG00000099284	H2AFY2|Q9P0M6	0.198898	8.70368e-05	3.16648e-05	0.103999	0.0416659	0.0460477
ENSG00000099290	FAM21A; WASHC2A|Q641Q2	0.23637	2.82275e-06	1.38319e-06	0.111671	0.0286692	0.0344403
ENSG00000099308	MAST3|O60307	0.25943	2.52639e-07	1.51287e-07	0.112918	0.0269254	0.0328216
ENSG00000099331	MYO9B|Q13459	0.202288	0.000111165	3.94057e-05	0.146549	0.00533688	0.00887656
ENSG00000099341	PSMD8|P48556	0.277032	3.40155e-08	2.40944e-08	-0.0349605	0.49457	0.283797
ENSG00000099365	STX1B|P61266	0.0839271	0.100556	0.0189256	0.0478253	0.349963	0.222754
ENSG00000099622	CIRBP|Q14011	0.623113	1.11512e-42	1.50691e-40	0.495867	3.18104e-25	9.2987e-23
ENSG00000099624	ATP5D|P30049	0.0758782	0.137757	0.0250671	0.111576	0.0288051	0.034568
ENSG00000099625	C19orf26; CBARP|Q8N350	0.383216	1.33852e-14	2.70419e-14	0.0775603	0.133303	0.111463
ENSG00000099715	PCDH11Y|Q9BZA8	0.087217	0.16497	0.0293934
ENSG00000099783	HNRNPM|P52272	0.147792	0.00370046	0.0009449	0.0234007	0.647581	0.339396
ENSG00000099795	NDUFB7|P17568	0.207037	4.34662e-05	1.68787e-05	0.109656	0.0316909	0.0372912
ENSG00000099797	TECR|Q9NZ01	0.50613	2.26404e-26	2.7263e-25	0.18103	0.000363314	0.000972847
ENSG00000099800	TIMM13|Q9Y5L4	0.201753	6.84326e-05	2.54289e-05	0.0675544	0.186507	0.142969
ENSG00000099804	CDC34|P49427	0.125876	0.0145894	0.00329811	-0.0421215	0.415411	0.251151
ENSG00000099810	MTAP|Q13126	0.313994	3.11812e-10	3.10082e-10	0.234408	3.42849e-06	1.81394e-05
ENSG00000099814	CEP170B; KIAA0284|Q9Y4F5	0.33069	2.99177e-11	3.48863e-11	0.126732	0.0129423	0.018343
ENSG00000099817	POLR2E|P19388	0.168004	0.00107495	0.000307399	0.0808113	0.11774	0.101877
ENSG00000099821	POLRMT|O00411	0.372921	2.32171e-12	3.21606e-12	0.000742089	0.989269	0.440508
ENSG00000099822	HCN2|Q9UL51	0.161794	0.00146689	0.000407596	0.0601514	0.239617	0.170996
ENSG00000099864	PALM|O75781	0.23407	3.54473e-06	1.70469e-06	0.0306805	0.548911	0.304325
ENSG00000099889	ARVCF|O00192	0.336341	1.30948e-11	1.6185e-11	0.197418	9.84565e-05	0.000326085
ENSG00000099899	TRMT2A|Q8IZ69	0.114281	0.0313432	0.00663649	-0.0106044	0.842183	0.399378
ENSG00000099901	RANBP1|P43487	0.249758	7.15664e-07	3.95457e-07	0.0775226	0.129404	0.109405
ENSG00000099904	ZDHHC8|Q9ULC8	-0.0338374	0.622549	0.0961587	-0.020866	0.761518	0.376763
ENSG00000099910	KLHL22|Q53GT1	0.283281	2.27526e-08	1.659e-08	-0.00195544	0.969854	0.435713
ENSG00000099917	MED15|Q96RN5	0.0513985	0.453404	0.0727529	-0.0112179	0.870099	0.407379
ENSG00000099937	SERPIND1|P05546	0.144433	0.00648555	0.00158231
ENSG00000099940	SNAP29|O95721	0.0581434	0.265257	0.0449755	0.059633	0.253187	0.177981
ENSG00000099942	CRKL|P46109	0.239483	2.06613e-06	1.04009e-06	0.131095	0.0101211	0.015099
ENSG00000099949	LZTR1|Q8N653	0.126144	0.0332786	0.00700362	0.0234844	0.69301	0.354436
ENSG00000099956	SMARCB1|Q12824	0.049453	0.38171	0.0625098	-0.0689835	0.222115	0.162523
ENSG00000099968	BCL2L13|Q9BXK5	0.118408	0.0202907	0.00445609	0.113235	0.0264967	0.0324076
ENSG00000099974	DDTL|A6NHG4	0.184028	0.000288467	9.31592e-05
ENSG00000099977	DDT|P30046	0.269634	8.04047e-08	5.30311e-08	0.159609	0.00170319	0.00355199
ENSG00000099984	GSTT2|P0CG29	-0.0594281	0.250336	0.0427797
ENSG00000099991	CABIN1|Q9Y6J0	0.00596306	0.922451	0.135295	0.0317335	0.604336	0.325116
ENSG00000099992	TBC1D10A|Q9BXI6	0.0392387	0.460493	0.0737598	0.0649593	0.221469	0.162219
ENSG00000099994	SUSD2|Q9UGT4	0.076766	0.26354	0.0447218	0.103501	0.131229	0.110336
ENSG00000099995	SF3A1|Q15459	0.227328	6.82028e-06	3.10904e-06	0.0919109	0.0720162	0.0708605
ENSG00000099998	GGT5|P36269	0.398453	4.60947e-16	1.17283e-15	0.321009	1.1852e-10	1.97974e-09
ENSG00000100003	SEC14L2|O76054	0.139608	0.00613924	0.00150507	0.100222	0.0497066	0.0529328
ENSG00000100014	SPECC1L|Q69YQ0	0.187306	0.000223208	7.40303e-05	0.0715925	0.16147	0.128728
ENSG00000100023	PPIL2|Q13356	0.105116	0.102832	0.0192867	-0.0321186	0.619056	0.330018
ENSG00000100028	SNRPD3|P62318	-0.0206568	0.686572	0.104757	-0.0392054	0.443643	0.263318
ENSG00000100029	PES1|O00541	0.0395954	0.462864	0.0741103	0.0716573	0.183588	0.141163
ENSG00000100030	MAPK1|P28482	0.354493	8.20184e-13	1.22847e-12	0.205197	5.09764e-05	0.000187045
ENSG00000100031	GGT1|P19440	0.0227149	0.660626	0.101294	0.0527151	0.307971	0.204873
ENSG00000100033	PRODH|O43272	0.227184	6.91466e-06	3.14852e-06	0.146206	0.00408997	0.00718416
ENSG00000100034	PPM1F|P49593	0.1998	8.06938e-05	2.95935e-05	0.124275	0.0148181	0.0204641
ENSG00000100038	TOP3B|O95985	0.136729	0.0102223	0.00238902	0.139099	0.00897075	0.0136756
ENSG00000100056	DGCR14; ESS2|Q96DF8	0.0531543	0.430657	0.0694749	-0.084562	0.209449	0.155658
ENSG00000100075	SLC25A1|P53007	0.125634	0.0137525	0.00312344	-0.0277724	0.587435	0.318535
ENSG00000100077	ADRBK2; GRK3|P35626	0.208098	3.96242e-05	1.55106e-05	0.112715	0.0272021	0.0330973
ENSG00000100083	GGA1|Q9UJY5	0.18873	0.000199409	6.67376e-05	-0.0322472	0.528683	0.297245
ENSG00000100092	SH3BP1|Q9Y3L3	0.200758	0.000105469	3.7661e-05	0.193159	0.000193011	0.000570372
ENSG00000100095	SEZ6L|Q9BYH1	0.220237	1.32901e-05	5.73045e-06	0.18121	0.000358355	0.000963984
ENSG00000100097	LGALS1|P09382	0.235282	3.14474e-06	1.52499e-06	0.220936	1.24563e-05	5.5379e-05
ENSG00000100099	HPS4|Q9NQG7	0.159097	0.00626164	0.00153199	0.092673	0.112817	0.0986636
ENSG00000100100	PIK3IP1|Q96FE7	0.278234	2.17395e-07	1.31936e-07	0.279034	1.9998e-07	1.57284e-06
ENSG00000100101;ENSG00000273899	NOL12|Q9UGY1	0.198783	0.000202412	6.75752e-05
ENSG00000100106	TRIOBP|Q9H2D6	0.125556	0.0209483	0.00458973	0.0926362	0.0890473	0.08292
ENSG00000100109	TFIP11|Q9UBB9	0.131296	0.0171835	0.00383253	-0.0506128	0.360126	0.227138
ENSG00000100116	GCAT|O75600	0.0599512	0.246183	0.0421582	-0.123191	0.0168523	0.0226578
ENSG00000100121	GGTLC2|Q14390	0.0254303	0.686095	0.104697
ENSG00000100124	ANKRD54|Q6NXT1	0.160601	0.0028148	0.000737325	-0.0742885	0.169215	0.133285
ENSG00000100129	EIF3L|Q9Y262	0.0645516	0.206898	0.0360092	-0.0930474	0.0685523	0.0681018
ENSG00000100138	NHP2L1; SNU13|P55769	0.257326	3.18031e-07	1.87491e-07	0.0535347	0.29538	0.198783
ENSG00000100139	MICALL1|Q8N3F8	0.0930537	0.10655	0.0199212	0.0569475	0.323967	0.212017
ENSG00000100146	SOX10|P56693	0.0982963	0.155786	0.0279165	0.182415	0.00805054	0.0125195
ENSG00000100147	CCDC134|Q9H6E4	0.0636941	0.293455	0.0493303	0.0110309	0.855767	0.403119
ENSG00000100150	DEPDC5|O75140	0.222722	1.05456e-05	4.65205e-06	0.212134	2.77468e-05	0.000110981
ENSG00000100151	PICK1|Q9NRD5	0.150199	0.00317315	0.000820763	-0.0752403	0.141106	0.116546
ENSG00000100154	TTC28|Q96AY4	0.0969649	0.120283	0.0222325	0.0238784	0.702657	0.357473
ENSG00000100167	SEPT3|Q9UH03	0.0786764	0.123781	0.0227752	0.00258392	0.959748	0.433393
ENSG00000100201	DDX17|Q92841	0.318235	1.74267e-10	1.81306e-10	0.0245855	0.631031	0.333757
ENSG00000100207	TCF20|Q9UGU0	0.102122	0.0694001	0.0135154	0.0528682	0.348127	0.222058
ENSG00000100209	HSCB|Q8IWL3	0.0234264	0.650689	0.0999972	-0.00163107	0.974853	0.437349
ENSG00000100216	TOMM22|Q9NS69	0.154724	0.00236263	0.000629179	0.0595559	0.24431	0.173269
ENSG00000100220	C22orf28; RTCB|Q9Y3I0	0.137837	0.00682696	0.00165763	0.0393118	0.442406	0.262806
ENSG00000100221	JOSD1|Q15040	0.100322	0.125948	0.0231214	-0.0780012	0.234593	0.168801
ENSG00000100225	FBXO7|Q9Y3I1	0.188096	0.000373252	0.000117727	0.165388	0.0017945	0.00370716
ENSG00000100226	GTPBP1|O00178	0.378403	1.6113e-14	3.22317e-14	0.290926	6.30382e-09	7.13306e-08
ENSG00000100227	POLDIP3|Q9BY77	0.326952	1.2912e-10	1.36199e-10	0.171659	0.000945125	0.0022014
ENSG00000100234	TIMP3|P35625	-0.027816	0.650928	0.100009	0.12195	0.0465068	0.0501649
ENSG00000100239	PPP6R2|O75170	0.275681	3.98797e-08	2.78909e-08	0.11975	0.0189038	0.0247336
ENSG00000100241	NA|O95248	0.208206	3.9254e-05	1.53806e-05	0.0895724	0.0795922	0.0762614
ENSG00000100242	SUN2|Q9UH99	0.291245	6.0583e-09	4.84431e-09	0.256645	3.4244e-07	2.44148e-06
ENSG00000100243	CYB5R3|P00387	0.262651	1.76934e-07	1.09289e-07	0.254553	4.29358e-07	3.0122e-06
ENSG00000100246	DNAL4|O96015	0.417942	1.99841e-15	4.56004e-15	0.211217	0.000107946	0.000351908
ENSG00000100258	LMF2|Q9BU23	0.407277	3.23386e-16	8.40399e-16	0.185002	0.000346929	0.000939595
ENSG00000100266	PACSIN2|Q9UNF0	0.306115	8.96969e-10	8.27071e-10	0.291634	5.77088e-09	6.57243e-08
ENSG00000100271	TTLL1|O95922	0.101924	0.106493	0.0199167	0.00523177	0.934138	0.426329
ENSG00000100280	AP1B1|Q10567	0.0513239	0.315802	0.0526936	0.0459533	0.369166	0.230995
ENSG00000100284	TOM1|O60784	0.270453	7.31956e-08	4.86723e-08	0.0817527	0.109715	0.0967828
ENSG00000100285	NEFH|P12036	0.26748	1.02805e-07	6.64011e-08	0.210954	3.08169e-05	0.000122423
ENSG00000100288	CHKB|Q9Y259	0.114223	0.0251985	0.00542133	0.10249	0.0447354	0.0486129
ENSG00000100294	MCAT|Q8IVS2	0.19372	0.000133458	4.65349e-05	0.0113896	0.823949	0.394314
ENSG00000100296	THOC5|Q13769	0.075594	0.151186	0.0271857	-0.00031585	0.995222	0.441594
ENSG00000100299	ARSA|P15289	0.29605	7.02956e-09	5.57331e-09	0.284111	2.91696e-08	2.94026e-07
ENSG00000100300	TSPO|P30536	0.150655	0.00340811	0.000874655	0.112794	0.0287523	0.034525
ENSG00000100304	TTLL12|Q14166	0.348028	2.24576e-12	3.11795e-12	0.2905	6.64764e-09	7.49792e-08
ENSG00000100316	RPL3|P39023	0.156641	0.00208012	0.000560947	-0.0627521	0.219866	0.161502
ENSG00000100321	SYNGR1|O43759	0.082805	0.107979	0.0201668	-0.02088	0.685733	0.352286
ENSG00000100324	TAB1|Q15750	0.144932	0.0044292	0.00111414	0.142838	0.00504248	0.00850384
ENSG00000100330	MTMR3|Q13615	0.0274205	0.611761	0.0947319	-0.0221679	0.681581	0.35077
ENSG00000100335	SMCR7L; MIEF1|Q9NQG6	0.0227092	0.657322	0.100883	0.00312474	0.951333	0.431482
ENSG00000100342	APOL1|O14791	0.0619625	0.327246	0.0544537	-0.0852529	0.177312	0.137362
ENSG00000100345	MYH9|P35579	0.287674	9.4308e-09	7.29636e-09	0.271111	6.78567e-08	6.11896e-07
ENSG00000100346	CACNA1I|Q9P0X4	0.0692397	0.290496	0.0488802	-0.067064	0.305957	0.203843
ENSG00000100347	SAMM50|Q9Y512	0.198254	9.18442e-05	3.32447e-05	0.0985783	0.0535898	0.056114
ENSG00000100348	TXN2|Q99757	0.155928	0.00218143	0.000585024	0.0400543	0.433829	0.25938
ENSG00000100350	FOXRED2|Q8IWF2	0.167546	0.0120271	0.00276669	0.145561	0.0294074	0.0351367
ENSG00000100353	EIF3D|O15371	0.130898	0.0102359	0.00239129	-0.0514109	0.314982	0.207921
ENSG00000100354	TNRC6B|Q9UPQ9	0.283255	2.28249e-08	1.66227e-08	0.00987194	0.848689	0.401216
ENSG00000100359	SGSM3|Q96HU1	0.206279	0.000337605	0.000107515	0.0194483	0.738116	0.368668
ENSG00000100360	IFT27|Q9BW83	0.136582	0.0080005	0.00191466	0.126652	0.0139868	0.0195781
ENSG00000100362	PVALB|P20472	0.183959	0.000335946	0.000107043	0.171832	0.000820542	0.00195936
ENSG00000100364	KIAA0930|Q6ICG6	0.220843	1.86201e-05	7.77414e-06	0.180493	0.000493892	0.00127294
ENSG00000100380	ST13|P50502	0.344412	3.90601e-12	5.16926e-12	0.115029	0.0241808	0.03025
ENSG00000100387	RBX1|P62877	0.106426	0.0505917	0.0102023	-0.0409402	0.453132	0.267103
ENSG00000100399	CHADL|Q6NUI6	0.167236	0.0132053	0.0030087	0.251552	0.000168559	0.000513232
ENSG00000100401	RANGAP1|P46060	0.478438	2.3171e-23	1.79681e-22	0.15744	0.00197184	0.00400278
ENSG00000100403	NA|Q9UGR2	0.171054	0.000763044	0.000225797	-0.0369064	0.470846	0.27454
ENSG00000100410	PHF5A|Q7RTV0	0.0334683	0.513184	0.0810153	0.0507937	0.320834	0.210595
ENSG00000100412	ACO2|Q99798	0.170507	0.000793811	0.000233877	0.106883	0.0362914	0.0412919
ENSG00000100416	TRMU|O75648	0.185356	0.000473061	0.000145989	-0.0131247	0.806165	0.390265
ENSG00000100417	PMM1|Q92871	0.414173	2.3883e-17	7.42887e-17	0.0904166	0.076786	0.0742976
ENSG00000100418	DESI1|Q6ICB0	0.320823	7.93005e-09	6.23039e-09	0.171747	0.00245084	0.004755
ENSG00000100422	CERK|Q8TCT0	-0.0478116	0.440921	0.07098	-0.0626795	0.31216	0.20672
ENSG00000100427	MLC1|Q15049	0.387069	3.57257e-15	7.84298e-15	0.369574	7.14428e-14	2.38673e-12
ENSG00000100433	KCNK10|P57789	0.0884121	0.222668	0.0384895	0.0550884	0.447901	0.265038
ENSG00000100442	FKBP3|Q00688	0.185055	0.000266302	8.68081e-05	0.00699242	0.891364	0.413807
ENSG00000100445	SDR39U1|Q9NRG7	0.112845	0.0270244	0.00578449	0.0745651	0.14472	0.118879
ENSG00000100448	CTSG|P08311	0.0630536	0.325668	0.0541985
ENSG00000100462	PRMT5|O14744	0.209637	3.46181e-05	1.36787e-05	-0.00564405	0.912218	0.419711
ENSG00000100478	AP4S1|Q9Y587	0.0751052	0.196048	0.034332	-0.0504397	0.385604	0.238137
ENSG00000100485	SOS2|Q07890	0.103777	0.0847019	0.0162102	0.16745	0.00520471	0.00870628
ENSG00000100490	NA|Q00532	0.095946	0.124987	0.0229693	-0.0295208	0.637605	0.335861
ENSG00000100504	PYGL|P06737	0.40287	2.03845e-16	5.48495e-16	0.403418	1.84043e-16	9.78161e-15
ENSG00000100505	TRIM9|Q9C026	0.567399	4.23047e-34	1.77419e-32	0.303217	1.31273e-09	1.74423e-08
ENSG00000100519	PSMC6|P62333	0.386814	3.73695e-15	8.15966e-15	0.113478	0.0261723	0.032134
ENSG00000100522	GNPNAT1|Q96EK6	0.0547127	0.321008	0.0534888	-0.0508311	0.356587	0.225701
ENSG00000100523	DDHD1|Q8NEL9	0.213065	3.10444e-05	1.24022e-05	0.160424	0.00180468	0.0037238
ENSG00000100554	ATP6V1D|Q9Y5K8	0.193617	0.000134577	4.68713e-05	0.0490485	0.337763	0.218348
ENSG00000100567	PSMA3|P25788	0.297874	2.62035e-09	2.23486e-09	-0.00808251	0.874559	0.4086
ENSG00000100568	VTI1B|Q9UEU0	0.315751	2.45311e-10	2.49041e-10	-0.0287918	0.57379	0.31325
ENSG00000100575	TIMM9|Q9Y5J7	0.0678911	0.184316	0.0325022	0.0518694	0.31068	0.20605
ENSG00000100577	GSTZ1|O43708	0.205273	7.28601e-05	2.69278e-05	0.18344	0.000404578	0.00107027
ENSG00000100580	TMED8|Q6PL24	0.197362	9.89131e-05	3.5497e-05	0.14815	0.00361724	0.00649688
ENSG00000100591	AHSA1|O95433	0.539342	2.30328e-30	4.8298e-29	0.396465	6.6288e-16	3.22951e-14
ENSG00000100592	DAAM1|Q9Y4D1	0.262104	1.8802e-07	1.15317e-07	0.163555	0.00129884	0.00284391
ENSG00000100596	SPTLC2|O15270	0.222263	1.10077e-05	4.8436e-06	0.110894	0.0298041	0.0354276
ENSG00000100600	LGMN|Q99538	0.212985	0.0001396	4.84127e-05	0.119451	0.0340729	0.0394198
ENSG00000100603	SNW1|Q13573	0.374467	5.81995e-14	1.05646e-13	0.0311376	0.54723	0.303729
ENSG00000100604	CHGA|P10645	0.589292	2.83797e-37	1.64361e-35	0.244777	1.20355e-06	7.42611e-06
ENSG00000100605	ITPK1|Q13572	0.198502	8.99631e-05	3.2661e-05	0.0845382	0.0980939	0.0893516
ENSG00000100612	DHRS7|Q9Y394	0.185876	0.000249772	8.18803e-05	0.163282	0.00132361	0.00288202
ENSG00000100614	PPM1A|P35813	0.0677166	0.185449	0.0326689	0.046616	0.362295	0.228201
ENSG00000100626	GALNT16; GALNTL1|Q8N428	0.245432	2.96663e-06	1.44612e-06	0.0230833	0.665138	0.345603
ENSG00000100632	ERH|P84090	0.153147	0.00262064	0.000691231	0.166706	0.00104148	0.00236765
ENSG00000100650	SRSF5|Q13243	0.691032	1.10565e-53	5.10686e-51	0.0877321	0.0924124	0.0854186
ENSG00000100664	EIF5|P55010	0.323605	8.23253e-11	9.00407e-11	0.1573	0.00199045	0.00403356
ENSG00000100678	SLC8A3|P57103	0.128399	0.0127103	0.00290627	0.081544	0.114436	0.0997067
ENSG00000100697	DICER1|Q9UPY3	0.289383	1.09096e-07	7.02035e-08	0.0617741	0.266819	0.185189
ENSG00000100711	ZFYVE21|Q9BQ24	0.211211	3.0122e-05	1.20668e-05	0.168389	0.000924119	0.00216396
ENSG00000100714	MTHFD1|P11586	0.302868	1.37389e-09	1.23226e-09	0.123738	0.0152586	0.0209026
ENSG00000100722	ZC3H14|Q6PJT7	0.13468	0.00822664	0.00196415	-0.0299159	0.558918	0.307878
ENSG00000100726	TELO2|Q9Y4R8	0.0360873	0.508475	0.0803372	-0.0029101	0.95749	0.432956
ENSG00000100731	PCNX; PCNX1|Q96RV3	-0.00678966	0.923599	0.135418	0.0520035	0.462328	0.271223
ENSG00000100744	GSKIP|Q9P0R6	0.1691	0.00109371	0.000312104	0.161498	0.00183049	0.00376598
ENSG00000100749	VRK1|Q99986	0.497488	4.87971e-18	1.67914e-17	0.239202	8.13995e-05	0.000278568
ENSG00000100764	PSMC1|P62191	0.415136	1.982e-17	6.19677e-17	0.176747	0.000502035	0.00129108
ENSG00000100767	PAPLN|O95428	0.194331	0.000203228	6.78291e-05	0.211157	5.25999e-05	0.000192328
ENSG00000100784	RPS6KA5|O75582	0.438607	1.74114e-19	7.15404e-19	0.317879	1.83065e-10	2.94567e-09
ENSG00000100796	SMEK1; PPP4R3A|Q6IN85	0.0144397	0.782491	0.117447	0.0494706	0.343965	0.220537
ENSG00000100804	PSMB5|P28074	0.236237	2.86021e-06	1.39648e-06	-0.0246514	0.630115	0.333582
ENSG00000100811	YY1|P25490	0.0656255	0.238811	0.0410175	0.0162976	0.770101	0.378877
ENSG00000100813	ACIN1|Q9UKV3	0.282935	1.68092e-08	1.2458e-08	0.0463869	0.364661	0.229239
ENSG00000100815	TRIP11|Q15643	0.322301	9.89138e-11	1.06649e-10	0.0645529	0.206889	0.154278
ENSG00000100823	APEX1|P27695	0.301195	1.70808e-09	1.50754e-09	0.0899378	0.0783675	0.0754144
ENSG00000100836	PABPN1|Q86U42	0.11748	0.0213008	0.00465857	0.126388	0.0131912	0.0186355
ENSG00000100852	ARHGAP5|Q13017	0.257971	2.96412e-07	1.75682e-07	-0.0480467	0.347735	0.221939
ENSG00000100883	SRP54|P61011	0.352188	1.17777e-12	1.71342e-12	-0.11041	0.03053	0.0361069
ENSG00000100884	CPNE6|O95741	0.346226	2.96153e-12	4.03796e-12	0.305005	1.0384e-09	1.42843e-08
ENSG00000100888	CHD8|Q9HCK8	0.0817425	0.152391	0.0273726	0.0478323	0.402863	0.24581
ENSG00000100889	NA|Q16822	0.182999	0.000312359	0.000100251	0.0913535	0.0737664	0.0720571
ENSG00000100890	KIAA0391|O15091	0.60782	1.69908e-32	4.92011e-31	0.125195	0.028029	0.0339151
ENSG00000100897	DCAF11|Q8TEB1	-0.083888	0.107659	0.0201131	0.0279723	0.592227	0.320489
ENSG00000100902	PSMA6|P60900	0.308317	6.6972e-10	6.2849e-10	-0.0262276	0.608394	0.326618
ENSG00000100908	EMC9|Q9Y3B6	0.0834982	0.143092	0.025905	-0.12589	0.0269123	0.0328216
ENSG00000100911	PSME2|Q9UL46	0.252523	5.33753e-07	3.00706e-07	0.0986508	0.0534133	0.0559961
ENSG00000100916	BRMS1L|Q5PSV4	-0.0135064	0.832057	0.123802	0.0595223	0.349608	0.222687
ENSG00000100926	TM9SF1|O15321	0.1327	0.0408089	0.00841798	-0.0696924	0.284257	0.193502
ENSG00000100934	SEC23A|Q15436	0.0852014	0.0954767	0.0180423	0.0405199	0.4285	0.256895
ENSG00000100938	GMPR2|Q9P2T1	0.292584	5.12322e-09	4.17064e-09	0.204047	5.62769e-05	0.000202677
ENSG00000100941	NA|Q9H307	0.179281	0.00041499	0.000129681	0.0844943	0.0982691	0.0894415
ENSG00000100949	RABGGTA|Q92696	0.285683	1.20381e-08	9.10507e-09	0.124312	0.0147877	0.020453
ENSG00000100979	PLTP|P55058	0.210498	0.000159757	5.46706e-05	0.133841	0.0171123	0.0229108
ENSG00000100982	PCIF1|Q9H4Z3	0.197986	0.000494517	0.000151917	0.223942	7.76139e-05	0.000267177
ENSG00000100983	GSS|P48637	0.187099	0.000226881	7.50643e-05	0.188921	0.000196404	0.000578459
ENSG00000100985	MMP9|P14780	0.131863	0.0364381	0.00760278
ENSG00000100994	PYGB|P11216	0.331685	2.59001e-11	3.04055e-11	0.284267	1.43052e-08	1.51601e-07
ENSG00000100997	ABHD12|Q8N2K0	0.269741	7.94307e-08	5.25026e-08	0.254866	4.15154e-07	2.92425e-06
ENSG00000101019	UQCC; UQCC1|Q9NVA1	0.00480428	0.926024	0.135705	-0.00548306	0.915608	0.420864
ENSG00000101040	ZMYND8|Q9ULU4	-0.00535294	0.919382	0.134898	-0.0646582	0.221021	0.161941
ENSG00000101079	NDRG3|Q9UGV2	0.263701	1.57379e-07	9.80063e-08	-0.00545145	0.915202	0.420808
ENSG00000101098	RIMS4|Q9H426	0.278701	7.28465e-08	4.84932e-08	-0.0362902	0.491863	0.282659
ENSG00000101104	PABPC1L|Q4VXU2	0.182215	0.000331803	0.000105806	0.046245	0.366132	0.229711
ENSG00000101109	STK4|Q13043	0.228939	5.84333e-06	2.69399e-06	0.230517	5.01713e-06	2.50342e-05
ENSG00000101126	ADNP|Q9H2P0	0.0844114	0.101289	0.019046	0.0141053	0.78459	0.383152
ENSG00000101132	PFDN4|Q9NQP4	-0.018308	0.723094	0.109669	0.0420855	0.415186	0.251058
ENSG00000101138	CSTF1|Q05048	0.00991626	0.850655	0.126184	-0.0415769	0.42967	0.257288
ENSG00000101146	RAE1|P78406	0.270714	7.10282e-08	4.74646e-08	0.0604259	0.237475	0.170142
ENSG00000101150	TPD52L2|O43399	0.185363	0.000259988	8.49774e-05	0.13194	0.009643	0.0145549
ENSG00000101152	DNAJC5|Q9H3Z4	0.0982866	0.0543047	0.0108664	0.00162076	0.974746	0.437349
ENSG00000101158	NELFCD; TH1L|Q8IXH7	0.233893	0.000281011	9.10174e-05	-0.0494982	0.448181	0.265159
ENSG00000101160	CTSZ|Q9UBR2	0.290066	7.01603e-09	5.56621e-09	0.225972	7.76161e-06	3.65451e-05
ENSG00000101161	PRPF6|O94906	0.350713	1.48226e-12	2.12088e-12	0.188804	0.000198236	0.000582389
ENSG00000101162	TUBB1|Q9H4B7	-0.0271762	0.602811	0.0935028
ENSG00000101182	PSMA7|O14818	0.281478	2.00351e-08	1.47411e-08	-0.0234948	0.646259	0.338763
ENSG00000101191	DIDO1|Q9BTC0	0.0989754	0.100203	0.0188651	0.047193	0.434019	0.259447
ENSG00000101193	GID8|Q9NWU2	0.207181	4.29247e-05	1.66845e-05	-0.108585	0.0334053	0.0388911
ENSG00000101199	ARFGAP1|Q8N6T3	0.118975	0.019695	0.00433858	0.100069	0.0500575	0.0531772
ENSG00000101210	EEF1A2|Q05639	0.415857	1.72303e-17	5.42894e-17	0.0438817	0.391162	0.2403
ENSG00000101216	GMEB2|Q9UKD1	-0.0135035	0.850996	0.126219	0.0627566	0.382208	0.236582
ENSG00000101220	C20orf27|Q9GZN8	0.0727627	0.15471	0.0277441	0.0998404	0.0505863	0.0536103
ENSG00000101246	ARFRP1|Q13795	0.225112	6.53983e-05	2.44435e-05	0.160139	0.00477526	0.00814971
ENSG00000101247	NDUFAF5|Q5TEU4	0.045938	0.369326	0.0607082	0.08627	0.0913771	0.0846848
ENSG00000101265	RASSF2|P50749	0.152665	0.00472266	0.0011816	0.130757	0.0156879	0.0213211
ENSG00000101266	CSNK2A1|P68400	0.246935	9.62158e-07	5.16412e-07	-0.00461045	0.928246	0.424534
ENSG00000101290	CDS2|O95674	0.0993361	0.051769	0.0104053	0.179606	0.0004049	0.00107031
ENSG00000101294	HM13|Q8TCT9	0.247085	9.47257e-07	5.09539e-07	-0.00511327	0.920445	0.421946
ENSG00000101298	SNPH|O15079	0.183664	0.000296698	9.56144e-05	0.193119	0.000140147	0.000436896
ENSG00000101307	SIRPB1|Q5TFQ8	0.0194893	0.784147	0.117638	0.0259378	0.715427	0.361401
ENSG00000101310	SEC23B|Q15437	0.224771	1.34281e-05	5.78105e-06	0.162396	0.00177523	0.00367817
ENSG00000101333	PLCB4|Q15147	0.167082	0.00101408	0.000291846	0.0918276	0.0722754	0.0710758
ENSG00000101335	MYL9|P24844	0.10847	0.0416743	0.00857757	0.113669	0.0327606	0.0382931
ENSG00000101337	TM9SF4|Q92544	0.241941	1.61012e-06	8.28716e-07	-0.00382217	0.940489	0.428113
ENSG00000101343	CRNKL1|Q9BZJ0	-0.0061369	0.911434	0.133877	0.0628058	0.254514	0.178699
ENSG00000101346	POFUT1|Q9H488	0.148808	0.00795972	0.00190594	0.15355	0.00615626	0.0100115
ENSG00000101347	SAMHD1|Q9Y3Z3	0.473036	8.33392e-23	5.89293e-22	0.27408	4.80974e-08	4.55988e-07
ENSG00000101349	PAK7; PAK5|Q9P286	0.0947106	0.0637306	0.0125563	0.0316245	0.536677	0.300127
ENSG00000101350	KIF3B|O15066	0.111056	0.0295635	0.00628155	-0.00999567	0.845205	0.400278
ENSG00000101361	NOP56|O00567	0.281491	2.811e-08	2.02139e-08	0.192408	0.000174286	0.000525223
ENSG00000101363	MANBAL|Q9NQG1	0.110723	0.0526154	0.0105649	0.0861912	0.131852	0.110569
ENSG00000101365	IDH3B|O43837	0.159057	0.00176821	0.000483155	0.123757	0.0152423	0.0209026
ENSG00000101367	MAPRE1|Q15691	0.124377	0.0147356	0.00332806	0.0948582	0.0633166	0.0641355
ENSG00000101400	SNTA1|Q13424	0.254147	4.48542e-07	2.56959e-07	0.178846	0.000428843	0.00112345
ENSG00000101413	RPRD1B|Q9NQG5	0.151095	0.00299495	0.000778646	0.147868	0.00368257	0.00658059
ENSG00000101421	CHMP4B|Q9H444	0.28941	7.61111e-09	6.00308e-09	-0.0424085	0.407276	0.247582
ENSG00000101438	SLC32A1|Q9H598	0.102218	0.0453102	0.00923683	0.0228808	0.654899	0.341974
ENSG00000101439	CST3|P01034	0.240159	1.9298e-06	9.79671e-07	0.246183	1.04046e-06	6.55248e-06
ENSG00000101444	AHCY|P23526	0.222402	1.0866e-05	4.78298e-06	-0.0529133	0.301029	0.201632
ENSG00000101445	PPP1R16B|Q96T49	0.0389343	0.446804	0.0718373	0.104388	0.0409042	0.0454921
ENSG00000101460	MAP1LC3A|Q9H492	0.233683	3.68257e-06	1.75984e-06	0.091095	0.0745896	0.072659
ENSG00000101463	SYNDIG1|Q9H7V2	0.150804	0.00670643	0.00163162	0.133049	0.0169027	0.0226881
ENSG00000101464	PIGU|Q9H490	0.204303	6.59168e-05	2.46219e-05	0.0515295	0.318993	0.209779
ENSG00000101473	ACOT8|O14734	0.178804	0.000430228	0.000133755	0.0314199	0.539317	0.300976
ENSG00000101474	APMAP|Q9HDC9	0.15064	0.00308421	0.000800654	0.0533387	0.297154	0.199609
ENSG00000101489	CELF4|Q9BZC1	0.149518	0.00331495	0.000854172	0.0274199	0.592188	0.320489
ENSG00000101542	CDH20|Q9HBT6	0.171046	0.000763467	0.000225867	0.220455	1.30254e-05	5.73999e-05
ENSG00000101557	USP14|P54578	0.113034	0.0267675	0.00573455	0.103093	0.0434882	0.0476711
ENSG00000101558	VAPA|Q9P0L0	-0.0413725	0.41884	0.0678385	0.092097	0.0714393	0.0703324
ENSG00000101577	LPIN2|Q92539	0.251498	7.8076e-07	4.2735e-07	-0.0442286	0.392448	0.240837
ENSG00000101596	SMCHD1|A6NHR9	0.103917	0.0566849	0.0112907	0.16326	0.00264616	0.00506804
ENSG00000101605	MYOM1|P52179	0.132201	0.0217829	0.00475547	-0.0553767	0.338322	0.21851
ENSG00000101608	MYL12A|P19105	0.0790904	0.12181	0.0224567	0.034055	0.505822	0.288507
ENSG00000101624	CEP76|Q8TAP6	0.243007	2.78297e-05	1.12299e-05	-0.0946323	0.107185	0.0951623
ENSG00000101654	RNMT|O43148	0.506513	6.77421e-26	7.55862e-25	0.258214	3.84178e-07	2.71697e-06
ENSG00000101680	LAMA1|P25391	0.118713	0.0235054	0.00509401	0.176082	0.000740113	0.00180791
ENSG00000101746	NOL4|O94818	0.0223012	0.714759	0.108568	0.0280761	0.645412	0.338513
ENSG00000101752	MIB1|Q86YT6	0.362272	2.36679e-13	3.91104e-13	0.129795	0.0108983	0.016029
ENSG00000101811	CSTF2|P33240	0.204733	9.13309e-05	3.30885e-05	-0.0296191	0.575376	0.313741
ENSG00000101843	PSMD10|O75832	0.260414	2.26718e-07	1.37047e-07	0.0831741	0.103657	0.093089
ENSG00000101856	PGRMC1|O00264	0.229285	5.65195e-06	2.61567e-06	0.0118516	0.816931	0.393074
ENSG00000101871	MID1|O15344	0.0636927	0.217879	0.0377314	0.148156	0.00398689	0.00704189
ENSG00000101888	NXT2|Q9NPJ8	0.00760868	0.908632	0.133514	-0.0350015	0.597434	0.32266
ENSG00000101901	ALG13|Q9NP73	0.155477	0.00625384	0.00153039	0.0912257	0.110081	0.0969719
ENSG00000101911	PRPS2|P11908	0.315738	2.45731e-10	2.4926e-10	0.170909	0.000771079	0.00186485
ENSG00000101928	MOSPD1|Q9UJG1	0.0984639	0.153104	0.0274957	0.136327	0.0474247	0.0509825
ENSG00000101940	WDR13|Q9H1Z4	0.162874	0.00136157	0.000380505	0.143852	0.00473649	0.00810075
ENSG00000101966	XIAP|P98170	0.0081051	0.879389	0.129781	-0.00814133	0.878854	0.40968
ENSG00000101972	STAG2|Q8N3U4	0.30995	5.3841e-10	5.1158e-10	0.149313	0.00335882	0.00614608
ENSG00000101974	ATP11C|Q8NB49	0.162998	0.00749923	0.001805	0.175031	0.00405043	0.00713614
ENSG00000101997	CCDC22|O60826	0.214345	2.27607e-05	9.35515e-06	0.00880864	0.863395	0.405926
ENSG00000102001	CACNA1F|O60840	0.0209298	0.755398	0.113845	0.106614	0.111549	0.097868
ENSG00000102003	SYP|P08247	0.106979	0.0361232	0.00754225	0.0180075	0.725024	0.364763
ENSG00000102007	PLP2|Q04941	0.156233	0.00495624	0.00123648	0.0812204	0.145895	0.119628
ENSG00000102024	PLS3|P13797	0.26871	8.93714e-08	5.84381e-08	0.213836	2.38285e-05	9.74567e-05
ENSG00000102030	NAA10|P41227	0.221283	1.20613e-05	5.24458e-06	0.0760328	0.136954	0.113868
ENSG00000102032	RENBP|P51606	0.289733	7.31184e-09	5.77827e-09	0.185875	0.000249774	0.000706008
ENSG00000102038	SMARCA1|P28370	0.202822	0.0001819	6.15724e-05	0.183142	0.000743229	0.00181426
ENSG00000102054	RBBP7|Q16576	0.269119	8.52859e-08	5.5917e-08	-0.0770714	0.131656	0.110569
ENSG00000102057	KCND1|Q9NSA2	-0.0304497	0.640221	0.0986002	0.0201251	0.757419	0.375178
ENSG00000102078	SLC25A14|O95258	0.0248018	0.628028	0.0968573	0.0631027	0.217295	0.16003
ENSG00000102081	FMR1|Q06787	0.173958	0.000617304	0.000185927	0.0283694	0.579426	0.315264
ENSG00000102103	PQBP1|O60828	0.200812	0.000122331	4.30128e-05	-0.0386938	0.463615	0.271688
ENSG00000102109	PCSK1N|Q9UHG2	0.168269	0.000932045	0.000270864	-0.0457476	0.371316	0.23205
ENSG00000102119	EMD|P50402	0.298969	2.27686e-09	1.96952e-09	0.168166	0.0009389	0.00219126
ENSG00000102144	PGK1|P00558	0.125927	0.0135323	0.00307972	0.0487769	0.340449	0.219084
ENSG00000102158	MAGT1|Q9H0U3	0.0205327	0.720535	0.109336	-0.0326383	0.569524	0.312006
ENSG00000102172	SMS|P52788	0.170592	0.000788953	0.000232502	0.00432483	0.93268	0.426112
ENSG00000102178	UBL4A|P11441	0.0813207	0.111611	0.0207971	-0.0337396	0.509773	0.289973
ENSG00000102181	CD99L2|Q8TCZ2	0.0769783	0.136249	0.0248177	0.0634611	0.219561	0.161394
ENSG00000102189	EEA1|Q15075	0.33427	1.77615e-11	2.14304e-11	0.0066893	0.896047	0.415046
ENSG00000102218	RP2|O75695	0.231792	4.43198e-06	2.08117e-06	0.187282	0.000223631	0.000644048
ENSG00000102225	CDK16|Q00536	0.0874508	0.0870123	0.016621	0.100424	0.0492462	0.0525293
ENSG00000102226	USP11|P51784	0.496017	3.06209e-25	3.15607e-24	0.153314	0.00259218	0.00498238
ENSG00000102230	PCYT1B|Q9Y5K3	0.200806	0.000649868	0.000195252	0.165608	0.00506477	0.00852912
ENSG00000102241	HTATSF1|O43719	0.197739	9.58628e-05	3.45656e-05	-0.0207903	0.684655	0.351887
ENSG00000102271	KLHL4|Q9C0H6	0.0796901	0.196801	0.0344441	0.00588534	0.924178	0.423145
ENSG00000102290	PCDH11X|Q9BZA7	0.0440636	0.483601	0.0768639	-0.0757714	0.22791	0.165691
ENSG00000102302	FGD1|P98174	0.0700886	0.239039	0.0410509	-0.0492779	0.408075	0.247986
ENSG00000102309	PIN4|Q9Y237	0.248281	8.35899e-07	4.53767e-07	0.134118	0.00850075	0.0131187
ENSG00000102312	PORCN|Q9H237	0.26311	4.09872e-07	2.36252e-07	0.125112	0.0175533	0.0233498
ENSG00000102316	MAGED2|Q9UNF1	0.278639	2.81216e-08	2.02139e-08	0.189566	0.000186569	0.000553927
ENSG00000102317	RBM3|P98179	0.639775	4.11217e-41	4.54662e-39	0.530861	1.78045e-26	6.24546e-24
ENSG00000102362	SYTL4|Q96C24	0.348105	1.84393e-10	1.91349e-10	0.424293	2.76923e-15	1.2296e-13
ENSG00000102390	CXorf26; PBDC1|Q9BVG4	0.119069	0.019597	0.00432092	0.0141921	0.781615	0.382591
ENSG00000102393	GLA|P06280	0.113274	0.0311877	0.00660473	0.112857	0.031818	0.0374032
ENSG00000102401	ARMCX3|Q9UH62	0.196106	0.000109748	3.89488e-05	0.155401	0.0022591	0.00445439
ENSG00000102452	NALCN|Q8IZF0	-0.122023	0.0463739	0.00941895	0.052567	0.392267	0.24081
ENSG00000102468	HTR2A|P28223	0.216877	2.71277e-05	1.09612e-05	0.163065	0.00169801	0.0035433
ENSG00000102471	NDFIP2|Q9NV92	-0.123473	0.0582233	0.0115763	0.0562819	0.389398	0.239847
ENSG00000102531	FNDC3A|Q9Y2H6	0.2981	3.55658e-09	2.97085e-09	0.115781	0.0245657	0.0306306
ENSG00000102547	CAB39L|Q9H9S4	0.489149	1.71033e-24	1.52951e-23	0.463201	8.08953e-22	1.13506e-19
ENSG00000102572	STK24|Q9Y6E0	0.213194	2.52409e-05	1.02739e-05	0.134829	0.00815499	0.0126463
ENSG00000102580	DNAJC3|Q13217	0.320867	1.20892e-10	1.28187e-10	0.0762139	0.136019	0.113305
ENSG00000102606	ARHGEF7|Q14155	0.167779	0.000965131	0.000279079	0.0658862	0.197645	0.149299
ENSG00000102699	PARP4|Q9UKK3	0.159685	0.00169446	0.000464672	0.0896726	0.0792548	0.076042
ENSG00000102738	MRPS31|Q92665	0.429196	1.21527e-18	4.50619e-18	-0.110849	0.0298709	0.0354709
ENSG00000102743	SLC25A15|Q9Y619	0.180241	0.00285066	0.000745435	-0.083308	0.170685	0.133926
ENSG00000102753	KPNA3|O00505	0.271395	6.56684e-08	4.41498e-08	0.0802201	0.116557	0.101127
ENSG00000102755	FLT1|P17948	0.182939	0.0003138	0.000100619	0.154498	0.00239816	0.00467088
ENSG00000102760	RGCC|Q9H4X1	0.414984	2.71169e-15	6.08474e-15	0.369334	3.35344e-12	7.63843e-11
ENSG00000102763	VWA8|A3KMH1	0.0691083	0.176554	0.0312376	0.0475134	0.353118	0.22399
ENSG00000102780	DGKH|Q86XP1	0.292142	5.41524e-09	4.37905e-09	0.219168	1.46689e-05	6.36823e-05
ENSG00000102781	KATNAL1|Q9BW62	0.182219	0.0003317	0.000105801	0.124917	0.0143059	0.0199294
ENSG00000102804	TSC22D1|Q15714	0.343619	4.406e-12	5.78687e-12	0.0824129	0.106867	0.0949514
ENSG00000102805	CLN5|O75503	0.411623	1.25084e-12	1.80675e-12	0.305679	2.4589e-07	1.83517e-06
ENSG00000102858	MGRN1|O60291	-0.00538243	0.916272	0.134522	-0.0325564	0.524737	0.295642
ENSG00000102871	TRADD|Q15628	0.242742	1.60022e-05	6.76942e-06	0.0258832	0.650392	0.340634
ENSG00000102879	CORO1A|P31146	0.253119	5.00785e-07	2.84475e-07	0.111038	0.0295905	0.0352311
ENSG00000102882	MAPK3|P27361	0.309182	5.96664e-10	5.6341e-10	0.235427	3.1e-06	1.66526e-05
ENSG00000102893	PHKB|Q93100	0.099067	0.0524097	0.0105288	0.0792852	0.120891	0.103911
ENSG00000102897	LYRM1|O43325	0.143628	0.00480273	0.0012004	0.142564	0.00512803	0.00861359
ENSG00000102898	NUTF2|P61970	0.088665	0.0827006	0.0158802	-0.0739717	0.147953	0.120892
ENSG00000102900	NUP93|Q8N1F7	0.230823	4.87029e-06	2.2782e-06	0.0478546	0.349668	0.222687
ENSG00000102908	NFAT5|O94916	0.208813	6.24325e-05	2.34842e-05	0.0625882	0.234886	0.168942
ENSG00000102910	LONP2|Q86WA8	0.194034	0.000512559	0.000157023	0.0340869	0.545393	0.303176
ENSG00000102921	N4BP1|O75113	-0.0364985	0.48043	0.0764598	0.0473224	0.360153	0.227138
ENSG00000102924	CBLN1|P23435	0.103854	0.144355	0.0261065	0.0846493	0.234543	0.168799
ENSG00000102931	ARL2BP|Q9Y2Y0	0.0580621	0.256363	0.043693	0.056684	0.267842	0.18564
ENSG00000102934	PLLP|Q9Y342	0.0912536	0.0740837	0.0143451	0.0110026	0.829837	0.395771
ENSG00000102967	DHODH|Q02127	0.0270488	0.597211	0.0927515	0.0819697	0.108773	0.0962581
ENSG00000102974	CTCF|P49711	0.0680103	0.246653	0.0422095	-0.0473512	0.420174	0.253201
ENSG00000102978	POLR2C|P19387	0.366718	1.14549e-13	1.97611e-13	0.00347325	0.945913	0.429802
ENSG00000102981	PARD6A|Q9NPB6	0.0406962	0.523532	0.0823922	0.0716148	0.26121	0.182342
ENSG00000103018	CYB5B|O43169	0.147725	0.00371624	0.000948531	0.117181	0.0216355	0.0275873
ENSG00000103024	NME3|Q13232	0.0494566	0.333754	0.0554002	0.104577	0.0405387	0.0451719
ENSG00000103034	NDRG4|Q9ULP0	0.351516	1.30803e-12	1.88265e-12	-0.152598	0.0027164	0.00515894
ENSG00000103035	PSMD7|P51665	0.214925	2.16013e-05	8.90871e-06	0.0135636	0.791058	0.38481
ENSG00000103043	VAC14|Q08AM6	0.219719	1.39427e-05	5.98163e-06	0.0902412	0.0773624	0.0746757
ENSG00000103047	TANGO6; TMCO7|Q9C0B7	0.114008	0.0872683	0.0166594	0.124767	0.061126	0.0623735
ENSG00000103051	COG4|Q9H9E3	0.387189	6.23067e-15	1.3156e-14	0.155158	0.00251996	0.00487561
ENSG00000103056	SMPD3|Q9NY59	0.118614	0.0200725	0.00441243	0.116198	0.0227677	0.0288008
ENSG00000103061	SLC7A6OS|Q96CW6	0.283152	5.89401e-07	3.30188e-07	0.144115	0.0123154	0.0176327
ENSG00000103064	SLC7A6|Q92536	0.183678	0.00705588	0.00170708	0.0651958	0.342541	0.219905
ENSG00000103066	PLA2G15|Q8NCC3	0.0185454	0.756505	0.113983	0.0831435	0.163793	0.130107
ENSG00000103091	WDR59|Q6PJI9	0.0463722	0.383696	0.0628072	0.12689	0.0167551	0.0225531
ENSG00000103111	MON1B|Q7L1V2	0.123621	0.0199851	0.00439595	0.129569	0.014708	0.0203602
ENSG00000103121	CMC2|Q9NRP2	0.180879	0.000367541	0.000116095	0.0895294	0.0797375	0.0763688
ENSG00000103148	NPRL3|Q12980	0.0478012	0.380289	0.0623417	-0.0287947	0.597279	0.322626
ENSG00000103150	MLYCD|O95822	0.209794	3.41436e-05	1.35175e-05	0.0935933	0.066938	0.0669723
ENSG00000103152	MPG|P29372	0.091717	0.195343	0.0342382	0.125601	0.0756273	0.0733845
ENSG00000103154	NECAB2|Q7Z6G3	0.26384	1.54952e-07	9.6693e-08	0.336401	1.29784e-11	2.58667e-10
ENSG00000103160	HSDL1|Q3SXM5	0.119029	0.0196389	0.00432858	0.118172	0.0205443	0.0265433
ENSG00000103187	COTL1|Q14019	0.210906	3.09485e-05	1.23694e-05	0.104509	0.0406693	0.0453031
ENSG00000103194	USP10|Q14694	0.354312	8.43977e-13	1.261e-12	0.170437	0.000797829	0.00191686
ENSG00000103197	TSC2|P49815	0.36952	7.20862e-14	1.28176e-13	0.248883	7.8475e-07	5.19385e-06
ENSG00000103222	ABCC1|P33527	0.0472908	0.415207	0.0673308	0.0951043	0.100727	0.0911814
ENSG00000103227	LMF1|Q96S06	0.131201	0.0359029	0.00750398	0.0381759	0.543156	0.302413
ENSG00000103245	NARFL|Q9H6Q4	0.101674	0.0506797	0.0102167	-0.0228998	0.660623	0.343937
ENSG00000103249	CLCN7|P51798	0.174237	0.000690496	0.000206337	0.112149	0.0296842	0.0353089
ENSG00000103253	HAGHL|Q6PII5	0.132234	0.0111103	0.00257478	0.117018	0.0247761	0.0308408
ENSG00000103257	SLC7A5|Q01650	0.117514	0.0212629	0.00465197	0.0100391	0.844541	0.400172
ENSG00000103264	FBXO31|Q5XUX0	0.129735	0.0109352	0.00253906	0.0428346	0.402575	0.245765
ENSG00000103266	STUB1|Q9UNE7	0.338704	9.22279e-12	1.17087e-11	0.0155822	0.760846	0.376589
ENSG00000103269	RHBDL1|O75783	-0.0526286	0.426989	0.0689747	-0.0607538	0.359036	0.226841
ENSG00000103274	NUBP1|P53384	0.290194	1.70732e-08	1.26459e-08	0.152147	0.00361714	0.00649688
ENSG00000103275	UBE2I|P63279	0.248951	7.79174e-07	4.26816e-07	0.0548692	0.283488	0.193166
ENSG00000103316	CRYM|Q14894	0.167724	0.000968954	0.000280118	0.150321	0.00314837	0.00580948
ENSG00000103335	PIEZO1|Q92508	0.011074	0.830528	0.12362	0.115675	0.0248916	0.0309461
ENSG00000103342	GSPT1|P15170	0.379899	1.24645e-14	2.5308e-14	0.241386	1.70378e-06	9.94666e-06
ENSG00000103353	UBFD1|O14562	0.0540055	0.291148	0.0489695	0.132426	0.00937701	0.0142023
ENSG00000103356	EARS2|Q5JPH6	0.153677	0.00253129	0.000669552	-0.00647666	0.899333	0.415777
ENSG00000103363	TCEB2; ELOB|Q15370	0.117661	0.0211009	0.00461984	0.0209476	0.682397	0.351035
ENSG00000103365	GGA2|Q9UJY4	0.357179	2.47532e-12	3.41717e-12	0.000486665	0.992638	0.440989
ENSG00000103381	CPPED1|Q9BRF8	0.237144	2.61318e-06	1.28828e-06	0.230469	5.04055e-06	2.51153e-05
ENSG00000103404	USP31|Q70CQ4	0.288435	8.58619e-09	6.7026e-09	0.210929	3.08843e-05	0.000122552
ENSG00000103415	HMOX2|P30519	0.255879	3.72114e-07	2.16231e-07	0.0718459	0.159987	0.127836
ENSG00000103423	DNAJA3|Q96EY1	0.108482	0.0335734	0.00705833	0.127534	0.0123769	0.0177062
ENSG00000103460	TOX3|O15405	0.142996	0.00781246	0.00187259	0.0304737	0.572686	0.31325
ENSG00000103485	QPRT|Q15274	0.493002	6.54719e-25	6.22093e-24	0.443552	6.12109e-20	7.15718e-18
ENSG00000103490	PYCARD|Q9ULZ3	0.330424	3.10939e-11	3.61353e-11	0.209019	3.65526e-05	0.000141522
ENSG00000103496	STX4|Q12846	0.112951	0.0268808	0.00575577	0.0516799	0.312453	0.206757
ENSG00000103502	CDIPT|O14735	0.186743	0.000261392	8.53448e-05	0.0514521	0.31843	0.209513
ENSG00000103507	BCKDK|O14874	0.249899	7.05152e-07	3.89825e-07	0.113668	0.0259215	0.0318596
ENSG00000103512	NOMO1|Q15155	0.227032	3.13991e-05	1.25248e-05	0.176671	0.00127038	0.00279037
ENSG00000103528	SYT17|Q9BSW7	0.192396	0.000148613	5.1246e-05	0.118781	0.0198968	0.0258018
ENSG00000103540	CCP110|O43303	0.0922529	0.0875521	0.0167082	0.0237384	0.66085	0.343937
ENSG00000103544	C16orf62|Q7Z3J2	0.21504	2.13781e-05	8.82564e-06	0.116959	0.0218875	0.0278581
ENSG00000103546	SLC6A2|P23975	0.0326377	0.571446	0.0891255
ENSG00000103549	RNF40|O75150	0.0373859	0.469816	0.075016	-0.0142827	0.782514	0.382777
ENSG00000103591	AAGAB|Q6PD74	0.0283552	0.599142	0.0929979	0.0121157	0.822323	0.394052
ENSG00000103642	LACTB|P83111	0.21978	1.38644e-05	5.95413e-06	0.141822	0.00536664	0.00890916
ENSG00000103647	CORO2B|Q9UQ03	0.331902	2.50943e-11	2.95451e-11	0.0598708	0.241821	0.172071
ENSG00000103653	CSK|P41240	0.274349	4.66121e-08	3.21192e-08	0.232486	4.14151e-06	2.12702e-05
ENSG00000103657	HERC1|Q15751	0.11489	0.0243545	0.00525741	0.121099	0.0175937	0.0233946
ENSG00000103671	TRIP4|Q15650	0.0364233	0.497627	0.0788152	0.0874957	0.102717	0.0926185
ENSG00000103707	MTFMT|Q96DP5	0.139321	0.00956891	0.00225191	0.0486853	0.3673	0.230238
ENSG00000103723	AP3B2|Q13367	0.187507	0.000219705	7.30079e-05	0.0948173	0.063431	0.0642143
ENSG00000103740	ACSBG1|Q96GR2	0.445488	4.04702e-20	1.78867e-19	0.364851	1.55589e-13	4.7875e-12
ENSG00000103811	CTSH|P09668	0.414942	4.02304e-17	1.21412e-16	0.336813	1.87784e-11	3.5995e-10
ENSG00000103855	CD276|Q5ZPR3	0.0751377	0.262777	0.044613	0.0114325	0.864888	0.406261
ENSG00000103876	FAH|P16930	0.145581	0.00425338	0.00107369	0.157508	0.00196282	0.00398908
ENSG00000103932	RPAP1|Q9BWH6	0.223451	1.22058e-05	5.30211e-06	0.0123607	0.811188	0.391831
ENSG00000103942	HOMER2|Q9NSB8	0.140441	0.00583752	0.0014366	0.102099	0.0455624	0.049313
ENSG00000103966	EHD4|Q9H223	0.209009	3.6585e-05	1.44014e-05	0.130952	0.0102044	0.015193
ENSG00000103978	TMEM87A|Q8NBN3	0.145852	0.00418161	0.00105754	-0.00174306	0.972841	0.436719
ENSG00000104064	GABPB1|Q06547	0.11887	0.0671488	0.0131425	0.00524803	0.93581	0.426803
ENSG00000104067	TJP1|Q07157	0.212191	2.76072e-05	1.11512e-05	0.112434	0.0275913	0.0334895
ENSG00000104093	DMXL2|Q8TDJ6	0.167988	0.000950932	0.000275563	0.0909095	0.0751851	0.0730564
ENSG00000104112	SCG3|Q8WXD2	0.294795	3.87765e-09	3.21476e-09	0.00802144	0.875499	0.408881
ENSG00000104129	DNAJC17|Q9NVM6	0.199177	0.000896059	0.000261218	0.0873447	0.148567	0.12128
ENSG00000104131	EIF3J|O75822	0.315665	2.48187e-10	2.50834e-10	0.0153209	0.764737	0.377397
ENSG00000104133	SPG11|Q96JI7	0.11568	0.0262795	0.00563794	0.109038	0.0362875	0.0412919
ENSG00000104142	VPS18|Q9P253	0.166839	0.00103173	0.000296504	-0.0107924	0.83304	0.396544
ENSG00000104177	MYEF2|Q9P2K5	0.253629	4.74155e-07	2.70993e-07	0.0420814	0.410906	0.249206
ENSG00000104219	ZDHHC2|Q9UIJ5	0.175517	0.00119496	0.000337983	0.0562603	0.302392	0.202236
ENSG00000104267	CA2|P00918	0.270401	7.36341e-08	4.89371e-08	0.312799	3.66723e-10	5.54477e-09
ENSG00000104312	RIPK2|O43353	0.0150225	0.773645	0.116263	0.00367999	0.943835	0.429302
ENSG00000104320	NBN|O60934	0.193286	0.000422128	0.000131607	0.0691613	0.210863	0.156377
ENSG00000104324	CPQ|Q9Y646	0.116816	0.0248298	0.00534863	0.0388614	0.456724	0.268717
ENSG00000104325	DECR1|Q16698	0.236398	3.57789e-06	1.71792e-06	0.169666	0.00095668	0.00221947
ENSG00000104327	CALB1|P05937	0.167933	0.000954624	0.000276567	0.237599	2.49689e-06	1.3793e-05
ENSG00000104331	IMPAD1|Q9NX62	0.467646	6.99549e-22	4.29698e-21	0.321934	1.54088e-10	2.53759e-09
ENSG00000104332	SFRP1|Q8N474	-0.0105457	0.863056	0.127696	-0.014561	0.811754	0.391997
ENSG00000104356	POP1|Q99575	0.0873263	0.140007	0.0254109	0.150456	0.0107011	0.0157852
ENSG00000104365	IKBKB|O14920	0.114516	0.0278381	0.00594714	0.152294	0.00336065	0.00614622
ENSG00000104368	PLAT|P00750	0.314929	5.57326e-06	2.58122e-06	0.172052	0.0148456	0.0204779
ENSG00000104369	JPH1|Q9HDC5	0.288313	8.71654e-09	6.79563e-09	0.130367	0.0105503	0.0155824
ENSG00000104375	STK3|Q13188	0.299852	5.16189e-07	2.91998e-07	0.191161	0.00160128	0.0033776
ENSG00000104381	GDAP1|Q8TB36	0.0799427	0.11783	0.0218255	0.147398	0.003794	0.00675904
ENSG00000104388	RAB2A|P61019	0.103985	0.0438936	0.00898117	0.0526851	0.308247	0.204987
ENSG00000104408	EIF3E|P60228	0.0600976	0.240038	0.0411993	-0.0414629	0.417824	0.252261
ENSG00000104412	EMC2|Q15006	0.0850841	0.0959356	0.0181149	0.00411711	0.935907	0.426803
ENSG00000104419	NDRG1|Q92597	0.198248	9.1885e-05	3.32496e-05	0.191137	0.000164494	0.000503062
ENSG00000104427	ZC2HC1A|Q96GY0	0.303516	1.26232e-09	1.13806e-09	0.246438	1.01333e-06	6.41614e-06
ENSG00000104435	STMN2|Q93045	0.203875	0.000117179	4.13088e-05	0.161462	0.00237775	0.00464542
ENSG00000104442	ARMC1|Q9NVT9	0.257942	2.97344e-07	1.76064e-07	0.111984	0.028223	0.0340507
ENSG00000104450	SPAG1|Q07617	0.215202	2.44641e-05	9.98444e-06	0.0541593	0.293599	0.197902
ENSG00000104490	NCALD|P61601	0.292321	5.29508e-09	4.2933e-09	0.241684	1.65299e-06	9.71246e-06
ENSG00000104497	SNX16|P57768	0.066133	0.252688	0.043127	0.114148	0.0478582	0.0513542
ENSG00000104517	UBR5|O95071	0.251849	5.08336e-06	2.36513e-06	0.110606	0.0480519	0.0515153
ENSG00000104522	TSTA3|Q13630	0.298072	2.5548e-09	2.1897e-09	0.243777	1.33419e-06	8.13996e-06
ENSG00000104524	PYCRL; PYCR3|Q53H96	0.167691	0.000971243	0.000280646	0.175394	0.000555213	0.0014072
ENSG00000104529	EEF1D|P29692	0.153037	0.00263964	0.000695788	-0.00147354	0.977039	0.437875
ENSG00000104537	ANXA13|P27216	0.0360021	0.486424	0.0772722
ENSG00000104635	SLC39A14|Q15043	0.391117	1.74055e-15	4.00167e-15	0.225267	8.29781e-06	3.86547e-05
ENSG00000104643	MTMR9|Q96QG7	0.245314	1.13856e-06	6.00489e-07	0.104194	0.0412825	0.0457392
ENSG00000104671	DCTN6|O00399	0.0303919	0.552677	0.0863755	0.0958362	0.0606283	0.0620939
ENSG00000104679	R3HCC1|Q9Y3T6	0.219126	0.000663618	0.000199039	0.12182	0.0605938	0.0620767
ENSG00000104687	GSR|P00390	0.121069	0.017622	0.00392171	0.10747	0.035274	0.0404511
ENSG00000104695	PPP2CB|P62714	0.0939987	0.0657592	0.0129141	0.03395	0.507136	0.288928
ENSG00000104722	NEFM|P07197	0.205405	5.00705e-05	1.91498e-05	0.141645	0.00542519	0.00898934
ENSG00000104723	TUSC3|Q13454	0.199611	8.19853e-05	2.99975e-05	0.188124	0.000209226	0.000609571
ENSG00000104728	ARHGEF10|O15013	0.106845	0.0445459	0.0090978	0.11989	0.0240776	0.030164
ENSG00000104738	MCM4|P33991	0.319067	3.34941e-07	1.96507e-07	0.217665	0.000601821	0.00151114
ENSG00000104756	KCTD9|Q7L273	0.18155	0.00668094	0.00162672	0.12433	0.0644301	0.0650194
ENSG00000104763	ASAH1|Q13510	0.164114	0.00140619	0.000391984	0.178009	0.000524417	0.00134078
ENSG00000104765	BNIP3L|O60238	0.317623	3.80375e-09	3.16146e-09	-0.0581416	0.293044	0.197642
ENSG00000104774	MAN2B1|O00754	0.176384	0.00216666	0.000581191	0.190402	0.000918208	0.00215444
ENSG00000104805	NUCB1|Q02818	0.561714	2.58383e-33	8.97854e-32	0.0491775	0.336493	0.217981
ENSG00000104812	GYS1|P13807	0.145189	0.00435872	0.00109754	0.150926	0.00302797	0.00564072
ENSG00000104823	ECH1|Q13011	0.188393	0.000204821	6.83046e-05	0.146493	0.00401672	0.00708743
ENSG00000104824	HNRNPL|P14866	0.354994	7.57936e-13	1.14796e-12	0.111178	0.0293842	0.0351308
ENSG00000104825	NFKBIB|Q15653	0.079468	0.157428	0.0281871	0.0203686	0.717478	0.362073
ENSG00000104833	TUBB4A|P04350	0.135064	0.00804374	0.00192312	0.0860992	0.0920227	0.0851257
ENSG00000104835	SARS2|Q9NP81	0.152128	0.00280098	0.000734339	0.0863423	0.0911051	0.0845444
ENSG00000104852	SNRNP70|P08621	0.221302	1.20403e-05	5.23733e-06	0.110529	0.0303505	0.0359309
ENSG00000104853	CLPTM1|O96005	0.547588	1.9986e-31	4.86146e-30	0.169046	0.0008817	0.00208411
ENSG00000104863	LIN7B|Q9HAP6	0.0604689	0.237141	0.040748	0.152624	0.00271185	0.0051531
ENSG00000104866	PPP1R37|O75864	0.218074	1.62209e-05	6.85481e-06	0.144418	0.00457316	0.00786744
ENSG00000104872	PIH1D1|Q9NWS0	0.188189	0.000370716	0.000116957	-0.00558621	0.916588	0.421168
ENSG00000104879	CKM|P06732	0.0350715	0.561789	0.0877432
ENSG00000104880	NA|Q6ZSZ5	0.0937782	0.066398	0.0130207	0.0145626	0.776064	0.380649
ENSG00000104884	ERCC2|P18074	0.0987269	0.0962239	0.0181665	0.104346	0.0786411	0.0756187
ENSG00000104888	SLC17A7|Q9P2U7	0.0446458	0.402338	0.065506	0.01942	0.715764	0.361519
ENSG00000104897	SF3A2|Q15428	0.175692	0.000621365	0.000187104	0.0381616	0.460644	0.270435
ENSG00000104907	TRMT1|Q9NXH9	0.0516482	0.323116	0.0537959	0.00602611	0.90828	0.418557
ENSG00000104915	STX10|O60499	0.175535	0.00502244	0.00125069	0.00528572	0.933195	0.426112
ENSG00000104946	TBC1D17|Q9HA65	0.0528903	0.30124	0.0505272	0.0599005	0.241587	0.172065
ENSG00000104964	AES|Q08117	0.525248	1.74282e-27	2.5675e-26	-0.174143	0.000793786	0.00191108
ENSG00000104967	NOVA2|Q9UNW9	-0.0416116	0.416155	0.0674754	0.0243249	0.634655	0.334874
ENSG00000104969	SGTA|O43765	0.179601	0.000405038	0.000126897	-0.016997	0.739882	0.369199
ENSG00000104979	C19orf53|Q9UNZ5	0.209222	6.32708e-05	2.37578e-05	0.0245833	0.642015	0.337336
ENSG00000104980	TIMM44|O43615	0.223841	9.49374e-06	4.22636e-06	0.0851587	0.0956435	0.0876412
ENSG00000105063	PPP6R1|Q9UPN7	0.072887	0.157835	0.0282463	0.086176	0.0947636	0.0870155
ENSG00000105088	OLFM2|O95897	0.104545	0.0405997	0.00837908	0.0491803	0.336465	0.217981
ENSG00000105127	AKAP8|O43823	0.499221	9.1086e-23	6.36667e-22	0.374494	9.97542e-13	2.63096e-11
ENSG00000105135	ILVBL|A1L0T0	0.184861	0.000270377	8.79476e-05	0.16802	0.000948764	0.00220548
ENSG00000105176	URI1|O94763	0.15353	0.00283704	0.000742511	0.0916124	0.0760221	0.0737064
ENSG00000105185	PDCD5|O14737	0.295541	3.52783e-09	2.94886e-09	-0.0890664	0.0813139	0.0776143
ENSG00000105186	ANKRD27|Q96NW4	0.103135	0.0480398	0.00972483	0.162963	0.00170961	0.00356326
ENSG00000105193	RPS16|P62249	0.288577	8.43776e-09	6.59944e-09	-0.0117099	0.819082	0.393423
ENSG00000105197	TIMM50|Q3ZCQ8	0.163852	0.00127222	0.000357589	0.0658005	0.19823	0.149569
ENSG00000105202	FBL|P22087	0.168009	0.000949483	0.00027525	0.149072	0.00341092	0.00622519
ENSG00000105204	DYRK1B|Q9Y463	0.210526	0.00049704	0.000152653	0.0919804	0.131663	0.110569
ENSG00000105220	GPI|P06744	0.301202	1.70634e-09	1.50754e-09	-0.0604672	0.237154	0.170016
ENSG00000105221	AKT2|P31751	0.0304726	0.590018	0.0917632	0.0134997	0.811374	0.391867
ENSG00000105223	PLD3|Q8IV08	0.451447	2.22222e-20	1.0395e-19	0.0142847	0.781917	0.382642
ENSG00000105227	PRX|Q9BXM0	0.297705	3.52634e-08	2.49058e-08	0.232074	2.06152e-05	8.55889e-05
ENSG00000105245	NUMBL|Q9Y6R0	0.363629	6.02915e-13	9.24683e-13	0.101492	0.0517311	0.0545586
ENSG00000105251	SHD|Q96IW2	0.278587	7.07659e-08	4.73153e-08	0.324081	2.68404e-10	4.12942e-09
ENSG00000105254	TBCB|Q99426	0.159963	0.00166272	0.000456382	0.0603352	0.238182	0.170439
ENSG00000105255	FSD1|Q9BTV5	0.273568	5.10531e-08	3.48047e-08	0.217163	1.76294e-05	7.47766e-05
ENSG00000105258	POLR2I|P36954	0.219362	2.12442e-05	8.77334e-06	0.0560402	0.282962	0.19292
ENSG00000105270	CLIP3|Q96DZ5	0.24594	1.06708e-06	5.65491e-07	0.0781862	0.126146	0.107506
ENSG00000105290	APLP1|P51693	0.241623	1.66317e-06	8.5349e-07	0.0912229	0.0741813	0.0723617
ENSG00000105321	CCDC9|Q9Y3X0	0.250189	1.43132e-06	7.43612e-07	0.127744	0.0150134	0.0206201
ENSG00000105323	HNRNPUL1|Q9BUJ2	0.324567	7.187e-11	7.96804e-11	0.0743819	0.145712	0.119506
ENSG00000105341	ATP5SL; DMAC2|Q9NW81	0.478036	3.93796e-20	1.74796e-19	-0.114696	0.0378792	0.0428068
ENSG00000105355	PLIN3|O60664	0.217633	1.68883e-05	7.10965e-06	0.208163	3.94009e-05	0.000151049
ENSG00000105357	MYH14|Q7Z406	0.24517	1.15573e-06	6.09282e-07	0.272068	6.07627e-08	5.60902e-07
ENSG00000105364	MRPL4|Q9BYD3	0.191767	0.000183363	6.20329e-05	-0.0350945	0.497486	0.284864
ENSG00000105372	RPS19|P39019	0.345343	3.38932e-12	4.52485e-12	-0.124295	0.0148015	0.0204573
ENSG00000105376	ICAM5|Q9UMF0	0.190591	0.000171874	5.84878e-05	0.0647963	0.205178	0.153524
ENSG00000105379	ETFB|P38117	0.13814	0.00670463	0.00163151	0.0204009	0.690252	0.353727
ENSG00000105393	BABAM1|Q9NWV8	0.367453	1.01496e-13	1.76092e-13	0.0319349	0.532685	0.298861
ENSG00000105397	TYK2|P29597	0.13256	0.0123007	0.00282216	-0.0316499	0.551697	0.305195
ENSG00000105401	CDC37|Q16543	0.256023	3.6637e-07	2.13198e-07	0.0161521	0.752379	0.373456
ENSG00000105402	NAPA|P54920	0.184185	0.000284968	9.21762e-05	0.168154	0.000939714	0.0021917
ENSG00000105404	RABAC1|Q9UI14	0.221146	1.50741e-05	6.42598e-06	0.0886254	0.0861316	0.0810005
ENSG00000105409	ATP1A3|P13637	0.305533	9.68635e-10	8.89779e-10	0.209627	3.46495e-05	0.000135651
ENSG00000105426	PTPRS|Q13332	0.0682354	0.182095	0.0321432	0.101888	0.0460125	0.0497694
ENSG00000105429	MEGF8|Q7Z7M0	0.0372427	0.466811	0.0746538	0.015106	0.767942	0.378364
ENSG00000105443	CYTH2|Q99418	0.0887127	0.0879471	0.0167705	0.0505836	0.331228	0.215642
ENSG00000105447	GRWD1|Q9BQ67	0.111696	0.0286332	0.00609773	0.0139142	0.785786	0.383522
ENSG00000105499	PLA2G4C|Q9UP65	0.255597	0.000113512	4.0144e-05	0.220901	0.000895845	0.00210619
ENSG00000105514	RAB3D|O95716	0.298156	2.52731e-09	2.17073e-09	0.205525	4.95528e-05	0.000182969
ENSG00000105518	TMEM205|Q6UW68	0.108976	0.0327708	0.00690752	-0.054444	0.287242	0.194929
ENSG00000105519	NA|Q13938	0.275032	4.30334e-08	2.98732e-08	0.209274	3.57427e-05	0.000139154
ENSG00000105520	LPPR2; PLPPR2|Q96GM1	0.0958776	0.121607	0.022433	-0.0140808	0.820549	0.393908
ENSG00000105538	RASIP1|Q5U651	0.108358	0.0377355	0.00784654	0.0503606	0.335342	0.217553
ENSG00000105552	BCAT2|O15382	0.283364	5.57617e-08	3.78028e-08	0.136737	0.00989822	0.014857
ENSG00000105559	PLEKHA4|Q9H4M7	0.13588	0.0335153	0.00704733	0.123918	0.0527236	0.0553723
ENSG00000105568	PPP2R1A|P30153	0.211167	3.02404e-05	1.20983e-05	0.0620312	0.22522	0.16394
ENSG00000105576	TNPO2|O14787	0.224761	8.70504e-06	3.89808e-06	0.0449209	0.38003	0.235828
ENSG00000105605	CACNG7|P62955	-0.155035	0.0145275	0.00328595	0.0132686	0.835302	0.397135
ENSG00000105607	GCDH|Q92947	0.326858	5.18968e-11	5.87688e-11	0.210011	3.34949e-05	0.000131719
ENSG00000105612	DNASE2|O00115	0.248175	8.45281e-07	4.5813e-07	0.199789	8.07705e-05	0.000276686
ENSG00000105613	MAST1|Q9Y2H9	0.333712	1.92724e-11	2.31615e-11	0.0207764	0.684853	0.351937
ENSG00000105617	LENG1|Q96BZ8	0.160576	0.0253097	0.00544237	0.0454859	0.52884	0.297286
ENSG00000105618	PRPF31|Q8WWY3	0.0542471	0.288991	0.0486606	0.0669971	0.190175	0.144989
ENSG00000105640	RPL18A|Q02543	0.242244	1.56116e-06	8.05902e-07	-0.0687483	0.178824	0.138227
ENSG00000105647	PIK3R2|O00459	0.116174	0.0275206	0.00588656	-0.0501735	0.342487	0.219905
ENSG00000105649	RAB3A|P20336	0.112389	0.0276537	0.00591399	-0.0326412	0.523657	0.295271
ENSG00000105650	PDE4C|Q08493	-0.0159589	0.800966	0.11988	0.0191259	0.762551	0.376854
ENSG00000105655	ISYNA1|Q9NPH2	0.344163	4.05655e-12	5.35101e-12	0.290151	6.94217e-09	7.79902e-08
ENSG00000105662	CRTC1|Q6UUV9	0.262822	1.73591e-07	1.07333e-07	0.175525	0.000549847	0.00139461
ENSG00000105669	COPE|O14579	0.173452	0.000730695	0.000217069	-0.0195848	0.705032	0.35837
ENSG00000105676	ARMC6|Q6NXE6	0.473783	6.99087e-23	5.03101e-22	0.0249821	0.625531	0.332409
ENSG00000105695	MAG|P20916	0.15646	0.00210549	0.000567161	0.0478944	0.349267	0.222634
ENSG00000105696	TMEM59L|Q9UK28	0.033143	0.573368	0.0893909	-0.0865847	0.140634	0.116348
ENSG00000105698	USF2|Q15853	0.143879	0.0105651	0.00245881	0.0727205	0.198013	0.14947
ENSG00000105700	KXD1|Q9BQD3	0.0984629	0.0620074	0.0122565	-0.0887114	0.0928325	0.0856714
ENSG00000105701	FKBP8|Q14318	0.503204	4.85326e-26	5.51646e-25	-0.182495	0.000324723	0.000891982
ENSG00000105705	SUGP1|Q8IWZ8	0.0215877	0.698666	0.106362	-0.02216	0.691082	0.353929
ENSG00000105711	SCN1B|Q07699	0.143275	0.00525842	0.00130358	0.183875	0.000325908	0.000893838
ENSG00000105723	GSK3A|P49840	0.251097	6.21191e-07	3.4656e-07	0.101765	0.0462782	0.0499868
ENSG00000105726	ATP13A1|Q9HD20	0.218222	1.60015e-05	6.76942e-06	0.0465646	0.362825	0.228413
ENSG00000105737	GRIK5|Q16478	-0.00727913	0.902624	0.132743	0.110189	0.0632139	0.0640501
ENSG00000105738	SIPA1L3|O60292	0.0293169	0.578753	0.0901726	-0.00521058	0.92141	0.422167
ENSG00000105755	ETHE1|O95571	0.145294	0.00433029	0.00109151	-0.0947073	0.0637399	0.0644527
ENSG00000105767	CADM4|Q8NFZ8	0.186533	0.000237222	7.81243e-05	-0.0280132	0.584199	0.317368
ENSG00000105771	SMG9|Q9H0W8	0.19985	0.000508213	0.00015577	-0.183885	0.00140502	0.00302548
ENSG00000105778	AVL9|Q8NBF6	0.220277	1.32411e-05	5.7147e-06	0.0846465	0.0976626	0.0890512
ENSG00000105784	RUNDC3B|Q96NL0	0.13834	0.00722039	0.00174272	-0.0812207	0.115885	0.100669
ENSG00000105793	GTPBP10|A4D1E9	0.271135	2.29977e-07	1.3881e-07	0.0473776	0.374817	0.233573
ENSG00000105819	PMPCB|O75439	0.316124	2.33078e-10	2.37614e-10	0.0373556	0.46546	0.272304
ENSG00000105821	DNAJC2|Q99543	0.16778	0.00137675	0.000384307	0.0239236	0.650522	0.340634
ENSG00000105829	BET1|O15155	-0.0592975	0.385833	0.063106	-0.0190798	0.780389	0.382164
ENSG00000105835	NAMPT|P43490	0.251318	6.06776e-07	3.39296e-07	0.20067	7.49956e-05	0.000259181
ENSG00000105852	PON3|Q15166	0.169377	0.00883917	0.00209599	-0.180401	0.00524838	0.00876261
ENSG00000105854	NA|Q15165	0.125654	0.0137375	0.00312119	0.152639	0.00270927	0.0051531
ENSG00000105855	ITGB8|P26012	0.357195	5.34663e-13	8.32606e-13	0.27621	3.74775e-08	3.66193e-07
ENSG00000105875	WDR91|A4D1P6	0.19705	0.000101507	3.62993e-05	0.185566	0.000255893	0.00072098
ENSG00000105887	LUZP6; MTPN|P58546	0.212765	2.62288e-05	1.06439e-05	0.0588538	0.249925	0.176324
ENSG00000105894	PTN|P21246	0.206004	5.70913e-05	2.16377e-05	0.0892615	0.0838928	0.079406
ENSG00000105926	MPP6|Q9NZW5	0.16457	0.00121016	0.000341489	0.199044	8.59789e-05	0.000290835
ENSG00000105928	DFNA5; GSDME|O60443	0.19418	0.00015133	5.21093e-05	0.159971	0.00186023	0.00381373
ENSG00000105929	ATP6V0A4|Q9HBG4	0.000305232	0.995654	0.144452
ENSG00000105939	ZC3HAV1|Q7Z2W4	0.164676	0.00120123	0.000339126	0.220954	1.24355e-05	5.53568e-05
ENSG00000105948	TTC26|A0AVF1	0.10726	0.13456	0.0245375	0.0874487	0.222925	0.162945
ENSG00000105953	OGDH|Q02218	0.172979	0.00066325	0.000198978	0.0776088	0.128977	0.109123
ENSG00000105963	ADAP1|O75689	0.185964	0.000248053	8.14046e-05	0.113775	0.02578	0.0317333
ENSG00000105967	TFEC|O14948	0.0492897	0.393365	0.0642256	0.14417	0.0121373	0.017456
ENSG00000105968	H2AFV|Q71UI9	0.183614	0.000344879	0.000109602	0.16386	0.00143085	0.00307545
ENSG00000105971	CAV2|P51636	-0.163449	0.0169633	0.0037869	0.00363686	0.957918	0.433013
ENSG00000105974	CAV1|Q03135	0.102619	0.0444673	0.00908784	0.128203	0.0119219	0.0172523
ENSG00000105976	MET|P08581	-0.00321478	0.959178	0.139792	0.108679	0.0826538	0.0785512
ENSG00000105993	DNAJB6|O75190	0.0927588	0.0694188	0.0135154	0.0441575	0.388189	0.23927
ENSG00000106028	SSBP1|Q04837	0.121676	0.0170585	0.00380605	0.122153	0.0166262	0.0224141
ENSG00000106049	HIBADH|P31937	0.258367	2.83874e-07	1.68663e-07	0.172777	0.000673124	0.00166515
ENSG00000106052	TAX1BP1|Q86VP1	0.438717	1.70149e-19	7.01482e-19	-0.00264809	0.95875	0.433167
ENSG00000106066	CPVL|Q9H3G5	0.380143	3.36438e-12	4.5064e-12	0.38214	2.53796e-12	6.05621e-11
ENSG00000106069	CHN2|P52757	0.13581	0.00890574	0.00210972	0.101982	0.0499795	0.0531266
ENSG00000106070	GRB10|Q13322	-0.0367143	0.477248	0.0760629	-0.00711766	0.890444	0.413598
ENSG00000106077	ABHD11|Q8NFV4	0.213698	2.41256e-05	9.85326e-06	-0.0491264	0.336996	0.218182
ENSG00000106078	COBL|O75128	0.370131	6.51286e-14	1.17002e-13	0.234114	3.5296e-06	1.86182e-05
ENSG00000106089	STX1A|Q16623	0.211703	2.88334e-05	1.15964e-05	0.24444	1.24618e-06	7.64221e-06
ENSG00000106105	GARS|P41250	0.309636	5.61574e-10	5.31927e-10	0.0837025	0.101473	0.0917151
ENSG00000106123	EPHB6|O15197	0.13145	0.00991789	0.00232504	-0.0261026	0.610105	0.326986
ENSG00000106153	CHCHD2|Q9Y6H1	0.552635	4.32823e-32	1.19638e-30	0.274958	4.34077e-08	4.19464e-07
ENSG00000106211	HSPB1|P04792	0.386926	3.66381e-15	8.02879e-15	0.216759	1.82907e-05	7.71155e-05
ENSG00000106236	NPTX2|P47972	0.343392	4.56003e-12	5.96341e-12	0.326405	5.5358e-11	9.80729e-10
ENSG00000106244	PDAP1|Q13442	0.276379	3.67367e-08	2.58115e-08	0.0127405	0.80347	0.389592
ENSG00000106245	BUD31|P41223	0.154521	0.00390952	0.000994314	0.0763895	0.155631	0.125183
ENSG00000106246	PTCD1|O75127	0.190561	0.00165757	0.000455172	-0.0511273	0.402729	0.24581
ENSG00000106263	EIF3B|P55884	0.0488917	0.339312	0.0561693	-0.0539865	0.291317	0.19697
ENSG00000106266	SNX8|Q9Y5X2	0.171552	0.00152187	0.000421048	0.106889	0.0492529	0.0525293
ENSG00000106268	NUDT1|P36639	0.376974	8.03857e-13	1.20998e-12	0.0651974	0.2326	0.167849
ENSG00000106278	PTPRZ1|P23471	0.130078	0.0107251	0.00249361	0.0127203	0.803775	0.389592
ENSG00000106290	TAF6|P49848	0.110506	0.105311	0.0197138	-0.133221	0.0505465	0.0535994
ENSG00000106299	WASL; ASB15|O00401	0.115949	0.0230625	0.00500873	0.0621322	0.224465	0.163654
ENSG00000106305	AIMP2|Q13155	0.241985	1.60301e-06	8.25404e-07	0.0653252	0.201497	0.151513
ENSG00000106333	PCOLCE|Q15113	0.180438	0.00231095	0.000616496	0.171435	0.00381999	0.00679845
ENSG00000106336	FBXO24|O75426	-0.083669	0.158171	0.0282938
ENSG00000106344	RBM28|Q9NW13	0.0691819	0.230643	0.0397044	0.0426698	0.460038	0.27026
ENSG00000106348	IMPDH1|P20839	0.153202	0.00434286	0.00109395	0.240841	6.06938e-06	2.94469e-05
ENSG00000106351	AGFG2|O95081	0.204691	5.32491e-05	2.0289e-05	0.237399	2.54723e-06	1.39831e-05
ENSG00000106367	AP1S1|P61966	-0.0216618	0.672187	0.102846	0.0673734	0.187692	0.143596
ENSG00000106397	PLOD3|O60568	0.019852	0.767624	0.115458	0.0465564	0.48814	0.28134
ENSG00000106399	RPA3|P35244	0.103184	0.0433014	0.00887941	0.11614	0.022836	0.0288663
ENSG00000106415	GLCCI1|Q86VQ1	0.222858	1.28895e-05	5.57286e-06	0.139692	0.00666739	0.010694
ENSG00000106443	PHF14|O94880	0.0467122	0.422515	0.068316	-0.0417515	0.473491	0.275715
ENSG00000106460	TMEM106B|Q9NUM4	0.0644076	0.207915	0.0361655	0.00401205	0.937539	0.427269
ENSG00000106477	CEP41|Q9BYV8	0.167919	0.000955569	0.000276775	0.0428717	0.402167	0.245642
ENSG00000106484	MEST|Q5EB52	0.316128	1.05466e-07	6.80111e-08	0.0238823	0.695508	0.355111
ENSG00000106524	ANKMY2|Q8IV38	0.392622	1.32885e-15	3.10556e-15	0.28089	2.14995e-08	2.22465e-07
ENSG00000106526	ACTR3C|Q9C0K3	0.161856	0.00146068	0.000406057	0.0544552	0.287143	0.194912
ENSG00000106537	TSPAN13|O95857	0.202732	0.000490861	0.000150908	0.017773	0.762327	0.376854
ENSG00000106538	RARRES2|Q99969	0.120339	0.058953	0.0117099	0.109298	0.0864955	0.0812556
ENSG00000106554	CHCHD3|Q9NX63	-0.00742246	0.884728	0.130447	-0.00596068	0.907315	0.418347
ENSG00000106588	PSMA2|P25787	0.238669	2.24277e-06	1.11882e-06	0.0770358	0.131835	0.110569
ENSG00000106591	MRPL32|Q9BYC8	0.14731	0.00415179	0.00105066	0.108417	0.0353525	0.0405126
ENSG00000106603	COA1|Q9GZY4	0.132635	0.00983455	0.00230683	0.0571122	0.268028	0.185661
ENSG00000106605	BLVRA|P53004	0.259902	2.39852e-07	1.4434e-07	0.0440788	0.389036	0.239666
ENSG00000106608	URGCP|Q8TCY9	0.020962	0.68857	0.105049	0.0251426	0.630691	0.333736
ENSG00000106615	RHEB|Q15382	0.310405	5.06541e-10	4.85088e-10	0.0264461	0.60541	0.325564
ENSG00000106617	PRKAG2|Q9UGJ0	0.265229	1.32584e-07	8.40722e-08	-0.00868519	0.865291	0.406261
ENSG00000106624	AEBP1|Q8IUX7	0.0282458	0.617483	0.0954853	0.0945721	0.0938218	0.0864934
ENSG00000106636	YKT6|O15498	0.155518	0.00224159	0.000599572	0.127166	0.012633	0.0180201
ENSG00000106638	TBL2|Q9Y4P3	0.0573648	0.262128	0.0445195	-0.0318559	0.5337	0.299155
ENSG00000106665	CLIP2|Q9UDT6	0.31338	3.38969e-10	3.35169e-10	0.309454	5.75375e-10	8.40956e-09
ENSG00000106682	EIF4H|Q15056	0.216774	1.82658e-05	7.63931e-06	0.0188161	0.713209	0.360801
ENSG00000106683	LIMK1|P53667	0.178796	0.000430464	0.000133794	0.150476	0.00311713	0.0057579
ENSG00000106688	SLC1A1|P43005	0.0123566	0.844635	0.125459	0.0951738	0.130337	0.109903
ENSG00000106701	FSD1L|Q9BXM9	0.363138	2.05668e-13	3.4454e-13	0.183312	0.000304903	0.00084415
ENSG00000106714	CNTNAP3|Q9BZ76	0.229507	0.000437541	0.00013582	0.289355	7.8238e-06	3.67886e-05
ENSG00000106723	SPIN1|Q9Y657	0.122668	0.0226788	0.00492981	0.0728228	0.177174	0.137316
ENSG00000106733	NMRK1|Q9NWW6	0.253529	1.75689e-05	7.37828e-06	0.17285	0.0037167	0.00663144
ENSG00000106771	NA|Q9H330	0.395727	7.58182e-16	1.84422e-15	0.361349	2.74769e-13	8.09945e-12
ENSG00000106772	PRUNE2|Q8WUY3	0.174338	0.000600292	0.000181342	0.138446	0.00658313	0.0105928
ENSG00000106780	MEGF9|Q9H1U4	0.313222	3.46309e-10	3.41595e-10	0.15052	0.00310821	0.00575471
ENSG00000106789	CORO2A|Q92828	0.146925	0.00390906	0.000994314	0.119946	0.0187089	0.0245729
ENSG00000106803	SEC61B|P60468	0.164214	0.00124055	0.000349334	0.0241031	0.637747	0.335861
ENSG00000106804	C5|P01031	0.243257	1.81396e-06	9.23854e-07	-0.0415083	0.422239	0.254096
ENSG00000106809	OGN|P20774	0.0836768	0.108551	0.020261	0.0847204	0.104199	0.0933853
ENSG00000106829	TLE4|Q04727	0.00615578	0.915442	0.134417	0.108022	0.0616695	0.0627571
ENSG00000106853	PTGR1|Q14914	0.283795	1.51476e-08	1.12885e-08	0.250745	6.44751e-07	4.33267e-06
ENSG00000106927	AMBP|P02760	0.210774	3.13101e-05	1.24975e-05
ENSG00000106976	DNM1|Q05193	0.2459	1.07149e-06	5.67581e-07	-0.120842	0.0178372	0.0236826
ENSG00000106991	ENG|P17813	0.387759	4.66285e-12	6.08479e-12	0.400464	7.91152e-13	2.15132e-11
ENSG00000106992	AK1|P00568	0.343801	4.28552e-12	5.63472e-12	0.20234	6.5104e-05	0.00022975
ENSG00000106993	CDC37L1|Q7L3B6	0.124203	0.0148766	0.00335556	0.119484	0.0191728	0.0250225
ENSG00000107020	PLGRKT|Q9HBL7	0.0893047	0.0829184	0.0159126	0.0329745	0.522726	0.294919
ENSG00000107021	TBC1D13|Q9NVG8	0.24006	1.94923e-06	9.87783e-07	0.0352356	0.491177	0.282451
ENSG00000107104	KANK1|Q14678	0.227462	7.95491e-06	3.58727e-06	0.246639	1.20678e-06	7.42658e-06
ENSG00000107105	ELAVL2|Q12926	0.291317	8.6465e-09	6.74535e-09	0.192376	0.000174734	0.000526122
ENSG00000107130	NCS1|P62166	0.200422	7.65822e-05	2.81902e-05	0.0537227	0.293685	0.197922
ENSG00000107140	TESK1|Q15569	-0.187806	0.007439	0.00179192	0.119343	0.0907029	0.0842381
ENSG00000107147	KCNT1|Q5JUK3	0.0917623	0.0751511	0.0145428	0.0717075	0.164689	0.13067
ENSG00000107164	FUBP3|Q96I24	0.291351	8.22651e-09	6.44665e-09	0.108476	0.0352527	0.0404511
ENSG00000107186	MPDZ|O75970	0.15257	0.00272142	0.000715949	0.231923	4.37535e-06	2.22838e-05
ENSG00000107201	DDX58|O95786	0.126983	0.0127627	0.00291715	0.171765	0.000724653	0.00177509
ENSG00000107223	EDF1|O60869	0.513491	3.21761e-27	4.49805e-26	-0.113569	0.0260514	0.0319968
ENSG00000107242	PIP5K1B|O14986	0.0770636	0.143374	0.0259472	0.0857357	0.103399	0.0929541
ENSG00000107262	BAG1|Q99933	0.322881	3.52466e-10	3.47386e-10	0.269132	2.16444e-07	1.67603e-06
ENSG00000107263	RAPGEF1|Q13905	0.27937	2.57804e-08	1.86523e-08	-0.197408	9.85379e-05	0.000326085
ENSG00000107281	NPDC1|Q9NQX5	0.258241	5.10025e-07	2.8878e-07	-0.0269501	0.606324	0.325877
ENSG00000107282	APBA1|Q02410	0.121472	0.0172457	0.00384358	0.0314301	0.539186	0.300976
ENSG00000107295	SH3GL2|Q99962	0.0996715	0.0509798	0.0102636	0.0086444	0.865918	0.406261
ENSG00000107317	PTGDS|P41222	0.199631	8.18504e-05	2.99737e-05	0.0119937	0.814775	0.392715
ENSG00000107331	NA|Q9BZC7	0.287516	9.61651e-09	7.43059e-09	0.115671	0.0233961	0.0294152
ENSG00000107338	SHB|Q15464	0.101178	0.102244	0.0191958	0.14788	0.0166028	0.0223911
ENSG00000107341	UBE2R2|Q712K3	0.33911	2.07837e-11	2.48305e-11	0.181845	0.000439117	0.00114864
ENSG00000107362	ABHD17B; FAM108B1|Q5VST6	0.233737	3.66277e-06	1.75176e-06	0.146724	0.00395887	0.00699593
ENSG00000107371	EXOSC3|Q9NQT5	0.193688	0.000972899	0.000280924	-0.094234	0.111159	0.097676
ENSG00000107372	ZFAND5|O76080	0.450757	1.14365e-18	4.26664e-18	0.146759	0.00631747	0.010231
ENSG00000107404	DVL1|O14640	0.17269	0.000771765	0.000228045	-0.0924143	0.0734788	0.0719164
ENSG00000107438	PDLIM1|O00151	0.26088	4.80723e-07	2.74361e-07	0.310796	1.51135e-09	1.97818e-08
ENSG00000107518	ATRNL1|Q5VV63	0.192012	0.000153293	5.26532e-05	0.0117237	0.818872	0.393376
ENSG00000107521	HPS1|Q92902	0.0272683	0.702228	0.106824	0.0970642	0.172613	0.134883
ENSG00000107537	PHYH|O14832	0.308289	1.52523e-09	1.356e-09	0.192909	0.000196805	0.000579153
ENSG00000107560	RAB11FIP2|Q7L804	0.0340927	0.505351	0.079924	0.0968673	0.057897	0.0597677
ENSG00000107566	ERLIN1|O75477	0.154554	0.00238933	0.0006349	0.0122621	0.810707	0.391737
ENSG00000107581	EIF3A|Q14152	0.151948	0.00283379	0.000741821	0.0255013	0.618361	0.329699
ENSG00000107625	DDX50|Q9BQ39	-0.023153	0.693083	0.105645	0.0522422	0.372914	0.232718
ENSG00000107643	MAPK8|P45983	0.166732	0.00177474	0.000484722	0.142194	0.00780464	0.0122165
ENSG00000107651	SEC23IP|Q9Y6Y8	0.0470095	0.358253	0.0590156	0.0957736	0.0607975	0.0621946
ENSG00000107669	ATE1|O95260	0.1421	0.00577529	0.00142215	0.0713648	0.167289	0.132165
ENSG00000107679	PLEKHA1|Q9HB21	0.248351	8.29831e-07	4.51164e-07	0.140533	0.00580493	0.00949744
ENSG00000107719	PALD1|Q9ULE6	0.194088	0.000175854	5.96753e-05	0.193905	0.000178399	0.000533494
ENSG00000107731	UNC5B|Q8IZJ1	0.224025	7.30398e-05	2.6976e-05	0.20542	0.00028428	0.000791424
ENSG00000107738	C10orf54; VSIR|Q9H7M9	0.423304	8.84688e-17	2.54969e-16	0.43691	6.89946e-18	4.93916e-16
ENSG00000107742	SPOCK2|Q92563	0.297057	5.65307e-09	4.55321e-09	0.105395	0.0427537	0.0470828
ENSG00000107745	MICU1|Q9BPX6	0.128088	0.0119992	0.00276161	0.0786479	0.123917	0.106045
ENSG00000107758	PPP3CB|P16298	0.178276	0.000447668	0.000138716	0.0987805	0.0530989	0.0556998
ENSG00000107771	CCSER2; FAM190B|Q9H7U1	-0.0232902	0.68885	0.105065	0.0535498	0.356951	0.22583
ENSG00000107779	BMPR1A|P36894	0.243363	7.82998e-05	2.87615e-05	0.222946	0.000307156	0.000849046
ENSG00000107789	MINPP1|Q9UNW1	0.131328	0.0135347	0.00307972	-0.149566	0.00486295	0.00825664
ENSG00000107796	ACTA2|P62736	-0.023374	0.647955	0.0996148	-0.0273945	0.592532	0.320584
ENSG00000107798	LIPA|P38571	0.123528	0.0199032	0.00438049	0.115675	0.029323	0.0350738
ENSG00000107816	LZTS2|Q9BRK4	0.109564	0.0755497	0.0146104	0.194078	0.00153167	0.00325623
ENSG00000107819	SFXN3|Q9BWM7	0.374399	3.18386e-14	6.0504e-14	0.296081	3.29407e-09	4.01213e-08
ENSG00000107862	GBF1|Q92538	0.546333	2.91239e-31	6.94528e-30	0.16336	0.00131653	0.00287196
ENSG00000107863	ARHGAP21|Q5T5U3	0.111917	0.0283178	0.00603691	0.195019	0.000120007	0.000383736
ENSG00000107864	CPEB3|Q8NE35	0.141499	0.00547357	0.00135278	0.121281	0.0174232	0.0232038
ENSG00000107872	FBXL15|Q9H469	0.0892222	0.0941844	0.0178285	0.0353713	0.507704	0.289017
ENSG00000107874	CUEDC2|Q9H467	0.305947	2.92485e-09	2.47719e-09	0.027757	0.599128	0.323176
ENSG00000107897	ACBD5|Q5T8D3	0.153293	0.00288063	0.000752624	-0.0392222	0.448267	0.265165
ENSG00000107902	LHPP|Q9H008	0.313811	3.19665e-10	3.17114e-10	0.240822	1.80442e-06	1.04448e-05
ENSG00000107929	LARP4B|Q92615	0.329443	5.72989e-11	6.44064e-11	0.154023	0.00274845	0.00520852
ENSG00000107937	GTPBP4|Q9BZE4	0.0923678	0.0830986	0.0159385	0.0437819	0.412181	0.249747
ENSG00000107949	BCCIP|Q9P287	0.0274329	0.615791	0.0952478	-0.0544028	0.319382	0.209917
ENSG00000107951	MTPAP|Q9NVV4	0.313687	3.25119e-10	3.21999e-10	0.223999	9.3535e-06	4.28891e-05
ENSG00000107954	NEURL; NEURL1|O76050	0.208712	0.000329667	0.000105235	0.0292726	0.618363	0.329699
ENSG00000107957	SH3PXD2A|Q5TCZ1	0.124241	0.0148457	0.00335077	0.0637776	0.212406	0.157322
ENSG00000107959	PITRM1|Q5JRX3	0.11001	0.0311411	0.00659715	0.00892428	0.86162	0.405308
ENSG00000108010	GLRX3|O76003	0.276787	3.50157e-08	2.47453e-08	0.166545	0.00105337	0.00239314
ENSG00000108018	SORCS1|Q8WY21	0.0748816	0.169593	0.0301156	0.0630101	0.247974	0.17516
ENSG00000108039	XPNPEP1|Q9NQW7	0.0927169	0.0695453	0.0135375	0.0933533	0.0676438	0.0674284
ENSG00000108055	SMC3|Q9UQE7	0.179414	0.000410834	0.000128547	0.143516	0.00483598	0.0082188
ENSG00000108061	SHOC2|Q9UQ13	0.168165	0.000939027	0.000272724	0.115476	0.0236319	0.029648
ENSG00000108064	TFAM|Q00059	0.171318	0.000748543	0.000221884	0.206981	4.36789e-05	0.000164395
ENSG00000108091	CCDC6|Q16204	0.366941	1.10436e-13	1.90787e-13	0.225669	7.98775e-06	3.74591e-05
ENSG00000108094	CUL2|Q13617	0.131073	0.0101339	0.00237157	0.0372226	0.467052	0.272917
ENSG00000108100	CCNY|Q8ND76	0.0920351	0.0716309	0.0139056	0.0564681	0.269673	0.186248
ENSG00000108107	RPL28|P46779	0.166366	0.00118635	0.000335861	-0.0489666	0.343042	0.220187
ENSG00000108175	ZMIZ1|Q9ULJ6	0.159946	0.00186329	0.000506971	0.132381	0.0101774	0.0151658
ENSG00000108176	DNAJC12|Q9UKB3	0.419515	3.86951e-16	9.97068e-16	0.159676	0.00293763	0.00550958
ENSG00000108179	PPIF|P30405	0.163202	0.001331	0.000372906	0.0981411	0.0546641	0.0570346
ENSG00000108187	PBLD|P30039	0.232552	4.11462e-06	1.94794e-06	0.196408	0.000107039	0.000349925
ENSG00000108219	TSPAN14|Q8NG11	0.200718	0.00014359	4.96833e-05	0.131417	0.0133391	0.0188218
ENSG00000108231	LGI1|O95970	0.302013	1.53587e-09	1.36446e-09	0.0117466	0.818524	0.39328
ENSG00000108239	TBC1D12|O60347	-0.0493423	0.463471	0.0741782	-0.000619518	0.99266	0.440989
ENSG00000108256	NUFIP2|Q7Z417	0.453791	6.65095e-21	3.45683e-20	0.170099	0.000817518	0.00195613
ENSG00000108262	GIT1|Q9Y2X7	0.132047	0.00958345	0.00225445	0.165819	0.00110869	0.0024994
ENSG00000108298	RPL19|P84098	0.0743247	0.146023	0.0263847	-0.0206099	0.687245	0.352753
ENSG00000108306	FBXL20|Q96IG2	0.101458	0.0469428	0.00952813	-0.0814749	0.110931	0.0975491
ENSG00000108309	RUNDC3A|Q59EK9	0.166662	0.00104471	0.000299809	-0.122078	0.0166932	0.0224871
ENSG00000108312	UBTF|P17480	0.466858	3.50384e-22	2.25472e-21	-0.0791019	0.121756	0.104521
ENSG00000108344	PSMD3|O43242	0.0601903	0.243671	0.0417756	0.0645436	0.211171	0.156572
ENSG00000108349	CASC3|O15234	0.171844	0.00801911	0.00191799	-0.0828493	0.203767	0.152631
ENSG00000108352	RAPGEFL1|Q9UHV5	0.0906263	0.128271	0.0234999	0.0682975	0.252129	0.177545
ENSG00000108381	ASPA|P45381	0.184491	0.000278274	9.02029e-05	0.167546	0.000981281	0.0022601
ENSG00000108387	SEPT4|O43236	0.287743	9.35126e-09	7.24404e-09	0.0915083	0.0732768	0.0717588
ENSG00000108424	KPNB1|Q14974	0.205908	4.79419e-05	1.84261e-05	0.0331576	0.517105	0.293132
ENSG00000108433	GOSR2|O14653	0.121546	0.0171781	0.00383205	0.0150129	0.769332	0.37875
ENSG00000108439	PNPO|Q9NVS9	0.267353	1.41712e-07	8.94874e-08	0.235603	3.86582e-06	2.00896e-05
ENSG00000108443	RPS6KB1|P23443	0.0756024	0.139198	0.0252829	0.0538891	0.292191	0.197326
ENSG00000108465	CDK5RAP3|Q96JB5	0.315008	2.71538e-10	2.72198e-10	0.0926792	0.0696594	0.0689283
ENSG00000108468	CBX1|P83916	0.310893	4.74379e-10	4.5735e-10	0.046391	0.364619	0.229239
ENSG00000108479	GALK1|P51570	0.279768	3.4407e-08	2.43434e-08	0.0670289	0.194676	0.147628
ENSG00000108515	ENO3|P13929	0.196799	0.000190376	6.39786e-05	0.155366	0.00333714	0.00611278
ENSG00000108518	PFN1|P07737	0.220169	1.60502e-05	6.78738e-06	0.168755	0.00100412	0.00229911
ENSG00000108528	SLC25A11|Q02978	0.20996	3.36484e-05	1.33389e-05	0.145372	0.00430918	0.00750531
ENSG00000108551	RASD1|Q9Y272	0.142875	0.0463114	0.00940938	0.127059	0.076717	0.074257
ENSG00000108557	RAI1|Q7Z5J4	0.0949461	0.151194	0.0271857	0.108543	0.100587	0.0910782
ENSG00000108559	NUP88|Q99567	0.157647	0.00194464	0.000527923	0.0516478	0.312753	0.206848
ENSG00000108561	C1QBP|Q07021	0.133394	0.00886641	0.00210163	0.0330595	0.518347	0.293693
ENSG00000108576	SLC6A4|P31645	-0.095813	0.092708	0.017571
ENSG00000108578	BLMH|Q13867	0.18759	0.000218266	7.25495e-05	0.0570215	0.264999	0.184364
ENSG00000108582	CPD|O75976	0.406316	1.0694e-16	3.04595e-16	0.103078	0.043518	0.0476889
ENSG00000108587	GOSR1|O95249	0.169312	0.00107781	0.000308072	0.048671	0.350515	0.222903
ENSG00000108588	CCDC47|Q96A33	-0.0372731	0.466447	0.0746122	-0.0316775	0.535995	0.29983
ENSG00000108591	DRG2|P55039	0.291445	5.90881e-09	4.74348e-09	-0.0515052	0.314093	0.207453
ENSG00000108592	FTSJ3|Q8IY81	0.239671	5.41153e-05	2.05932e-05	0.305409	2.05979e-07	1.6164e-06
ENSG00000108599	AKAP10|O43572	0.265439	1.2949e-07	8.2282e-08	0.0899884	0.0781991	0.0752968
ENSG00000108622	ICAM2|P13598	0.385703	1.52383e-11	1.86075e-11	0.214299	0.000268102	0.000751155
ENSG00000108639	SYNGR2|O43760	0.21401	0.000132635	4.63009e-05	0.20998	0.000178332	0.000533494
ENSG00000108654	DDX5|P17844	0.56266	1.91669e-33	7.06395e-32	-0.0492203	0.336072	0.217865
ENSG00000108666	C17orf75|Q9HAS0	0.0660642	0.196434	0.0343898	-0.027915	0.585518	0.317937
ENSG00000108669	CYTH1|Q15438	0.126429	0.013161	0.00299918	0.0138077	0.787387	0.383787
ENSG00000108671	PSMD11|O00231	0.298202	2.51236e-09	2.15942e-09	-0.0531842	0.298558	0.200359
ENSG00000108679	LGALS3BP|Q08380	0.193251	0.000138644	4.81223e-05	0.125911	0.0135439	0.0190723
ENSG00000108684	ASIC2|Q16515	0.084064	0.110824	0.0206568	0.0916456	0.0820544	0.0781316
ENSG00000108733	PEX12|O00623	0.177845	0.00117717	0.000333495	0.135246	0.0139384	0.019526
ENSG00000108774	RAB5C|P51148	0.103877	0.0419082	0.00862133	0.0935767	0.0669864	0.0670016
ENSG00000108797	CNTNAP1|P78357	0.113687	0.025896	0.00556155	0.0572561	0.263035	0.183324
ENSG00000108798	ABI3|Q9P2A4	0.26868	1.5419e-07	9.64154e-08	0.282155	3.35955e-08	3.31028e-07
ENSG00000108819	PPP1R9B|Q96SB3	0.31887	1.59604e-10	1.66764e-10	0.0410769	0.422175	0.254096
ENSG00000108821	COL1A1|P02452	0.0173306	0.734966	0.111262	0.104764	0.0401785	0.0448978
ENSG00000108825;ENSG00000266967	AARSD1; PTGES3L-AARSD1|Q9BTE6	0.566616	5.44009e-34	2.20544e-32
ENSG00000108826	MRPL27|Q9P0M9	0.36258	1.09218e-12	1.59846e-12	0.0325491	0.53703	0.300163
ENSG00000108828	VAT1|Q99536	0.113664	0.0259263	0.00556609	0.0666028	0.192802	0.146609
ENSG00000108829	LRRC59|Q96AG4	0.358085	4.63964e-13	7.29987e-13	0.190584	0.000171976	0.000520049
ENSG00000108840	HDAC5|Q9UQL6	0.187452	0.000220655	7.33034e-05	0.177189	0.000485718	0.00125372
ENSG00000108848	LUC7L3|O95232	0.392502	1.35774e-15	3.15736e-15	0.0152071	0.766434	0.377969
ENSG00000108852	MPP2|Q14168	0.14849	0.00353988	0.000906177	-0.0691945	0.176014	0.136719
ENSG00000108861	DUSP3|P51452	0.38603	4.29006e-15	9.31721e-15	0.367042	1.08612e-13	3.46353e-12
ENSG00000108883	EFTUD2|Q15029	0.0723648	0.160843	0.0287253	-0.0312307	0.545495	0.303176
ENSG00000108946	PRKAR1A|P10644	0.153313	0.00259247	0.000684246	0.0204626	0.689364	0.35353
ENSG00000108947	EFNB3|Q15768	0.137698	0.007497	0.00180482	0.0971087	0.0599466	0.0615935
ENSG00000108953	YWHAE|P62258	-0.0313713	0.539945	0.0846467	0.00868227	0.865336	0.406261
ENSG00000108961	RANGRF|Q9HD47	-0.00214656	0.975037	0.141832	-0.00990251	0.885219	0.411826
ENSG00000108963	DPH1|Q9BZG8	0.243809	2.61329e-05	1.06086e-05	-0.0870552	0.138481	0.114864
ENSG00000108984	MAP2K6|P52564	0.410967	4.42375e-17	1.32845e-16	0.0691039	0.176581	0.137007
ENSG00000109016	DHRS7B|Q6IAN0	0.282495	2.49719e-08	1.81105e-08	0.239586	2.61594e-06	1.43378e-05
ENSG00000109061	MYH1|P12882	-0.133636	0.0447647	0.00913788
ENSG00000109062	SLC9A3R1|O14745	0.211835	2.84963e-05	1.14798e-05	0.0866434	0.0899785	0.0836539
ENSG00000109072	VTN|P04004	0.15068	0.00411256	0.0010416	-0.0632241	0.230804	0.167068
ENSG00000109079	TNFAIP1|Q13829	0.0556673	0.425636	0.0687744	0.0255538	0.714746	0.361109
[truncated: 6,393 more rows]

## Sheet: Supplementary Data 1 (b)
Supplementary Data 1 (b) Correlation of TMT protein with estimated protein and mRNA for the SRM cohort. Pearson’s correlation test was used for this comparison and the significance was adjusted with FDR for multiple comparisons.
Ensemble ID	Protein ID	Cor [SRM vs estProtein]	P-value [SRM vs estProtein]	BF p-value [SRM vs estProtein]	Cor [SRM vs mRNA]	P-value [SRM vs mRNA]	BF p-value [SRM vs mRNA]
ENSG00000005893	LAMP2|P13473	0.0668901	0.0937114	1	0.0732443	0.0663915	1
ENSG00000006125	AP2B1|P63010	0.020398	0.609906	1	-0.0612509	0.125196	1
ENSG00000008056	SYN1|P17600	0.0448514	0.266751	1	-0.0698269	0.0835874	1
ENSG00000010810	FYN|P06241	0.183459	3.63288e-06	0.000439578	0.109098	0.00616466	0.745924
ENSG00000011347	SYT7|O43581	0.0885846	0.0280435	1	0.0196876	0.626052	1
ENSG00000026508	CD44|P16070	0.217954	4.76519e-08	5.76589e-06	0.198803	6.70193e-07	8.10933e-05
ENSG00000066084	DIP2B|Q9P265	0.0718426	0.0717743	1	-0.0727414	0.0682835	1
ENSG00000067715	SYT1|P21579	0.0792928	0.0493574	1	-0.0207623	0.607325	1
ENSG00000069329	VPS35|Q96QK1	0.0205073	0.611745	1	-0.0317712	0.431578	1
ENSG00000073578	SDHA|P31040	0.130914	0.00099851	0.12082	0.0957555	0.0162932	1
ENSG00000073712	FERMT2|Q96AC1	0.101775	0.0106471	1	0.0601375	0.131912	1
ENSG00000073921	PICALM|Q13492	0.141342	0.000438612	0.0530721	-0.0428491	0.288714	1
ENSG00000079950	STX7|O15400	0.20062	5.27093e-07	6.37783e-05	0.114491	0.00447099	0.54099
ENSG00000081189	MEF2C|Q06413	0.0736744	0.0678756	1	0.128533	0.00140173	0.169609
ENSG00000084207	GSTP1|P09211	0.223645	2.06958e-08	2.5042e-06	0.100233	0.0128856	1
ENSG00000085832	EPS15|P42566	0.190385	1.51391e-06	0.000183183	-0.0361243	0.365738	1
ENSG00000089693	MLF2|Q15773	0.405388	2.80684e-26	3.39627e-24	0.339927	1.77258e-18	2.14482e-16
ENSG00000099365	STX1B|P61266	0.0346162	0.391465	1	-0.0304651	0.450761	1
ENSG00000099940	SNAP29|O95721	0.123966	0.0020707	0.250554	0.0707168	0.0797143	1
ENSG00000100362	PVALB|P20472	0.133575	0.000897892	0.108645	0.153029	0.000139122	0.0168338
ENSG00000100605	ITPK1|Q13572	0.201469	4.70778e-07	5.69642e-05	-0.0459465	0.255238	1
ENSG00000103496	STX4|Q12846	0.0611491	0.129828	1	0.0656596	0.103791	1
ENSG00000106089	STX1A|Q16623	0.225167	1.64928e-08	1.99563e-06	0.128792	0.00137054	0.165835
ENSG00000108468	CBX1|P83916	0.139901	0.000437707	0.0529625	0.0508363	0.203289	1
ENSG00000108828	VAT1|Q99536	0.102095	0.0112978	1	0.104392	0.00957936	1
ENSG00000109971	HSPA8|P11142	0.308037	2.71978e-15	3.29093e-13	0.0929591	0.0197104	1
ENSG00000111181	SLC6A12|P48065	0.121433	0.00255726	0.309429	0.0906415	0.0245831	1
ENSG00000111716	LDHB|P07195	0.189411	1.7155e-06	0.000207576	0.0509603	0.201826	1
ENSG00000111961	SASH1|O94885	0.211426	1.20668e-07	1.46008e-05	0.066727	0.0982794	1
ENSG00000113282	CLINT1|Q14677	0.108246	0.00662325	0.801413	-0.0480881	0.22883	1
ENSG00000115053	NCL|P19338	0.109328	0.0060566	0.732849	0.0754965	0.0584408	1
ENSG00000115461	IGFBP5|P24593	0.394662	2.34533e-24	2.83784e-22	0.242444	1.1201e-09	1.35532e-07
ENSG00000116266	STXBP3|O00186	0.0397251	0.325345	1	-0.0298781	0.459536	1
ENSG00000116337	AMPD2|Q01433	0.464354	5.84849e-35	7.07667e-33	0.241759	8.11965e-10	9.82477e-08
ENSG00000116459	ATP5F1|P24539	0.100599	0.0116561	1	0.069549	0.0813475	1
ENSG00000116661	FBXO2|Q9UK22	0.286248	4.61338e-13	5.58219e-11	0.226046	1.44568e-08	1.74928e-06
ENSG00000117115	PADI2|Q9Y2J8	0.171609	1.87826e-05	0.0022727	0.144683	0.000318605	0.0385512
ENSG00000117118	SDHB|P21912	0.139448	0.000452288	0.0547269	0.0669262	0.0935344	1
ENSG00000117758	STX12|Q86Y82	0.00638489	0.874441	1	0.18648	3.2232e-06	0.000390007
ENSG00000118785	SPP1|P10451	0.422269	1.36512e-28	1.6518e-26	0.340611	1.50017e-18	1.8152e-16
ENSG00000120885	CLU|P10909	0.419647	3.1853e-28	3.85422e-26	0.190795	1.43607e-06	0.000173764
ENSG00000120899	PTK2B|Q14289	0.321696	1.30668e-16	1.58109e-14	0.170059	1.80407e-05	0.00218292
ENSG00000120948	TARDBP|Q13148	-0.0162867	0.686873	1	-0.00902282	0.823296	1
ENSG00000122705	CLTA|P09496	0.0482652	0.226746	1	-0.111726	0.0050273	0.608303
ENSG00000123560	PLP1|P60201	0.00514302	0.897652	1	0.0648195	0.104623	1
ENSG00000124164	VAPB|O95292	0.202963	3.85466e-07	4.66414e-05	0.158878	7.58352e-05	0.00917605
ENSG00000124222	STX16|O14662	0.0218625	0.588415	1	0.103012	0.0105817	1
ENSG00000127527	EPS15L1|Q9UBC2	0.0428235	0.283557	1	0.0840546	0.0350642	1
ENSG00000128564	VGF|O15240	0.455251	8.5472e-33	1.03421e-30	0.41164	1.50023e-26	1.81528e-24
ENSG00000128609	NDUFA5|Q16718	0.137266	0.000556185	0.0672984	0.124844	0.00173556	0.210003
ENSG00000130203	APOE|P02649	0.107282	0.00774945	0.937683	0.209947	1.48355e-07	1.7951e-05
ENSG00000130414	NDUFA10|O95299	0.172727	1.32373e-05	0.00160171	0.0535396	0.179902	1
ENSG00000130726	TRIM28|Q13263	0.0209074	0.604816	1	0.00158419	0.968726	1
ENSG00000131095	GFAP|P14136	0.274978	2.24367e-12	2.71484e-10	0.284319	3.67572e-13	4.44763e-11
ENSG00000131174	COX7B|P24311	0.0885434	0.0264983	1	0.00266522	0.946855	1
ENSG00000132639	SNAP25|P60880	0.452825	2.01102e-32	2.43333e-30	0.132916	0.000832579	0.100742
ENSG00000132718	SYT11|Q9BT88	-0.00150384	0.970311	1	0.038653	0.338582	1
ENSG00000134333	LDHA|P00338	0.0842065	0.0350254	1	0.0671266	0.0930762	1
ENSG00000134516	DOCK2|Q92608	0.152294	0.000149902	0.0181381	0.0827272	0.0402757	1
ENSG00000136717	BIN1|O00499	0.10097	0.0113499	1	0.072471	0.0725058	1
ENSG00000136854	STXBP1|P61764	0.173909	1.4437e-05	0.00174687	0.134383	0.000727632	0.0880435
ENSG00000136942	RPL35|P42766	0.105897	0.00790869	0.956951	-0.00244376	0.951226	1
ENSG00000139190	VAMP1|P23763	0.116312	0.00387236	0.468556	0.0687765	0.0883532	1
ENSG00000140740	UQCRC2|P22695	0.127383	0.00137957	0.166928	0.101517	0.0109115	1
ENSG00000140988	RPS2|P15880	0.0915827	0.0216106	1	0.0479389	0.230652	1
ENSG00000142192	APP|P05067	0.253071	1.92608e-10	2.33055e-08	0.0539741	0.181299	1
ENSG00000143252	SDHC|Q99643	0.0164331	0.681299	1	-0.0233028	0.560916	1
ENSG00000143740	SNAP47|Q5SQN1	0.140696	0.00157656	0.190764	0.0116255	0.794993	1
ENSG00000143858	SYT2|Q8N9I0	0.17517	1.24785e-05	0.0015099	0.184996	3.86834e-06	0.000468069
ENSG00000145335	SNCA|P37840	0.0698019	0.0836984	1	0.0762497	0.0587798	1
ENSG00000145494	NDUFS6|O75380	0.173721	1.17813e-05	0.00142553	0.0213517	0.593591	1
ENSG00000145675	PIK3R1|P27986	0.229635	5.68441e-09	6.87814e-07	-0.0894639	0.0248465	1
ENSG00000145920	CPLX2|Q6PUV4	0.109595	0.00651754	0.788622	0.0561241	0.1645	1
ENSG00000149187	CELF1|Q92879	0.156887	7.97757e-05	0.00965286	-0.0702688	0.0787151	1
ENSG00000153707	PTPRD|P23468	0.115213	0.00386706	0.467915	0.0633603	0.112974	1
ENSG00000155849	ELMO1|Q92556	0.0365024	0.361122	1	0.110581	0.00549711	0.665151
ENSG00000157107	FCHO2|Q0JRZ9	0.0240563	0.54703	1	-0.00502371	0.899935	1
ENSG00000157152	NA|Q92777	0.0466948	0.247572	1	-0.115926	0.00399266	0.483112
ENSG00000158109	TPRG1L|Q5T0D9	0.126169	0.00154751	0.187249	0.00459722	0.908536	1
ENSG00000158869	FCER1G|P30273	0.455993	6.56912e-33	7.94864e-31	0.38228	7.7982e-23	9.43582e-21
ENSG00000159164	SV2A|Q7L0J3	0.00195087	0.961055	1	-0.0202369	0.612449	1
ENSG00000159335	PTMS|P20962	0.200336	4.06591e-07	4.91976e-05	0.190557	1.48072e-06	0.000179167
ENSG00000161203	AP2M1|Q96CW1	0.0389311	0.329652	1	-0.0572981	0.151188	1
ENSG00000162236	STX5|Q13190	0.0250814	0.54558	1	0.0243502	0.557357	1
ENSG00000162433	AK4; LOC100507855|P27144	0.190755	1.89073e-06	0.000228778	0.230492	7.36289e-09	8.9091e-07
ENSG00000163032	VSNL1|P62760	0.133616	0.000894584	0.108245	0.0991736	0.0138747	1
ENSG00000164050	PLXNB1|O43157	0.246848	5.45339e-10	6.5986e-08	0.0450304	0.264845	1
ENSG00000164506	STXBP5|Q5T5C0	0.0858421	0.0333028	1	0.0123117	0.760587	1
ENSG00000165458	INPPL1|O15357	0.177312	7.95268e-06	0.000962274	0.0952741	0.0170174	1
ENSG00000165637	VDAC2|P45880	0.0403768	0.31277	1	0.0595843	0.13645	1
ENSG00000167792	NDUFV1|P49821	0.133475	0.000791047	0.0957167	0.027234	0.49537	1
ENSG00000168818	STX18|Q9P2W9	-0.0676965	0.0934784	1	0.0216496	0.592053	1
ENSG00000168899	VAMP5|O95183	0.179766	7.27186e-06	0.000879895	0.0889567	0.0273881	1
ENSG00000168952	STXBP6|Q8NFX7	0.148439	0.00022061	0.0266938	0.143314	0.000363491	0.0439824
ENSG00000170759	KIF5B|P33176	0.0234691	0.561301	1	-1.0596e-05	0.999791	1
ENSG00000171159	C9orf16|Q9BUW7	0.24291	6.71281e-10	8.1225e-08	0.124938	0.00169226	0.204763
ENSG00000171552	BCL2L1|Q07817	0.0607163	0.132571	1	0.0918073	0.0227906	1
ENSG00000173227	SYT12|Q8IV01	0.298599	3.93376e-14	4.75985e-12	0.176697	1.04451e-05	0.00126386
ENSG00000173372	C1QA|P02745	0.535942	5.07605e-47	6.14202e-45	0.461645	8.66531e-34	1.0485e-31
ENSG00000174607	UGT8|Q16880	0.0667353	0.0947387	1	0.100905	0.011403	1
ENSG00000175792	RUVBL1|Q9Y265	0.180036	5.7275e-06	0.000693027	-0.0189458	0.635317	1
ENSG00000177885	GRB2|P62993	0.258914	4.29956e-11	5.20247e-09	0.057881	0.147065	1
ENSG00000179091	CYC1|P08574	0.108309	0.00663499	0.802833	0.0948382	0.0175318	1
ENSG00000179295	PTPN11|Q06124	0.0361999	0.364735	1	-0.0354585	0.374645	1
ENSG00000182168	UNC5C|O95185	0.073094	0.0700776	1	0.0354003	0.380819	1
ENSG00000182899	RPL35A|P18077	0.0840334	0.0351104	1	-0.0287972	0.470944	1
ENSG00000183020	AP2A2|O94973	0.115222	0.00422136	0.510784	0.00704161	0.861651	1
ENSG00000184076	UQCR10|Q9UDW1	0.0254903	0.524389	1	0.023835	0.55168	1
ENSG00000184983	NDUFA6|P56556	0.165082	3.17429e-05	0.00384089	0.06526	0.102007	1
ENSG00000185518	SV2B|Q7L1I2	0.123499	0.00215357	0.260583	-0.0644549	0.110302	1
ENSG00000185666	SYN3|O14994	0.110098	0.00627414	0.759171	0.058328	0.148521	1
ENSG00000186716	BCR|P11274	0.147268	0.000210282	0.0254441	0.0037309	0.925598	1
ENSG00000186868	MAPT|P10636	0.155749	8.88357e-05	0.0107491	0.0113233	0.776846	1
ENSG00000189058	APOD|P05090	0.193089	1.06624e-06	0.000129015	0.158717	6.38629e-05	0.00772741
ENSG00000196776	CD47|Q08722	0.0188001	0.641703	1	-0.0248333	0.53876	1
ENSG00000198087	CD2AP|Q9Y5K6	0.0675531	0.0941763	1	0.05681	0.159394	1
ENSG00000198755	RPL10A|P62906	0.195367	7.90498e-07	9.56502e-05	0.0222783	0.577053	1
ENSG00000198793	MTOR|P42345	0.13621	0.000626572	0.0758153	0.0929397	0.0199332	1
ENSG00000204370	SDHD|O14521	0.0450959	0.258761	1	0.0383548	0.336867	1
ENSG00000241468	ATP5J2|P56134	-0.0236829	0.553905	1	0.0266451	0.504744	1
ENSG00000265681	RPL17|P18621	0.0654473	0.101025	1	-0.0453978	0.255583	1

## Sheet: Supplementary Data 1 (c)
Supplementary Data 1 (c) Correlation of TMT protein with estimated protein and mRNA for the MSBB cohort. Pearson’s correlation test was used for this comparison and the significance was adjusted with FDR for multiple comparisons.
Ensemble ID	Protein ID	Cor [Actual protein vs estProtein]	P-value [Actual protein vs estProtein]	FDR [Actual protein vs estProtein]	Cor [Actual protein vs mRNA]	P-value [Actual protein vs mRNA]	FDR [Actual protein vs mRNA]
ENSG00000000419	DPM1|O60762	0.0674824	0.353636	0.136177	0.0431628	0.553259	0.327555
ENSG00000001084	GCLC|P48506	0.147589	0.039493	0.0238827	0.212251	0.00289302	0.00625505
ENSG00000001630	CYP51A1|Q16850	0.284886	0.00202935	0.00206751	0.0989262	0.292865	0.216178
ENSG00000002549	LAP3|P28838	0.0893843	0.275083	0.112215	0.111524	0.172789	0.150102
ENSG00000002586	CD99|P14209	0.547932	1.35409e-16	5.17098e-15	0.540785	3.96482e-16	3.6272e-14
ENSG00000002834	LASP1|Q14847	0.244074	0.000584846	0.000727464	0.0431731	0.548985	0.325467
ENSG00000003056	M6PR|P20645	0.105974	0.15681	0.0729626	0.153369	0.0398307	0.0510977
ENSG00000003147	ICA1|Q05084	0.209483	0.017636	0.012367	0.178638	0.0436438	0.0545083
ENSG00000004059	ARF5|P84085	0.183573	0.0102036	0.00790365	0.153331	0.0323503	0.0437169
ENSG00000004455	AK2|P54819	0.0876869	0.22286	0.0961762	0.0254093	0.724391	0.385989
ENSG00000004468	CD38|P28907	0.325933	0.000316114	0.000429566	0.427536	1.37435e-06	8.94092e-06
ENSG00000004478	FKBP4|Q02790	0.454799	2.40346e-11	3.22873e-10	0.326198	3.25947e-06	1.89328e-05
ENSG00000004660	CAMKK1|Q8N5S9	0.145984	0.042247	0.0251757	0.347501	6.88985e-07	4.872e-06
ENSG00000004766	CCDC132; VPS50|Q96JG6	0.0599161	0.409064	0.152766	0.0300161	0.679393	0.371346
ENSG00000004776	HSPB6|O14558	0.304908	2.09467e-05	4.48667e-05	0.24402	0.000739032	0.00196327
ENSG00000004779	NDUFAB1|O14561	0.0452145	0.530234	0.18584	0.0381754	0.596212	0.342507
ENSG00000004864	SLC25A13|Q9UJS0	0.0493779	0.495277	0.175882	0.119801	0.0970145	0.0984781
ENSG00000004939	SLC4A1|P02730	0.230977	0.00115922	0.00128396
ENSG00000005007	UPF1|Q92900	0.232639	0.00106504	0.00120665	0.144497	0.0438627	0.0546419
ENSG00000005022	SLC25A5|P05141	0.275394	9.75659e-05	0.000160959	0.241679	0.000664646	0.00181847
ENSG00000005194	CIAPIN1|Q6FI81	0.0731411	0.323792	0.127504	0.127457	0.084678	0.0889152
ENSG00000005249	PRKAR2B|P31323	0.163601	0.0222956	0.01504	0.193186	0.00681217	0.0125774
ENSG00000005486	RHBDD2|Q6NTF9	0.250556	0.00105385	0.00119541	0.0441035	0.570269	0.333782
ENSG00000005810	NA|O75592	-0.0327533	0.728219	0.232288	0.320185	0.000485937	0.00139469
ENSG00000005882	PDK2|Q15119	0.178918	0.0130266	0.00963782	0.132353	0.067247	0.0746041
ENSG00000005893	LAMP2|P13473	0.172285	0.0338012	0.0209738	0.274306	0.000626699	0.00174398
ENSG00000006116	CACNG3|O60359	0.0636352	0.470239	0.169098	0.135357	0.123198	0.11771
ENSG00000006125	AP2B1|P63010	0.169531	0.0178204	0.0124222	0.146965	0.0403438	0.0516201
ENSG00000006451	RALA|P11233	0.0451104	0.531183	0.185965	0.0353053	0.624138	0.351649
ENSG00000006530	AGK|Q53H12	0.252328	0.000372739	0.000490906	0.241031	0.000687897	0.00186465
ENSG00000006625	GGCT|O75223	0.259966	0.000242366	0.000344796	0.247386	0.00048901	0.00140076
ENSG00000006740	ARHGAP44|Q17R89	0.0413539	0.565962	0.193953	0.0701956	0.329496	0.234925
ENSG00000007168	PAFAH1B1|P43034	0.161096	0.0244597	0.0161523	0.115439	0.108047	0.107005
ENSG00000007237	GAS7|O60861	0.324494	3.6915e-06	9.97507e-06	0.295354	2.76779e-05	0.000120219
ENSG00000007402	CACNA2D2|Q9NY47	0.000950166	0.989759	0.289495	0.0506656	0.49341	0.304225
ENSG00000007923	DNAJC11|Q9NVH1	0.159473	0.0259562	0.0169973	0.209516	0.00328617	0.00700166
ENSG00000008018	PSMB1|P20618	0.333735	1.86246e-06	5.70482e-06	0.0366985	0.610512	0.347179
ENSG00000008056	SYN1|P17600	0.303653	1.59342e-05	3.54226e-05	0.23172	0.00111623	0.00284055
ENSG00000008118	CAMK1G|Q96NX5	0.260656	0.000839303	0.0009868	0.224901	0.00412711	0.00848465
ENSG00000008256	CYTH3|O43739	-0.0802669	0.272231	0.111514	0.0343863	0.638544	0.355749
ENSG00000008277	ADAM22|Q9P0K1	0.144314	0.0441321	0.0259814	0.1174	0.10215	0.102273
ENSG00000008294	SPAG9|O60271	0.15406	0.0943542	0.0483787	-0.190237	0.0382378	0.0497076
ENSG00000008394	MGST1|P10620	0.227272	0.00323259	0.00305506	0.209491	0.00675208	0.0125106
ENSG00000008952	SEC62|Q99442	0.200434	0.019301	0.0132771	0.0187226	0.828719	0.416316
ENSG00000008988	RPS20|P60866	0.0737361	0.305626	0.121933	0.133644	0.0625176	0.0704467
ENSG00000009307	CSDE1|O75534	0.203246	0.00437566	0.00389647	-0.0195221	0.78648	0.403368
ENSG00000009335	UBE3C|Q15386	-0.164013	0.112237	0.0557544	-0.00470858	0.963879	0.452062
ENSG00000009844	VTA1|Q9NP79	0.076351	0.288745	0.116384	0.034394	0.63312	0.353985
ENSG00000010017	RANBP9|Q96S59	0.078513	0.323713	0.127504	0.0244384	0.759037	0.395671
ENSG00000010256	UQCRC1|P31930	0.272524	0.000116047	0.000184334	0.110801	0.123061	0.1177
ENSG00000010278	CD9|P21926	0.111422	0.12096	0.0590272	0.26079	0.000231191	0.000737269
ENSG00000010322	NISCH|Q9Y2I1	0.0293541	0.686871	0.222648	0.123012	0.090011	0.0932442
ENSG00000010810	FYN|P06241	0.151829	0.0341035	0.0210826	0.194705	0.00638006	0.0119882
ENSG00000011009	LYPLA2|O95372	0.0430199	0.553527	0.191295	0.0403961	0.577994	0.336156
ENSG00000011021	CLCN6|P51797	-0.0505901	0.555679	0.191872	-0.196683	0.0207713	0.0305876
ENSG00000011083	SLC6A7|Q99884	0.0767737	0.312575	0.12421	0.225646	0.00267826	0.00585997
ENSG00000011304	PTBP1|P26599	0.327533	3.1351e-06	8.80033e-06	0.255704	0.000320004	0.000981986
ENSG00000011376	LARS2|Q15031	0.036852	0.667835	0.218284	0.0452341	0.598321	0.342643
ENSG00000011426	ANLN|Q9NQW6	0.240892	0.000692972	0.000841912	0.462073	1.04797e-11	3.06794e-10
ENSG00000011454	RABGAP1|Q9Y3P9	0.0276988	0.707447	0.227437	-0.0108375	0.883281	0.428601
ENSG00000011465	DCN|P07585	-0.021227	0.795865	0.247649	0.244324	0.00250027	0.00554512
ENSG00000011485	PPP5C|P53041	0.205128	0.00401862	0.00361967	0.192561	0.00699734	0.012775
ENSG00000011677	GABRA3|P34903	0.230486	0.0231305	0.0154264	0.104149	0.310003	0.224749
ENSG00000012822	CALCOCO1|Q9P1Z2	-0.0881319	0.332377	0.130014	0.0280593	0.758024	0.395473
ENSG00000013016	EHD3|Q9NZN3	0.23413	0.000986541	0.00112722	0.183295	0.010321	0.0173648
ENSG00000013275	PSMC4|P43686	0.159307	0.0261135	0.0170765	-0.0405776	0.573282	0.334988
ENSG00000013293	SLC7A14|Q8TBB6	0.118401	0.107495	0.0537106	0.19279	0.00837993	0.0147076
ENSG00000013297	CLDN11|O75508	0.136667	0.0567636	0.0320588	0.341665	1.01693e-06	6.82812e-06
ENSG00000013364	MVP|Q14764	0.078889	0.274218	0.112065	0.0989034	0.170055	0.148226
ENSG00000013375	PGM3|O95394	0.104446	0.146195	0.0690482	0.0801115	0.265582	0.203001
ENSG00000013583	HEBP1|Q9NRV9	0.124069	0.0839746	0.0441949	0.104772	0.14493	0.133172
ENSG00000014123	UFL1|O94874	0.186714	0.0116099	0.00876201	0.192155	0.00935718	0.0161707
ENSG00000014216	CAPN1|P07384	0.229937	0.00122199	0.00133928	0.00792358	0.912459	0.43719
ENSG00000014641	MDH1|P40925	0.090027	0.210709	0.092036	0.160693	0.0248238	0.0354151
ENSG00000014824	SLC30A9|Q6PML9	-0.0826213	0.255832	0.106401	-0.0982336	0.176383	0.15205
ENSG00000015475	BID|P55957	-0.026726	0.724006	0.231312	-0.0692174	0.359955	0.24836
ENSG00000015479	MATR3|P43243	0.294846	2.86144e-05	5.82418e-05	0.172501	0.0158889	0.024742
ENSG00000015676	NUDCD3|Q8IVD9	0.296967	2.48938e-05	5.13355e-05	0.198979	0.00529253	0.0103708
ENSG00000016391	CHDH|Q8NE62	0.317696	2.294e-05	4.77551e-05	0.200444	0.00857236	0.0149914
ENSG00000018189	RUFY3|Q7L099	0.0381773	0.596194	0.201362	0.0747848	0.298779	0.219394
ENSG00000018236	CNTN1|Q12860	0.103501	0.149897	0.0702899	-0.0436965	0.544146	0.323253
ENSG00000018510	AGPS|O00116	0.118842	0.120485	0.0588873	0.155019	0.0423038	0.0533245
ENSG00000018625	ATP1A2|P50993	0.28476	5.46621e-05	9.90334e-05	0.157615	0.0277642	0.0388899
ENSG00000020129	NCDN|Q9UBB6	0.316773	6.42805e-06	1.61191e-05	0.147731	0.039302	0.0505984
ENSG00000021300	PLEKHB1|Q9UF11	0.0293886	0.68417	0.222003	0.228553	0.00134902	0.00332431
ENSG00000021355	SERPINB1|P30740	0.295436	4.67236e-05	8.64897e-05	0.210255	0.00417404	0.00853164
ENSG00000021645	NRXN3|Q9Y4C0	0.0807764	0.262865	0.108606	0.156811	0.0289967	0.0402695
ENSG00000022267	FHL1|Q13642	0.467307	5.6975e-12	9.38756e-11	0.35914	2.5238e-07	1.96501e-06
ENSG00000022355	GABRA1|P14867	0.194242	0.00650919	0.00544085	0.227536	0.00137901	0.00339249
ENSG00000023191	RNH1|P13489	0.313357	8.17628e-06	2.01273e-05	0.358739	2.60825e-07	2.00939e-06
ENSG00000023228	NDUFS1|P28331	0.356681	3.08624e-07	1.1943e-06	0.249051	0.000446533	0.00131777
ENSG00000023318	ERP44|Q9BS26	0.0130519	0.856662	0.261209	-0.0799033	0.268077	0.203949
ENSG00000023734	STRAP|Q9Y3F4	0.253167	0.000355757	0.000472547	0.145455	0.0424667	0.0534486
ENSG00000023909	GCLM|P48507	0.108186	0.247689	0.103621	0.0230584	0.805922	0.409182
ENSG00000024422	EHD2|Q9NZN4	0.152217	0.0350565	0.0216114	0.263776	0.000218326	0.000702364
ENSG00000025800	KPNA6|O60684	0.0980978	0.172458	0.0781552	-0.0154189	0.830593	0.416725
ENSG00000026025	VIM|P08670	0.520953	5.84313e-15	1.48503e-13	0.533229	1.01355e-15	7.63815e-14
ENSG00000026508	CD44|P16070	0.533172	1.02205e-15	3.20364e-14	0.47691	1.81216e-12	6.80142e-11
ENSG00000028203	VEZT|Q9HBM0	0.111183	0.234755	0.0996234	-0.0289874	0.757407	0.395473
ENSG00000028528	SNX1|Q13596	0.146659	0.0407675	0.0244802	0.247967	0.000473781	0.00136785
ENSG00000029363	BCLAF1|Q9NYF8	0.137286	0.0569264	0.0321315	0.0714605	0.323361	0.231865
ENSG00000029534	ANK1|P16157	0.293115	0.000168877	0.000251274	0.149349	0.0594429	0.0680827
ENSG00000029725	RABEP1|Q15276	0.111467	0.120811	0.0589851	0.0581058	0.419742	0.274613
ENSG00000031698	SARS|P49591	0.133889	0.0620344	0.0343548	-0.0787369	0.273897	0.206552
ENSG00000032389	TSSC1; EIPR1|Q53HC9	0.0354347	0.628338	0.208862	-0.0582826	0.425674	0.276926
ENSG00000032444	NA|Q8IY17	0.191881	0.00735633	0.00603101	0.17717	0.013461	0.0216286
ENSG00000033178	UBA6|A0AVT1	0.205291	0.00398907	0.00361034	0.138474	0.0535371	0.0631977
ENSG00000033627	ATP6V0A1|Q93050	0.222906	0.00173495	0.00180873	0.159519	0.0259119	0.036717
ENSG00000033867	SLC4A7|Q9Y6M7	-0.102319	0.264099	0.108876	-0.00577369	0.949884	0.448645
ENSG00000034510	TMSB10|P63313	0.14059	0.0499547	0.0288192	0.135534	0.0588667	0.0677942
ENSG00000034713	GABARAPL2|P60520	0.148536	0.0382308	0.023226	-0.0097397	0.892504	0.431015
ENSG00000035141	FAM136A|Q96C01	0.167559	0.0662051	0.0362588	0.148698	0.103576	0.103554
ENSG00000035403	VCL|P18206	0.314299	7.6539e-06	1.89905e-05	0.308699	1.12962e-05	5.64332e-05
ENSG00000035687	ADSS|P30520	0.236008	0.000952363	0.00110155	0.136524	0.0583302	0.0672291
ENSG00000036054	TBC1D23|Q9NUY8	0.0486063	0.638154	0.211374	0.00177555	0.986302	0.457642
ENSG00000036257	CUL3|Q13618	-0.0743837	0.301386	0.120446	-0.062968	0.381838	0.258117
ENSG00000038274	MAT2B|Q9NZL9	0.137101	0.0559748	0.0317468	0.196373	0.00593396	0.0113838
ENSG00000038382	TRIO|O75962	0.0411939	0.567467	0.193956	0.147812	0.0391933	0.0505456
ENSG00000038427	VCAN|P13611	0.28473	5.47637e-05	9.90334e-05	0.407119	3.49633e-09	4.82808e-08
ENSG00000040933	INPP4A|Q96PE3	-0.000951502	0.989522	0.289495	-0.0220489	0.760854	0.396018
ENSG00000041353	RAB27B|O00194	0.348229	6.50677e-07	2.3196e-06	0.105702	0.142414	0.13152
ENSG00000041357	PSMA4|P25789	0.153841	0.0317721	0.0199446	0.0849909	0.237467	0.188008
ENSG00000041982	TNC|P24821	0.348121	8.58036e-07	2.95553e-06	0.417126	2.13886e-09	3.19466e-08
ENSG00000042493	CAPG|P40121	0.498085	1.27316e-13	2.85054e-12	0.429363	3.77074e-10	7.12364e-09
ENSG00000042753	AP2S1|P53680	0.11437	0.111372	0.0553882	0.0619083	0.389916	0.262169
ENSG00000043093	DCUN1D1|Q96GG9	0.0186422	0.805464	0.249727	-0.0155191	0.837558	0.418498
ENSG00000044115	CTNNA1|P35221	0.132504	0.0980653	0.0497659	0.0548608	0.49497	0.304802
ENSG00000044574	HSPA5|P11021	0.319617	5.24968e-06	1.34879e-05	0.157766	0.027614	0.0387165
ENSG00000046653	GPM6B|Q13491	0.0544203	0.449881	0.163909	-0.137654	0.0549812	0.0643406
ENSG00000047056	WDR37|Q9Y2I8	0.227211	0.00140167	0.00150636	0.0999344	0.164523	0.144986
ENSG00000047249	ATP6V1H|Q9UI12	0.130372	0.069277	0.0377434	0.180351	0.0116359	0.0191804
ENSG00000047410	TPR|P12270	0.00947596	0.900951	0.270849	0.00458869	0.951942	0.449052
ENSG00000047457	CP|P00450	0.208893	0.00391857	0.00355338	0.112443	0.123447	0.11787
ENSG00000047849	MAP4|P27816	0.424564	6.1812e-10	5.48352e-09	0.14802	0.0389149	0.0503471
ENSG00000048392	RRM2B|Q7LG56	0.0741508	0.447817	0.163283	0.0740837	0.44823	0.287007
ENSG00000048707	VPS13D|Q5THJ4	0.0525189	0.549793	0.190353	0.121294	0.165922	0.145867
ENSG00000048740	CELF2|O95319	0.158011	0.0307826	0.0194012	0.00696358	0.924642	0.440719
ENSG00000048828	FAM120A|Q9NZB2	0.0974006	0.235721	0.0998826	0.00301191	0.97082	0.453717
ENSG00000049283	EPN3|Q9H201	-0.0740419	0.452861	0.164663	0.0553869	0.574672	0.335532
ENSG00000049449	RCN1|Q15293	0.0651304	0.365672	0.140009	-0.000837345	0.990731	0.45892
ENSG00000049759	NEDD4L|Q96PU5	-0.0276281	0.790416	0.246267	0.117626	0.256272	0.197952
ENSG00000049769	PPP1R3F|Q6ZSY5	-0.0577432	0.468281	0.168652	-0.0727155	0.36083	0.248549
ENSG00000049860	HEXB|P07686	0.0840751	0.25782	0.107086	0.04439	0.550724	0.326234
ENSG00000050165	DKK3|Q9UBP4	0.320027	9.48885e-06	2.2938e-05	0.0836859	0.258722	0.199411
ENSG00000050426	LETMD1|Q6P1Q0	0.0509658	0.546941	0.189926	-0.0255481	0.762805	0.396366
ENSG00000051620	HEBP2|Q9Y5Z4	0.343677	3.21681e-06	8.94953e-06	0.313559	2.38594e-05	0.000106476
ENSG00000053371	AKR7A2|O43488	0.242448	0.000637982	0.000785249	0.163704	0.0222106	0.0323043
ENSG00000054116	TRAPPC3|O43617	0.0213615	0.76928	0.241777	0.0376067	0.605501	0.345128
ENSG00000054148	PHPT1|Q9NRX4	0.104929	0.144327	0.0683721	0.228668	0.00130286	0.00322684
ENSG00000054179	ENTPD2|Q9Y5L3	0.420653	9.37814e-07	3.17223e-06	0.439355	2.64979e-07	2.0307e-06
ENSG00000054356	PTPRN|Q16849	0.126794	0.0773406	0.0413931	0.190968	0.00749013	0.0134359
ENSG00000054793	ATP9A|O75110	0.137741	0.0561021	0.0317807	0.155208	0.0311388	0.0423601
ENSG00000055044	NOP58|Q9Y2X3	0.0399344	0.595589	0.201245	-0.0705934	0.347715	0.242598
ENSG00000055130	CUL1|Q13616	0.212846	0.00281337	0.0027134	0.033163	0.64534	0.358489
ENSG00000055147	FAM114A2|Q9NRY5	0.0442634	0.549666	0.190353	0.000187262	0.997982	0.460313
ENSG00000055163	CYFIP2|Q96F07	0.100554	0.161907	0.0745212	0.134742	0.0603752	0.0686479
ENSG00000055332	EIF2AK2|P19525	0.177434	0.0133211	0.00980939	0.120213	0.0949965	0.097103
ENSG00000055813	CCDC85A|Q96PX6	-0.123016	0.132374	0.0637044	-0.00181095	0.982393	0.456755
ENSG00000055955	ITIH4|Q14624	0.315045	0.000126906	0.000199893	-0.0979692	0.244399	0.191818
ENSG00000057608	GDI2|P50395	0.119702	0.095554	0.0488607	0.125611	0.0801662	0.0857149
ENSG00000057663	ATG5|Q9H1Y0	-0.0649991	0.409747	0.152839	0.133083	0.0903495	0.093481
ENSG00000057757	PITHD1|Q9GZP4	0.0351576	0.62559	0.208461	0.138587	0.0533401	0.0630159
ENSG00000058091	CDK14|O94921	0.112427	0.204611	0.0899098	0.0102557	0.908166	0.43599
ENSG00000058262	SEC61A1|P61619	-0.100585	0.198625	0.0879785	-0.0306784	0.695674	0.37732
ENSG00000058272	PPP1R12A|O14974	0.212683	0.00290776	0.00278729	0.210601	0.00320355	0.00687567
ENSG00000058335	RASGRF1|Q13972	0.0199039	0.793168	0.246973	0.0837596	0.269063	0.204154
ENSG00000058404	CAMK2B|Q13554	0.408813	2.96759e-09	2.13619e-08	0.406472	3.72138e-09	5.09083e-08
ENSG00000058453	CROCC|Q5TZA2	0.0871452	0.228169	0.0977048	-0.0779355	0.281337	0.210859
ENSG00000058668	ATP2B4|P23634	0.293299	3.16513e-05	6.30582e-05	0.345591	7.4902e-07	5.19612e-06
ENSG00000059804	SLC2A3|P11169	0.192712	0.00695225	0.00576507	0.191349	0.00736934	0.0132967
ENSG00000060237	WNK1|Q9H4A3	0.120701	0.094514	0.0484342	0.0162515	0.822507	0.41444
ENSG00000060762	MPC1|Q9Y5U8	0.071789	0.358026	0.137642	-0.0499643	0.522641	0.315461
ENSG00000060971	ACAA1|P09110	0.239092	0.000762032	0.000916345	0.228101	0.00134051	0.00330889
ENSG00000060982	BCAT1|P54687	0.0755723	0.30396	0.121372	0.0132363	0.857311	0.422381
ENSG00000061337	LZTS1|Q9Y250	-0.0628108	0.516439	0.182023	-0.0344322	0.722257	0.385744
ENSG00000061676	NCKAP1|Q9Y2A7	0.0823283	0.252539	0.105218	0.0418209	0.561579	0.330259
ENSG00000061918	GUCY1B3|Q02153	0.0556237	0.439909	0.16115	-0.0249233	0.729455	0.387284
ENSG00000061987	MON2|Q7Z3U7	0.0840846	0.400776	0.150508	0.125444	0.209017	0.1714
ENSG00000062485	CS|O75390	0.273111	0.000112017	0.000179447	0.0963257	0.18038	0.154045
ENSG00000062598	ELMO2|Q96JJ3	-0.166548	0.0864282	0.0450767	-0.160115	0.0994688	0.100412
ENSG00000063046	EIF4B|P23588	0.171208	0.0167059	0.0118562	-0.0924122	0.19882	0.16592
ENSG00000063177	RPL18|Q07020	0.203495	0.00432681	0.00385662	0.0133631	0.852904	0.421202
ENSG00000063241	ISOC2|Q96AB3	0.0946893	0.187931	0.0839553	0.0441601	0.539879	0.321894
ENSG00000063244	U2AF2|P26368	0.176048	0.017442	0.0122951	0.0304687	0.683048	0.372787
ENSG00000063245	EPN1|Q9Y6I3	0.0983122	0.171518	0.0778416	0.0348064	0.629048	0.352921
ENSG00000063601	MTMR1|Q13613	0.0376817	0.602872	0.203049	-0.00548109	0.939696	0.446151
ENSG00000063660	GPC1|P35052	0.0590351	0.429865	0.158644	0.0311616	0.677093	0.37092
ENSG00000063854	HAGH|Q16775	0.262865	0.000205133	0.000298143	0.155483	0.0299722	0.0413748
ENSG00000064042	LIMCH1|Q9UPQ0	0.269686	0.00016142	0.000241708	0.211496	0.00331359	0.00704983
ENSG00000064419	TNPO3|Q9Y5L0	0.136855	0.0570656	0.0321714	-0.146788	0.0411135	0.052156
ENSG00000064651	SLC12A2|P55011	0.332413	2.05679e-06	6.14003e-06	0.346755	6.83533e-07	4.85692e-06
ENSG00000064787	BCAS1|O75363	0.288936	4.19364e-05	7.91871e-05	0.451859	3.34288e-11	8.43648e-10
ENSG00000065000	AP3D1|O14617	0.188145	0.00843905	0.00677109	0.0810173	0.260198	0.20014
ENSG00000065054	SLC9A3R2|Q15599	0.0924781	0.200847	0.0886701	0.0194372	0.788468	0.403822
ENSG00000065135	GNAI3|P08754	0.0807488	0.265536	0.109373	0.0671206	0.354955	0.245813
ENSG00000065150	IPO5|O00410	0.0536081	0.456683	0.165553	0.0540798	0.452726	0.288372
ENSG00000065154	OAT|P04181	0.27703	8.83085e-05	0.000148024	0.204492	0.00413613	0.00849127
ENSG00000065427	KARS|Q15046	-0.0532171	0.459978	0.166346	-0.0462385	0.520952	0.315102
ENSG00000065518	NDUFB4|O95168	0.296748	2.52555e-05	5.18541e-05	0.0211714	0.76893	0.398126
ENSG00000065534	MYLK|Q15746	0.154404	0.0311456	0.0195906	0.0545574	0.448739	0.287082
ENSG00000065559	MAP2K4|P45985	0.173737	0.0151401	0.0109264	0.0934236	0.193929	0.163046
ENSG00000065609	SNAP91|O60641	0.249422	0.000437557	0.000565969	0.245213	0.000550085	0.00155743
ENSG00000065613	SLK|Q9H2G2	0.0863873	0.22982	0.0981882	0.0276991	0.700694	0.379026
ENSG00000065833	ME1|P48163	0.208974	0.00336951	0.00316854	0.223422	0.00169153	0.00401946
ENSG00000065978	YBX1|P67809	0.232805	0.0046873	0.00413871	0.136796	0.0996702	0.100477
ENSG00000066032	CTNNA2|P26232	0.199094	0.00526574	0.0046062	0.264718	0.000184194	0.000606328
ENSG00000066044	ELAVL1|Q15717	0.0877247	0.227529	0.0975641	-0.0663091	0.362086	0.249072
ENSG00000066084	DIP2B|Q9P265	-0.0325931	0.651877	0.214385	0.194549	0.00656242	0.0122211
ENSG00000066248	NGEF|Q8N5V2	0.433596	2.42251e-10	2.42342e-09	0.228765	0.00129649	0.00322198
ENSG00000066557	LRRC40|Q9H9A6	0.170416	0.0172246	0.0121693	0.0991603	0.167834	0.147106
ENSG00000066583	ISOC1|Q96CN7	0.246221	0.000520925	0.000659053	0.331141	2.26186e-06	1.3911e-05
ENSG00000066777	ARFGEF1|Q9Y6D6	-0.0252903	0.761082	0.239681	-0.0267422	0.747815	0.392195
ENSG00000066926	FECH|P22830	0.287119	4.70864e-05	8.68196e-05	0.273529	0.000109229	0.000385832
ENSG00000067057	PFKP|Q01813	0.139663	0.0514984	0.0295646	0.187546	0.00865363	0.0151109
ENSG00000067064	IDI1|Q13907	0.146818	0.0416038	0.0248554	0.146081	0.0426499	0.0535611
ENSG00000067141	NEO1|Q92859	0.121874	0.093047	0.0478127	0.130573	0.0717928	0.0785991
ENSG00000067225	PKM|P14618	0.226889	0.00142441	0.00152906	-0.0974189	0.175462	0.151524
ENSG00000067369	TP53BP1|Q12888	0.031297	0.715558	0.229339	-0.0420063	0.624707	0.35172
ENSG00000067560	RHOA|P61586	-0.029856	0.678634	0.220511	0.100697	0.161311	0.143082
ENSG00000067704	IARS2|Q9NSE4	0.135454	0.0590168	0.0330338	0.100904	0.160445	0.142767
ENSG00000067715	SYT1|P21579	0.37786	5.15561e-08	2.6206e-07	0.285767	5.12973e-05	0.000204596
ENSG00000067829	IDH3G|P51553	0.219582	0.00204027	0.00207414	-0.0137013	0.849225	0.419951
ENSG00000067836	ROGDI|Q9GZN7	0.104341	0.1466	0.0691701	0.0977258	0.1741	0.150792
ENSG00000067842	ATP2B3|Q16720	0.215075	0.00253223	0.00247783	0.135347	0.0592192	0.0680395
ENSG00000067992	PDK3|Q15120	0.309408	1.07579e-05	2.54178e-05	0.236794	0.000859418	0.00225095
ENSG00000068120	COASY|Q13057	0.104163	0.147294	0.0693933	0.0372597	0.60506	0.345071
ENSG00000068383	INPP5A|Q14642	0.0824252	0.26599	0.109512	0.0456046	0.538743	0.321479
ENSG00000068400	NA|Q4V328	0.152222	0.033637	0.0209197	0.226966	0.00141892	0.00346157
ENSG00000068615	REEP1|Q9H902	0.0438113	0.600805	0.202498	0.00524446	0.950081	0.448645
ENSG00000068796	KIF2A|O00139	0.0832068	0.247494	0.103621	-0.0104307	0.884928	0.428771
ENSG00000068903	SIRT2|Q8IXJ6	0.0921764	0.199973	0.088443	0.392733	1.35647e-08	1.68266e-07
ENSG00000068971	PPP2R5B|Q15173	0.049446	0.532067	0.186205	0.101281	0.199699	0.166286
ENSG00000068976	PYGM|P11217	0.34225	9.7193e-07	3.26414e-06	0.383464	3.14189e-08	3.59293e-07
ENSG00000069275	NUCKS1|Q9H1E3	0.298815	2.20306e-05	4.63458e-05	0.216811	0.00233116	0.00523351
ENSG00000069329	VPS35|Q96QK1	0.147083	0.0401827	0.0241908	-0.0285654	0.691803	0.376162
ENSG00000069345	DNAJA2|O60884	0.223108	0.00171787	0.0017949	0.0447167	0.534777	0.320025
ENSG00000069424	KCNAB2|Q13303	0.310284	1.01258e-05	2.41672e-05	0.179467	0.0120585	0.0197215
ENSG00000069509	FUNDC1|Q8IVP5	0.0653339	0.366677	0.140336	0.154019	0.0324696	0.0437235
ENSG00000069535	MAOB|P27338	0.476584	1.8851e-12	3.55529e-11	0.422971	7.27062e-10	1.20936e-08
ENSG00000069849	ATP1B3|P54709	0.263086	0.000202525	0.000295265	0.220442	0.00195691	0.00453952
ENSG00000069966	GNB5|O14775	0.237937	0.000809607	0.000957634	0.214221	0.00263675	0.00578643
ENSG00000070010	UFD1L; UFD1|Q92890	-0.0368122	0.634667	0.210368	-0.0217011	0.779437	0.401382
ENSG00000070081	NUCB2|P80303	0.0427574	0.623752	0.208365	0.0975048	0.262374	0.201179
ENSG00000070087	PFN2|P35080	0.0214295	0.766194	0.240888	-0.0465812	0.517865	0.313883
ENSG00000070182	SPTB|P11277	0.105581	0.14498	0.0685779	0.0604492	0.404901	0.268858
ENSG00000070214	SLC44A1|Q8WWI5	0.239366	0.000751112	0.000905529	0.3652	1.52589e-07	1.32162e-06
ENSG00000070367	EXOC5|O00471	0.0780633	0.279288	0.113472	0.0688146	0.340381	0.240344
ENSG00000070718	AP3M2|P53677	0.215784	0.00244825	0.00241071	0.19718	0.00572826	0.0110358
ENSG00000070756	PABPC1|P11940	0.141117	0.0490925	0.0283391	-0.00255221	0.971752	0.454007
ENSG00000070770	CSNK2A2|P19784	0.0185498	0.796878	0.247882	-0.0247321	0.73145	0.387781
ENSG00000070808	CAMK2A|Q9UQM7	0.391582	1.50771e-08	8.86117e-08	0.592444	7.31425e-20	1.52947e-17
ENSG00000070831	CDC42|P60953	0.0145725	0.840174	0.257203	-0.0177899	0.805028	0.408986
ENSG00000070961	NA|P20020	0.136337	0.0573694	0.032304	0.369572	1.05456e-07	9.76973e-07
ENSG00000071051	NCK2|O43639	0.116282	0.112028	0.0556799	-0.0112215	0.878524	0.427875
ENSG00000071082	RPL31|P62899	0.182564	0.0106344	0.0081834	-0.0521938	0.468664	0.295438
ENSG00000071127	WDR1|O75083	0.247525	0.000485328	0.000617566	0.168355	0.0186398	0.02807
ENSG00000071242	RPS6KA2|Q15349	0.29239	3.35753e-05	6.60975e-05	0.357295	2.93541e-07	2.23787e-06
ENSG00000071553	ATP6AP1|Q15904	0.107993	0.133916	0.0643149	-0.000633801	0.993002	0.459681
ENSG00000071967	CYBRD1|Q53TN4	0.359099	1.5175e-06	4.78857e-06	0.278983	0.000229529	0.000733566
ENSG00000072042	RDH11|Q8TC12	0.182367	0.0107207	0.00823637	0.128421	0.073584	0.0803198
ENSG00000072062	PRKACA|P17612	0.122281	0.0885726	0.0459983	-0.0211471	0.769188	0.398126
ENSG00000072071	LPHN1; ADGRL1|O94910	0.068501	0.343854	0.133393	0.0257151	0.722602	0.385745
ENSG00000072110	ACTN1|P12814	0.303225	1.64015e-05	3.62048e-05	0.36712	1.2983e-07	1.16588e-06
ENSG00000072134	EPN2|O95208	0.0696425	0.459559	0.166291	0.0192532	0.838173	0.418498
ENSG00000072210	ALDH3A2|P51648	0.362178	1.96359e-07	7.92478e-07	0.258138	0.000268984	0.000841295
ENSG00000072274	TFRC|P02786	0.22536	0.0133318	0.00980957	0.156929	0.0869519	0.0907819
ENSG00000072415	MPP5|Q8N3R9	0.00343367	0.971077	0.28563	-0.0369577	0.696252	0.37732
ENSG00000072501	SMC1A|Q14683	0.122751	0.107634	0.0537516	-0.0427074	0.576905	0.336032
ENSG00000072506	HSD17B10|Q99714	0.0754879	0.294246	0.118347	0.165826	0.0205145	0.0303314
ENSG00000072518	MARK2|Q7KZI7	0.179588	0.0161513	0.0115586	0.0587232	0.4349	0.281054
ENSG00000072756	TRNT1|Q96Q11	0.0241494	0.758887	0.23915	0.208975	0.00724365	0.0131387
ENSG00000072778	ACADVL|P49748	0.32211	4.38843e-06	1.14313e-05	0.142377	0.0470858	0.05778
ENSG00000072832	CRMP1|Q14194	0.165632	0.0206647	0.0140813	0.146709	0.0406974	0.0519816
ENSG00000072958	AP1M1|Q9BXS5	0.0519543	0.47071	0.169203	-0.0091103	0.899413	0.433066
ENSG00000073578	SDHA|P31040	0.386023	2.49812e-08	1.36577e-07	0.248479	0.000460731	0.00134075
ENSG00000073670	ADAM11|O75078	-0.00831433	0.927882	0.276909	0.12682	0.165704	0.145867
ENSG00000073712	FERMT2|Q96AC1	0.214525	0.00259909	0.00253534	0.138404	0.0536588	0.0632904
ENSG00000073921	PICALM|Q13492	0.127765	0.0750797	0.0404131	0.0268733	0.709208	0.381325
ENSG00000073969	NSF|P46459	0.320272	5.00887e-06	1.29044e-05	0.183908	0.0100644	0.0170849
ENSG00000074054	CLASP1|Q7Z460	0.0962528	0.188845	0.0842883	0.0816855	0.265104	0.202967
ENSG00000074211	PPP2R2C|Q9Y2T4	0.13811	0.0652287	0.0358281	-0.0457534	0.543076	0.323142
ENSG00000074317	SNCB|Q16143	0.238307	0.000794086	0.000947618	0.188583	0.00828533	0.0145765
ENSG00000074319	TSG101|Q99816	0.0943066	0.199198	0.0881907	0.100737	0.170123	0.148226
ENSG00000074416	MGLL|Q99685	0.358541	2.65089e-07	1.043e-06	0.37509	6.56347e-08	6.49142e-07
ENSG00000074582	BCS1L|Q9Y276	-0.0510342	0.478614	0.171193	-0.0201939	0.779318	0.401382
ENSG00000074695	LMAN1|P49257	0.124446	0.0854681	0.0447497	0.134883	0.0621366	0.0701254
ENSG00000074696	PTPLAD1; HACD3|Q9P035	0.317315	6.18575e-06	1.5553e-05	0.139613	0.0515832	0.0616679
ENSG00000074755	ZZEF1|O43149	0.0824765	0.341604	0.132739	0.0554677	0.522839	0.315461
ENSG00000074800	ENO1|P06733	0.269066	0.000142649	0.000219474	0.277781	8.43416e-05	0.000309412
ENSG00000074842	C19orf10; MYDGF|Q969H8	-0.0731593	0.317096	0.125392	-0.0752791	0.303239	0.22116
ENSG00000075043	KCNQ2|O43526	-0.0160036	0.873793	0.264789	0.0115159	0.909003	0.436211
ENSG00000075142	SRI|P30626	0.194738	0.00637105	0.0053758	0.0796286	0.268483	0.204046
ENSG00000075151	EIF4G3|O43432	0.0334123	0.72297	0.231163	0.213223	0.0221399	0.0322461
ENSG00000075239	ACAT1|P24752	0.163002	0.022797	0.0152796	-0.0178285	0.804613	0.408975
ENSG00000075340	ADD2|P35612	0.219609	0.00203753	0.00207359	0.193036	0.00685622	0.0125774
ENSG00000075391	RASAL2|Q9UJF2	0.0511624	0.549746	0.190353	-0.103072	0.227261	0.182203
ENSG00000075415	SLC25A3|Q00325	0.121329	0.0911009	0.0470441	0.119319	0.0966263	0.0982808
ENSG00000075618	FSCN1|Q16658	0.255671	0.000309238	0.000422579	0.276489	9.1277e-05	0.000331295
ENSG00000075624	ACTB|P60709	0.0785023	0.275334	0.112215	0.0823487	0.252421	0.195804
ENSG00000075711	DLG1|Q12959	0.237165	0.000842944	0.000989597	0.121354	0.0910318	0.0939029
ENSG00000075785	RAB7A|P51149	0.016227	0.821859	0.25339	0.0791656	0.271285	0.205323
ENSG00000075790	BCAP29|Q9UHQ4	0.101651	0.159532	0.0738272	0.14798	0.0399981	0.0512674
ENSG00000075856	SART3|Q15020	-0.0668025	0.468491	0.168663	-0.0397054	0.666783	0.366782
ENSG00000075945	KIFAP3|Q92845	0.0353161	0.647519	0.213499	0.0242955	0.753153	0.394007
ENSG00000076201	PTPN23|Q9H3S7	0.076122	0.290198	0.116919	0.00779329	0.913893	0.437734
ENSG00000076356	PLXNA2|O75051	0.127077	0.101734	0.051323	0.131987	0.0890778	0.0924082
ENSG00000076554	TPD52|P55327	0.144817	0.0433917	0.025695	0.232258	0.00108597	0.00277417
ENSG00000076685	NT5C2|P49902	0.197901	0.00554981	0.00482237	0.1224	0.0882602	0.0918203
ENSG00000076706	MCAM|P43121	0.0743505	0.309259	0.123174	0.173088	0.0172292	0.0264076
ENSG00000076864	RAP1GAP|P47736	0.324516	3.68572e-06	9.97507e-06	0.240114	0.000722092	0.00193055
ENSG00000077080	ACTL6B|O94805	0.179258	0.0182838	0.0126888	0.0289433	0.705424	0.380302
ENSG00000077097	TOP2B|Q02880	0.135935	0.0960616	0.0490373	0.0627425	0.444069	0.285342
ENSG00000077147	TM9SF3|Q9HD45	-0.0392317	0.600033	0.202311	-0.0216864	0.77199	0.398731
ENSG00000077264	PAK3|O75914	0.0720213	0.317041	0.125392	0.0754105	0.294743	0.217237
ENSG00000077312	SNRPA|P09012	0.0647596	0.390442	0.147097	-0.0295143	0.695737	0.37732
ENSG00000077380	DYNC1I2|Q13409	0.231165	0.00114819	0.00127625	0.203877	0.00425279	0.00861002
ENSG00000077522	ACTN2|P35609	0.465394	7.12698e-12	1.11698e-10	0.486114	5.84284e-13	2.51543e-11
ENSG00000077549	CAPZB|P47756	0.217352	0.00227161	0.00226524	0.00985378	0.897321	0.432343
ENSG00000077942	FBLN1|P23142	0.189981	0.0458098	0.0267562	0.199485	0.0358116	0.0472672
ENSG00000078018	MAP2|P11137	0.450037	4.09483e-11	5.00078e-10	0.311186	9.5123e-06	4.8855e-05
ENSG00000078053	AMPH|P49418	0.121701	0.0901055	0.0466069	0.153841	0.0317731	0.0431028
ENSG00000078070	MCCC1|Q96RQ3	0.180589	0.0117418	0.00885444	0.268048	0.000157632	0.000526791
ENSG00000078114	NEBL|O76041	0.173437	0.0153187	0.0110199	0.0276216	0.701492	0.379231
ENSG00000078140	UBE2K|P61086	0.0652989	0.369461	0.141058	-0.161898	0.0252489	0.0359167
ENSG00000078142	PIK3C3|Q8NEB9	-0.0720943	0.383884	0.145208	-0.02636	0.750471	0.393025
ENSG00000078237	C12orf5; TIGAR|Q9NQ88	0.207512	0.0041681	0.00373285	0.157574	0.0303528	0.0415853
ENSG00000078295	ADCY2|Q08462	0.178056	0.0158872	0.0113956	0.108872	0.142358	0.13152
ENSG00000078304	PPP2R5C|Q13362	-0.00180578	0.980168	0.287178	-0.0383205	0.5977	0.342546
ENSG00000078369	GNB1|P62873	0.0553389	0.442258	0.161706	0.00331426	0.963323	0.452062
ENSG00000078549	ADCYAP1R1|P41586	0.395217	5.68522e-08	2.85889e-07	0.449767	3.79602e-10	7.12364e-09
ENSG00000078668	VDAC3|Q9Y277	0.0778331	0.27946	0.113472	0.0813173	0.258431	0.199304
ENSG00000078747	ITCH|Q96J02	0.101988	0.251989	0.105082	0.0264163	0.767241	0.397681
ENSG00000078902	TOLLIP|Q9H0E2	0.137981	0.0544013	0.0309852	0.182472	0.0106747	0.0178574
ENSG00000079215	SLC1A3|P43003	0.319365	5.34509e-06	1.36584e-05	0.253807	0.000343271	0.00104292
ENSG00000079246	XRCC5|P13010	0.337096	1.44411e-06	4.6033e-06	0.155854	0.0295774	0.0409594
ENSG00000079308	TNS1|Q9HBL0	0.249263	0.000644548	0.000791259	0.292758	5.5113e-05	0.000215529
ENSG00000079332	SAR1A|Q9NR31	0.0412505	0.566935	0.193956	0.0144336	0.84127	0.418498
ENSG00000079435	LIPE|Q05469	0.348027	1.20867e-06	3.93282e-06	0.420099	2.633e-09	3.74181e-08
ENSG00000079462	PAFAH1B3|Q15102	0.454015	2.62519e-11	3.47692e-10	0.28709	4.71711e-05	0.000190737
ENSG00000079739	PGM1|P36871	0.259066	0.000255147	0.000360254	0.197771	0.00558168	0.0108358
ENSG00000079785	DDX1|Q92499	0.194884	0.00633088	0.00535367	-0.0108131	0.88074	0.428301
ENSG00000079805	DNM2|P50570	-0.0403363	0.575567	0.196314	-0.0203706	0.777437	0.400979
ENSG00000079819	EPB41L2|O43491	0.193422	0.00674329	0.00561159	0.00053532	0.994074	0.459741
ENSG00000079841	RIMS1|Q86UR5	0.260162	0.000738854	0.000893041	0.251465	0.00112166	0.00284055
ENSG00000079950	STX7|O15400	-0.0156402	0.828198	0.254693	-0.0905248	0.208186	0.171006
ENSG00000080371	RAB21|Q9UL25	0.0499293	0.4882	0.173748	0.124136	0.0838066	0.088317
ENSG00000080493	SLC4A4|Q9Y6R1	0.204468	0.00414078	0.00371547	0.15172	0.0342339	0.0454842
ENSG00000080824	HSP90AA1|P07900	0.574394	1.64323e-18	1.10373e-16	0.365514	1.48623e-07	1.29493e-06
ENSG00000080845	DLGAP4|Q9Y2H0	0.0246507	0.799162	0.248264	0.0282168	0.770857	0.398287
ENSG00000080854	IGSF9B|Q9UPX0	-0.11452	0.26656	0.109699	-0.0647922	0.530545	0.318507
ENSG00000081154	PCNP|Q8WW12	0.25738	0.000390431	0.000511343	-0.0605955	0.411306	0.271684
ENSG00000081307	UBA5|Q9GZZ9	0.0538316	0.454806	0.165127	-0.0969056	0.177759	0.152976
ENSG00000081803	CADPS2|Q86UW7	0.17335	0.0176624	0.0123763	0.134734	0.0659898	0.073735
ENSG00000082153	BZW1|Q7L1Q6	0.140795	0.0846452	0.0444178	0.154686	0.0579	0.0668914
ENSG00000082212	ME2|P23368	0.181636	0.0110449	0.00840916	0.162117	0.0235567	0.0338382
ENSG00000082397	EPB41L3|Q9Y2J2	0.248654	0.000456332	0.000587896	0.255773	0.000307465	0.000947481
ENSG00000082458	DLG3|Q92796	0.213973	0.00266778	0.00258359	0.185936	0.00925461	0.0160313
ENSG00000082701	GSK3B|P49841	0.205785	0.00390031	0.00354366	0.217241	0.00228365	0.00515055
ENSG00000082898	XPO1|O14980	0.156397	0.0290081	0.0185061	0.120082	0.0945	0.096663
ENSG00000083123	BCKDHB|P21953	0.0157663	0.826835	0.254644	0.000502984	0.994432	0.459761
ENSG00000083312	TNPO1|Q92973	-0.0451897	0.609683	0.204611	0.106333	0.228556	0.183014
ENSG00000083720	OXCT1|P55809	0.377342	5.39448e-08	2.72728e-07	0.258698	0.00026056	0.000820206
ENSG00000083799	CYLD|Q9NQC7	0.107575	0.136461	0.0653036	0.126327	0.0800139	0.0856146
ENSG00000083845	RPS5|P46782	0.19056	0.00794218	0.0064439	0.00871076	0.904301	0.43499
ENSG00000084070	SMAP2|Q8WU79	0.0722819	0.326873	0.128449	0.0619991	0.400536	0.266736
ENSG00000084073	ZMPSTE24|O75844	0.185819	0.0104679	0.00809499	0.188817	0.00926714	0.0160341
ENSG00000084207	GSTP1|P09211	0.397241	8.93104e-09	5.7523e-08	0.370469	9.76869e-08	9.22513e-07
ENSG00000084234	APLP2|Q06481	0.0861281	0.341534	0.132739	0.0759883	0.401574	0.267306
ENSG00000084623	EIF3I|Q13347	0.0417281	0.567569	0.193956	-0.00337309	0.96316	0.452062
ENSG00000084674	APOB|P04114	0.19272	0.0189405	0.0130578	0.11637	0.158985	0.141899
ENSG00000084710	EFR3B|Q9Y2G0	0.170792	0.0187876	0.0129619	0.145079	0.0463904	0.0571103
ENSG00000084733	RAB10|P61026	0.100536	0.161983	0.0745212	0.176178	0.0137523	0.022024
ENSG00000084754	HADHA|P40939	0.332693	2.01415e-06	6.05117e-06	0.362894	1.85014e-07	1.52143e-06
ENSG00000084764	MAPRE3|Q9UPY8	0.270743	0.000129108	0.000202346	0.176522	0.0135656	0.0217488
ENSG00000085117	CD82|P27701	0.247731	0.00065172	0.00079798	0.279827	0.000109654	0.000385832
ENSG00000085365	SCAMP1|O15126	0.157099	0.0282853	0.0181063	-0.0214738	0.765724	0.397352
ENSG00000085377	PREP|P48147	0.157453	0.0279271	0.0179504	0.294316	2.96213e-05	0.000127525
ENSG00000085415	SEH1L|Q96EE3	0.142731	0.0625591	0.0346046	-0.151214	0.0483542	0.0586888
ENSG00000085433	WDR47|O94967	0.0830712	0.248269	0.10376	0.142696	0.0465884	0.0573058
ENSG00000085449	WDFY1|Q8IWB7	0.19793	0.00924943	0.00729677	0.0748475	0.32915	0.234793
ENSG00000085491	SLC25A24|Q6NUK1	0.0816859	0.286754	0.11578	0.0714137	0.351884	0.244689
ENSG00000085662	AKR1B1|P15121	0.325494	3.43195e-06	9.40891e-06	0.299151	2.15445e-05	9.7333e-05
ENSG00000085719	CPNE3|O75131	0.228459	0.00139539	0.00150133	0.103205	0.153212	0.138435
ENSG00000085733	CTTN|Q14247	0.333106	1.95268e-06	5.92327e-06	0.138654	0.0532244	0.06293
ENSG00000085788	DDHD2|O94830	-0.0205114	0.776507	0.243316	0.0554165	0.442805	0.284905
ENSG00000085832	EPS15|P42566	0.239911	0.00830902	0.00668387	-0.107407	0.242949	0.190884
ENSG00000086061	DNAJA1|P31689	0.494431	2.03991e-13	4.26276e-12	0.387328	2.22075e-08	2.66446e-07
ENSG00000086065	CHMP5|Q9NZZ3	0.095924	0.207991	0.0910546	0.0465097	0.54225	0.322782
ENSG00000086289	EPDR1|Q9UM22	0.310591	2.32207e-05	4.81494e-05	0.241654	0.00111849	0.00284055
ENSG00000086598	TMED2|Q15363	0.102727	0.152987	0.0713955	-0.0621476	0.388083	0.261319
ENSG00000086758	HUWE1|Q7Z6Z7	0.125261	0.0810195	0.0429466	0.0682038	0.343438	0.241667
ENSG00000087053	MTMR2|Q13614	0.0882574	0.225941	0.0971933	0.0145035	0.84257	0.418498
ENSG00000087086	FTL|P02792	0.0740031	0.306398	0.12219	0.21598	0.00255556	0.0056336
ENSG00000087087	SRRT|Q9BXP5	-0.000783148	0.992944	0.290156	-0.10839	0.219626	0.178401
ENSG00000087088	BAX|Q07812	0.174331	0.0233979	0.0155493	0.156371	0.0423316	0.0533245
ENSG00000087191	PSMC5|P62195	0.179704	0.0119442	0.00896395	0.00601605	0.933478	0.443919
ENSG00000087250	MT3|P25713	0.153282	0.0453316	0.0265099	0.0928442	0.227124	0.182203
ENSG00000087258	GNAO1|P09471	0.0621386	0.388152	0.146528	0.000248575	0.997248	0.460313
ENSG00000087274	ADD1|P35611	0.246274	0.000519442	0.000658302	0.0704262	0.327906	0.234477
ENSG00000087299	L2HGDH|Q9H9P8	0.0922751	0.217947	0.094446	0.0857183	0.252571	0.195817
ENSG00000087302	C14orf166; RTRAF|Q9Y224	0.238013	0.000806424	0.000955531	-0.036159	0.615773	0.349221
ENSG00000087303	NID2|Q14112	-0.0637731	0.467552	0.168519	-0.0396388	0.651801	0.361119
ENSG00000087460	GNAS|Q5JWF2	0.344242	8.3239e-07	2.88613e-06	-0.188819	0.00820339	0.0144497
ENSG00000087470	DNM1L|O00429	0.281975	6.50796e-05	0.000114603	0.172303	0.0160117	0.0248803
ENSG00000087842	PIR|O00625	0.198711	0.00585571	0.00500201	0.133588	0.0654205	0.0732106
ENSG00000088247	KHSRP|Q92945	0.368323	1.17264e-07	5.25004e-07	0.119258	0.0967993	0.0983278
ENSG00000088256	GNA11|P29992	0.336989	1.45589e-06	4.62519e-06	0.0501768	0.486044	0.301973
ENSG00000088367	EPB41L1|Q9H4G0	0.0726362	0.312916	0.12421	0.0927392	0.315788	0.227927
ENSG00000088387	DOCK9|Q9BZ29	0.0226861	0.790198	0.246267	-0.00213507	0.980026	0.456126
ENSG00000088538	DOCK3|Q8IZD9	0.068394	0.347156	0.134508	0.00971539	0.893884	0.431076
ENSG00000088682	COQ9|O75208	-0.0757496	0.358527	0.137722	-0.0606399	0.462555	0.292849
ENSG00000088832	FKBP1A|P62942	0.209608	0.00327216	0.00308935	0.32755	2.9515e-06	1.75621e-05
ENSG00000088833	NSFL1C|Q9UNZ2	0.256936	0.000287951	0.000398788	-0.103669	0.149234	0.135867
ENSG00000088986	DYNLL1|P63167	0.0654188	0.368581	0.140821	-0.115571	0.111368	0.109294
ENSG00000088992	TESC|Q96BS2	0.0556579	0.558193	0.192271	0.13687	0.148296	0.135298
ENSG00000089006	SNX5|Q9Y5X3	0.0412896	0.566567	0.193956	-0.0195488	0.786195	0.403364
ENSG00000089009	RPL6|Q02878	0.0740648	0.303469	0.121227	-0.00611332	0.932405	0.443697
ENSG00000089041	P2RX7|Q99572	0.226512	0.00236285	0.0023438	0.271749	0.000243186	0.000773088
ENSG00000089050	RBBP9|O75884	0.210827	0.00377572	0.00346731	0.137898	0.0598247	0.0683731
ENSG00000089154	GCN1L1; GCN1|Q92616	0.137621	0.0631988	0.0349379	-0.0103016	0.889919	0.430761
ENSG00000089157	RPLP0|P05388	0.13943	0.0518934	0.029755	0.144531	0.0438124	0.0546257
ENSG00000089169	RPH3A|Q9Y2J0	0.535722	7.03982e-16	2.36426e-14	0.595998	3.87314e-20	9.44888e-18
ENSG00000089199	CHGB|P05060	0.0955908	0.183744	0.082396	0.112647	0.116903	0.113279
ENSG00000089220	PEBP1|P30086	0.0932857	0.19459	0.0863948	-0.0277383	0.700291	0.378952
ENSG00000089248	ERP29|P30040	0.159682	0.0257587	0.0168797	0.0474657	0.509939	0.310881
ENSG00000089280	FUS|P35637	0.309245	1.08792e-05	2.54893e-05	0.172024	0.0161861	0.0251245
ENSG00000089289	IGBP1|P78318	-0.0145791	0.840515	0.257203	0.113097	0.117345	0.113601
ENSG00000089486	CDIP1|Q9H305	0.0743502	0.453194	0.164669	0.0236807	0.811407	0.410969
ENSG00000089597	GANAB|Q14697	0.142987	0.0461381	0.0269146	0.0999938	0.164271	0.144851
ENSG00000089693	MLF2|Q15773	0.281295	6.78937e-05	0.000119335	0.25035	0.000415788	0.00123953
ENSG00000089818	NECAP1|Q8NC96	0.211378	0.00301366	0.00288	0.168809	0.0183199	0.0277597
ENSG00000089820	ARHGAP4|P98171	0.201302	0.0302466	0.0191532	0.264021	0.00418591	0.00853164
ENSG00000090013	BLVRB|P30043	0.206984	0.00369259	0.00340093	0.102209	0.155079	0.139434
ENSG00000090020	SLC9A1|P19634	0.239151	0.00134689	0.00145917	0.146758	0.0512689	0.0613614
ENSG00000090266	NDUFB2|O95178	-0.079305	0.383247	0.145143	0.0925329	0.308703	0.224167
ENSG00000090273	NUDC|Q9Y266	0.265897	0.000171941	0.000255428	0.0461261	0.521967	0.315325
ENSG00000090615	GOLGA3|Q08378	-0.0511008	0.556129	0.191912	-0.00178327	0.983623	0.457074
ENSG00000090621	PABPC4|Q13310	-0.0284414	0.738702	0.23445	-0.103384	0.224157	0.180877
ENSG00000090861	AARS|P49588	0.193226	0.0068006	0.00565428	0.100926	0.160353	0.142767
ENSG00000090863	GLG1|Q92896	0.10548	0.158763	0.0735802	0.101679	0.174406	0.150898
ENSG00000090989	EXOC1|Q9NV70	-0.0866451	0.233323	0.0992127	-0.0371844	0.60956	0.346773
ENSG00000091039	OSBPL8|Q9BZF1	0.207333	0.00390727	0.00354655	-0.0148116	0.838427	0.418498
ENSG00000091129	NRCAM|Q92823	0.254497	0.000330297	0.000444981	0.246286	0.000519089	0.00148228
ENSG00000091140	DLD|P09622	0.440991	1.10182e-10	1.21895e-09	0.346792	6.81569e-07	4.85692e-06
ENSG00000091157	WDR7|Q9Y4E6	0.216024	0.0024205	0.00239213	0.317276	6.2028e-06	3.32578e-05
ENSG00000091164	TXNL1|O43396	0.193722	0.00665689	0.00554951	0.0234838	0.744523	0.391973
ENSG00000091428	RAPGEF4|Q8WZA2	0.145147	0.043456	0.025709	0.191513	0.00747216	0.0134201
ENSG00000091483	FH|P07954	0.176038	0.0138286	0.0101197	0.0516801	0.473057	0.296837
ENSG00000091513	TF|P02787	0.32358	3.94539e-06	1.054e-05	0.295547	2.73302e-05	0.000119061
ENSG00000091527	CDV3|Q9UKY7	0.0278581	0.729932	0.232746	-0.11515	0.15231	0.13796
ENSG00000091664	SLC17A6|Q9P2U8	0.295826	0.00132789	0.00144191	0.149336	0.111183	0.109294
ENSG00000091844	RGS17|Q9UGC6	0.0312861	0.742187	0.235228	-0.0200124	0.833363	0.417498
ENSG00000091972	CD200|P41217	0.00217648	0.97591	0.286226	0.111288	0.121411	0.116841
ENSG00000092010	PSME1|Q06323	0.304899	1.46455e-05	3.28687e-05	0.0922007	0.199854	0.166309
ENSG00000092108	SCFD1|Q8WVM8	0.0521183	0.473962	0.169939	0.120548	0.0966858	0.0982808
ENSG00000092199	HNRNPC|P07910	0.26999	0.00013503	0.000209879	-0.0255096	0.723346	0.385989
ENSG00000092621	PHGDH|O43175	0.570681	3.04401e-18	1.9083e-16	0.513337	1.67305e-14	9.30929e-13
ENSG00000092820	EZR|P15311	0.408784	2.9759e-09	2.13619e-08	0.302356	1.73903e-05	8.18492e-05
ENSG00000092841	MYL6|P60660	-0.00549629	0.939213	0.279227	-0.0188461	0.793705	0.405228
ENSG00000092847	AGO1; EIF2C1|Q9UL18	0.101706	0.247714	0.103621	-0.0734799	0.404234	0.26871
ENSG00000092964	DPYSL2|Q16555	0.0345248	0.631828	0.209648	0.139096	0.0524628	0.0623823
ENSG00000093010	COMT|P21964	0.144528	0.0438156	0.0258646	0.203917	0.00424514	0.0086074
ENSG00000093144	ECHDC1|Q9NTX5	0.160949	0.0245915	0.0162051	0.200207	0.00501237	0.00987466
ENSG00000095139	ARCN1|P48444	0.0859919	0.231967	0.0987916	-0.0562102	0.435094	0.281055
ENSG00000095261	PSMD5|Q16401	0.0714871	0.340266	0.132439	0.0879152	0.24057	0.189728
ENSG00000095321	CRAT|P43155	0.234509	0.000967473	0.00111219	0.015859	0.825833	0.415401
ENSG00000095380	NANS|Q9NR45	0.084881	0.238076	0.100604	0.0450559	0.531679	0.318693
ENSG00000095637	SORBS1|Q9BX66	0.328867	2.67799e-06	7.63111e-06	0.143029	0.0460737	0.0567681
ENSG00000095713	CRTAC1|Q9NQ79	0.211671	0.00382354	0.00349076	0.0502506	0.496961	0.3059
ENSG00000096384	HSP90AB1|P08238	0.652924	4.49961e-25	8.46247e-23	0.325246	3.4947e-06	2.01582e-05
ENSG00000096696	DSP|P15924	0.0561102	0.49818	0.176646	0.131054	0.112358	0.109822
ENSG00000096746	HNRNPH3|P31942	0.277962	8.34111e-05	0.000141581	0.174062	0.0149484	0.0235785
ENSG00000097021	ACOT7|O00154	0.118895	0.0978256	0.0496711	0.085457	0.234895	0.186396
ENSG00000097033	SH3GLB1|Q9Y371	0.0867606	0.227805	0.0976382	0.0756542	0.293181	0.216303
ENSG00000099204	ABLIM1|O14639	0.443842	8.09045e-11	9.50988e-10	0.217167	0.00229183	0.00516105
ENSG00000099246	RAB18|Q9NP72	0.169532	0.0178201	0.0124222	0.184219	0.00993634	0.01696
ENSG00000099284	H2AFY2|Q9P0M6	0.31014	0.00210405	0.00212519	0.191593	0.0614845	0.0695504
ENSG00000099290	FAM21A; WASHC2A|Q641Q2	0.043448	0.576018	0.196397	0.0323789	0.676931	0.37092
ENSG00000099308	MAST3|O60307	0.159579	0.0354383	0.021795	0.161633	0.0331103	0.0443416
ENSG00000099341	PSMD8|P48556	0.089882	0.212638	0.0926438	-0.155648	0.0302241	0.0415405
ENSG00000099365	STX1B|P61266	0.0915657	0.202982	0.0892776	0.0917604	0.20202	0.167539
ENSG00000099622	CIRBP|Q14011	0.675384	3.42e-27	8.04003e-25	0.514289	1.71717e-14	9.30929e-13
ENSG00000099624	ATP5D|P30049	0.0994779	0.16647	0.0761016	0.0747866	0.298768	0.219394
ENSG00000099625	C19orf26; CBARP|Q8N350	0.0662636	0.503925	0.178213	0.0374766	0.705652	0.380302
ENSG00000099783	HNRNPM|P52272	0.2732	0.000111421	0.000178798	0.0232655	0.746817	0.391973
ENSG00000099795	NDUFB7|P17568	0.0698271	0.332047	0.129993	0.0166945	0.816815	0.412483
ENSG00000099797	TECR|Q9NZ01	0.221695	0.00184097	0.00189821	-0.00354478	0.960774	0.451328
ENSG00000099800	TIMM13|Q9Y5L4	0.0802473	0.2802	0.11372	0.123565	0.0956142	0.0973944
ENSG00000099810	MTAP|Q13126	0.179403	0.0140176	0.0102421	0.0792895	0.280723	0.210615
ENSG00000099814	CEP170B; KIAA0284|Q9Y4F5	0.138827	0.0535449	0.0306262	0.0220523	0.76021	0.395859
ENSG00000099864	PALM|O75781	0.151864	0.0340615	0.0210723	0.151128	0.0354257	0.0468687
ENSG00000099901	RANBP1|P43487	0.0381333	0.596617	0.201362	-0.0570358	0.428369	0.277902
ENSG00000099940	SNAP29|O95721	0.0705784	0.44367	0.162085	0.0712914	0.439068	0.283122
ENSG00000099942	CRKL|P46109	0.181867	0.0109415	0.00836919	0.157475	0.0279049	0.0390123
ENSG00000099968	BCL2L13|Q9BXK5	0.129496	0.0711853	0.0386487	0.0988185	0.169311	0.14787
ENSG00000099977	DDT|P30046	0.226679	0.00143942	0.0015434	0.131497	0.0668903	0.0744569
ENSG00000099998	GGT5|P36269	0.239426	0.00177359	0.00184469	0.119184	0.123864	0.118115
ENSG00000100003	SEC14L2|O76054	0.378538	4.858e-08	2.48275e-07	0.188437	0.00833611	0.0146483
ENSG00000100030	MAPK1|P28482	0.284231	5.65104e-05	0.000101996	0.155431	0.0300274	0.0413748
ENSG00000100033	PRODH|O43272	0.247299	0.0006443	0.000791259	0.119385	0.103643	0.103554
ENSG00000100034	PPM1F|P49593	-0.11395	0.112701	0.0559257	0.0434962	0.545996	0.323855
ENSG00000100075	SLC25A1|P53007	0.181465	0.0115493	0.00872329	0.161308	0.0250194	0.0356421
ENSG00000100097	LGALS1|P09382	0.289212	4.12026e-05	7.81151e-05	0.268476	0.00014772	0.000498216
ENSG00000100106	TRIOBP|Q9H2D6	0.140925	0.133032	0.063956	0.0448907	0.633803	0.354096
ENSG00000100129	EIF3L|Q9Y262	0.0418355	0.562461	0.193111	0.0200555	0.781347	0.401862
ENSG00000100138	NHP2L1; SNU13|P55769	0.189646	0.014101	0.010295	0.0661554	0.395645	0.265046
ENSG00000100151	PICK1|Q9NRD5	0.0773201	0.287708	0.116065	0.127978	0.077675	0.083724
ENSG00000100167	SEPT3|Q9UH03	0.252963	0.000359816	0.000477229	0.149132	0.0374538	0.048993
ENSG00000100201	DDX17|Q92841	0.215187	0.00251881	0.00247759	0.0685455	0.34102	0.240679
ENSG00000100216	TOMM22|Q9NS69	0.0496652	0.490506	0.174386	0.0403531	0.575407	0.335564
ENSG00000100220	C22orf28; RTCB|Q9Y3I0	0.127439	0.0758321	0.0407016	-0.0836858	0.244774	0.191889
ENSG00000100226	GTPBP1|O00178	0.0667613	0.484308	0.172574	0.113513	0.233384	0.185762
ENSG00000100239	PPP6R2|O75170	0.0649835	0.423305	0.156839	0.0661579	0.414956	0.273259
ENSG00000100241	NA|O95248	-0.0286684	0.690748	0.223427	0.0107411	0.881529	0.428327
ENSG00000100242	SUN2|Q9UH99	0.282854	7.34802e-05	0.000127018	0.123524	0.0886691	0.0921148
ENSG00000100243	CYB5R3|P00387	0.151868	0.034057	0.0210723	0.117437	0.10204	0.102259
ENSG00000100266	PACSIN2|Q9UNF0	0.250916	0.000417311	0.000544273	0.184728	0.00992104	0.01696
ENSG00000100280	AP1B1|Q10567	0.066	0.359292	0.137903	-0.0250049	0.728604	0.386973
ENSG00000100284	TOM1|O60784	0.0805042	0.263239	0.108665	0.15944	0.0259874	0.0367884
ENSG00000100285	NEFH|P12036	0.270689	0.000129524	0.000202603	0.274793	0.000101195	0.000362164
ENSG00000100300	TSPO|P30536	0.147566	0.0807718	0.0428942	0.18201	0.0307657	0.042048
ENSG00000100304	TTLL12|Q14166	0.286381	5.40061e-05	9.82302e-05	0.296029	2.91612e-05	0.000125914
ENSG00000100316	RPL3|P39023	0.0599116	0.405416	0.151826	0.148843	0.0378293	0.049264
ENSG00000100321	SYNGR1|O43759	0.204046	0.00432064	0.00385478	0.219238	0.00213093	0.00485849
ENSG00000100324	TAB1|Q15750	0.0336315	0.672885	0.219197	0.0365345	0.646479	0.358986
ENSG00000100345	MYH9|P35579	0.375633	6.26129e-08	3.07257e-07	0.337554	1.39458e-06	9.03238e-06
ENSG00000100347	SAMM50|Q9Y512	0.217748	0.00222879	0.00222584	0.0798408	0.267206	0.20371
ENSG00000100348	TXN2|Q99757	0.0303483	0.674436	0.219526	-0.0744495	0.302216	0.220854
ENSG00000100353	EIF3D|O15371	0.115226	0.161714	0.0744703	-0.129054	0.116741	0.113279
ENSG00000100362	PVALB|P20472	0.198542	0.0358573	0.0220096	0.238881	0.0111951	0.0185793
ENSG00000100380	ST13|P50502	0.292879	3.25257e-05	6.45268e-05	0.315106	7.23163e-06	3.79403e-05
ENSG00000100387	RBX1|P62877	-0.253999	0.0111834	0.00849465	0.0677438	0.505253	0.30841
ENSG00000100401	RANGAP1|P46060	0.197132	0.00684593	0.00568694	0.102918	0.161014	0.143082
ENSG00000100412	ACO2|Q99798	0.283666	5.85505e-05	0.000104873	0.0362056	0.615317	0.349221
ENSG00000100417	PMM1|Q92871	-0.0336006	0.690343	0.223389	-0.146575	0.0806631	0.0860883
ENSG00000100418	DESI1|Q6ICB0	-0.0792238	0.408506	0.152619	-0.0142531	0.881969	0.428327
ENSG00000100427	MLC1|Q15049	0.427796	4.43473e-10	4.12893e-09	0.315144	7.21224e-06	3.79403e-05
ENSG00000100442	FKBP3|Q00688	0.145815	0.0419522	0.0250317	-0.00769467	0.914979	0.43811
ENSG00000100445	SDR39U1|Q9NRG7	0.0791019	0.272921	0.111632	0.0911292	0.206333	0.169961
ENSG00000100462	PRMT5|O14744	0.0864205	0.232076	0.098793	-0.0329032	0.649642	0.360557
ENSG00000100505	TRIM9|Q9C026	0.11798	0.195581	0.0867938	-0.0975428	0.285135	0.212943
ENSG00000100519	PSMC6|P62333	0.251174	0.00039732	0.000519641	-0.0253231	0.725288	0.385989
ENSG00000100554	ATP6V1D|Q9Y5K8	0.0599407	0.405187	0.151801	0.063252	0.37969	0.257064
ENSG00000100567	PSMA3|P25788	0.151399	0.0350937	0.0216114	-0.0932895	0.195735	0.164094
ENSG00000100568	VTI1B|Q9UEU0	-0.14277	0.097296	0.0494556	-0.135337	0.116194	0.112961
ENSG00000100575	TIMM9|Q9Y5J7	0.234526	0.000966597	0.00111219	0.04971	0.490115	0.303511
ENSG00000100577	GSTZ1|O43708	0.0337264	0.645002	0.212893	-0.00764453	0.916853	0.438721
ENSG00000100591	AHSA1|O95433	0.310148	1.02212e-05	2.4333e-05	0.284438	5.57799e-05	0.000216573
ENSG00000100592	DAAM1|Q9Y4D1	-0.0889306	0.223644	0.096426	0.0197556	0.787299	0.40357
ENSG00000100604	CHGA|P10645	0.50544	4.84515e-14	1.11126e-12	0.430738	3.26813e-10	6.32655e-09
ENSG00000100605	ITPK1|Q13572	0.193832	0.0153282	0.0110199	0.111498	0.165828	0.145867
ENSG00000100612	DHRS7|Q9Y394	0.173259	0.015426	0.0110817	0.112643	0.116914	0.113279
ENSG00000100614	PPM1A|P35813	0.181841	0.0109531	0.00836919	0.201222	0.00479109	0.00950268
ENSG00000100632	ERH|P84090	-0.00168064	0.981494	0.287435	0.0362885	0.616352	0.34925
ENSG00000100664	EIF5|P55010	0.299707	2.18148e-05	4.60982e-05	0.145162	0.0434335	0.0543385
ENSG00000100711	ZFYVE21|Q9BQ24	0.196127	0.0157995	0.0113413	0.139703	0.0871123	0.0908198
ENSG00000100714	MTHFD1|P11586	0.26728	0.000158526	0.000238513	0.0506021	0.48235	0.300665
ENSG00000100764	PSMC1|P62191	0.0805165	0.263165	0.108665	-0.000426517	0.995278	0.460007
ENSG00000100784	RPS6KA5|O75582	0.329446	0.000816945	0.0009651	0.273019	0.00599074	0.0114477
ENSG00000100804	PSMB5|P28074	0.0903096	0.209274	0.0915499	-0.0291759	0.685561	0.37374
ENSG00000100813	ACIN1|Q9UKV3	-0.0481641	0.596792	0.201362	0.0336367	0.711871	0.381612
ENSG00000100823	APEX1|P27695	0.206322	0.00380609	0.00348128	0.271176	0.000125806	0.000432275
ENSG00000100852	ARHGAP5|Q13017	-0.0175158	0.830964	0.255193	-0.0496392	0.544992	0.323624
ENSG00000100883	SRP54|P61011	-0.00946083	0.896922	0.270156	-0.0677549	0.352971	0.245096
ENSG00000100884	CPNE6|O95741	0.451913	3.32282e-11	4.28032e-10	0.356993	3.00878e-07	2.27016e-06
ENSG00000100902	PSMA6|P60900	0.176658	0.0134924	0.0099045	0.124361	0.0832422	0.0879629
ENSG00000100911	PSME2|Q9UL46	0.161613	0.0239981	0.0159033	0.0643598	0.371383	0.253385
ENSG00000100934	SEC23A|Q15436	0.00505588	0.944076	0.280407	0.0783269	0.276411	0.208019
ENSG00000100938	GMPR2|Q9P2T1	0.157662	0.0277175	0.0178633	0.0758022	0.292235	0.215931
ENSG00000100949	RABGGTA|Q92696	0.14644	0.0416015	0.0248554	0.132183	0.0661693	0.0738792
ENSG00000100983	GSS|P48637	0.177414	0.0130925	0.00967891	0.195586	0.00614085	0.0116434
ENSG00000100994	PYGB|P11216	0.450174	4.03314e-11	4.99025e-10	0.335771	1.5971e-06	1.00765e-05
ENSG00000100997	ABHD12|Q8N2K0	0.0877256	0.22386	0.0964308	0.03875	0.591655	0.340825
ENSG00000101019	UQCC; UQCC1|Q9NVA1	-0.0925394	0.247497	0.103621	0.121434	0.128532	0.121645
ENSG00000101079	NDRG3|Q9UGV2	0.0870316	0.22635	0.0972362	0.0955676	0.18385	0.156527
ENSG00000101132	PFDN4|Q9NQP4	0.0313114	0.6639	0.217584	-0.024176	0.737264	0.389788
ENSG00000101150	TPD52L2|O43399	0.233788	0.00100406	0.00114584	0.239473	0.000746924	0.00197706
ENSG00000101152	DNAJC5|Q9H3Z4	0.197032	0.00576558	0.0049468	0.152049	0.0338414	0.0451143
ENSG00000101160	CTSZ|Q9UBR2	0.217055	0.00649399	0.00543298	0.109666	0.172937	0.150141
ENSG00000101182	PSMA7|O14818	0.264309	0.000188643	0.000276742	-0.0324732	0.652229	0.36122
ENSG00000101193	GID8|Q9NWU2	0.133524	0.0655514	0.0359426	-0.0544146	0.454676	0.289363
ENSG00000101199	ARFGAP1|Q8N6T3	0.118527	0.0997572	0.0504883	0.134393	0.0617248	0.0697145
ENSG00000101210	EEF1A2|Q05639	0.368998	1.10728e-07	5.03013e-07	0.240096	0.00072276	0.00193055
ENSG00000101220	C20orf27|Q9GZN8	-0.219646	0.0142416	0.0103574	-0.200612	0.0254793	0.0362091
ENSG00000101266	CSNK2A1|P68400	0.11358	0.113884	0.0563045	-0.0252223	0.726338	0.386138
ENSG00000101290	CDS2|O95674	0.0254963	0.723485	0.231249	0.107661	0.134109	0.125552
ENSG00000101298	SNPH|O15079	0.111579	0.131573	0.0633884	0.123358	0.0952602	0.0973046
ENSG00000101335	MYL9|P24844	0.222292	0.00806565	0.0065161	0.294584	0.000391323	0.00117618
ENSG00000101347	SAMHD1|Q9Y3Z3	0.248977	0.000496944	0.00063064	0.176003	0.0146089	0.0231928
ENSG00000101350	KIF3B|O15066	-0.0830608	0.254566	0.105931	0.119522	0.100483	0.101087
ENSG00000101361	NOP56|O00567	-0.104122	0.16906	0.0770609	-0.137676	0.0684319	0.075624
ENSG00000101365	IDH3B|O43837	0.252536	0.000368446	0.000487987	0.210622	0.00312174	0.00670993
ENSG00000101367	MAPRE1|Q15691	0.30884	1.11869e-05	2.59744e-05	0.204371	0.00415894	0.00852148
ENSG00000101400	SNTA1|Q13424	0.43148	3.02434e-10	2.99364e-09	0.308423	1.15124e-05	5.73174e-05
ENSG00000101421	CHMP4B|Q9H444	0.0591195	0.411664	0.153433	0.0525165	0.465915	0.294087
ENSG00000101438	SLC32A1|Q9H598	0.0028803	0.968123	0.28485	0.014399	0.841646	0.418498
ENSG00000101439	CST3|P01034	0.270375	0.000137394	0.000212849	0.271988	0.000124822	0.000430916
ENSG00000101444	AHCY|P23526	0.225335	0.00153898	0.00163156	0.190938	0.00749972	0.0134366
ENSG00000101460	MAP1LC3A|Q9H492	0.0770429	0.284385	0.115219	0.0336364	0.640629	0.356413
ENSG00000101474	APMAP|Q9HDC9	0.0628604	0.382654	0.144976	0.0950931	0.186047	0.157779
ENSG00000101557	USP14|P54578	0.067268	0.350115	0.135236	0.0246536	0.73227	0.387934
ENSG00000101558	VAPA|Q9P0L0	0.0175794	0.807291	0.249964	-0.0551434	0.443874	0.285341
ENSG00000101596	SMCHD1|A6NHR9	0.121347	0.200428	0.0885686	0.111437	0.239962	0.18935
ENSG00000101608	MYL12A|P19105	0.0389255	0.589007	0.199739	0.0132307	0.854346	0.421771
ENSG00000101843	PSMD10|O75832	0.134388	0.0712839	0.0386799	0.203329	0.00604562	0.0115201
ENSG00000101856	PGRMC1|O00264	0.142485	0.0469173	0.0273013	-0.125821	0.0796597	0.0854229
ENSG00000101911	PRPS2|P11908	0.101397	0.202018	0.0889785	0.0964587	0.224984	0.181026
ENSG00000101940	WDR13|Q9H1Z4	0.00221346	0.97582	0.286226	0.0130283	0.858405	0.422438
ENSG00000101997	CCDC22|O60826	-0.00596716	0.946279	0.280884	-0.0345661	0.696223	0.37732
ENSG00000102003	SYP|P08247	0.144239	0.0442444	0.0259872	0.169109	0.0181106	0.0274995
ENSG00000102024	PLS3|P13797	0.276851	8.92797e-05	0.000149386	0.270344	0.000132218	0.000453243
ENSG00000102054	RBBP7|Q16576	0.0454102	0.561276	0.193073	-0.0014504	0.985203	0.457388
ENSG00000102109	PCSK1N|Q9UHG2	0.0794239	0.269719	0.11066	0.201952	0.00463737	0.00926053
ENSG00000102119	EMD|P50402	0.151138	0.0358957	0.0220188	0.0986793	0.172151	0.149814
ENSG00000102144	PGK1|P00558	0.123917	0.0843589	0.0443508	-0.0118022	0.869925	0.425587
ENSG00000102172	SMS|P52788	0.163054	0.0231087	0.0154264	-0.013809	0.848445	0.419951
ENSG00000102178	UBL4A|P11441	0.0189289	0.824958	0.254262	0.130734	0.125029	0.119148
ENSG00000102181	CD99L2|Q8TCZ2	0.165462	0.0207966	0.0141609	0.19426	0.00650412	0.0121279
ENSG00000102189	EEA1|Q15075	0.332506	2.04252e-06	6.11686e-06	0.171466	0.0165402	0.0255928
ENSG00000102226	USP11|P51784	0.141341	0.052383	0.0300099	0.0936948	0.199714	0.166286
ENSG00000102317	RBM3|P98179	0.626166	2.22839e-17	1.04774e-15	0.626536	2.10746e-17	2.57067e-15
ENSG00000102401	ARMCX3|Q9UH62	-0.0621522	0.454553	0.165099	0.0184952	0.824044	0.414891
ENSG00000102547	CAB39L|Q9H9S4	0.463102	1.05239e-11	1.53115e-10	0.461299	1.29471e-11	3.64449e-10
ENSG00000102572	STK24|Q9Y6E0	0.0224578	0.755939	0.238461	0.0345109	0.632852	0.35397
ENSG00000102606	ARHGEF7|Q14155	0.127794	0.075015	0.0404014	0.159912	0.0255435	0.0362652
ENSG00000102738	MRPS31|Q92665	0.333598	3.02347e-05	6.07507e-05	-0.126834	0.121946	0.117029
ENSG00000102753	KPNA3|O00505	0.122595	0.0877496	0.0456393	0.135023	0.0598365	0.0683731
ENSG00000102781	KATNAL1|Q9BW62	0.0563738	0.477521	0.170868	0.091078	0.250541	0.194655
ENSG00000102879	CORO1A|P31146	0.343128	9.07898e-07	3.08212e-06	0.226216	0.00147299	0.00357561
ENSG00000102882	MAPK3|P27361	0.427963	4.35894e-10	4.09896e-09	0.355287	3.4567e-07	2.5684e-06
ENSG00000102898	NUTF2|P61970	0.0760584	0.290603	0.117032	-0.0923832	0.198962	0.165944
ENSG00000102934	PLLP|Q9Y342	0.0908779	0.231672	0.0987107	0.282666	0.000150581	0.000505535
ENSG00000103018	CYB5B|O43169	0.00492757	0.947804	0.281159	0.0886891	0.237764	0.188123
ENSG00000103024	NME3|Q13232	0.0703667	0.349269	0.135104	0.017873	0.812293	0.411133
ENSG00000103034	NDRG4|Q9ULP0	0.333439	1.90435e-06	5.79535e-06	0.153772	0.0569036	0.0660281
ENSG00000103035	PSMD7|P51665	0.267242	0.000158882	0.000238668	-0.0487425	0.49861	0.306657
ENSG00000103043	VAC14|Q08AM6	0.0604833	0.40094	0.15051	0.114265	0.111706	0.109371
ENSG00000103150	MLYCD|O95822	0.219954	0.00722816	0.00596232	0.158547	0.054274	0.0638431
ENSG00000103154	NECAB2|Q7Z6G3	0.341644	1.08642e-06	3.57212e-06	0.394883	1.21358e-08	1.53136e-07
ENSG00000103160	HSDL1|Q3SXM5	0.0831681	0.248948	0.103998	0.0534607	0.459094	0.291036
ENSG00000103187	COTL1|Q14019	0.449813	4.19799e-11	5.06103e-10	0.313189	8.27303e-06	4.29421e-05
ENSG00000103197	TSC2|P49815	0.125872	0.084376	0.0443508	0.0624702	0.393127	0.263601
ENSG00000103227	LMF1|Q96S06	-0.104072	0.235012	0.0996368	0.145734	0.0954463	0.0973589
ENSG00000103257	SLC7A5|Q01650	0.120712	0.0962292	0.0490712	0.126226	0.0818609	0.0870183
ENSG00000103266	STUB1|Q9UNE7	0.105113	0.14362	0.0680716	0.0130704	0.856091	0.422381
ENSG00000103275	UBE2I|P63279	0.298151	5.84396e-05	0.000104873	0.0271135	0.720939	0.385419
ENSG00000103316	CRYM|Q14894	0.414876	1.6379e-09	1.31561e-08	0.374901	6.67146e-08	6.55395e-07
ENSG00000103342	GSPT1|P15170	0.222437	0.00177533	0.00184469	0.167965	0.0189188	0.0284026
ENSG00000103356	EARS2|Q5JPH6	-0.00719456	0.926925	0.276887	-0.180859	0.0200868	0.0299106
ENSG00000103363	TCEB2; ELOB|Q15370	0.0336032	0.640959	0.21193	0.0223807	0.756135	0.395002
ENSG00000103381	CPPED1|Q9BRF8	0.300124	2.12188e-05	4.5102e-05	0.270466	0.000136654	0.000466264
ENSG00000103415	HMOX2|P30519	0.147468	0.0396567	0.0239508	0.100621	0.161627	0.143123
ENSG00000103423	DNAJA3|Q96EY1	0.0353013	0.624177	0.208434	0.0153524	0.831313	0.416725
ENSG00000103485	QPRT|Q15274	0.416688	4.01658e-09	2.79779e-08	0.366962	2.99627e-07	2.27016e-06
ENSG00000103496	STX4|Q12846	0.0331188	0.668106	0.218297	0.100729	0.191219	0.161325
ENSG00000103502	CDIPT|O14735	-0.0774113	0.296268	0.119008	0.0148355	0.841576	0.418498
ENSG00000103544	C16orf62|Q7Z3J2	-0.00491502	0.94779	0.281159	-0.0514688	0.492605	0.303985
ENSG00000103647	CORO2B|Q9UQ03	0.249321	0.000439972	0.00056831	0.0353752	0.62345	0.351649
ENSG00000103723	AP3B2|Q13367	0.349586	5.46369e-07	1.97608e-06	0.41808	1.1908e-09	1.87423e-08
ENSG00000103740	ACSBG1|Q96GR2	0.0779296	0.381925	0.144829	0.0737444	0.408086	0.270167
ENSG00000103876	FAH|P16930	0.321001	1.11537e-05	2.59614e-05	0.191079	0.010186	0.0172566
ENSG00000104067	TJP1|Q07157	0.216855	0.00232628	0.00231485	0.202903	0.0044436	0.00889676
ENSG00000104093	DMXL2|Q8TDJ6	0.269389	0.000139941	0.000216438	0.272473	0.000116401	0.000404709
ENSG00000104112	SCG3|Q8WXD2	0.208205	0.00349119	0.00325045	0.236207	0.000886037	0.00230362
ENSG00000104131	EIF3J|O75822	0.178922	0.0132664	0.00977677	-0.107466	0.138941	0.129374
ENSG00000104142	VPS18|Q9P253	-0.00628248	0.930539	0.277437	-0.0129737	0.857144	0.422381
ENSG00000104177	MYEF2|Q9P2K5	0.0256966	0.722794	0.231163	0.141162	0.0502114	0.0602737
ENSG00000104267	CA2|P00918	0.438657	1.4158e-10	1.47928e-09	0.450797	3.76325e-11	9.33639e-10
ENSG00000104325	DECR1|Q16698	0.231573	0.00112463	0.00125733	0.20704	0.00368317	0.00771281
ENSG00000104327	CALB1|P05937	0.381168	3.85293e-08	2.01285e-07	0.342904	9.23831e-07	6.31898e-06
ENSG00000104381	GDAP1|Q8TB36	0.125357	0.0807839	0.0428942	0.0847516	0.238795	0.188735
ENSG00000104388	RAB2A|P61019	0.0683979	0.342063	0.132755	-0.0764319	0.288233	0.214382
ENSG00000104408	EIF3E|P60228	-0.00329093	0.963676	0.284075	-0.0252825	0.726395	0.386138
ENSG00000104419	NDRG1|Q92597	0.392835	1.34383e-08	8.15276e-08	0.424728	6.07863e-10	1.0426e-08
ENSG00000104427	ZC2HC1A|Q96GY0	0.146978	0.0413789	0.0247682	0.0154425	0.831207	0.416725
ENSG00000104435	STMN2|Q93045	0.258884	0.000277617	0.00038848	0.179862	0.0123165	0.0200761
ENSG00000104442	ARMC1|Q9NVT9	0.0432819	0.547977	0.190149	0.00391793	0.956649	0.450257
ENSG00000104490	NCALD|P61601	0.36821	1.18385e-07	5.25114e-07	0.449842	4.18446e-11	1.0041e-09
ENSG00000104522	TSTA3|Q13630	0.12633	0.0792185	0.0421821	0.157801	0.0279848	0.0390868
ENSG00000104524	PYCRL; PYCR3|Q53H96	0.215792	0.0110236	0.00840043	0.18222	0.0324295	0.0437235
ENSG00000104529	EEF1D|P29692	0.0275854	0.701864	0.226261	0.0891461	0.215226	0.175479
ENSG00000104671	DCTN6|O00399	0.124688	0.089076	0.0462014	0.0575802	0.433764	0.280443
ENSG00000104687	GSR|P00390	0.218273	0.00217328	0.00217642	0.205084	0.00402665	0.0083249
ENSG00000104695	PPP2CB|P62714	-0.0823343	0.265206	0.109285	0.0601897	0.415726	0.273504
ENSG00000104722	NEFM|P07197	0.102115	0.155459	0.0724775	0.015566	0.829001	0.416316
ENSG00000104763	ASAH1|Q13510	0.262351	0.00021132	0.000305717	0.193212	0.00680461	0.0125774
ENSG00000104805	NUCB1|Q02818	0.364557	1.61034e-07	6.64165e-07	0.0964108	0.179994	0.153805
ENSG00000104812	GYS1|P13807	0.0905595	0.282087	0.114436	0.0511523	0.544036	0.323253
ENSG00000104823	ECH1|Q13011	0.210345	0.0031621	0.00299446	0.209916	0.00322578	0.00690315
ENSG00000104824	HNRNPL|P14866	0.222106	0.00180436	0.00187072	0.106084	0.139936	0.130052
ENSG00000104833	TUBB4A|P04350	-0.0108266	0.880593	0.266424	0.123407	0.0856542	0.0898114
ENSG00000104835	SARS2|Q9NP81	0.306212	1.41035e-05	3.1804e-05	0.291337	3.76585e-05	0.000155714
ENSG00000104852	SNRNP70|P08621	0.0218251	0.762606	0.24	-0.0470837	0.51445	0.312971
ENSG00000104853	CLPTM1|O96005	0.185726	0.0162598	0.0116185	0.114329	0.141241	0.130848
ENSG00000104888	SLC17A7|Q9P2U7	0.338082	1.33952e-06	4.29908e-06	0.46495	7.50647e-12	2.38861e-10
ENSG00000104946	TBC1D17|Q9HA65	0.0806003	0.262668	0.108572	0.119607	0.0958199	0.097536
ENSG00000104967	NOVA2|Q9UNW9	-0.0383507	0.594524	0.200958	0.0491921	0.494652	0.304735
ENSG00000104969	SGTA|O43765	0.148344	0.0389911	0.0236247	0.0145106	0.840845	0.418498
ENSG00000104980	TIMM44|O43615	0.180909	0.0113761	0.00860623	0.00248199	0.972529	0.454081
ENSG00000105135	ILVBL|A1L0T0	0.0856346	0.23392	0.099398	0.0231432	0.748102	0.392205
ENSG00000105185	PDCD5|O14737	0.103504	0.149887	0.0702899	0.0347815	0.629294	0.352924
ENSG00000105193	RPS16|P62249	0.265235	0.000185791	0.000272984	-0.0231479	0.748686	0.392371
ENSG00000105197	TIMM50|Q3ZCQ8	-0.0115412	0.872776	0.264663	-0.0773632	0.282382	0.211415
ENSG00000105202	FBL|P22087	0.0565302	0.440973	0.161477	-0.0407372	0.57885	0.336156
ENSG00000105220	GPI|P06744	0.257603	0.000277272	0.00038848	0.154174	0.0314003	0.0426367
ENSG00000105223	PLD3|Q8IV08	0.187695	0.00877427	0.00700419	0.150664	0.0359993	0.0473868
ENSG00000105245	NUMBL|Q9Y6R0	0.29928	2.136e-05	4.52387e-05	0.171804	0.0163248	0.0252863
ENSG00000105254	TBCB|Q99426	0.0907046	0.207281	0.090786	0.220003	0.00199903	0.00461528
ENSG00000105255	FSD1|Q9BTV5	0.354042	4.09771e-07	1.52909e-06	0.27808	8.64098e-05	0.000315418
ENSG00000105290	APLP1|P51693	0.135576	0.0587877	0.0329274	0.173054	0.0155496	0.0243371
ENSG00000105323	HNRNPUL1|Q9BUJ2	-0.0651477	0.509076	0.179697	0.0895829	0.36346	0.249655
ENSG00000105355	PLIN3|O60664	0.474335	3.20631e-12	5.58347e-11	0.478549	1.93579e-12	7.08379e-11
ENSG00000105357	MYH14|Q7Z406	0.367767	1.22915e-07	5.37598e-07	0.334684	1.73388e-06	1.08926e-05
ENSG00000105372	RPS19|P39019	0.0864532	0.229463	0.0981163	0.107274	0.135523	0.126513
ENSG00000105376	ICAM5|Q9UMF0	0.428407	4.16331e-10	3.95454e-09	0.536342	6.42661e-16	5.53352e-14
ENSG00000105379	ETFB|P38117	0.0233277	0.746162	0.235931	0.209799	0.00324335	0.00693061
ENSG00000105401	CDC37|Q16543	0.230289	0.00120043	0.00131873	0.0790066	0.272252	0.205736
ENSG00000105402	NAPA|P54920	0.0942902	0.189808	0.0846712	-0.0233347	0.746089	0.391973
ENSG00000105409	ATP1A3|P13637	0.253761	0.000344169	0.000459718	0.0115442	0.872744	0.426111
ENSG00000105426	PTPRS|Q13332	0.0926893	0.223808	0.0964308	0.0773773	0.310181	0.224767
ENSG00000105514	RAB3D|O95716	0.106159	0.139656	0.0665954	0.00435711	0.951795	0.449052
ENSG00000105518	TMEM205|Q6UW68	-0.0133117	0.864837	0.262849	0.0913615	0.241733	0.190338
ENSG00000105519	NA|Q13938	0.501129	7.10891e-12	1.11698e-10	0.528136	3.09866e-13	1.46312e-11
ENSG00000105568	PPP2R1A|P30153	0.227358	0.00139134	0.00149869	0.1151	0.109093	0.10775
ENSG00000105576	TNPO2|O14787	0.158787	0.0266118	0.0173541	0.0828971	0.249265	0.194412
ENSG00000105607	GCDH|Q92947	0.225655	0.00195612	0.0019994	0.24217	0.000867843	0.00226542
ENSG00000105613	MAST1|Q9Y2H9	0.0360037	0.703722	0.226704	0.0234166	0.804677	0.408975
ENSG00000105618	PRPF31|Q8WWY3	0.173099	0.0655106	0.0359413	0.184948	0.0488416	0.0590356
ENSG00000105640	RPL18A|Q02543	0.186247	0.0100865	0.00783227	-0.00160681	0.982446	0.456755
ENSG00000105649	RAB3A|P20336	0.0790856	0.271771	0.111405	0.175772	0.0139751	0.022332
ENSG00000105655	ISYNA1|Q9NPH2	0.308922	4.86591e-05	8.93689e-05	0.315596	3.26088e-05	0.000138351
ENSG00000105662	CRTC1|Q6UUV9	0.1001	0.202199	0.0890163	-0.0779816	0.320941	0.23116
ENSG00000105695	MAG|P20916	0.236531	0.000871258	0.00101776	0.4432	8.67607e-11	1.83347e-09
ENSG00000105701	FKBP8|Q14318	0.25854	0.000262914	0.000369004	-0.0273375	0.704417	0.379917
ENSG00000105711	SCN1B|Q07699	0.100022	0.243116	0.102243	0.215626	0.0110871	0.0184208
ENSG00000105723	GSK3A|P49840	0.202704	0.00448346	0.00398116	0.0364369	0.61306	0.348357
ENSG00000105755	ETHE1|O95571	-0.0572125	0.442993	0.161901	0.0944175	0.204863	0.169035
ENSG00000105767	CADM4|Q8NFZ8	0.0305314	0.671781	0.219193	0.427439	4.60114e-10	8.31475e-09
ENSG00000105778	AVL9|Q8NBF6	0.043749	0.544711	0.189361	0.0837254	0.245779	0.192282
ENSG00000105819	PMPCB|O75439	0.143016	0.0484159	0.0280346	0.0150272	0.836534	0.418197
ENSG00000105835	NAMPT|P43490	0.242509	0.000635919	0.000783736	0.179928	0.0118367	0.0194456
ENSG00000105854	NA|Q15165	0.198376	0.00543524	0.00473685	0.14094	0.0493802	0.0594412
ENSG00000105855	ITGB8|P26012	0.172141	0.0161125	0.0115484	0.174358	0.0147758	0.0233817
ENSG00000105887	LUZP6; MTPN|P58546	0.0806355	0.262458	0.108533	0.040268	0.576214	0.335858
ENSG00000105926	MPP6|Q9NZW5	0.263244	0.00020068	0.000293028	0.293344	3.15583e-05	0.000135069
ENSG00000105928	DFNA5; GSDME|O60443	0.127764	0.0929451	0.0477984	0.137575	0.070253	0.0773181
ENSG00000105953	OGDH|Q02218	0.310918	9.69032e-06	2.33052e-05	0.0919447	0.201111	0.166975
ENSG00000105963	ADAP1|O75689	0.0338106	0.638899	0.211547	0.00931076	0.897212	0.432343
ENSG00000105968	H2AFV|Q71UI9	0.212324	0.00288307	0.00276644	0.180672	0.0114857	0.0189755
ENSG00000105974	CAV1|Q03135	0.136954	0.0562411	0.0318256	0.170111	0.017428	0.0266288
ENSG00000105993	DNAJB6|O75190	0.148989	0.0386471	0.0234465	-0.13803	0.0555826	0.064922
ENSG00000106028	SSBP1|Q04837	-0.0836417	0.245024	0.10287	-0.0694103	0.334949	0.23754
ENSG00000106049	HIBADH|P31937	0.268788	0.000145017	0.000222097	0.272984	0.000112881	0.000395288
ENSG00000106077	ABHD11|Q8NFV4	0.214902	0.0034842	0.00324717	0.0158914	0.830925	0.416725
ENSG00000106089	STX1A|Q16623	0.37561	6.27351e-08	3.07257e-07	0.446675	5.93586e-11	1.33671e-09
ENSG00000106105	GARS|P41250	0.218407	0.00215936	0.00216878	0.0713366	0.321675	0.231378
ENSG00000106153	CHCHD2|Q9Y6H1	0.343087	0.00010946	0.000176555	0.291219	0.00113654	0.00286337
ENSG00000106211	HSPB1|P04792	0.436181	1.84329e-10	1.88408e-09	0.297004	2.48334e-05	0.000109819
ENSG00000106244	PDAP1|Q13442	-0.0508536	0.480174	0.171425	-0.0467407	0.516431	0.313666
ENSG00000106263	EIF3B|P55884	0.0956719	0.185663	0.0830585	-0.0712631	0.324702	0.23264
ENSG00000106278	PTPRZ1|P23471	0.208494	0.00344498	0.00322019	-0.100018	0.164168	0.144847
ENSG00000106299	WASL; ASB15|O00401	0.103751	0.151041	0.070685	0.0766635	0.289288	0.214838
ENSG00000106305	AIMP2|Q13155	0.0568439	0.469696	0.169032	0.059728	0.447422	0.286741
ENSG00000106351	AGFG2|O95081	0.180162	0.0372452	0.0227574	0.105279	0.226034	0.18159
ENSG00000106367	AP1S1|P61966	-0.0324088	0.672082	0.219197	0.00302256	0.968518	0.453075
ENSG00000106399	RPA3|P35244	0.139801	0.0512654	0.0294676	0.0171399	0.812017	0.411133
ENSG00000106524	ANKMY2|Q8IV38	0.215472	0.00282998	0.00272531	0.185246	0.010504	0.0176322
ENSG00000106554	CHCHD3|Q9NX63	0.168903	0.0182543	0.0126776	0.195027	0.00629174	0.0118527
ENSG00000106588	PSMA2|P25787	0.124613	0.0826161	0.0436698	-0.0842479	0.241608	0.190338
ENSG00000106605	BLVRA|P53004	0.256679	0.00029215	0.000402823	-0.00593002	0.934427	0.444082
ENSG00000106615	RHEB|Q15382	0.0570163	0.429729	0.158644	-0.0423322	0.557828	0.328448
ENSG00000106636	YKT6|O15498	0.0999722	0.165463	0.0758011	-0.00746642	0.917705	0.438963
ENSG00000106665	CLIP2|Q9UDT6	0.163926	0.0220276	0.0149127	0.11515	0.108938	0.107669
ENSG00000106682	EIF4H|Q15056	0.141312	0.0487773	0.0282091	0.168499	0.0185382	0.0279626
ENSG00000106701	FSD1L|Q9BXM9	0.151567	0.0344176	0.0212507	-0.0409106	0.570136	0.333782
ENSG00000106771	NA|Q9H330	0.196699	0.0222212	0.0150165	0.177949	0.0389361	0.0503471
ENSG00000106772	PRUNE2|Q8WUY3	-0.0830113	0.252332	0.105178	-0.0819673	0.258367	0.199304
ENSG00000106804	C5|P01031	-0.0306603	0.73015	0.232746	-0.079133	0.372699	0.253621
ENSG00000106809	OGN|P20774	0.337708	1.4679e-06	4.64764e-06	0.414863	1.80692e-09	2.72668e-08
ENSG00000106853	PTGR1|Q14914	0.388239	2.04497e-08	1.15843e-07	0.379494	4.46678e-08	4.67019e-07
ENSG00000106976	DNM1|Q05193	0.107312	0.135383	0.0649199	0.21499	0.0025424	0.00563002
ENSG00000106992	AK1|P00568	0.478287	1.53313e-12	3.00352e-11	0.415841	1.48848e-09	2.31784e-08
ENSG00000107105	ELAVL2|Q12926	0.118771	0.154777	0.0721952	0.0847368	0.310889	0.224836
ENSG00000107130	NCS1|P62166	0.200223	0.00512363	0.00449025	0.0446102	0.536812	0.320847
ENSG00000107223	EDF1|O60869	0.222884	0.00222974	0.00222584	-0.0595486	0.41945	0.274585
ENSG00000107281	NPDC1|Q9NQX5	0.074782	0.322543	0.127172	0.144023	0.0558113	0.065043
ENSG00000107282	APBA1|Q02410	0.0421102	0.629019	0.209011	-0.00603507	0.944825	0.447715
ENSG00000107295	SH3GL2|Q99962	0.269782	0.000136712	0.000212143	0.247864	0.000476444	0.00137283
ENSG00000107317	PTGDS|P41222	0.0288143	0.689255	0.22319	0.0150514	0.834572	0.417696
ENSG00000107362	ABHD17B; FAM108B1|Q5VST6	0.158853	0.0336768	0.0209197	0.0976707	0.19336	0.162662
ENSG00000107581	EIF3A|Q14152	0.0333085	0.643891	0.212675	0.108416	0.131384	0.123754
ENSG00000107651	SEC23IP|Q9Y6Y8	0.16066	0.0503099	0.0290063	-0.0472769	0.56695	0.332482
ENSG00000107679	PLEKHA1|Q9HB21	0.0484242	0.549608	0.190353	0.0547031	0.499014	0.306776
ENSG00000107758	PPP3CB|P16298	0.327477	2.96732e-06	8.35546e-06	0.305092	1.44546e-05	7.02923e-05
ENSG00000107796	ACTA2|P62736	-0.0298116	0.710017	0.227951	0.348832	7.06067e-06	3.73108e-05
ENSG00000107819	SFXN3|Q9BWM7	0.423712	6.74298e-10	5.92598e-09	0.397461	8.74958e-09	1.1435e-07
ENSG00000107863	ARHGAP21|Q5T5U3	-0.0834189	0.327142	0.128501	-0.0863396	0.31043	0.224836
ENSG00000107864	CPEB3|Q8NE35	0.194859	0.0106508	0.0081893	0.205984	0.00687404	0.0125774
ENSG00000107902	LHPP|Q9H008	0.226287	0.00146784	0.00156841	0.186169	0.00916549	0.0159153
ENSG00000107959	PITRM1|Q5JRX3	0.215814	0.00271365	0.00262261	-0.104472	0.15035	0.136523
ENSG00000108010	GLRX3|O76003	0.0209952	0.774301	0.242868	-0.0805818	0.270348	0.20472
ENSG00000108039	XPNPEP1|Q9NQW7	0.0545559	0.448752	0.163561	0.141101	0.0491191	0.059322
ENSG00000108055	SMC3|Q9UQE7	-0.0792729	0.333269	0.130213	-0.115542	0.157733	0.141299
ENSG00000108064	TFAM|Q00059	0.255994	0.000326471	0.000441725	0.198548	0.00563985	0.0109192
ENSG00000108091	CCDC6|Q16204	0.327475	2.96773e-06	8.35546e-06	0.205248	0.0039968	0.00827486
ENSG00000108094	CUL2|Q13617	0.108228	0.132059	0.0635855	0.104071	0.147656	0.134914
ENSG00000108100	CCNY|Q8ND76	-0.000254497	0.99719	0.291125	0.0214714	0.766342	0.397402
ENSG00000108107	RPL28|P46779	0.0875974	0.254589	0.105931	-0.0347775	0.651575	0.361119
ENSG00000108179	PPIF|P30405	0.214896	0.00262067	0.0025511	0.0978818	0.174531	0.150898
ENSG00000108231	LGI1|O95970	0.153099	0.0326162	0.02042	0.0572093	0.426963	0.277394
ENSG00000108262	GIT1|Q9Y2X7	-0.0119368	0.868454	0.263608	0.0400965	0.577841	0.336156
ENSG00000108298	RPL19|P84098	0.142317	0.0682292	0.0372372	0.0765584	0.328386	0.234705
ENSG00000108309	RUNDC3A|Q59EK9	-0.0695233	0.336684	0.131316	0.16939	0.0185228	0.0279626
ENSG00000108344	PSMD3|O43242	-0.0371219	0.606397	0.203872	-0.0256585	0.721798	0.385737
ENSG00000108381	ASPA|P45381	0.291638	3.52491e-05	6.8485e-05	0.480253	1.20597e-12	4.85463e-11
ENSG00000108387	SEPT4|O43236	0.282369	6.3502e-05	0.000112457	0.387152	2.25636e-08	2.68516e-07
ENSG00000108424	KPNB1|Q14974	0.050903	0.479747	0.171403	0.154305	0.0312548	0.0424784
ENSG00000108433	GOSR2|O14653	-0.0104439	0.892158	0.269152	0.0908144	0.23749	0.188008
ENSG00000108439	PNPO|Q9NVS9	0.271174	0.000125827	0.000198861	0.155865	0.0295653	0.0409594
ENSG00000108465	CDK5RAP3|Q96JB5	0.142814	0.0572092	0.0322331	0.0858758	0.254386	0.196849
ENSG00000108479	GALK1|P51570	0.0963829	0.235948	0.0998826	-0.0269875	0.740539	0.391183
ENSG00000108518	PFN1|P07737	0.138398	0.0536699	0.0306561	0.171399	0.0165827	0.0256314
ENSG00000108528	SLC25A11|Q02978	0.179522	0.0120319	0.00901533	0.0728473	0.311508	0.22506
ENSG00000108561	C1QBP|Q07021	0.0454457	0.528131	0.185241	0.0566868	0.431204	0.279177
ENSG00000108578	BLMH|Q13867	0.130206	0.0703651	0.0382377	0.0981789	0.17322	0.15017
ENSG00000108588	CCDC47|Q96A33	-0.130011	0.0854672	0.0447497	0.0507025	0.503954	0.308333
ENSG00000108654	DDX5|P17844	0.302528	1.80786e-05	3.92617e-05	0.0283376	0.694892	0.377281
ENSG00000108666	C17orf75|Q9HAS0	0.0215466	0.825647	0.254391	-0.0371887	0.703725	0.379683
ENSG00000108671	PSMD11|O00231	0.0195647	0.786025	0.245458	0.0464428	0.51911	0.314362
ENSG00000108679	LGALS3BP|Q08380	0.260496	0.000253411	0.000358341	0.270674	0.00014054	0.00047841
ENSG00000108774	RAB5C|P51148	0.139801	0.0512668	0.0294676	0.0458543	0.524426	0.316027
ENSG00000108797	CNTNAP1|P78357	0.111476	0.120779	0.0589851	0.061587	0.392386	0.263345
ENSG00000108821	COL1A1|P02452	0.260003	0.000260594	0.000366842	0.402124	6.76059e-09	8.99621e-08
ENSG00000108825;ENSG00000266967	AARSD1; PTGES3L-AARSD1|Q9BTE6	0.194628	0.0177696	0.0124143
ENSG00000108828	VAT1|Q99536	0.341558	1.02543e-06	3.40731e-06	0.368876	1.11884e-07	1.02357e-06
ENSG00000108829	LRRC59|Q96AG4	0.120743	0.0926859	0.0477218	0.0299038	0.678148	0.371081
ENSG00000108852	MPP2|Q14168	0.0428597	0.551891	0.190799	0.134381	0.0610727	0.069138
ENSG00000108861	DUSP3|P51452	0.334241	1.79285e-06	5.53292e-06	0.29187	3.47244e-05	0.000145639
ENSG00000108883	EFTUD2|Q15029	0.0950187	0.230539	0.0983614	-0.0257239	0.746006	0.391973
ENSG00000108946	PRKAR1A|P10644	0.0306116	0.670968	0.219003	0.019198	0.789942	0.40443
ENSG00000108953	YWHAE|P62258	0.035274	0.624445	0.208449	-0.0194337	0.787424	0.40357
ENSG00000108984	MAP2K6|P52564	0.0581103	0.540955	0.188474	-0.0496469	0.601526	0.34394
ENSG00000109016	DHRS7B|Q6IAN0	0.207327	0.0297577	0.0189073	0.120525	0.209763	0.171916
ENSG00000109062	SLC9A3R1|O14745	0.15659	0.028808	0.0184159	0.158993	0.026413	0.0372827
ENSG00000109107	ALDOC|P09972	0.267741	0.000154279	0.000232869	0.222884	0.00173689	0.00409401
ENSG00000109133	TMEM33|P57088	-0.0796653	0.269509	0.11066	0.0904182	0.209911	0.171941
ENSG00000109180	OCIAD1|Q9NX40	0.1113	0.122342	0.0595779	0.0196932	0.7852	0.403136
ENSG00000109189	USP46|P62068	0.172182	0.0208185	0.0141656	0.0854452	0.254091	0.196787
ENSG00000109270	LAMTOR3|Q9UHA4	0.0800189	0.267382	0.109989	-0.0644807	0.371729	0.253385
ENSG00000109332	UBE2D3|P61077	-0.085221	0.238644	0.100768	-0.109489	0.129581	0.122529
ENSG00000109339	MAPK10|P53779	-0.00948107	0.895613	0.269856	0.161772	0.0242258	0.0346634
ENSG00000109390	NDUFC1|O43677	0.037331	0.651267	0.214359	-0.0664716	0.420562	0.274698
ENSG00000109472	CPE|P16870	0.372699	8.06903e-08	3.81295e-07	0.248528	0.000459505	0.00134075
ENSG00000109475	RPL34|P49207	-0.0166719	0.828653	0.254729	-0.115063	0.13398	0.125552
ENSG00000109501	WFS1|O76024	0.281112	7.49109e-05	0.000129253	0.303671	1.76162e-05	8.23827e-05
ENSG00000109519	GRPEL1|Q9HAV7	0.301313	1.86503e-05	4.03171e-05	0.194377	0.00647117	0.0120913
ENSG00000109572	CLCN3|P51790	0.0967811	0.330792	0.129609	-0.0898011	0.367012	0.251388
ENSG00000109606	DHX15|O43143	0.285611	7.76361e-05	0.000133222	0.213606	0.00341783	0.00722958
ENSG00000109654	TRIM2|Q9C040	0.230856	0.00116637	0.00129035	0.291724	3.50527e-05	0.000146596
ENSG00000109736	MFSD10|Q14728	-0.153987	0.0779202	0.0416322	0.175343	0.0443267	0.0549859
ENSG00000109756	RAPGEF2|Q9Y4G8	0.144302	0.0441509	0.0259814	0.180379	0.0116226	0.01918
ENSG00000109846	CRYAB|P02511	0.158127	0.0272556	0.0176272	0.295806	2.68697e-05	0.000117756
ENSG00000109919	MTCH2|Q9Y6C9	0.0900622	0.21053	0.092036	-0.013483	0.8516	0.420699
ENSG00000109971	HSPA8|P11142	0.30197	1.78474e-05	3.90207e-05	0.247583	0.000483793	0.00139127
ENSG00000110047	EHD1|Q9H4M9	0.293678	3.08794e-05	6.17821e-05	0.273747	0.000107806	0.000383012
ENSG00000110048	OSBP|P22059	0.137659	0.0562491	0.0318256	0.0518194	0.474175	0.297249
ENSG00000110075	PPP6R3|Q5H9R7	0.169367	0.104595	0.052457	-0.071778	0.49415	0.304553
ENSG00000110090	CPT1A|P50416	0.0821598	0.258506	0.107229	0.245439	0.000621026	0.00173149
ENSG00000110107	PRPF19|Q9UMS4	0.33138	2.22196e-06	6.50915e-06	0.0989493	0.168745	0.147552
ENSG00000110108	TMEM109|Q9BVC6	0.0332024	0.64667	0.213294	0.0394172	0.586265	0.339323
ENSG00000110169	HPX|P02790	0.31332	9.64106e-06	2.32462e-05
ENSG00000110171	TRIM3|O75382	0.0458455	0.524505	0.184244	0.102237	0.154964	0.139416
ENSG00000110172	CHORDC1|Q9UHD1	0.586224	6.34137e-19	4.96929e-17	0.384963	4.1541e-08	4.57186e-07
ENSG00000110218	PANX1|Q96RD7	0.110556	0.193473	0.0859799	0.00858422	0.919819	0.439279
ENSG00000110244	APOA4|P06727	0.115287	0.258302	0.107213
ENSG00000110245	APOC3|P02656	0.241737	0.00351178	0.00326608
ENSG00000110321	EIF4G2|P78344	0.176815	0.0134084	0.00985825	0.0813306	0.258353	0.199304
ENSG00000110344	UBE4A|Q14139	0.09964	0.211442	0.0922219	-0.0418646	0.600308	0.343378
ENSG00000110367	DDX6|P26196	0.148587	0.0381639	0.023226	0.104078	0.147627	0.134914
ENSG00000110400	PVRL1; NECTIN1|Q15223	0.27821	8.21484e-05	0.000139751	0.238408	0.000789903	0.00208705
ENSG00000110435	PDHX|O00330	0.237385	0.000833337	0.000981996	0.256076	0.000302266	0.000935398
ENSG00000110436	SLC1A2|P43004	0.425106	5.84781e-10	5.28753e-09	0.369007	1.10651e-07	1.01866e-06
ENSG00000110442	COMMD9|Q9P000	-0.0315878	0.665274	0.217674	-0.107104	0.141341	0.130848
ENSG00000110514	MADD|Q8WXG6	0.245446	0.000543231	0.00068476	0.20123	0.0047893	0.00950268
ENSG00000110536	PTPMT1|Q8WUK0	0.111294	0.258354	0.107213	0.0534766	0.587956	0.339886
ENSG00000110619	CARS|P49589	0.135336	0.0592404	0.0331393	0.0955506	0.183929	0.156527
ENSG00000110651	CD81|P60033	0.209445	0.00329699	0.00310967	0.219191	0.00207914	0.00475523
ENSG00000110696	C11orf58|O00193	0.0539884	0.488341	0.173748	-0.00487341	0.95016	0.448645
ENSG00000110700	RPS13|P62277	0.146237	0.0413563	0.0247682	0.01705	0.812985	0.411341
ENSG00000110711	AIP|O00170	0.165845	0.0204995	0.0139788	0.141992	0.047691	0.0582217
ENSG00000110717	NDUFS8|O00217	0.227604	0.00137433	0.00148718	0.140514	0.0500793	0.0601838
ENSG00000110801	PSMD9|O00233	0.0785589	0.291816	0.11742	0.105312	0.157101	0.140819
ENSG00000110871	COQ5|Q5HYK3	0.0981721	0.328718	0.128958	0.0559847	0.578161	0.336156
ENSG00000110880	CORO1C|Q9ULV4	0.155688	0.0297536	0.0189073	0.0516637	0.473198	0.296837
ENSG00000110917	MLEC|Q14165	0.000800677	0.991276	0.289758	0.0882364	0.227294	0.182203
ENSG00000110931	CAMKK2|Q96RR4	0.368659	1.42932e-07	6.10939e-07	0.255469	0.000348506	0.00105616
ENSG00000110955	ATP5B|P06576	0.261171	0.000226187	0.000324727	0.134916	0.06004	0.0684453
ENSG00000110958	PTGES3|Q15185	0.171732	0.0163703	0.0116733	0.123794	0.084669	0.0889152
ENSG00000111052	LIN7A|O14910	0.0430642	0.549994	0.190353	0.155527	0.029925	0.0413748
ENSG00000111058	ACSS3|Q9H6R3	0.0673869	0.350517	0.135308	0.0644483	0.37197	0.253385
ENSG00000111110	PPM1H|Q9ULR3	0.101022	0.159954	0.0739497	2.85343e-05	0.999684	0.460649
ENSG00000111142	METAP2|P50579	0.102449	0.257527	0.107011	0.0896139	0.322279	0.231427
ENSG00000111144	LTA4H|P09960	0.34473	8.01283e-07	2.80108e-06	-0.00737625	0.918484	0.439071
ENSG00000111229	ARPC3|O15145	-0.0912123	0.204739	0.089924	0.0677943	0.34635	0.242111
ENSG00000111237	VPS29|Q9UBQ0	0.231012	0.00115719	0.00128396	0.0389931	0.58836	0.339886
ENSG00000111275	ALDH2|P05091	0.350726	4.98919e-07	1.81846e-06	0.371866	8.66764e-08	8.29234e-07
ENSG00000111276	CDKN1B|P46527	0.340531	5.52554e-06	1.40812e-05	0.197222	0.00994136	0.01696
ENSG00000111344	RASAL1|O95294	0.274248	0.00015192	0.000230047	0.240448	0.000947054	0.00244059
ENSG00000111348	ARHGDIB|P52566	0.386821	5.82869e-08	2.91545e-07	0.353826	8.34412e-07	5.7612e-06
ENSG00000111361	EIF2B1|Q14232	0.0455611	0.570978	0.19482	-0.00461646	0.954241	0.449412
ENSG00000111530	CAND1|Q86VP6	0.215964	0.00242734	0.00239262	-0.109826	0.126412	0.120033
ENSG00000111540	RAB5B|P61020	0.0264928	0.713143	0.22872	0.110176	0.125201	0.119235
ENSG00000111605	CPSF6|Q16630	0.0414766	0.581449	0.198	0.0421401	0.575415	0.335564
ENSG00000111640	GAPDH|P04406	0.177618	0.0129866	0.00962337	-0.0821332	0.253669	0.196564
ENSG00000111652	COPS7A|Q9UBW8	-0.0080675	0.910876	0.273221	-0.00857216	0.905326	0.435197
ENSG00000111667	USP5|P45974	0.148956	0.0376827	0.02298	0.124412	0.0831156	0.0879629
ENSG00000111669	TPI1|P60174	0.00297572	0.967067	0.284717	-0.164252	0.021761	0.0317892
ENSG00000111674	ENO2|P09104	0.181738	0.0109993	0.00838869	-0.229814	0.00122962	0.00308196
ENSG00000111678	C12orf57|Q99622	-0.031775	0.704387	0.226763	0.0543142	0.516436	0.313666
ENSG00000111696	NT5DC3|Q86UY8	0.446702	5.91832e-11	7.04472e-10	0.452321	3.17473e-11	8.15266e-10
ENSG00000111716	LDHB|P07195	0.240936	0.000691369	0.000841051	0.193116	0.00683258	0.0125774
ENSG00000111726	CMAS|Q8NFW8	0.116142	0.105904	0.0530568	0.0233312	0.746126	0.391973
ENSG00000111731	C2CD5; KIAA0528|Q86YS7	-0.16363	0.0277346	0.0178633	0.0330874	0.658358	0.363513
ENSG00000111737	RAB35|Q15286	0.116631	0.104431	0.0524305	0.208872	0.0033855	0.00717154
ENSG00000111775	COX6A1|P12074	-0.0311281	0.665748	0.217753	0.189781	0.00787702	0.0139589
ENSG00000111799	COL12A1|Q99715	0.0816607	0.315629	0.12497	-0.0953687	0.240938	0.189916
ENSG00000111832	RWDD1|Q9H446	0.121401	0.215098	0.0935997	0.0320708	0.744154	0.391973
ENSG00000111897	SERINC1|Q9NRX5	-0.0805246	0.296549	0.11907	-0.132788	0.0843065	0.088716
ENSG00000111906	HDDC2|Q7Z4H3	0.323104	3.26695e-05	6.46758e-05	0.247219	0.00168013	0.00399886
ENSG00000111907	TPD52L1|Q16890	0.353542	2.10214e-06	6.21622e-06	0.368469	7.10024e-07	4.97273e-06
ENSG00000111911	HINT3|Q9NQE9	0.154493	0.0310472	0.0195418	0.274054	0.000105823	0.000376883
ENSG00000111912	NCOA7|Q8NI08	0.105109	0.146797	0.0692282	0.06042	0.405128	0.268858
ENSG00000112081	SRSF3|P84103	0.146821	0.0405434	0.0243923	0.0435572	0.545432	0.323754
ENSG00000112137	PHACTR1|Q9C0D0	0.242958	0.00108416	0.00122242	0.105489	0.161097	0.143082
ENSG00000112186	CAP2|P40123	0.383991	2.99749e-08	1.59249e-07	0.316847	6.39482e-06	3.4038e-05
ENSG00000112210	RAB23|Q9ULC3	0.13242	0.0649809	0.0357968	0.114502	0.110957	0.109149
ENSG00000112290	WASF1|Q92558	0.189453	0.0079868	0.00646894	0.18707	0.00882773	0.0153829
ENSG00000112294	ALDH5A1|P51649	0.331193	2.25308e-06	6.55944e-06	0.282514	6.29269e-05	0.000238009
ENSG00000112304	ACOT13|Q9NPJ3	0.238388	0.000790736	0.00094482	0.287853	4.49368e-05	0.000182712
ENSG00000112305	SMAP1|Q8IYB5	0.3508	4.95985e-07	1.8148e-06	0.198514	0.00540217	0.0105573
ENSG00000112306	RPS12|P25398	0.159412	0.0260132	0.0170227	0.102013	0.155875	0.139977
ENSG00000112335	SNX3|O60493	0.128313	0.0738289	0.0398082	0.0264275	0.713819	0.382311
ENSG00000112339	HBS1L|Q9Y450	0.0431148	0.633065	0.20991	-0.00555752	0.950952	0.448875
ENSG00000112379	KIAA1244; ARFGEF3|Q5TH69	0.0981658	0.17216	0.0780584	0.0558519	0.438032	0.282699
ENSG00000112425	EPM2A|O95278	0.103723	0.285404	0.115433	0.0747089	0.442227	0.284658
ENSG00000112514	CUTA|O60888	0.0752385	0.295849	0.118891	-0.0137137	0.84909	0.419951
ENSG00000112531	QKI|Q96PU8	0.324055	4.03848e-06	1.06975e-05	0.301211	1.97398e-05	9.02946e-05
ENSG00000112640	PPP2R5D|Q14738	0.0439316	0.54198	0.188694	0.0385261	0.592839	0.341239
ENSG00000112667	C6orf108; DNPH1|O43598	0.162407	0.0240342	0.015916	0.143063	0.0471669	0.05778
ENSG00000112685	EXOC2|Q96KP1	-0.0205599	0.775424	0.243058	0.0594934	0.408707	0.270455
ENSG00000112695	COX7A2|P14406	-0.00604594	0.933148	0.278077	0.0713683	0.32146	0.231337
ENSG00000112697	TMEM30A|Q9NV96	0.282403	6.33645e-05	0.000112425	0.0196512	0.785102	0.403136
ENSG00000112972	HMGCS1|Q01581	0.145102	0.128638	0.0622894	0.102239	0.285628	0.21301
ENSG00000112992	NNT|Q13423	0.41604	1.4594e-09	1.20382e-08	0.379832	4.33556e-08	4.63226e-07
ENSG00000113013	HSPA9|P38646	0.302669	1.70277e-05	3.74253e-05	0.253799	0.000343424	0.00104292
ENSG00000113048	MRPS27|Q92552	0.159721	0.0524919	0.0300432	0.0629541	0.447177	0.286741
ENSG00000113068	PFDN1|O60925	0.019515	0.788185	0.245829	-0.1279	0.0770719	0.0832578
ENSG00000113194	FAF2|Q96CS3	-0.114962	0.111382	0.0553882	-0.0959931	0.184183	0.15665
ENSG00000113231	PDE8B|O95263	-0.0132891	0.883061	0.266921	-0.0932833	0.3008	0.220039
ENSG00000113282	CLINT1|Q14677	0.0855514	0.239299	0.100954	0.0491229	0.499775	0.307042
ENSG00000113312	TTC1|Q99614	0.293326	3.81863e-05	7.37346e-05	0.155259	0.0319797	0.0432628
ENSG00000113319	RASGRF2|O14827	0.227949	0.00139043	0.00149869	0.280564	7.41891e-05	0.000277735
ENSG00000113327	GABRG2|P18507	0.18992	0.00783061	0.00635886	0.176532	0.01356	0.0217488
ENSG00000113368	LMNB1|P20700	0.0942653	0.199396	0.0882367	0.0539684	0.463197	0.293002
ENSG00000113384	GOLPH3|Q9H4A6	0.15063	0.0401513	0.0241874	0.0884168	0.230113	0.183959
ENSG00000113387	SUB1|P53999	0.29548	3.02185e-05	6.07507e-05	0.219426	0.0021693	0.00493626
ENSG00000113407	TARS|P26639	0.157288	0.0280941	0.0180208	-0.0326431	0.65053	0.360825
ENSG00000113441	LNPEP|Q9UIQ6	0.02649	0.734775	0.233666	-0.00805561	0.917958	0.438963
ENSG00000113448	PDE4D|Q08499	-0.0894381	0.304099	0.121376	-0.0173621	0.842174	0.418498
ENSG00000113552	GNPDA1|P46926	0.158359	0.027028	0.0175208	-0.0465987	0.517708	0.313883
ENSG00000113558	SKP1|P63208	0.133974	0.061868	0.0342828	0.146578	0.0408803	0.0520336
ENSG00000113575	PPP2CA|P67775	0.154993	0.0304999	0.0192488	0.0422529	0.55754	0.328448
ENSG00000113578	FGF1|P05230	0.334876	3.1749e-06	8.88554e-06	0.415718	3.99094e-09	5.40903e-08
ENSG00000113595	TRIM23|P36406	0.0247505	0.745089	0.23582	0.0710214	0.350319	0.243949
ENSG00000113643	RARS|P54136	-0.0868187	0.227493	0.0975641	-0.0253601	0.724902	0.385989
ENSG00000113648	H2AFY|O75367	0.207356	0.00363018	0.00334672	-0.0748569	0.298312	0.219394
ENSG00000113657	DPYSL3|Q14195	0.468244	5.10294e-12	8.56889e-11	0.519706	6.95431e-15	4.07176e-13
ENSG00000113712	CSNK1A1|P48729	-0.0276538	0.765291	0.240765	0.178474	0.0521384	0.062047
ENSG00000113719	ERGIC1|Q969X5	0.0241117	0.773444	0.242761	-0.0622533	0.456959	0.290141
ENSG00000113758	DBN1|Q16643	0.307354	1.23889e-05	2.84145e-05	0.18349	0.0102388	0.0172862
ENSG00000113851	CRBN|Q96SW2	-0.0111526	0.899005	0.270482	0.111703	0.202252	0.167638
ENSG00000113889	KNG1|P01042	0.228228	0.00874542	0.00698709
ENSG00000114021	NIT2|Q9NQR4	0.270084	0.000134276	0.000209052	0.231491	0.0011293	0.00285004
ENSG00000114023	FAM162A|Q96A26	0.185322	0.00949375	0.00744579	0.192487	0.00701966	0.0127799
ENSG00000114030	KPNA1|P52294	-0.0682827	0.474384	0.169939	-0.06781	0.477455	0.298842
ENSG00000114054	PCCB|P05166	-0.0591954	0.411063	0.153269	-0.0873876	0.224449	0.181013
ENSG00000114062	UBE3A|Q05086	0.0443467	0.672961	0.219197	-0.0707295	0.500496	0.307042
ENSG00000114098	ARMC8|Q8IUR7	0.127881	0.16575	0.0758464	-0.00967635	0.916816	0.438721
ENSG00000114115	RBP1|P09455	0.277586	8.53547e-05	0.000144359	0.262342	0.00021142	0.000684662
ENSG00000114209	PDCD10|Q9BUL8	0.0481101	0.535731	0.186931	0.054037	0.48663	0.302168
ENSG00000114279	FGF12|P61328	-0.031972	0.657254	0.215681	0.113352	0.114614	0.111696
ENSG00000114302	PRKAR2A|P13861	-0.108072	0.132619	0.0637897	-0.070321	0.328631	0.234724
ENSG00000114353	GNAI2|P04899	0.0836564	0.24494	0.10287	0.145571	0.0423003	0.0533245
ENSG00000114354	TFG|Q92734	-0.0022018	0.975629	0.286226	0.0940807	0.190798	0.161225
ENSG00000114383	TUSC2|O75896	0.151862	0.073269	0.0395956	-0.0224686	0.792164	0.404865
ENSG00000114391	RPL24|P83731	0.155538	0.0303428	0.0191737	0.0147484	0.838271	0.418498
ENSG00000114416	FXR1|P51114	-0.024268	0.757014	0.23872	-0.00894404	0.909224	0.436211
ENSG00000114450	GNB4|Q9HAV0	0.268182	0.000150312	0.000228717	0.26253	0.00020914	0.000678778
ENSG00000114480	GBE1|Q04446	0.127486	0.0829122	0.0437771	0.0636851	0.387824	0.261319
ENSG00000114520	SNX4|O95219	0.0386023	0.59307	0.200683	-0.120549	0.0940696	0.0963575
ENSG00000114544	SLC41A3|Q96GZ6	-0.0689723	0.393791	0.148181	0.0110652	0.891307	0.430805
ENSG00000114554	PLXNA1|Q9UIW2	0.3798	4.34803e-08	2.23426e-07	0.377749	5.20582e-08	5.40428e-07
ENSG00000114573	ATP6V1A|P38606	0.260493	0.000235156	0.000336064	0.174526	0.0146785	0.0232529
ENSG00000114631	PODXL2|Q9NZ53	0.119087	0.158077	0.0733707	0.0370345	0.6617	0.365009
ENSG00000114646	CSPG5|O95196	0.0903762	0.230244	0.0983249	0.205554	0.0059131	0.0113587
ENSG00000114698	PLSCR4|Q9NRQ2	0.413932	8.61203e-08	4.02904e-07	0.401352	2.27138e-07	1.8168e-06
ENSG00000114742	WDR48|Q8TAF3	0.239735	0.00323202	0.00305506	0.016787	0.838978	0.418498
ENSG00000114744	COMMD2|Q86X83	0.123809	0.0986966	0.0500323	-0.0406111	0.589365	0.34016
ENSG00000114757	PEX5L|Q8IYB4	0.0543295	0.453001	0.164663	0.0479535	0.507814	0.309844
ENSG00000114779	ABHD14B|Q96IU4	0.334604	2.52774e-06	7.31378e-06	0.272669	0.000147114	0.000497319
ENSG00000114850	SSR3|Q9UNL2	0.0319813	0.714785	0.229169	0.0727681	0.405192	0.268858
ENSG00000114867	EIF4G1|Q04637	0.0229896	0.749719	0.236816	-0.0859578	0.232153	0.184966
ENSG00000114942	EEF1B2|P24534	0.238096	0.000802897	0.000955531	0.144208	0.0442907	0.0549859
ENSG00000114948	ADAM23|O75077	0.0767971	0.285929	0.115526	0.175939	0.0138827	0.0222086
ENSG00000114978	MOB1A|Q9H8S9	0.328039	0.000109113	0.000176297	0.305542	0.000330657	0.00100833
ENSG00000115042	FAHD2A|Q96GK7	0.0351879	0.625292	0.208461	0.101326	0.158694	0.141726
ENSG00000115053	NCL|P19338	0.294306	2.96403e-05	6.00699e-05	0.024848	0.73024	0.387463
ENSG00000115073	ACTR1B|P42025	0.121579	0.0904298	0.0467232	0.068478	0.341497	0.2409
ENSG00000115091	ACTR3|P61158	0.120439	0.0935167	0.0480279	-0.0956835	0.183317	0.156279
ENSG00000115159	GPD2|P43304	0.156546	0.028853	0.0184196	0.137273	0.0556631	0.064922
ENSG00000115194	SLC30A3|Q99726	0.423638	7.51832e-10	6.48614e-09	0.420998	9.81438e-10	1.57866e-08
ENSG00000115204	MPV17|P39210	0.0470461	0.521447	0.183513	0.0595341	0.41704	0.273887
ENSG00000115216	NRBP1|Q9UHY1	0.2119	0.00294089	0.00281331	0.0663305	0.356886	0.246429
ENSG00000115233	PSMD14|O00487	0.0749223	0.330096	0.129391	0.04289	0.577526	0.336156
ENSG00000115252	PDE1A|P54750	0.289695	3.99449e-05	7.68148e-05	0.259174	0.000253579	0.000801679
ENSG00000115255	REEP6|Q96HR9	-0.00765463	0.936448	0.278757	0.0245761	0.797925	0.407099
ENSG00000115268	RPS15|P62841	0.22372	0.00214371	0.00215829	-0.019001	0.796858	0.406696
ENSG00000115271	GCA|P28676	0.182915	0.0198173	0.0135925	0.27311	0.000437604	0.00129665
ENSG00000115275	MOGS|Q13724	-0.0607517	0.427193	0.157968	-0.0469935	0.539241	0.321644
ENSG00000115286	NDUFS7|O75251	0.222027	0.00186191	0.0019156	0.0271105	0.707486	0.38073
ENSG00000115306	SPTBN1|Q01082	0.0558165	0.438323	0.160695	0.116033	0.106234	0.105711
ENSG00000115310	RTN4|Q9NQC3	0.455582	2.20009e-11	3.04246e-10	0.41398	1.78971e-09	2.72668e-08
ENSG00000115317	HTRA2|O43464	-0.197689	0.0290611	0.0185273	-0.118677	0.192937	0.162586
ENSG00000115365	LANCL1|O43813	0.162605	0.0231357	0.0154264	0.225659	0.00151436	0.00366996
ENSG00000115415	STAT1|P42224	0.288158	4.40713e-05	8.25509e-05	0.273482	0.000109541	0.000385832
ENSG00000115419	GLS|O94925	0.384805	2.78676e-08	1.50606e-07	0.24819	0.000468062	0.00135583
ENSG00000115484	CCT4|P50991	0.179904	0.011848	0.00892018	0.0739041	0.304522	0.221855
ENSG00000115504	EHBP1|Q8NDI1	-0.177632	0.0291079	0.0185395	-0.0140771	0.863789	0.424024
ENSG00000115520	COQ10B|Q9H8M1	0.0623342	0.42639	0.157733	0.0828	0.290367	0.215094
ENSG00000115524	SF3B1|O75533	0.0226608	0.775392	0.243058	-0.0922647	0.244395	0.191818
ENSG00000115541	HSPE1|P61604	0.144695	0.0435712	0.0257527	0.154936	0.0305617	0.0418083
ENSG00000115561	CHMP3; RNF103-CHMP3|Q9Y3E7	-0.100425	0.216784	0.0940286	0.159319	0.0491735	0.0593388
ENSG00000115677	HDLBP|Q00341	0.0543153	0.463992	0.167492	-0.0484345	0.513818	0.312725
ENSG00000115685	PPP1R7|Q15435	0.121852	0.0897035	0.04645	0.155389	0.030073	0.0413748
ENSG00000115756	HPCAL1|P37235	0.353408	4.02359e-07	1.50741e-06	0.319032	5.47409e-06	2.98982e-05
ENSG00000115806	GORASP2|Q9H8Y8	0.00729433	0.921287	0.275639	0.0281768	0.702635	0.379339
ENSG00000115808	STRN|O43815	-0.0571663	0.438326	0.160695	0.0624246	0.397305	0.265516
ENSG00000115839	RAB3GAP1|Q15042	0.100986	0.160106	0.0739835	0.187525	0.00866133	0.0151109
ENSG00000115840	SLC25A12|O75746	0.16329	0.0225546	0.0151821	0.104278	0.146848	0.134427
ENSG00000115866	DARS|P14868	0.18197	0.0108958	0.0083572	0.123247	0.0860651	0.0901776
ENSG00000115875	SRSF7|Q16629	0.100566	0.162953	0.0748576	-0.057765	0.423686	0.276
ENSG00000115896	PLCL1|Q15111	0.23133	0.00172865	0.00180416	0.303868	3.20249e-05	0.000136269
ENSG00000115902	SLC1A4|P43007	0.171854	0.0162932	0.0116336	0.131514	0.0668544	0.0744569
ENSG00000115944	COX7A2L|O14548	0.141711	0.0481377	0.0278907	0.0467782	0.516095	0.313666
ENSG00000115977	AAK1|Q2M2I8	0.233086	0.0010409	0.00118482	0.235433	0.000922331	0.00238527
ENSG00000116005	PCYOX1|Q9UHG3	0.268049	0.000151501	0.000229782	0.0166054	0.817776	0.412766
ENSG00000116030	SUMO1|P63165	0.172985	0.0694324	0.0378061	-0.0905382	0.344647	0.241667
ENSG00000116096	SPR|P35270	0.280488	7.13782e-05	0.000123839	0.223166	0.00171301	0.00405731
ENSG00000116106	EPHA4|P54764	0.255095	0.000355783	0.000472547	0.0862118	0.23444	0.186299
ENSG00000116120	FARSB|Q9NSD9	0.387475	2.1914e-08	1.23395e-07	0.371322	9.08178e-08	8.63214e-07
ENSG00000116141	MARK1|Q9P0L2	0.109202	0.170616	0.0776198	0.11103	0.163528	0.144457
ENSG00000116147	TNR|Q92752	0.223876	0.00165411	0.00173793	0.195793	0.00608573	0.0115578
ENSG00000116161	CACYBP|Q9HB71	0.52502	3.29635e-15	8.61039e-14	0.302404	1.73337e-05	8.18459e-05
ENSG00000116171	SCP2|P22307	0.273334	0.000110521	0.00017796	0.0986349	0.170109	0.148226
ENSG00000116251	RPL22|P35268	-0.0091337	0.899156	0.270482	0.112738	0.116606	0.113259
ENSG00000116266	STXBP3|O00186	0.188432	0.00850841	0.00680931	0.129374	0.0721934	0.0789786
ENSG00000116288	PARK7|Q99497	0.153856	0.0317555	0.0199446	-0.0496118	0.490974	0.303618
ENSG00000116337	AMPD2|Q01433	0.277394	0.000106759	0.000173127	0.203174	0.00493163	0.0097287
ENSG00000116350	SRSF4|Q08170	0.0749434	0.317372	0.125449	0.0436173	0.560979	0.330038
ENSG00000116353	MECR|Q9BV79	0.0736831	0.307234	0.122471	0.0414756	0.565831	0.331959
ENSG00000116455	WDR77|Q9BQA1	0.0410897	0.605931	0.203872	-0.126541	0.110826	0.109093
ENSG00000116459	ATP5F1|P24539	0.0920337	0.200673	0.0886351	-0.0045322	0.94986	0.448645
ENSG00000116473	RAP1A|P62834	-0.137404	0.0554291	0.0315133	0.183995	0.0100282	0.0170683
ENSG00000116489	CAPZA1|P52907	0.104364	0.14651	0.0691625	0.165643	0.0206557	0.030448
ENSG00000116521	SCAMP3|O14828	-0.0698885	0.331621	0.12988	0.0423503	0.556632	0.328448
ENSG00000116544	DLGAP3|O95886	0.0520745	0.559373	0.192537	0.0716975	0.421256	0.274907
ENSG00000116560	SFPQ|P23246	0.183802	0.0101083	0.00784271	0.101339	0.158641	0.141726
ENSG00000116584	ARHGEF2|Q92974	0.258847	0.000258353	0.000364234	0.241509	0.000670682	0.00182814
ENSG00000116649	SRM|P19623	0.194793	0.00635575	0.00536987	0.0926474	0.197675	0.165152
ENSG00000116661	FBXO2|Q9UK22	0.1324	0.065021	0.0357979	0.199441	0.00518561	0.0101749
ENSG00000116675	DNAJC6|O75061	0.266859	0.000162503	0.000242556	0.140949	0.0493663	0.0594412
ENSG00000116688	MFN2|O95140	0.199293	0.00521955	0.00457005	0.0356152	0.621095	0.350937
ENSG00000116747	TROVE2|P10155	0.0566688	0.431351	0.158943	0.114644	0.110513	0.108859
ENSG00000116750	UCHL5|Q9Y5K5	0.431781	3.62028e-10	3.54384e-09	0.198185	0.00572992	0.0110358
ENSG00000116791	CRYZ|Q08257	0.624077	1.90759e-22	2.24227e-20	0.638944	9.14801e-24	2.67809e-21
ENSG00000116863	ADPRHL2|Q9NX46	0.12378	0.131269	0.0633602	-0.0860449	0.295119	0.217404
ENSG00000116871	MAP7D1|Q3KQU3	0.36811	1.19396e-07	5.27113e-07	0.0622739	0.387118	0.261007
ENSG00000116903	EXOC8|Q8IYI6	0.0301734	0.676206	0.219874	0.0875128	0.22499	0.181026
ENSG00000116918	TSNAX|Q99598	0.179715	0.0119387	0.00896395	0.109602	0.127193	0.120505
ENSG00000116954	RRAGC|Q9HB90	0.0489943	0.538393	0.18779	-0.0458166	0.56509	0.331923
ENSG00000116962	NID1|P14543	0.135996	0.0593193	0.0331439	0.204092	0.00441401	0.00886287
ENSG00000116983	HPCAL4|Q9UM19	0.380161	4.21174e-08	2.17612e-07	0.364397	1.63213e-07	1.38095e-06
ENSG00000117016	RIMS3|Q9UJD0	-0.136298	0.083731	0.0441103	-0.0431705	0.58543	0.338974
ENSG00000117020	AKT3|Q9Y243	0.241063	0.000806813	0.000955531	0.0701045	0.336487	0.238284
ENSG00000117054	ACADM|P11310	0.240165	0.000743533	0.000897542	0.0774917	0.282834	0.211548
ENSG00000117115	PADI2|Q9Y2J8	0.526729	2.58525e-15	6.94586e-14	0.576419	1.16994e-18	1.90279e-16
ENSG00000117118	SDHB|P21912	0.171213	0.0167027	0.0118562	0.131367	0.0671624	0.0745898
ENSG00000117122	MFAP2|P55001	-0.0386556	0.664862	0.217624
ENSG00000117154	IGSF21|Q96ID5	0.26481	0.000190437	0.000278938	0.244743	0.000583223	0.00164172
ENSG00000117228	GBP1|P32455	0.0821493	0.436279	0.160194	0.13985	0.183651	0.156473
ENSG00000117266	NA|Q07002	0.158626	0.0275696	0.0177936	0.190389	0.00799949	0.0141417
ENSG00000117305	HMGCL|P35914	0.202834	0.00836752	0.00671943	0.0560042	0.470883	0.295945
ENSG00000117308	GALE|Q14376	0.035024	0.679022	0.220561	-0.105302	0.212325	0.173529
ENSG00000117394	SLC2A1|P11166	0.293041	3.21863e-05	6.39885e-05	0.236789	0.000859627	0.00225095
ENSG00000117419	ERI3|O43414	0.0119795	0.874257	0.264789	-0.055636	0.462026	0.292641
ENSG00000117448	AKR1A1|P14550	0.195007	0.00629719	0.00533477	0.0172513	0.810819	0.410813
ENSG00000117450	PRDX1|Q06830	0.422305	7.77965e-10	6.65058e-09	0.384466	2.8726e-08	3.31085e-07
ENSG00000117480	FAAH|O00519	0.227504	0.0274383	0.017721	0.171526	0.0983241	0.0995313
ENSG00000117500	TMED5|Q9Y3A6	-0.00374436	0.965751	0.284419	-0.0155049	0.858871	0.422438
ENSG00000117505	DR1|Q01658	-0.0372167	0.617924	0.206933	-0.0628165	0.399545	0.266197
ENSG00000117519	CNN3|Q15417	0.20083	0.00487553	0.00429685	0.12545	0.0805574	0.0860702
ENSG00000117525	F3|P13726	0.281852	0.000106167	0.000172725	0.287359	7.65003e-05	0.000285644
ENSG00000117528	ABCD3|P28288	0.157751	0.0276282	0.0178192	0.0878618	0.221935	0.179678
ENSG00000117569	PTBP2|Q9UKA9	0.122723	0.096989	0.0493262	0.0789603	0.286679	0.213551
ENSG00000117592	PRDX6|P30041	0.514338	1.4592e-14	3.51837e-13	0.457222	1.82682e-11	4.95189e-10
ENSG00000117593	DARS2|Q6PI48	0.133969	0.0862483	0.0450578	0.155621	0.0459375	0.0566716
ENSG00000117601	SERPINC1|P01008	0.192574	0.0269519	0.017503
ENSG00000117632	STMN1|P16949	0.347282	6.5575e-07	2.32694e-06	0.24207	0.000650957	0.00179022
ENSG00000117640	FAM54B; MTFR1L|Q9H019	0.079951	0.275419	0.112215	0.0998584	0.172735	0.150102
ENSG00000117748	RPA2|P15927	0.138385	0.0536931	0.0306561	0.120529	0.093268	0.0956702
ENSG00000117758	STX12|Q86Y82	0.0165454	0.818422	0.252413	-0.0537532	0.455464	0.289612
ENSG00000117791	MARC2|Q969Z3	0.10263	0.156618	0.0729454	0.200208	0.00536444	0.0104976
ENSG00000117862	TXNDC12|O95881	0.104126	0.234768	0.0996234	-0.0353593	0.687309	0.374275
ENSG00000117868	ESYT2|A0FGR8	0.0855455	0.234409	0.0995608	0.064465	0.370601	0.253385
ENSG00000117899	MESDC2; MESD|Q14696	0.0430538	0.557433	0.19215	-0.00559873	0.939217	0.446068
ENSG00000117906	RCN2|Q14257	0.207446	0.00361515	0.00334038	0.0961547	0.181159	0.154619
ENSG00000117984	CTSD|P07339	0.270127	0.000133932	0.000208862	0.303956	1.56113e-05	7.51682e-05
ENSG00000118137	APOA1|P02647	0.272963	0.000113022	0.000180442
ENSG00000118160	SLC8A2|Q9UPR5	0.32063	4.882e-06	1.26121e-05	0.319207	5.4061e-06	2.97489e-05
ENSG00000118181	RPS25|P62851	-0.0541891	0.461367	0.166673	-0.0461123	0.530868	0.318507
ENSG00000118200	CAMSAP2|Q08AD1	0.0759469	0.298957	0.11973	-0.0493156	0.500381	0.307042
ENSG00000118271	TTR|P02766	0.19932	0.00570329	0.00490289
ENSG00000118363	SPCS2|Q15005	0.0804612	0.284307	0.115219	0.0777179	0.301101	0.220149
ENSG00000118473	SGIP1|Q9BQI5	0.245176	0.000551194	0.000692014	0.155132	0.0303491	0.0415853
ENSG00000118507	AKAP7|O43687	-0.0454141	0.562442	0.193111	0.0595475	0.447398	0.286741
ENSG00000118596	SLC16A7|O60669	0.224295	0.0137868	0.0100969	0.208231	0.0224743	0.0326015
ENSG00000118705	RPN2|P04844	0.0696857	0.33303	0.130213	0.0668168	0.353364	0.245253
ENSG00000118733	OLFM3|Q96PB7	-0.0675552	0.408268	0.15259	-0.00788242	0.923219	0.440327
ENSG00000118785	SPP1|P10451	0.589773	6.2498e-17	2.55523e-15	0.562461	3.11877e-15	1.98483e-13
ENSG00000118873	RAB3GAP2|Q9H2M9	0.115205	0.108769	0.054261	0.0986328	0.170118	0.148226
ENSG00000118939	UCHL3|P15374	0.0302479	0.694518	0.2242	0.0225415	0.769795	0.39814
ENSG00000119013	NDUFB3|O43676	0.0630771	0.383497	0.145174	0.123268	0.087657	0.0912577
ENSG00000119125	GDA|Q9Y2T3	0.335409	1.6415e-06	5.1453e-06	0.424238	6.39084e-10	1.07524e-08
ENSG00000119139	TJP2|Q9UDY2	0.417764	1.65089e-09	1.31561e-08	0.502731	1.08172e-13	5.27789e-12
ENSG00000119280	C1orf198|Q9H425	0.283193	0.000372496	0.000490906	0.22809	0.00444018	0.00889676
ENSG00000119318	RAD23B|P54727	0.127585	0.0754963	0.0405676	0.0521293	0.469214	0.295531
ENSG00000119335	SET|Q01105	0.242903	0.000622673	0.000771455	0.0546609	0.447878	0.286907
ENSG00000119383	PPP2R4; PTPA|Q15257	-0.120906	0.0922419	0.0475289	0.149073	0.0375301	0.0490167
ENSG00000119396	RAB14|P61106	0.0124851	0.86247	0.262299	-0.000715628	0.992078	0.459398
ENSG00000119414	PPP6C|O00743	-0.0277492	0.702411	0.226359	-0.0974138	0.178887	0.153334
ENSG00000119421	NDUFA8|P51970	0.215111	0.00252794	0.00247783	0.14773	0.0393033	0.0505984
ENSG00000119431	HDHD3|Q9BSH5	0.35488	3.83058e-07	1.45834e-06	0.322796	4.42288e-06	2.471e-05
ENSG00000119471	HSDL2|Q6YN16	0.234155	0.000985286	0.00112715	0.259722	0.000245778	0.000778697
ENSG00000119537	KDSR|Q06136	0.117395	0.219792	0.0950704	0.140951	0.140059	0.130083
ENSG00000119541	VPS4B|O75351	-0.035974	0.620334	0.207519	0.0248088	0.732676	0.388009
ENSG00000119640	ACYP1|P07311	0.161198	0.027107	0.0175553	0.0965534	0.187462	0.158887
ENSG00000119655	NPC2|P61916	0.13671	0.0941652	0.0483081	0.157756	0.0530444	0.0627679
ENSG00000119673	ACOT2|P49753	0.555372	3.57182e-17	1.52672e-15	0.581051	5.33242e-19	9.7567e-17
ENSG00000119689	DLST|P36957	0.0860882	0.231443	0.0986576	0.0517856	0.472153	0.296489
ENSG00000119705	SLIRP|Q9GZT3	0.164102	0.0222288	0.0150165	0.0359025	0.619194	0.350347
ENSG00000119711	ALDH6A1|Q02252	0.206338	0.00380326	0.00348128	0.156475	0.0289272	0.0402111
ENSG00000119718	EIF2B2|P49770	0.040283	0.658215	0.21589	0.0433432	0.634064	0.354107
ENSG00000119723	COQ6|Q9Y2Z9	-0.00766868	0.917939	0.274931	0.0403892	0.587232	0.339617
ENSG00000119787	ATL2|Q8NHH9	0.166025	0.0235278	0.0156246	0.133289	0.06973	0.0768581
ENSG00000119812	FAM98A|Q8NCA5	0.218772	0.0127444	0.00947194	0.232437	0.00803281	0.0141834
ENSG00000119862	LGALSL|Q3ZCW2	0.0074633	0.917526	0.274931	-0.0506331	0.482082	0.300665
ENSG00000119865	CNRIP1|Q96F85	0.13054	0.0689172	0.0375909	0.0658162	0.360635	0.248532
ENSG00000119900	OGFRL1|Q5TC84	0.113654	0.216462	0.093995	0.0703154	0.445374	0.286054
ENSG00000120008	WDR11|Q9BZH6	-0.0289998	0.688129	0.222903	0.0196064	0.786125	0.403364
ENSG00000120053	GOT1|P17174	0.280862	6.97432e-05	0.000121676	0.203245	0.00437571	0.0088175
ENSG00000120063	GNA13|Q14344	0.206847	0.0037158	0.00341896	0.243885	0.000590792	0.00165666
ENSG00000120251	GRIA2|P42262	0.254584	0.000328688	0.000444085	0.345968	7.272e-07	5.06877e-06
ENSG00000120265	PCMT1|P22061	0.150617	0.0355764	0.0218657	0.0644347	0.370826	0.253385
ENSG00000120437	ACAT2|Q9BWD1	0.266932	0.000161809	0.000241904	0.179211	0.0121837	0.0198817
ENSG00000120438	TCP1|P17987	0.27438	0.000103756	0.000169388	0.161922	0.0237271	0.0340497
ENSG00000120500	ARR3|P36575	0.119787	0.245037	0.10287
ENSG00000120549	KIAA1217|Q5T5P2	0.0716158	0.369682	0.141085	0.0561162	0.482324	0.300665
ENSG00000120686	UFM1|P61960	-0.0339312	0.644782	0.212893	0.120495	0.100448	0.101087
ENSG00000120694	HSPH1|Q92598	0.563432	9.92427e-18	5.48962e-16	0.330192	2.42753e-06	1.48054e-05
ENSG00000120705	ETF1|P62495	0.101235	0.166862	0.0762077	0.0282558	0.700299	0.378952
ENSG00000120708	TGFBI|Q15582	-0.0260645	0.794834	0.24741	-0.00379784	0.96978	0.453521
ENSG00000120802	TMPO|P42166	0.192527	0.00700761	0.00580586	0.118915	0.0977711	0.0991086
ENSG00000120805	ARL1|P40616	0.0738	0.312865	0.12421	0.0405834	0.579267	0.336203
ENSG00000120885	CLU|P10909	0.394257	1.17864e-08	7.33999e-08	0.318609	5.6417e-06	3.06991e-05
ENSG00000120899	PTK2B|Q14289	0.391837	1.60486e-08	9.35173e-08	0.342313	1.03183e-06	6.89659e-06
ENSG00000120910	PPP3CC|P48454	-0.0707053	0.429575	0.158644	0.0439053	0.624041	0.351649
ENSG00000120915	EPHX2|P34913	0.390841	7.51348e-08	3.56836e-07	0.375536	2.59714e-07	2.00939e-06
ENSG00000120948	TARDBP|Q13148	0.0320459	0.657349	0.215681	-0.121892	0.0904352	0.0934851
ENSG00000120992	LYPLA1|O75608	0.0104158	0.891815	0.269135	-0.0861159	0.259928	0.200037
ENSG00000121022	COPS5|Q92905	0.0336484	0.64051	0.211885	-0.00863358	0.904651	0.435015
ENSG00000121060	TRIM25|Q14258	0.146785	0.0615186	0.0341338	0.125056	0.111705	0.109371
ENSG00000121390	PSPC1|Q8WXF1	0.169743	0.0176761	0.0123766	0.196727	0.00584293	0.0112387
ENSG00000121691	CAT|P04040	0.358399	2.68206e-07	1.05087e-06	0.327212	3.02583e-06	1.78591e-05
ENSG00000121742	GJB6|O95452	0.174545	0.0168839	0.0119465	0.157701	0.0311163	0.0423601
ENSG00000121749	TBC1D15|Q8TC07	0.0681534	0.481334	0.171774	0.00179307	0.985236	0.457388
ENSG00000121769	FABP3|P05413	0.0677249	0.346845	0.134443	0.0451364	0.530946	0.318507
ENSG00000121774	KHDRBS1|Q07666	0.195187	0.00624828	0.00530769	0.208222	0.00348848	0.00734716
ENSG00000121905	HPCA|P84074	0.366052	1.42049e-07	6.10939e-07	0.365855	1.44429e-07	1.26592e-06
ENSG00000122026	RPL21|P46778	0.0982118	0.174202	0.07868	-0.0338534	0.640225	0.356324
ENSG00000122126	OCRL|Q01968	0.222321	0.00302087	0.00288396	0.0611578	0.420056	0.274613
ENSG00000122176	FMOD|Q06828	0.367083	2.8299e-06	8.0154e-06	0.360413	4.40218e-06	2.46886e-05
ENSG00000122218	COPA|P53621	0.0169339	0.814235	0.251617	-0.0275478	0.702252	0.379308
ENSG00000122359	ANXA11|P50995	0.451217	3.59101e-11	4.56328e-10	0.395839	1.0178e-08	1.30685e-07
ENSG00000122378	FAM213A|Q9BRX8	0.224186	0.00162902	0.00171349	0.220472	0.00195403	0.00453952
ENSG00000122406	RPL5|P46777	0.18066	0.0114914	0.00868652	0.0680544	0.344498	0.241667
ENSG00000122545	SEPT7|Q16181	0.239753	0.000735961	0.000890689	0.111605	0.120349	0.115972
ENSG00000122565	CBX3; C15orf57; CCDC32|Q13185	0.125285	0.0901599	0.0466093	-0.0594931	0.422429	0.275549
ENSG00000122566	HNRNPA2B1|P22626	0.13705	0.0560655	0.0317791	-0.0303109	0.674015	0.369926
ENSG00000122585	NPY|P01303	0.149954	0.0384035	0.0233137	0.128948	0.0754329	0.0819104
ENSG00000122692	SMU1|Q2TAY7	0.212982	0.022898	0.0153254	0.115882	0.219529	0.178401
ENSG00000122694	GLIPR2|Q9H4G4	0.176151	0.0137665	0.01009	0.172876	0.0156579	0.0244604
ENSG00000122705	CLTA|P09496	0.158554	0.0268378	0.0174547	0.143105	0.0459566	0.0566716
ENSG00000122729	ACO1|P21399	0.124244	0.0835368	0.0440327	0.250807	0.000405455	0.0012112
ENSG00000122733	KIAA1045; PHF24|Q9UPV7	0.309196	1.09159e-05	2.54893e-05	0.250967	0.000401885	0.00120299
ENSG00000122756	CNTFR|P26992	0.232139	0.00112582	0.00125733	0.213336	0.00282018	0.0061247
ENSG00000122786	CALD1|Q05682	0.197458	0.00565901	0.00487315	0.195785	0.00608782	0.0115578
ENSG00000122873	CISD1|Q9NZ45	0.112831	0.116302	0.0571697	0.0341295	0.635738	0.354886
ENSG00000122958	VPS26A|O75436	0.228387	0.00132139	0.00143651	0.062555	0.384974	0.2598
ENSG00000122966	CIT|O14578	0.103815	0.150784	0.070613	0.136917	0.0576023	0.0666925
ENSG00000122971	ACADS|P16219	0.0570344	0.452131	0.164473	-0.142396	0.059395	0.0680812
ENSG00000123104	ITPR2|Q14571	0.297791	0.00150224	0.00159621	0.213679	0.0243328	0.0347485
ENSG00000123119	NECAB1|Q8N987	0.30539	1.49114e-05	3.33065e-05	0.183209	0.010558	0.0176823
ENSG00000123130	ACOT9|Q9Y305	0.17532	0.0142269	0.0103548	0.146293	0.0412773	0.0522662
ENSG00000123131	PRDX4|Q13162	0.116018	0.19043	0.0849087	0.19074	0.0303703	0.0415853
ENSG00000123159	GIPC1|O14908	0.0889003	0.251817	0.105057	-0.0518459	0.504496	0.308333
ENSG00000123213	NLN|Q9BYT8	0.285062	8.39298e-05	0.000142205	0.0538086	0.466955	0.294615
ENSG00000123240	OPTN|Q96CV9	0.184663	0.00975574	0.00760686	0.0715594	0.320163	0.230743
ENSG00000123297	TSFM|P43897	0.201212	0.00490387	0.00431778	0.138463	0.0541817	0.0638431
ENSG00000123349	PFDN5|Q99471	0.106229	0.139392	0.0665373	0.0854481	0.234944	0.186396
ENSG00000123360	PDE1B|Q01064	0.0501131	0.486599	0.173259	0.214708	0.00257661	0.00567147
ENSG00000123384	LRP1|Q07954	0.323404	3.99608e-06	1.06452e-05	0.220305	0.00196998	0.00456261
ENSG00000123472	ATPAF1|Q5TC12	0.116752	0.109619	0.0546269	0.186791	0.0100645	0.0170849
ENSG00000123545	NDUFAF4|Q9P032	0.183273	0.0130151	0.00963688	0.230318	0.00170914	0.00405471
ENSG00000123560	PLP1|P60201	0.135574	0.0587917	0.0329274	0.359681	2.41394e-07	1.90995e-06
ENSG00000123570	RAB9B|Q9NP90	-0.0526833	0.473929	0.169939	0.0988258	0.178413	0.153173
ENSG00000123595	RAB9A|P51151	0.214565	0.00882562	0.00703823	0.218504	0.00763052	0.013621
ENSG00000123684	LPGAT1|Q92604	0.0713552	0.358024	0.137642	0.0106932	0.890581	0.430797
ENSG00000123728	RAP2C|Q9Y3L5	-0.0438085	0.605984	0.203872	-0.107753	0.203439	0.167955
ENSG00000123836	PFKFB2|O60825	0.268439	0.000203482	0.0002962	0.290916	5.36225e-05	0.000211564
ENSG00000123983	ACSL3|O95573	0.131122	0.0676786	0.0369796	-0.0979377	0.173163	0.15017
ENSG00000123992	DNPEP|Q9ULA0	0.133135	0.0635331	0.0351021	0.0253092	0.725433	0.385989
ENSG00000124126	PREX1|Q8TCU6	0.13358	0.176421	0.0795296	0.143264	0.146822	0.134427
ENSG00000124140	SLC12A5|Q9H2X9	0.272592	0.000115574	0.000183893	0.249178	0.000443446	0.0013113
ENSG00000124155	PIGT|Q969N2	0.0470874	0.625206	0.208461	0.160268	0.0944194	0.0966481
ENSG00000124164	VAPB|O95292	0.176207	0.013736	0.0100755	0.136776	0.056564	0.0657969
ENSG00000124181	PLCG1|P19174	0.112789	0.118352	0.0579652	0.186125	0.00955266	0.0164891
ENSG00000124193	SRSF6|Q13247	0.134157	0.135802	0.0650215	0.0278697	0.757685	0.395473
ENSG00000124194	GDAP1L1|Q96MZ0	0.154695	0.0308253	0.0194151	0.126486	0.0780674	0.0840849
ENSG00000124198	ARFGEF2|Q9Y6D5	0.0864377	0.229547	0.0981163	0.0918618	0.201519	0.167219
ENSG00000124207	CSE1L|P55060	0.14545	0.0424748	0.0252794	0.137912	0.0545235	0.0640008
ENSG00000124209	RAB22A|Q9UL26	0.0394022	0.584449	0.198551	-0.0614213	0.393663	0.26384
ENSG00000124222	STX16|O14662	0.08599	0.259235	0.107436	0.147567	0.0519959	0.0619781
ENSG00000124299	PEPD|P12955	0.177225	0.0131918	0.00973703	0.192238	0.00709492	0.0129009
ENSG00000124313	NA|Q5JU85	0.101632	0.157433	0.0731437	0.173033	0.0155624	0.0243371
ENSG00000124357	NAGK|Q9UJ70	0.229652	0.00123978	0.0013572	0.194642	0.00639739	0.0119963
ENSG00000124370	MCEE|Q96PE7	-0.0536123	0.549415	0.190353	-0.0388067	0.664892	0.365879
ENSG00000124406	ATP8A1|Q9Y2Q0	0.42605	5.30862e-10	4.89411e-09	0.142369	0.0470982	0.05778
ENSG00000124486	USP9X|Q93008	0.138076	0.0542335	0.0309083	0.126445	0.0781641	0.0841273
ENSG00000124491	F13A1|P00488	0.430043	5.93161e-10	5.31221e-09	0.434276	3.85025e-10	7.13395e-09
ENSG00000124507	PACSIN1|Q9BY11	0.269271	0.000140926	0.000217604	0.222796	0.0017444	0.00410509
ENSG00000124523	SIRT5|Q9NXA8	0.127341	0.0760614	0.0408014	0.0749068	0.29799	0.219298
ENSG00000124570	SERPINB6|P35237	0.413617	2.72668e-09	1.98764e-08	0.264804	0.000213949	0.000691321
ENSG00000124588	NQO2|P16083	0.235845	0.00229155	0.0022827	0.149293	0.0556373	0.064922
ENSG00000124614	RPS10|P46783	0.0872657	0.283445	0.114937	0.0360882	0.65786	0.363375
ENSG00000124659	TBCC|Q15814	0.17583	0.075639	0.0406211	0.185615	0.0604991	0.0686479
ENSG00000124767	GLO1|Q04760	0.229983	0.00121918	0.00133776	0.0525163	0.465917	0.294087
ENSG00000124772	CPNE5|Q9HCH3	0.359198	2.51176e-07	9.92415e-07	0.376978	5.569e-08	5.7406e-07
ENSG00000124783	SSR1|P43307	0.0213351	0.781798	0.244347	-0.0817976	0.287519	0.214067
ENSG00000124785	NRN1|Q9NPD7	0.339307	5.2802e-06	1.35293e-05	0.251324	0.000882295	0.00229798
ENSG00000124802	EEF1E1|O43324	0.0443454	0.569326	0.194395	0.14637	0.0590952	0.0680038
ENSG00000124942	AHNAK|Q09666	0.532384	1.14605e-15	3.47645e-14	0.543441	2.23381e-16	2.17983e-14
ENSG00000125107	CNOT1|A5YKK6	-0.164957	0.0958871	0.0489777	-0.186545	0.0591984	0.0680395
ENSG00000125148	MT2A|P02795	0.336408	1.13051e-05	2.61199e-05	0.331469	1.54496e-05	7.4882e-05
ENSG00000125149	C16orf70|Q9BSU1	0.01405	0.855278	0.260871	-0.103386	0.178418	0.153173
ENSG00000125166	GOT2|P00505	0.0832233	0.247401	0.103621	0.144337	0.044099	0.0548429
ENSG00000125249	RAP2A|P10114	0.02072	0.773722	0.242768	0.130235	0.0695746	0.0767446
ENSG00000125304	TM9SF2|Q99805	0.163496	0.0382342	0.023226	0.0948728	0.231258	0.184371
ENSG00000125354	SEPT6|Q14141	0.108926	0.129568	0.0626823	0.0642112	0.372492	0.253598
ENSG00000125375	ATP5S|Q99766	0.12626	0.0850873	0.0446	0.108705	0.13862	0.129157
ENSG00000125447	GGA3|Q9NZ52	-0.00593443	0.938961	0.279227	0.0324402	0.675434	0.370427
ENSG00000125450	NUP85|Q9BW27	0.0783944	0.396739	0.149171	-0.0542629	0.557793	0.328448
ENSG00000125458	NT5C|Q8TCD5	-0.0146935	0.838865	0.256948	-0.0556951	0.440512	0.283804
ENSG00000125505	MBOAT7|Q96N66	0.00225834	0.975134	0.286226	-0.0382057	0.597836	0.342546
ENSG00000125648	SLC25A23|Q9BV35	0.0385601	0.693337	0.223972	0.0993241	0.308741	0.224167
ENSG00000125675	GRIA3|P42263	0.26219	0.000213289	0.000308091	0.356436	3.14838e-07	2.36331e-06
ENSG00000125691	RPL23|P62829	0.0331225	0.646603	0.213294	0.0315598	0.662223	0.365009
ENSG00000125730	C3|P01024	0.338312	1.31614e-06	4.25306e-06	0.246236	0.000520505	0.00148228
ENSG00000125741	OPA3|Q9H6K4	0.0185572	0.803634	0.249407	0.030895	0.678857	0.37132
ENSG00000125743	SNRPD2|P62316	-0.00234492	0.97536	0.286226	-0.106869	0.158033	0.141481
ENSG00000125746	EML2|O95834	0.149059	0.0810064	0.0429466	0.123295	0.149666	0.135987
ENSG00000125779	PANK2|Q9BZ23	-0.089091	0.284905	0.11533	-0.236442	0.00406291	0.00838801
ENSG00000125814	NAPB|Q9H115	0.248486	0.000460542	0.000592439	0.169431	0.0178892	0.0271914
ENSG00000125818	PSMF1|Q92530	0.166197	0.0222779	0.0150388	0.106653	0.144104	0.13254
ENSG00000125821	DTD1|Q8TEA8	0.0290964	0.686373	0.222564	-0.0265879	0.712159	0.381612
ENSG00000125827	TMX4|Q9H1E5	0.342331	9.65858e-07	3.25538e-06	0.223737	0.00166552	0.00397701
ENSG00000125844	NA|Q9P2E9	0.418088	1.94769e-09	1.50125e-08	0.2903	4.84579e-05	0.00019433
ENSG00000125851	PCSK2|P16519	0.188666	0.0183387	0.0127175	0.0122516	0.879347	0.427875
ENSG00000125868	DSTN|P60981	0.182705	0.0105737	0.00815	0.12103	0.0919058	0.0944053
ENSG00000125877	ITPA|Q9BY32	0.247891	0.000973853	0.00111815	0.285677	0.000132849	0.000454342
ENSG00000125912	NCLN|Q969V3	0.0416815	0.586099	0.19904	0.0627673	0.411989	0.272012
ENSG00000125944	HNRNPR|O43390	0.129863	0.0703823	0.0382377	0.0535912	0.456826	0.290141
ENSG00000125970	RALY|Q9UKM9	0.261758	0.000307415	0.000421781	0.154269	0.0355211	0.0469262
ENSG00000125971	DYNLRB1|Q9NP97	0.126007	0.0792116	0.0421821	0.074101	0.303232	0.22116
ENSG00000125977	EIF2S2|P20042	0.0226446	0.758369	0.239067	0.0320085	0.663645	0.365605
ENSG00000126067	PSMB2|P49721	-0.00358254	0.960357	0.283363	-0.0968506	0.178006	0.153042
ENSG00000126088	UROD|P06132	0.0597192	0.413088	0.153903	0.0637853	0.38195	0.258117
ENSG00000126214	KLC1|Q07866	0.263543	0.000197224	0.00028843	0.119714	0.0955221	0.0973683
ENSG00000126247	CAPNS1|P04632	0.162544	0.023188	0.0154426	-0.158645	0.0267487	0.037607
ENSG00000126261	UBA2|Q9UBT2	0.0133565	0.859152	0.261828	0.0443476	0.55555	0.328377
ENSG00000126267	COX6B1|P14854	0.142307	0.0471953	0.0274292	0.158622	0.0267712	0.037607
ENSG00000126432	PRDX5|P30044	0.0610759	0.396333	0.149078	0.0729761	0.310651	0.224836
ENSG00000126457	NA|Q99873	0.11251	0.117349	0.0575639	0.0234392	0.744991	0.391973
ENSG00000126458	RRAS|P10301	0.205727	0.00410153	0.00368729	0.140315	0.05162	0.0616679
ENSG00000126522	ASL|P04424	0.306109	0.00127356	0.00139256	0.276639	0.00375249	0.00783555
ENSG00000126524	SBDS|Q9Y3A5	0.236337	0.000880076	0.00102678	0.226895	0.00142399	0.00346816
ENSG00000126583	PRKCG|P05129	0.384435	2.88072e-08	1.54795e-07	0.465967	6.66614e-12	2.16835e-10
ENSG00000126602	TRAP1|Q12931	0.147542	0.0395567	0.0239058	0.110787	0.123108	0.1177
ENSG00000126698	DNAJC8|O75937	-0.0276623	0.730918	0.232833	0.0223934	0.780719	0.401822
ENSG00000126777	KTN1|Q86UP2	0.296316	2.59843e-05	5.32342e-05	0.0847207	0.238967	0.188769
ENSG00000126803	HSPA2|P54652	0.276604	9.06359e-05	0.000151117	0.462644	9.81036e-12	2.9306e-10
ENSG00000126858	RHOT1|Q8IXI2	0.042918	0.55135	0.190752	0.0217303	0.763009	0.396366
ENSG00000126861	OMG|P23515	-0.00884593	0.902317	0.271086	0.209971	0.00321751	0.00689553
ENSG00000126878	AIF1L|Q9BQI0	0.266652	0.000796927	0.000949803	0.317867	5.5678e-05	0.000216573
ENSG00000126934	MAP2K2|P36507	-0.0578978	0.421411	0.156322	-0.0441287	0.540167	0.321935
ENSG00000126945	HNRNPH2|P55795	0.144764	0.04347	0.025709	0.0658734	0.360217	0.24836
ENSG00000126950	TMEM35; TMEM35A|Q53FP2	0.0820574	0.261644	0.108292	0.112875	0.122002	0.117029
ENSG00000126953	TIMM8A|O60220	-0.0436968	0.556969	0.192061	0.0362701	0.625938	0.352121
ENSG00000127022	CANX|P27824	0.286447	4.91359e-05	9.00686e-05	0.324982	3.56266e-06	2.03706e-05
ENSG00000127125	PPCS|Q9HAB8	-0.0807671	0.431611	0.158977	0.148762	0.145877	0.133957
ENSG00000127184	COX7C|P15954	0.175623	0.0145659	0.0105688	0.136568	0.0582495	0.0671891
ENSG00000127314	RAP1B|P61224	-0.0687546	0.342066	0.132755	0.0156407	0.829074	0.416316
ENSG00000127445	PIN1|Q13526	0.113924	0.112785	0.0559376	0.0439481	0.541828	0.322662
ENSG00000127463	EMC1|Q8N766	0.017675	0.806263	0.24981	-0.0149276	0.835913	0.418172
ENSG00000127481	UBR4|Q5T4S7	0.048481	0.500919	0.17735	0.0466614	0.517144	0.313822
ENSG00000127483	HP1BP3|Q5SSJ5	0.273905	0.000106782	0.000173127	0.0260531	0.7177	0.384108
ENSG00000127527	EPS15L1|Q9UBC2	0.0704758	0.327564	0.128613	0.0639961	0.374098	0.254219
ENSG00000127561	SYNGR3|O43761	0.100784	0.163138	0.0748957	0.0852684	0.238382	0.188511
ENSG00000127585	FBXL16|Q8N461	0.172916	0.0167518	0.0118798	0.0665786	0.360134	0.24836
ENSG00000127588	GNG13|Q9P2W3	0.200419	0.0071456	0.00589939	0.177779	0.0172728	0.0264192
ENSG00000127603	MACF1|Q9UPN3	-0.00196909	0.978204	0.28674	0.0869345	0.226871	0.182163
ENSG00000127824	TUBA4A|P68366	-0.0532708	0.459525	0.166291	0.14634	0.0412124	0.0522293
ENSG00000127884	ECHS1|P30084	0.169914	0.0175605	0.0123324	0.0032358	0.964191	0.452062
ENSG00000127914	NA|Q99996	0.0523772	0.543281	0.189074	0.0174006	0.840059	0.418498
ENSG00000127946	HIP1|O00291	0.192278	0.0303351	0.0191737	0.143162	0.108345	0.107228
ENSG00000127948	POR|P16435	-0.0244775	0.73411	0.233533	-0.0121061	0.866606	0.424687
ENSG00000127955	GNAI1|P63096	0.254087	0.000337942	0.000452687	0.128018	0.0745006	0.0810785
ENSG00000128050	PAICS|P22234	0.323014	4.1106e-06	1.08579e-05	0.251206	0.000396621	0.00118966
ENSG00000128059	PPAT|Q06203	-0.0149414	0.863949	0.262664	0.0615864	0.479624	0.299766
ENSG00000128203	ASPHD2|Q6ICH7	0.135211	0.115177	0.0568242	0.114105	0.184288	0.15665
ENSG00000128245	YWHAH|Q04917	0.343552	8.78408e-07	2.99281e-06	0.286682	4.84093e-05	0.00019433
ENSG00000128266	GNAZ|P19086	0.117449	0.102005	0.051405	0.00204287	0.977388	0.45551
ENSG00000128283	CDC42EP1|Q00587	0.226867	0.0109519	0.00836919	0.250184	0.00489389	0.00966728
ENSG00000128309	MPST|P25325	0.112829	0.125201	0.0607498	0.186425	0.0108424	0.0180759
ENSG00000128311	TST|Q16762	0.328231	2.80697e-06	7.97449e-06	0.258272	0.000266938	0.000836685
ENSG00000128335	APOL2|Q9BQE5	0.396832	1.01343e-08	6.37025e-08	0.43288	2.90455e-10	5.74533e-09
ENSG00000128487	SPECC1|Q5M775	0.0800592	0.276065	0.112429	-0.0648943	0.377562	0.256033
ENSG00000128512	DOCK4|Q8N1I0	0.00964588	0.902736	0.271097	0.0865892	0.271744	0.205564
ENSG00000128524	ATP6V1F|Q16864	0.147975	0.0389747	0.0236247	0.0682704	0.342966	0.241667
ENSG00000128534	NAA38; LSM8|O95777	0.126455	0.0821153	0.0434295	-0.00369841	0.95961	0.450926
ENSG00000128564	VGF|O15240	0.498397	1.4137e-13	3.09158e-12	0.533369	1.17708e-15	7.83162e-14
ENSG00000128595	CALU|O43852	0.283071	6.07747e-05	0.00010865	0.134842	0.0601833	0.068506
ENSG00000128596	CCDC136|Q96JN2	0.190358	0.00888044	0.00707094	0.0945627	0.196764	0.16458
ENSG00000128609	NDUFA5|Q16718	0.275584	9.6451e-05	0.000159399	0.196249	0.00596609	0.0114305
ENSG00000128641	MYO1B|O43795	0.0421	0.620121	0.207519	0.0408601	0.630468	0.353041
ENSG00000128654	MTX2|O75431	0.22453	0.00160153	0.00169214	0.0383153	0.594865	0.342038
ENSG00000128656	CHN1|P15882	0.116148	0.131471	0.0633884	0.0103779	0.893152	0.431076
ENSG00000128683	GAD1|Q99259	0.12987	0.0733505	0.0395956	-0.0623302	0.391666	0.262983
ENSG00000128872	TMOD2|Q9NZR1	0.0815998	0.256775	0.106746	0.0966876	0.178741	0.153334
ENSG00000128928	NA|P26440	0.28708	4.93919e-05	9.03618e-05	0.238425	0.000814497	0.00214429
ENSG00000128951	DUT|P33316	-0.0707332	0.325796	0.128186	-0.0607151	0.399135	0.266045
ENSG00000128989	ARPP19|P56211	0.187879	0.00962903	0.00752053	0.0854068	0.242607	0.190718
ENSG00000129003	VPS13C|Q709C8	0.205918	0.00387685	0.00352574	0.170773	0.0169891	0.0261217
ENSG00000129083	COPB1|P53618	0.0418462	0.561343	0.193073	-0.137992	0.0543828	0.0638869
ENSG00000129084	PSMA1|P25786	0.185676	0.00935532	0.00736179	-0.0308646	0.66841	0.367539
ENSG00000129151	BBOX1|O75936	0.275891	0.00209885	0.00212222	0.159719	0.0788676	0.0847598
ENSG00000129235	TXNDC17|Q9BRA2	-0.0462102	0.523381	0.18405	-0.139636	0.0527726	0.0625981
ENSG00000129244	ATP1B2|P14415	0.262774	0.000206207	0.000299241	0.0512077	0.477118	0.298837
ENSG00000129351	ILF3|Q12906	0.0361419	0.615939	0.206489	0.0836666	0.244883	0.191889
ENSG00000129353	SLC44A2|Q8IWA5	0.297234	4.17825e-05	7.90553e-05	0.247675	0.000699689	0.00188962
ENSG00000129472	RAB2B|Q8WUD1	-0.0413277	0.567218	0.193956	0.166391	0.0204075	0.0302958
ENSG00000129473;ENSG00000258643	BCL2L2|Q92843	-0.154383	0.0637314	0.0351909
ENSG00000129515	SNX6|Q9UNH7	0.136648	0.0574458	0.0323252	0.152499	0.0337732	0.0450644
ENSG00000129538	RNASE1|P07998	0.302388	0.00154743	0.00163867	0.372437	7.80307e-05	0.000289893
ENSG00000129559	NEDD8|Q15843	0.0143408	0.843088	0.257738	0.0174415	0.809749	0.410413
ENSG00000129625	REEP5|Q00765	0.282789	6.18581e-05	0.000110377	0.105872	0.140735	0.130546
ENSG00000129636	ITFG1|Q8TB96	-0.0849484	0.245154	0.10287	-0.158313	0.0295745	0.0409594
ENSG00000130005	GAMT|Q14353	0.0243808	0.737117	0.234221	-0.0789108	0.276605	0.208042
ENSG00000130021	HDHD1; PUDP|Q08623	0.180211	0.0201597	0.0138065	0.153301	0.0486226	0.0588399
ENSG00000130175	PRKCSH|P14314	0.158463	0.0269257	0.0174981	0.0979116	0.173278	0.15017
ENSG00000130176	CNN1|P51911	-0.0714066	0.382004	0.144829	0.135745	0.0954174	0.0973589
ENSG00000130193	THEM6|Q8WUY1	0.0553837	0.483928	0.172504	0.140624	0.0742813	0.0810206
ENSG00000130203	APOE|P02649	0.0784926	0.275393	0.112215	0.101354	0.158578	0.141726
ENSG00000130204	TOMM40|O96008	0.102091	0.165571	0.0758011	0.0219876	0.76579	0.397352
ENSG00000130226	DPP6|P42658	0.271341	0.000124574	0.000197212	0.165741	0.0205796	0.030397
ENSG00000130227	XPO7|Q9UIA9	0.0390711	0.587613	0.199338	0.0681512	0.343811	0.241667
ENSG00000130255	RPL36|Q9Y3U8	0.0215653	0.79752	0.247911	-0.00731542	0.930655	0.443152
ENSG00000130287	NCAN|O14594	0.0747757	0.298838	0.11973	-0.0343662	0.633396	0.354004
ENSG00000130294	KIF1A|Q12756	0.29164	3.52431e-05	6.8485e-05	-0.0256066	0.722338	0.385744
ENSG00000130304	SLC27A1|Q6PCB7	0.226854	0.00556025	0.00482237	0.238327	0.00353477	0.00743396
ENSG00000130313	PGLS|O95336	0.321887	4.45949e-06	1.15843e-05	0.216854	0.00232638	0.0052308
ENSG00000130349	C6orf203|Q9P0P8	0.0755589	0.406188	0.15202	0.116836	0.198108	0.16542
ENSG00000130396	MLLT4; AFDN|P55196	0.118068	0.139546	0.0665766	0.105883	0.185474	0.157385
ENSG00000130402	ACTN4|O43707	0.345252	7.69157e-07	2.70892e-06	0.100679	0.161385	0.143082
ENSG00000130414	NDUFA10|O95299	0.280635	7.07317e-05	0.000122944	0.0480933	0.504353	0.308333
ENSG00000130479	MAP1S|Q66K74	0.146375	0.0416924	0.0248925	0.147013	0.0408014	0.0520238
ENSG00000130517	PGPEP1|Q9NXJ5	0.0575098	0.539744	0.188122	0.110962	0.235692	0.186787
ENSG00000130540	SULT4A1|Q9BR01	0.195017	0.0062943	0.00533477	0.102757	0.152865	0.138207
ENSG00000130558	OLFM1|Q99784	0.440087	1.35576e-10	1.43247e-09	0.376448	6.31092e-08	6.29027e-07
ENSG00000130638	ATXN10|Q9UBB4	0.198464	0.00553595	0.00481569	-0.113211	0.116016	0.112912
ENSG00000130702	LAMA5|O15230	0.092049	0.212704	0.0926438	0.227648	0.00183082	0.00427411
ENSG00000130703	OSBPL2|Q9H1P3	0.0853436	0.354031	0.136273	0.156183	0.0884818	0.0919855
ENSG00000130706	ADRM1|Q16186	0.123182	0.0921541	0.0475097	0.0158979	0.828566	0.416316
ENSG00000130707	ASS1|P00966	0.413758	1.82925e-09	1.42161e-08	0.296377	2.58808e-05	0.000113764
ENSG00000130724	CHMP2A|O43633	0.048965	0.543838	0.189128	0.191277	0.0167584	0.0258757
ENSG00000130725	UBE2M|P61081	-0.0193909	0.78788	0.245816	0.0402507	0.576378	0.335858
ENSG00000130726	TRIM28|Q13263	0.149057	0.0375513	0.0229147	-0.0118656	0.869231	0.425532
ENSG00000130741	EIF2S3|P41091	0.135001	0.0598789	0.0334169	0.0137376	0.848831	0.419951
ENSG00000130764	LRRC47|Q8N1G4	0.513366	1.66632e-14	3.91732e-13	0.18413	0.00997273	0.0169937
ENSG00000130770	ATPIF1|Q9UII2	0.0434334	0.546576	0.189869	0.103594	0.149529	0.135946
ENSG00000130779	CLIP1|P30622	0.106513	0.139361	0.0665373	-0.0322242	0.655564	0.362684
ENSG00000130787	HIP1R|O75146	0.254675	0.000338946	0.000453385	0.240881	0.000716034	0.00191959
ENSG00000130811	EIF3G|O75821	0.256909	0.00162153	0.00170943	-0.0165673	0.841595	0.418498
ENSG00000130822	PNCK|Q6P2M8	0.470644	9.75205e-08	4.51744e-07	0.270163	0.00335725	0.00712202
ENSG00000130830	MPP1|Q00013	-0.00603442	0.933275	0.278077	0.0372499	0.605155	0.345071
ENSG00000130956	HABP4|Q5JVS0	0.224645	0.00441611	0.00392878	0.218777	0.00559609	0.0108494
ENSG00000130985	UBA1|P22314	0.303427	1.61801e-05	3.58676e-05	0.323317	4.02133e-06	2.28148e-05
ENSG00000130988	RGN|Q15493	0.18979	0.0280633	0.0180133	0.177241	0.040487	0.051758
ENSG00000131016	AKAP12|Q02952	0.23848	0.000786914	0.000942649	0.216043	0.0024183	0.00539604
ENSG00000131018	SYNE1|Q8NF91	0.105249	0.143099	0.0678588	0.129454	0.0712773	0.0782689
ENSG00000131051	RBM39|Q14498	0.17741	0.046881	0.0272971	0.128109	0.152836	0.138207
ENSG00000131067	GGT7|Q9UJ14	0.165203	0.0209997	0.0142682	0.192983	0.00687179	0.0125774
ENSG00000131095	GFAP|P14136	0.534427	8.51023e-16	2.75953e-14	0.450058	4.08553e-11	9.96701e-10
ENSG00000131100	ATP6V1E1|P36543	0.186864	0.00890384	0.00708357	0.159369	0.0260543	0.0368474
ENSG00000131143	COX4I1|P13073	0.273222	0.000111273	0.000178798	0.224592	0.00159664	0.00383759
ENSG00000131165	CHMP1A|Q9HD42	-0.00308733	0.97411	0.286226	0.0835808	0.378784	0.256569
ENSG00000131171	SH3BGRL|O75368	0.484476	7.16385e-13	1.43331e-11	0.166476	0.0200174	0.029868
ENSG00000131236	CAP1|Q01518	0.158551	0.0268403	0.0174547	0.214957	0.00254643	0.00563043
ENSG00000131238	PPT1|P50897	0.247752	0.000479381	0.000611654	-0.0608236	0.398292	0.265842
ENSG00000131269	ABCB7|O75027	0.0216782	0.771453	0.242379	0.0437735	0.557372	0.328448
ENSG00000131378	RFTN1|Q14699	0.258061	0.000405073	0.000529045	0.250255	0.000612162	0.00171003
ENSG00000131381	ZFYVE20; RBSN|Q9H1K0	0.0148976	0.874439	0.264789	0.0259649	0.782973	0.402415
ENSG00000131409	LRRC4B|Q9NT99	0.272937	0.00528105	0.0046153	-0.046502	0.640903	0.35643
ENSG00000131437	KIF3A|Q9Y496	0.184186	0.0105457	0.00814183	0.1524	0.0348348	0.0461862
ENSG00000131462	TUBG1|P23258	-0.0349764	0.630973	0.209439	0.13014	0.0727488	0.0794674
ENSG00000131469	RPL27|P61353	0.143723	0.0450173	0.0263752	-0.108457	0.131239	0.123697
ENSG00000131471	AOC3|Q16853	0.0176737	0.827218	0.254644	0.0968931	0.230384	0.183982
ENSG00000131473	ACLY|P53396	0.406216	3.81415e-09	2.67661e-08	0.259886	0.000243479	0.000773088
ENSG00000131475	VPS25|Q9BRG1	0.0115123	0.882612	0.266871	-0.0444244	0.568637	0.333338
ENSG00000131495	NDUFA2|O43678	0.274616	0.000102282	0.000167856	0.191969	0.00717701	0.013034
ENSG00000131558	EXOC4|Q96A65	0.123111	0.0864125	0.0450767	-0.0182616	0.799966	0.40783
ENSG00000131711	MAP1B|P46821	0.410421	2.53788e-09	1.89405e-08	0.13505	0.0597847	0.0683731
ENSG00000131725	WDR44|Q5JSH3	0.0261003	0.717915	0.229937	-0.003748	0.958635	0.450757
ENSG00000131730	CKMT2|P17540	0.0493196	0.583398	0.198409	0.0119855	0.894034	0.431076
ENSG00000131771	PPP1R1B|Q9UD71	0.402006	5.7031e-09	3.85824e-08	0.203922	0.0042443	0.0086074
ENSG00000131773	KHDRBS3|O75525	0.112578	0.118083	0.0578633	0.0992549	0.168534	0.147455
ENSG00000131779	LOC101060567; PEX11B|O96011	-0.104123	0.164225	0.0752949	0.0208426	0.781231	0.401862
ENSG00000131828	PDHA1|P08559	0.287874	4.48779e-05	8.34016e-05	0.196166	0.00598777	0.0114477
ENSG00000131844	MCCC2|Q9HCC0	0.141518	0.0484471	0.0280354	0.0993479	0.167027	0.146663
ENSG00000131899	LLGL1|Q15334	0.308694	1.12996e-05	2.61199e-05	0.370191	1.00037e-07	9.38653e-07
ENSG00000131943	C19orf12|Q9NSK7	0.192965	0.0405863	0.0244026	0.120573	0.203337	0.167955
ENSG00000131966	ACTR10|Q9NZ32	0.072761	0.312083	0.124194	0.0366508	0.610976	0.347308
ENSG00000131981	LGALS3|P17931	0.367382	1.59005e-07	6.58683e-07	0.308819	1.31145e-05	6.44173e-05
ENSG00000132002	DNAJB1|P25685	0.222178	0.00179805	0.00186623	0.23737	0.000833963	0.00219159
ENSG00000132153	DHX30|Q7L2E3	0.0784272	0.286004	0.115526	-0.024465	0.739617	0.390837
ENSG00000132164	SLC6A11|P48066	0.427602	5.56475e-10	5.08043e-09	0.440687	1.41993e-10	2.92736e-09
ENSG00000132254	ARFIP2|P53365	0.00543784	0.940171	0.279423	-0.0533986	0.460791	0.291985
ENSG00000132305	IMMT|Q16891	0.277444	8.60994e-05	0.000145097	0.118476	0.0990228	0.100031
ENSG00000132334	PTPRE|P23469	0.134439	0.0703876	0.0382377	0.0763513	0.30563	0.22246
ENSG00000132341	RAN|P62826	0.0935816	0.193172	0.0859274	0.0251788	0.72679	0.38615
ENSG00000132356	PRKAA1|Q13131	0.0370874	0.609548	0.204611	-0.0837798	0.247951	0.193692
ENSG00000132359	RAP1GAP2|Q684P5	0.256298	0.000309525	0.000422579	0.291177	3.80473e-05	0.000156878
ENSG00000132383	RPA1|P27694	-0.00449167	0.960189	0.283363	-0.0226925	0.800873	0.407892
ENSG00000132386	SERPINF1|P36955	0.09456	0.217253	0.0941884	0.0709867	0.354778	0.245813
ENSG00000132394	EEFSEC|P57772	0.0283411	0.741422	0.235144	0.0327652	0.702828	0.379339
ENSG00000132434	LANCL2|Q9NS86	0.181013	0.0113279	0.00858256	0.114651	0.110491	0.108859
ENSG00000132463	GRSF1|Q12849	0.148126	0.0436224	0.0257667	-0.0142068	0.847384	0.419892
ENSG00000132471	WBP2|Q969T9	0.351954	4.84332e-07	1.77908e-06	0.26705	0.000167133	0.000553489
ENSG00000132507	EIF5A|P63241	0.169698	0.0177066	0.0123888	-0.0267381	0.710606	0.381612
ENSG00000132535	DLG4|P78352	0.301828	1.80176e-05	3.92199e-05	0.330819	2.3169e-06	1.41898e-05
ENSG00000132541	HRSP12; RIDA|P52758	0.334228	1.79458e-06	5.53292e-06	0.316892	6.37405e-06	3.4038e-05
ENSG00000132563	REEP2|Q9BRK0	0.0459281	0.523757	0.18405	0.10618	0.139578	0.129802
ENSG00000132570	PCBD2|Q9H0N5	0.0769367	0.471062	0.169265	-0.0365753	0.732164	0.387934
ENSG00000132589	FLOT2|Q14254	0.0166116	0.817709	0.252276	0.12437	0.0832201	0.0879629
ENSG00000132612	VPS4A|Q9UN37	0.0962233	0.180846	0.081213	0.0800689	0.265837	0.20309
ENSG00000132613	MTSS1L|Q765P7	0.102515	0.155994	0.0726907	0.121599	0.0920673	0.0945048
ENSG00000132622	HSPA12B|Q96MM6	-0.131455	0.0691409	0.037691	-0.0336251	0.643357	0.357523
ENSG00000132639	SNAP25|P60880	0.415944	1.47338e-09	1.20479e-08	0.275399	9.75399e-05	0.000350797
ENSG00000132670	NA|P18433	0.208582	0.00351604	0.00326608	0.220401	0.00201474	0.00464422
ENSG00000132692	BCAN|Q96GW7	0.228095	0.00134091	0.00145437	0.254936	0.000322263	0.000986849
ENSG00000132702	HAPLN2|Q9GZV7	0.18922	0.00806582	0.0065161	0.385055	2.72497e-08	3.19095e-07
ENSG00000132842	AP3B1|O00203	0.02395	0.80208	0.249007	0.00402037	0.966443	0.452538
ENSG00000132879	FBXO44|Q9H4M3	0.156903	0.035947	0.0220358	0.163565	0.0286861	0.0399518
ENSG00000132912	DCTN4|Q9UJW0	0.0984972	0.170709	0.0776244	-0.110652	0.123566	0.117908
ENSG00000132970	WASF3|Q9UPY6	0.0880535	0.220924	0.0954722	0.0378857	0.599005	0.342766
ENSG00000133026	MYH10|P35580	0.147264	0.0399351	0.0241035	0.167321	0.0193873	0.0290167
ENSG00000133028	SCO1|O75880	0.0740579	0.312473	0.12421	0.0851552	0.24527	0.191987
ENSG00000133030	MPRIP|Q6WCQ1	0.143231	0.0474866	0.0275644	-0.0465143	0.521744	0.315325
ENSG00000133083	DCLK1|O15075	0.496743	1.51476e-13	3.2373e-12	0.29773	2.36713e-05	0.000106285
ENSG00000133104	SPG20; SPART|Q8N0X7	0.0593265	0.417418	0.155262	0.00464711	0.949397	0.448645
ENSG00000133112	TPT1|P13693	0.113078	0.115498	0.056953	-0.0120953	0.866723	0.424687
ENSG00000133265	NA|Q9NZL4	-0.179695	0.0615265	0.0341338	-0.189464	0.0484761	0.0587393
ENSG00000133313	CNDP2|Q96KP4	0.278203	8.21839e-05	0.000139751	0.362431	1.92278e-07	1.5636e-06
ENSG00000133315	MACROD1|Q9BQ69	0.258081	0.000290455	0.000401073	0.081344	0.260763	0.200469
ENSG00000133318	RTN3|O95197	0.265344	0.000177589	0.000262988	0.192525	0.00700824	0.012775
ENSG00000133392	MYH11|P35749	0.278195	8.58028e-05	0.000144857	0.4467	6.63279e-11	1.44907e-09
ENSG00000133433	GSTT2; GSTT2B|P0CG30	0.833257	1.02139e-48	3.20156e-46	0.840191	2.99419e-50	1.46092e-47
ENSG00000133612	AGAP3|Q96P47	0.200853	0.0048704	0.00429635	0.184468	0.00983451	0.0168673
ENSG00000133627	ACTR3B|Q9P1U1	0.262619	0.000208073	0.000301483	0.364465	1.62287e-07	1.38095e-06
ENSG00000133703	KRAS|P01116	0.0974116	0.175495	0.0791879	0.074769	0.298882	0.219394
ENSG00000133706	LARS|Q9P2J5	0.114002	0.112535	0.0558728	0.096913	0.177726	0.152976
ENSG00000133731	IMPA1|P29218	0.36432	1.64267e-07	6.74541e-07	0.287155	4.69781e-05	0.000190483
ENSG00000133742	CA1|P00915	0.212414	0.00287102	0.00275769
ENSG00000133812	SBF2|Q86WG5	-0.20177	0.0409713	0.0245712	-0.0424645	0.670181	0.368274
ENSG00000133835	HSD17B4|P51659	0.239114	0.000761157	0.000916345	0.166622	0.0199076	0.0297345
ENSG00000133943	C14orf159; DGLUCY|Q7Z3D6	0.0710824	0.352713	0.135877	-0.0101941	0.894104	0.431076
ENSG00000134001	EIF2S1|P05198	0.0750787	0.296879	0.119101	-0.0233817	0.745595	0.391973
ENSG00000134056	MRPS36|P82909	0.0820442	0.254185	0.105857	-0.00553755	0.938758	0.445995
ENSG00000134072	CAMK1|Q14012	0.0605673	0.407728	0.15251	0.0802379	0.272405	0.205745
ENSG00000134108	ARL8B|Q9NVJ2	0.0253842	0.724652	0.231386	-0.0270735	0.70714	0.380684
ENSG00000134121	CHL1|O00533	0.365991	1.42778e-07	6.10939e-07	0.363121	1.81553e-07	1.50994e-06
ENSG00000134153	EMC7|Q9NPA0	0.0368686	0.673522	0.219304	0.106996	0.22027	0.178726
ENSG00000134184	GSTM1|P09488	0.845305	4.54476e-53	2.13685e-50	0.854548	2.19665e-55	3.21536e-52
ENSG00000134201	GSTM5|P46439	0.670542	8.1746e-24	1.09815e-21	0.683248	5.39974e-25	1.97597e-22
ENSG00000134202	GSTM3|P21266	0.843848	4.4791e-54	4.21195e-51	0.84431	3.4454e-54	2.52161e-51
ENSG00000134243	SORT1|Q99523	0.198415	0.00542592	0.00473312	0.184733	0.00972773	0.0167518
ENSG00000134248	LAMTOR5|O43504	0.0405235	0.583919	0.198447	0.0163538	0.825137	0.415194
ENSG00000134265	NAPG|Q99747	0.146444	0.0410658	0.0246122	0.107557	0.134487	0.125626
ENSG00000134308	YWHAQ|P27348	0.206169	0.00383275	0.00349346	0.302832	1.68422e-05	8.03026e-05
ENSG00000134318	ROCK2|O75116	0.210431	0.00314959	0.00298562	0.37378	7.35134e-08	7.1737e-07
ENSG00000134330	IAH1|Q2TAA2	0.0740324	0.313948	0.124514	0.0172802	0.814414	0.411779
ENSG00000134333	LDHA|P00338	0.260001	0.000241887	0.000344636	0.2842	5.6623e-05	0.000218686
ENSG00000134440	NARS|O43776	0.260595	0.000233792	0.000334624	0.165024	0.0211414	0.0310078
ENSG00000134444	KIAA1468|Q9P260	0.163315	0.0225339	0.015179	0.189567	0.00794862	0.0140687
ENSG00000134644	PUM1|Q14671	0.00606713	0.935575	0.278586	-0.138398	0.0639111	0.071741
ENSG00000134684	YARS|P54577	0.178268	0.0126536	0.00941364	0.0761179	0.290224	0.215094
ENSG00000134717	BTF3L4|Q96K17	0.203844	0.0059159	0.00504814	0.132371	0.0756751	0.0821124
ENSG00000134769	DTNA|Q9Y4J8	0.43869	1.57383e-10	1.62633e-09	0.349595	5.8416e-07	4.21215e-06
ENSG00000134809	TIMM10|P62072	0.0408361	0.583098	0.198379	0.0697395	0.348194	0.242816
ENSG00000134871	COL4A2|P08572	0.0480756	0.508972	0.179697	-0.0543323	0.45536	0.289612
ENSG00000134900	TPP2|P29144	0.0426605	0.555809	0.191872	0.131974	0.0673194	0.0746041
ENSG00000134909	ARHGAP32|A7KAX9	0.134974	0.176194	0.0794654	0.0146397	0.88389	0.428601
ENSG00000134910	STT3A|P46977	0.141532	0.147846	0.0695836	0.0692849	0.48036	0.300098
ENSG00000134996	OSTF1|Q92882	0.231106	0.00118638	0.00130607	0.0998651	0.165919	0.145867
ENSG00000135002	RFK|Q969G6	0.141469	0.0509226	0.0293339	0.00300331	0.967109	0.452705
ENSG00000135018	UBQLN1|Q9UMX0	0.0919369	0.201149	0.0887621	-0.0617767	0.390927	0.262607
ENSG00000135046	ANXA1|P04083	0.546646	1.37474e-16	5.17098e-15	0.480111	1.22713e-12	4.85463e-11
ENSG00000135069	PSAT1|Q9Y617	0.28947	4.05263e-05	7.7144e-05	0.171932	0.0162442	0.025188
ENSG00000135070	ISCA1|Q9BUE6	0.0243269	0.781874	0.244347	0.126921	0.147	0.134483
ENSG00000135108	FBXO21|O94952	0.247067	0.00724181	0.00596311	0.0246948	0.791558	0.404697
ENSG00000135241	PNPLA8|Q9NP80	-0.0806376	0.42043	0.156143	0.139162	0.163034	0.144195
ENSG00000135250	SRPK2|P78362	0.278984	0.000115242	0.000183676	0.088364	0.230393	0.183982
ENSG00000135316	SYNCRIP|O60506	0.0287269	0.690149	0.223389	-0.0348426	0.628692	0.3529
ENSG00000135318	NT5E|P21589	0.187873	0.0246421	0.0162271	0.173228	0.038547	0.0499764
ENSG00000135387	CAPRIN1|Q14444	0.196777	0.00583009	0.00499304	0.116119	0.105974	0.105596
ENSG00000135439	AGAP2|Q99490	0.0891297	0.216507	0.093995	0.0322188	0.655617	0.362684
ENSG00000135472	FAIM2|Q9BWQ8	0.292987	3.38604e-05	6.63351e-05	0.175816	0.0142009	0.0226681
ENSG00000135486	HNRNPA1|P09651	0.275174	9.88805e-05	0.000162842	0.0823534	0.252394	0.195804
ENSG00000135597	REPS1|Q96D71	-0.0998473	0.191201	0.0852118	-0.106908	0.161521	0.143115
ENSG00000135624	CCT7|Q99832	0.157325	0.0280562	0.0180133	0.152484	0.0333298	0.0445947
ENSG00000135631	RAB11FIP5|Q9BXF6	0.124563	0.0827399	0.0437106	0.133255	0.0632922	0.07121
ENSG00000135632	SMYD5|Q6GMV2	-0.0617487	0.543739	0.189128	0.00591171	0.953689	0.449297
ENSG00000135655	USP15|Q9Y4E8	0.038642	0.601517	0.202666	-0.0496954	0.501733	0.307415
ENSG00000135709	KIAA0513|O60268	0.346796	6.81333e-07	2.40863e-06	0.325008	3.55594e-06	2.03706e-05
ENSG00000135720	DYNC1LI2|O43237	0.302177	1.76009e-05	3.85808e-05	0.240328	0.000713988	0.00191959
ENSG00000135744	AGT|P01019	0.292284	3.38055e-05	6.63351e-05	0.24164	0.000666025	0.00181884
ENSG00000135821	GLUL|P15104	0.542638	2.52048e-16	8.77832e-15	0.365052	1.54494e-07	1.33024e-06
ENSG00000135823	STX6|O43752	0.0930123	0.245079	0.10287	0.0569125	0.477534	0.298842
ENSG00000135829	DHX9|Q08211	0.192715	0.00695144	0.00576507	0.111011	0.122347	0.11722
ENSG00000135862	LAMC1|P11047	0.13573	0.0584977	0.0328018	0.179817	0.0118895	0.0195038
ENSG00000135916	ITM2C|Q9NQX7	0.119825	0.142788	0.0677797	0.11667	0.153687	0.138693
ENSG00000135919	SERPINE2|P07093	0.384799	5.86572e-08	2.91845e-07	0.177968	0.0150891	0.0237492
ENSG00000135924	DNAJB2|P25686	0.252361	0.000372056	0.000490906	0.215619	0.00246755	0.00548086
ENSG00000135932	CAB39|Q9Y376	0.281164	6.84488e-05	0.00011964	0.0109328	0.879431	0.427875
ENSG00000135940	COX5B|P10606	0.282053	6.47622e-05	0.000114258	0.132079	0.0656804	0.0734453
ENSG00000136003	ISCU|Q9H1K1	0.234556	0.000965134	0.00111219	0.0707526	0.325663	0.233215
ENSG00000136026	CKAP4|Q07065	0.26101	0.000286096	0.000396803	0.0601489	0.41098	0.271591
ENSG00000136040	PLXNC1|O60486	0.0849334	0.36257	0.139009	0.0967726	0.299291	0.219394
ENSG00000136044	APPL2|Q8NEU8	0.133371	0.170837	0.0776449	0.146706	0.131584	0.123783
ENSG00000136051	KIAA1033; WASHC4|Q2M389	0.0155028	0.834999	0.255931	0.00467764	0.94989	0.448645
ENSG00000136068	FLNB|O75369	0.324948	4.41586e-05	8.25509e-05	0.30827	0.000111652	0.000391922
ENSG00000136143	SUCLA2|Q9P2R7	0.331222	2.24836e-06	6.55944e-06	0.204202	0.00419077	0.00853164
ENSG00000136153	LMO7|Q8WWI1	0.0537268	0.561697	0.193111	0.0986771	0.285662	0.21301
ENSG00000136156	ITM2B|Q9Y287	0.186613	0.035666	0.0219064	0.141918	0.111478	0.109294
ENSG00000136167	LCP1|P13796	0.431351	3.78484e-10	3.63173e-09	0.357289	3.38327e-07	2.52667e-06
ENSG00000136193	SCRN1|Q12765	0.241462	0.000672331	0.000820014	0.164128	0.0218623	0.0318765
ENSG00000136205	TNS3|Q68CZ2	0.291654	0.00101409	0.00115589	0.182345	0.0426658	0.0535611
ENSG00000136237	RAPGEF5|Q92565	-0.105737	0.168694	0.0769315	-0.121843	0.112391	0.109822
ENSG00000136238	RAC1|P63000	0.214919	0.00255099	0.0024912	-0.0247784	0.730966	0.387665
ENSG00000136267	DGKB|Q9Y6T7	0.324535	3.90047e-06	1.04795e-05	0.38308	3.52843e-08	3.97289e-07
ENSG00000136279	DBNL|Q9UJU6	0.208695	0.00341329	0.00319692	0.00985156	0.891277	0.430805
ENSG00000136295	TTYH3|Q9C0H2	-0.00795536	0.915353	0.274389	-0.0712744	0.340353	0.240344
ENSG00000136448	NMT1|P30419	0.081307	0.259732	0.107595	0.108672	0.131473	0.123758
ENSG00000136450	SRSF1|Q07955	0.0449472	0.532672	0.186347	-0.0122343	0.865206	0.424556
ENSG00000136463	TACO1|Q9BSH4	0.131719	0.0678539	0.0370539	0.0927365	0.199585	0.166286
ENSG00000136485	DCAF7|P61962	0.0177131	0.843935	0.25783	-0.0888968	0.322232	0.231427
ENSG00000136521	NDUFB5|O43674	0.171378	0.0165964	0.0118231	0.227334	0.00139301	0.00342119
ENSG00000136527	TRA2B|P62995	0.203887	0.00500911	0.0044022	0.0456501	0.533894	0.319628
ENSG00000136531	SCN2A|Q99250	0.168457	0.0185679	0.0128385	0.170941	0.016879	0.0259796
ENSG00000136541	ERMN|Q8TAM6	0.364773	1.58156e-07	6.58066e-07	0.483819	7.77242e-13	3.25055e-11
ENSG00000136628	EPRS|P07814	-0.078595	0.274765	0.112215	-0.0154284	0.83049	0.416725
ENSG00000136631	VPS45|Q9NRW7	-0.00439724	0.951352	0.281845	0.0525722	0.465441	0.294087
ENSG00000136717	BIN1|O00499	0.232138	0.00109264	0.00122757	0.35006	5.26121e-07	3.81244e-06
ENSG00000136731	UGGT1|Q9NYU2	0.0456608	0.526179	0.184763	0.0635238	0.377642	0.256033
ENSG00000136738	STAM|Q92783	0.127005	0.0768444	0.0411757	0.115499	0.107864	0.10691
ENSG00000136750	GAD2|Q05329	0.185559	0.00940071	0.00737898	0.0375862	0.601898	0.344018
ENSG00000136754	ABI1|Q8IZP0	0.141755	0.0480686	0.0278678	0.0759028	0.291593	0.215566
ENSG00000136783	NIPSNAP3A|Q9UFN0	0.179012	0.0132195	0.00974983	0.186959	0.00960491	0.0165597
ENSG00000136802	LRRC8A|Q8IWT6	0.155122	0.0303605	0.0191737	0.0680778	0.344332	0.241667
ENSG00000136810	TXN|P10599	-0.0225378	0.754479	0.23808	0.138977	0.0526666	0.0625738
ENSG00000136813	KIAA0368|Q5VYK3	0.14077	0.0546468	0.0311062	0.0184114	0.802506	0.408439
ENSG00000136842	TMOD1|P28289	0.150781	0.0363416	0.0222632	0.223386	0.00179152	0.00420248
ENSG00000136848	DAB2IP|Q5VWQ8	0.0225798	0.800278	0.248529	0.0262638	0.768546	0.398126
ENSG00000136854	STXBP1|P61764	0.18313	0.010391	0.00804215	0.162825	0.0229472	0.0331363
ENSG00000136888	ATP6V1G1|O75348	0.195224	0.0063742	0.0053758	0.108793	0.131043	0.123592
ENSG00000136928	GABBR2|O75899	0.146484	0.0415392	0.0248484	0.195685	0.00624851	0.0118016
ENSG00000136930	PSMB7|Q99436	0.242154	0.000648075	0.000794552	0.0763943	0.288471	0.214449
ENSG00000136942	RPL35|P42766	-0.0260136	0.73632	0.234078	0.135862	0.0773024	0.0834452
ENSG00000136950	ARPC5L|Q9BPX5	-0.0184675	0.797759	0.247911	0.0588153	0.414078	0.272899
ENSG00000137040	RANBP6|O60518	0.142651	0.0858624	0.0449062	0.0705521	0.397434	0.265516
ENSG00000137055	PLAA|Q9Y263	0.032337	0.675493	0.219718	-0.0205464	0.790282	0.40443
ENSG00000137076	TLN1|Q9Y490	0.392984	1.32553e-08	8.11392e-08	0.310034	1.03027e-05	5.20024e-05
ENSG00000137100	DCTN3|O75935	0.0625238	0.385211	0.145652	0.0615044	0.393023	0.263601
ENSG00000137106	GRHPR|Q9UBQ7	0.287975	4.45898e-05	8.30302e-05	0.201741	0.00468122	0.00933535
ENSG00000137124	ALDH1B1|P30837	0.0767077	0.321558	0.12689	-0.0322114	0.677594	0.371056
ENSG00000137133	HINT2|Q9BX68	0.023255	0.746927	0.236093	0.0621432	0.388117	0.261319
ENSG00000137154	RPS6|P62753	0.0919012	0.201325	0.0887824	-0.0363478	0.613929	0.3486
ENSG00000137161	CNPY3|Q9BT09	0.168187	0.0248265	0.0163371	0.247449	0.000868248	0.00226542
ENSG00000137168	PPIL1|Q9Y3C6	0.126746	0.0798001	0.0424437	-0.0887469	0.220915	0.179149
ENSG00000137198	GMPR|P36959	0.402877	1.19155e-08	7.37161e-08	0.431827	7.55295e-10	1.24221e-08
ENSG00000137267	TUBB2A|Q13885	0.0877807	0.222364	0.0960061	0.0641078	0.373263	0.253769
ENSG00000137274	BPHL|Q86WA6	0.319155	7.5996e-06	1.89056e-05	0.312481	1.20035e-05	5.956e-05
ENSG00000137285	TUBB2B|Q9BVA1	-0.0219205	0.760997	0.239681	-0.0380578	0.597345	0.342546
ENSG00000137288	MNF1; UQCC2|Q9BRT2	0.105043	0.19777	0.0876412	0.0974656	0.232258	0.184966
ENSG00000137312	FLOT1|O75955	0.0949968	0.186495	0.0833913	0.0915819	0.202902	0.167887
ENSG00000137343	ATAT1|Q5SQI0	-0.0958066	0.183892	0.0824233	-0.0790618	0.273165	0.206106
ENSG00000137409	MTCH1|Q9NZJ7	0.167154	0.019511	0.0134029	0.0453349	0.529139	0.318131
ENSG00000137486	ARRB1|P49407	0.370311	9.90131e-08	4.5641e-07	0.190035	0.00779269	0.0138262
ENSG00000137497	NUMA1|Q14980	0.221956	0.00192046	0.00196509	0.204256	0.00438177	0.0088175
ENSG00000137500	CCDC90B|Q9GZT6	0.100895	0.174145	0.07868	0.111093	0.134346	0.125626
ENSG00000137509	PRCP|P42785	0.254953	0.000321965	0.000436885	0.248829	0.000451988	0.00133119
ENSG00000137563	GGH|Q92820	-0.0364365	0.650513	0.214185	-0.0473533	0.555912	0.328377
ENSG00000137575	SDCBP|O00560	0.329743	6.56054e-06	1.64076e-05	0.134995	0.071591	0.0784368
ENSG00000137642	SORL1|Q92673	0.137674	0.157323	0.0731288	0.169279	0.0813207	0.0866959
ENSG00000137710	RDX|P35241	0.305374	1.41804e-05	3.19009e-05	0.393674	1.24379e-08	1.55607e-07
ENSG00000137726	FXYD6|Q9H0Q3	0.0766275	0.286997	0.115828	0.0693098	0.335651	0.237923
ENSG00000137818	RPLP1|P05386	0.106264	0.140293	0.0668313	0.169913	0.0178569	0.0271706
ENSG00000137824	FAM82A2; RMDN3|Q96TC7	0.0891198	0.215362	0.0936276	0.0782758	0.276726	0.208042
ENSG00000137825	ITPKA|P23677	0.281833	9.31873e-05	0.000154277	0.247277	0.000645052	0.00177815
ENSG00000137845	ADAM10|O14672	0.0814009	0.268071	0.110176	0.181741	0.0127967	0.0206746
ENSG00000137944	CCBL2; KYAT3|Q6YP21	0.64037	6.7763e-24	1.06202e-21	0.567074	5.50117e-18	7.32033e-16
ENSG00000137955	RABGGTB|P53611	-0.0692289	0.409657	0.152839	-0.00268444	0.974526	0.454723
ENSG00000137992	DBT|P11182	0.0889603	0.216187	0.0939432	0.00490587	0.945732	0.447855
ENSG00000137996	RTCA|O00442	0.228903	0.0012875	0.00140616	-0.00535195	0.940807	0.446534
ENSG00000138029	HADHB|P55084	0.348952	5.74561e-07	2.07008e-06	0.362941	1.84297e-07	1.52143e-06
ENSG00000138032	PPM1B|O75688	-0.000634792	0.993406	0.2902	-0.0692566	0.366657	0.251262
ENSG00000138069	RAB1A|P62820	0.0547837	0.446856	0.162996	0.034757	0.629536	0.352924
ENSG00000138071	ACTR2|P61160	0.0643971	0.371106	0.141456	0.0803907	0.303197	0.22116
ENSG00000138078	PREPL|Q4J6C6	0.304843	1.47013e-05	3.29153e-05	0.0665659	0.355178	0.245813
ENSG00000138095	LRPPRC|P42704	0.44155	1.0373e-10	1.16123e-09	0.300667	1.94741e-05	8.96394e-05
ENSG00000138107	ACTR1A|P61163	0.092713	0.197356	0.0874988	-0.00598644	0.933804	0.44393
ENSG00000138138	ATAD1|Q8NBU5	0.310843	9.74146e-06	2.33685e-05	0.158265	0.0271195	0.0380596
ENSG00000138175	ARL3|P36405	0.185603	0.00938356	0.00737783	0.0680199	0.344743	0.241667
ENSG00000138279	ANXA7|P20073	0.227473	0.0013834	0.001494	0.183559	0.0102099	0.0172572
ENSG00000138326	RPS24|P62847	-0.05953	0.409638	0.152839	0.0657868	0.3621	0.249072
ENSG00000138363	ATIC|P31939	0.325277	3.48675e-06	9.53136e-06	0.228696	0.00130099	0.00322684
ENSG00000138385	SSB|P05455	0.13228	0.0652663	0.0358281	-0.0863381	0.230086	0.183959
ENSG00000138411	HECW2|Q9P2P5	0.0591505	0.517516	0.182334	-0.0275697	0.763079	0.396366
ENSG00000138413	IDH1|O75874	0.184944	0.00964342	0.00752552	0.100682	0.161371	0.143082
ENSG00000138430	OLA1|Q9NTK5	0.131608	0.0666584	0.0364646	-0.0968396	0.178056	0.153042
ENSG00000138443	ABI2|Q9NYB9	0.189489	0.00813932	0.0065642	0.167774	0.0193709	0.0290167
ENSG00000138448	ITGAV|P06756	0.0819081	0.258713	0.107267	0.0768863	0.289153	0.214838
ENSG00000138495	COX17|Q14061	0.18666	0.0142158	0.0103547	0.0979589	0.201099	0.166975
ENSG00000138663	COPS4|Q9BT78	0.0102799	0.886581	0.267641	0.0234495	0.744883	0.391973
ENSG00000138668	HNRNPD|Q14103	0.391743	1.48568e-08	8.7866e-08	0.117845	0.100849	0.101316
ENSG00000138674	SEC31A|O94979	0.187961	0.00850451	0.00680931	0.00603068	0.933316	0.443919
ENSG00000138698	RAP1GDS1|P52306	0.314583	7.50278e-06	1.87143e-05	0.140575	0.0499794	0.060113
ENSG00000138757	G3BP2|Q9UN86	0.39056	1.65557e-08	9.5511e-08	0.264581	0.000185671	0.000609364
ENSG00000138758	SEPT11|Q9NVA2	0.40993	2.66207e-09	1.96417e-08	0.295571	2.72864e-05	0.000119061
ENSG00000138760	SCARB2|Q14108	0.313476	8.10856e-06	2.0013e-05	0.109734	0.126734	0.120225
ENSG00000138768	USO1|O60763	0.0541671	0.451996	0.164473	0.0520401	0.469976	0.295604
ENSG00000138772	ANXA3|P12429	0.296556	2.81777e-05	5.74773e-05	0.284457	6.09059e-05	0.000232771
ENSG00000138777	PPA2|Q9H2U2	0.0687966	0.33925	0.132262	0.0981105	0.172403	0.149944
ENSG00000138796	HADH|Q16836	0.0706131	0.326621	0.128403	0.044423	0.537465	0.320847
ENSG00000138802	SEC24B|O95487	-0.086295	0.3768	0.143162	0.078194	0.42338	0.275923
ENSG00000138814	PPP3CA|Q08209	0.0517846	0.472162	0.16953	0.245531	0.000540719	0.00153388
ENSG00000138834	MAPK8IP3|Q9UPT6	0.171656	0.016701	0.0118562	0.0140697	0.845619	0.419302
ENSG00000139112	GABARAPL1|Q9H0R8	0.202304	0.00602482	0.00513642	0.169782	0.0215765	0.0315521
ENSG00000139116	KIF21A|Q7Z4S6	0.298356	2.27112e-05	4.7459e-05	0.253068	0.000357719	0.00108184
ENSG00000139117	CPNE8|Q86YQ8	0.0639442	0.424754	0.157252	0.198488	0.012417	0.0201949
ENSG00000139131	YARS2|Q9Y2Z4	0.171954	0.0170842	0.0120791	-0.020841	0.774168	0.399715
ENSG00000139180	NDUFA9|Q16795	0.303399	1.62106e-05	3.58676e-05	0.221905	0.00182225	0.00426091
ENSG00000139190	VAMP1|P23763	0.332781	2.00085e-06	6.03047e-06	0.294266	2.97179e-05	0.000127565
ENSG00000139220	PPFIA2|O75334	0.114012	0.113444	0.056146	0.0341182	0.636728	0.355188
ENSG00000139329	LUM|P51884	0.00374455	0.962518	0.283822	0.0167568	0.833424	0.417498
ENSG00000139343	SNRPF|P62306	-0.00466362	0.952303	0.281871	0.0118677	0.879015	0.427875
ENSG00000139410	SDSL|Q96GA7	0.388126	1.08862e-05	2.54893e-05	0.368495	3.20088e-05	0.000136269
ENSG00000139428	MMAB|Q96EY8	0.222318	0.00241997	0.00239213	0.199565	0.00660849	0.0122827
ENSG00000139433	GLTP|Q9NZD2	0.240619	0.000703077	0.000853087	0.341857	1.00199e-06	6.75884e-06
ENSG00000139436	GIT2|Q14161	-0.113499	0.203896	0.0896376	-0.0226251	0.800667	0.407892
ENSG00000139613	SMARCC2|Q8TAQ2	0.0517817	0.541988	0.188694	0.0615794	0.46821	0.29528
ENSG00000139641	ESYT1|Q9BSJ8	0.270666	0.000129703	0.000202603	0.212397	0.00287329	0.00622159
ENSG00000139684	ESD|P10768	0.309214	1.09022e-05	2.54893e-05	0.148536	0.0382311	0.0497076
ENSG00000139719	VPS33A|Q96AX1	-0.0644003	0.373579	0.142226	-0.189946	0.00814965	0.0143724
ENSG00000139726	DENR|O43583	0.0193502	0.80456	0.249529	-0.0639488	0.413051	0.272468
ENSG00000139842	CUL4A|Q13619	0.0824815	0.380841	0.144581	0.190002	0.0419667	0.0530017
ENSG00000139910	NOVA1|P51513	-0.113175	0.116134	0.0571467	0.00847801	0.906603	0.435668
ENSG00000139921	TMX1|Q9H3N1	0.179593	0.0226317	0.0152122	0.272924	0.000460442	0.00134075
ENSG00000139970	RTN1|Q16799	0.25576	0.000307694	0.000421781	0.201308	0.00477261	0.00949175
ENSG00000140043	PTGR2|Q8N8N7	0.313513	8.08752e-06	2.0013e-05	0.26321	0.000201077	0.000655517
ENSG00000140105	WARS|P23381	0.226265	0.00146941	0.00156841	0.139572	0.0516513	0.0616679
ENSG00000140263	SORD|Q00796	0.214269	0.00291588	0.00279223	0.0274067	0.706654	0.380684
ENSG00000140280	LYSMD2|Q8IV50	0.0638729	0.432814	0.159318	0.1262	0.120082	0.115791
ENSG00000140319	SRP14|P37108	0.177378	0.0131115	0.00968535	0.0363443	0.613963	0.3486
ENSG00000140350	ANP32A|P39687	0.0586545	0.415358	0.154625	0.0669691	0.352265	0.244722
ENSG00000140374	ETFA|P13804	0.222073	0.0018073	0.0018717	0.178585	0.0124936	0.020297
ENSG00000140395	WDR61|Q9GZS3	0.15383	0.0322324	0.0201932	0.0328012	0.649801	0.360557
ENSG00000140400	MAN2C1|Q9NTJ4	-0.0740384	0.433699	0.159496	-0.00353727	0.970205	0.453574
ENSG00000140403	DNAJA4|Q8WW22	0.326252	3.24656e-06	9.00568e-06	0.280694	7.04741e-05	0.000265185
ENSG00000140416	TPM1|P09493	0.188036	0.0195266	0.0134029	0.220265	0.00605221	0.0115201
ENSG00000140474	ULK3|Q6PHR2	-0.0920185	0.297759	0.119403	-0.0480471	0.587238	0.339617
ENSG00000140522	RLBP1|P12271	0.36159	8.95931e-05	0.000149644	0.336832	0.000281871	0.00087785
ENSG00000140538	NTRK3|Q16288	-0.138775	0.102006	0.051405	-0.16735	0.0481181	0.0584993
ENSG00000140575	IQGAP1|P46940	0.340028	1.39751e-06	4.46993e-06	0.270245	0.000150067	0.000504967
ENSG00000140600	SH3GL3|Q99963	0.250185	0.000419589	0.000545731	0.0430747	0.549896	0.325875
ENSG00000140688	C16orf58|Q96GQ5	0.215553	0.0034738	0.00324068	0.206984	0.00505437	0.00993068
ENSG00000140718	FTO|Q9C0B1	-0.120338	0.129583	0.0626823	-0.213854	0.0066207	0.0122827
ENSG00000140740	UQCRC2|P22695	0.38718	2.25067e-08	1.25978e-07	0.277532	8.56384e-05	0.000313384
ENSG00000140905	GCSH|P23434	-0.0327422	0.66438	0.217608	0.0611967	0.417093	0.273887
ENSG00000140939	NOL3|O60936	-0.00422839	0.957146	0.282859	0.0140019	0.858763	0.422438
ENSG00000140941	MAP1LC3B|Q9GZQ8	-0.102828	0.152579	0.0712761	0.0510936	0.478101	0.29907
ENSG00000140945	CDH13|P55290	0.391785	1.47998e-08	8.7866e-08	0.297546	2.39621e-05	0.000106593
ENSG00000140950	KIAA1609; TLDC1|Q6P9B6	0.0655636	0.385931	0.145807	0.0330511	0.662314	0.365009
ENSG00000140988	RPS2|P15880	0.12827	0.0739258	0.0398376	0.169535	0.0178177	0.0271392
ENSG00000140990	NDUFB10|O96000	0.104773	0.144927	0.0685779	0.143314	0.0456368	0.0563722
ENSG00000140992	PDPK1|O15530	0.181516	0.0113102	0.00857712	0.152353	0.0339459	0.0452124
ENSG00000141030	COPS3|Q9UNS2	0.111176	0.121788	0.0593697	0.11112	0.121978	0.117029
ENSG00000141127	PRPSAP2|O60256	-0.00956505	0.89442	0.269661	0.0520832	0.469608	0.295604
ENSG00000141252	VPS53|Q5VIR6	0.0917469	0.232687	0.0990085	0.118596	0.122364	0.11722
ENSG00000141279	NPEPPS|P55786	0.395941	1.00818e-08	6.37025e-08	0.254569	0.000328957	0.00100524
ENSG00000141367	CLTC|Q00610	0.0977139	0.174152	0.07868	-0.00616121	0.931876	0.44359
ENSG00000141376	BCAS3|Q9H6U6	0.10156	0.15773	0.0732458	0.154545	0.0309901	0.0422758
ENSG00000141378	PTRH2|Q9Y3E5	-0.0421084	0.672787	0.219197	-0.0773764	0.437237	0.282315
ENSG00000141385	AFG3L2|Q9Y4W6	0.174231	0.0148499	0.0107499	0.0692671	0.335949	0.238019
ENSG00000141447	OSBPL1A|Q9BXW6	0.113202	0.116047	0.0571338	0.116111	0.106908	0.106249
ENSG00000141458	NPC1|O15118	0.281354	0.000607725	0.000753929	0.208818	0.0117158	0.0192902
ENSG00000141503	MINK1|Q8N4C8	0.329595	2.53748e-06	7.31942e-06	0.113509	0.114109	0.111277
ENSG00000141522	ARHGDIA|P52565	0.0348776	0.628347	0.208862	0.0937539	0.19235	0.162185
ENSG00000141543	EIF4A3|P38919	-0.00537568	0.942744	0.280099	0.0513582	0.492322	0.303939
ENSG00000141551	CSNK1D|P48730	0.149291	0.0816534	0.0432095	0.036703	0.67025	0.368274
ENSG00000141556	TBCD|Q9BTW9	0.0176925	0.806075	0.24981	-0.0409904	0.569384	0.333642
ENSG00000141560	FN3KRP|Q9HA64	0.296215	2.61572e-05	5.3472e-05	0.26302	0.000203301	0.000661296
ENSG00000141564	RPTOR|Q8N122	0.00617347	0.938244	0.279115	0.0316048	0.691561	0.376162
ENSG00000141580	WDR45B; WDR45L|Q5MNZ6	0.123349	0.131322	0.0633602	0.0564867	0.490885	0.303618
ENSG00000141959	PFKL|P17858	0.344746	8.00236e-07	2.80108e-06	0.331257	2.24247e-06	1.38499e-05
ENSG00000141985	SH3GL1|Q99961	0.171034	0.0168187	0.0119093	0.116086	0.106071	0.105621
ENSG00000142082	SIRT3|Q9NTG7	-0.0576514	0.428252	0.158298	-0.139495	0.0542755	0.0638431
ENSG00000142156	COL6A1|P12109	0.139131	0.0524018	0.0300099	0.182803	0.0105311	0.0176574
ENSG00000142168	SOD1|P00441	0.143829	0.0448565	0.0263302	-0.0219034	0.761178	0.396018
ENSG00000142173	COL6A2|P12110	0.296092	3.52286e-05	6.8485e-05	0.434056	4.38295e-10	8.01945e-09
ENSG00000142186	SCYL1|Q96KG9	0.126802	0.0863013	0.0450605	0.0830997	0.262085	0.201063
ENSG00000142192	APP|P05067	0.257066	0.000285842	0.000396803	0.178367	0.0126034	0.02043
ENSG00000142230	SAE1|Q9UBE0	0.157501	0.0510807	0.0293966	-0.0646176	0.425926	0.276966
ENSG00000142408	CACNG8|Q8WXS5	0.0456508	0.546272	0.189834	0.0074256	0.921859	0.439822
ENSG00000142453	CARM1|Q86X55	0.111833	0.142958	0.0678262	0.0159826	0.834676	0.417696
ENSG00000142507	PSMB6|P28072	0.213488	0.00272958	0.00263529	0.0583941	0.417435	0.273887
ENSG00000142534	RPS11|P62280	0.161393	0.0241939	0.0160105	-0.0665334	0.355414	0.245859
ENSG00000142541	RPL13A|P40429	0.120895	0.104985	0.0526242	-0.104082	0.163207	0.14426
ENSG00000142634	EFHD2|Q96C19	0.169435	0.0178864	0.0124497	0.132813	0.0641818	0.0719896
ENSG00000142655	PEX14|O75381	0.17931	0.033378	0.0208138	0.142796	0.091184	0.0939217
ENSG00000142657	PGD|P52209	0.289362	4.08074e-05	7.75221e-05	0.0306351	0.670731	0.3684
ENSG00000142669	SH3BGRL3|Q9H299	0.120053	0.0945793	0.0484413	0.172512	0.0158817	0.024742
ENSG00000142676	RPL11|P62913	0.160206	0.0252708	0.0166062	0.0485328	0.500462	0.307042
ENSG00000142798	HSPG2|P98160	0.162689	0.023063	0.015414	0.240478	0.000708332	0.00190944
ENSG00000142864	SERBP1|Q8NC51	0.419604	1.02197e-09	8.5805e-09	-0.0382991	0.595021	0.342038
ENSG00000142875	PRKACB|P22694	0.0649302	0.36715	0.140461	0.00662984	0.926709	0.441417
ENSG00000142910	TINAGL1|Q9GZM7	0.147892	0.0390863	0.0236671	0.143954	0.0446692	0.0552703
ENSG00000142937	RPS8|P62241	0.136218	0.0575897	0.0323699	0.0474985	0.509646	0.310832
ENSG00000143106	PSMA5|P28066	0.201801	0.00466879	0.00413401	-0.0683342	0.342513	0.241501
ENSG00000143149	ALDH9A1|P49189	0.57526	1.42133e-18	1.02812e-16	0.550897	7.16512e-17	7.49141e-15
ENSG00000143153	ATP1B1|P05026	0.326482	3.19236e-06	8.90787e-06	0.251476	0.000390742	0.00117618
ENSG00000143155	TIPRL|O75663	0.0962582	0.180687	0.0812056	0.0964591	0.179775	0.153707
ENSG00000143158	MPC2|O95563	0.0634922	0.381622	0.144818	-0.0799557	0.270275	0.20472
ENSG00000143183	TMCO1|Q9UM00	-0.107856	0.201384	0.0887824	0.0369834	0.662139	0.365009
ENSG00000143198	MGST3|O14880	0.185278	0.00951102	0.00745025	-0.109658	0.126996	0.120396
ENSG00000143222	UFC1|Q9Y3C8	0.319583	0.000528343	0.000666887	0.138682	0.141149	0.130847
ENSG00000143224	PPOX|P50336	0.130219	0.102937	0.051791	0.064972	0.417332	0.273887
ENSG00000143252	SDHC|Q99643	-0.0022481	0.980312	0.287178	0.0321041	0.724458	0.385989
ENSG00000143256	PFDN2|Q9UHV9	-0.0532015	0.46011	0.166346	-0.0282267	0.695274	0.37732
ENSG00000143321	HDGF|P51858	0.0304761	0.67234	0.219197	0.01461	0.839356	0.418498
ENSG00000143353	LYPLAL1|Q5VWZ2	0.193078	0.00744833	0.0060905	0.16413	0.0232783	0.0334713
ENSG00000143363	PRUNE; PRUNE1|Q86TP1	0.0327954	0.64986	0.214116	-0.0111091	0.877818	0.427875
ENSG00000143376	SNX27|Q96L92	0.122631	0.0876562	0.045616	0.0574158	0.425293	0.276801
ENSG00000143401	ANP32E|Q9BTT0	0.330573	3.3883e-06	9.34372e-06	0.223958	0.00194876	0.00453498
ENSG00000143416	SELENBP1|Q13228	0.396921	9.20187e-09	5.88642e-08	0.303361	1.6252e-05	7.79967e-05
ENSG00000143420	ENSA|O43768	0.368498	1.15538e-07	5.19841e-07	0.290763	3.72958e-05	0.000154651
ENSG00000143549	TPM3|P06753	0.160775	0.0266951	0.0173964	0.0643155	0.483395	0.300838
ENSG00000143553	SNAPIN|O95295	0.0545935	0.455598	0.165351	0.0304889	0.677067	0.37092
ENSG00000143569	UBAP2L|Q14157	0.207383	0.00734093	0.00602363	0.0280957	0.719353	0.384712
ENSG00000143575	HAX1|O00165	0.027412	0.781335	0.244341	-0.0149644	0.879572	0.427875
ENSG00000143621	ILF2|Q12905	0.160956	0.0245855	0.0162051	0.191265	0.00739592	0.0133131
ENSG00000143653	SCCPDH|Q8NBX0	0.0554092	0.441677	0.161671	0.0265788	0.712253	0.381612
ENSG00000143702	CEP170|Q5SW79	0.0260367	0.720693	0.230748	-0.0706403	0.331512	0.235619
ENSG00000143727	ACP1|P24666	0.100003	0.178006	0.0801672	0.0823281	0.267877	0.203903
ENSG00000143742	SRP9; SRP9P1|P49458	0.121903	0.0929683	0.0477984	-0.0221203	0.761327	0.396018
ENSG00000143774	GUK1|Q16774	0.265413	0.000176875	0.000262343	0.0826759	0.250535	0.194655
ENSG00000143776	CDC42BPA|Q5VT25	0.157617	0.0406955	0.0244525	0.10462	0.175838	0.151669
ENSG00000143799	PARP1|P09874	0.168626	0.0184485	0.0127748	0.226973	0.00141844	0.00346157
ENSG00000143819	EPHX1|P07099	0.373661	7.4272e-08	3.56199e-07	0.342197	9.75947e-07	6.61364e-06
ENSG00000143847	PPFIA4|O75335	0.124004	0.0962789	0.0490712	0.209297	0.00468858	0.00933732
ENSG00000143858	SYT2|Q8N9I0	0.443719	1.14784e-10	1.25509e-09	0.492643	3.91982e-13	1.73868e-11
ENSG00000143862	ARL8A|Q96BM9	0.0696307	0.333413	0.130213	0.0481146	0.504165	0.308333
ENSG00000143870	PDIA6|Q15084	0.268439	0.000148043	0.000225629	0.127093	0.0766394	0.0829914
ENSG00000143878	RHOB|P62745	0.0678806	0.345735	0.134068	-0.162576	0.0231601	0.0333669
ENSG00000143889	HNRNPLL; HNRPLL|Q8WVV9	0.0126945	0.894317	0.269661	-0.0899811	0.345424	0.241921
ENSG00000143947	RPS27A|P62979	0.208324	0.00347207	0.00324068	0.103908	0.148293	0.135298
ENSG00000143977	SNRPG|P62308	0.138346	0.0563119	0.031842	0.0384694	0.597247	0.342546
ENSG00000144028	SNRNP200|O75643	0.186853	0.00926984	0.00730675	0.21598	0.00255556	0.0056336
ENSG00000144036	EXOC6B|Q9Y2D4	0.0401904	0.57695	0.196643	0.0089379	0.901307	0.433835
ENSG00000144040	SFXN5|Q8TD22	0.324418	3.93369e-06	1.05387e-05	0.308172	1.23411e-05	6.10282e-05
ENSG00000144118	RALB|P11234	0.130613	0.0724629	0.0392517	-0.138338	0.0569842	0.0660418
ENSG00000144283	PKP4|Q99569	0.101679	0.163865	0.0751666	0.0510703	0.48524	0.301619
ENSG00000144285	SCN1A|P35498	-0.0928848	0.368063	0.140752	-0.0536963	0.603344	0.344441
ENSG00000144290	SLC4A10|Q6U841	0.409886	2.6736e-09	1.96417e-08	0.306319	1.32968e-05	6.50946e-05
ENSG00000144306	SCRN3|Q0VDG4	0.0902662	0.364526	0.139684	-0.0402883	0.686172	0.373934
ENSG00000144320	KIAA1715; LNPK|Q9C0E8	0.0286742	0.703986	0.226712	0.0571598	0.448539	0.287079
ENSG00000144357	UBR3|Q6ZT12	-0.00746189	0.924218	0.276166	0.0891691	0.25472	0.196961
ENSG00000144369	FAM171B|Q6P995	0.0821329	0.312829	0.12421	0.0185063	0.820383	0.413797
ENSG00000144381	HSPD1|P10809	0.238069	0.000804058	0.000955531	0.166053	0.0203397	0.0302257
ENSG00000144524	COPS7B|Q9H9Q2	0.0539472	0.456191	0.165439	0.0450694	0.533697	0.319628
ENSG00000144550	CPNE9|Q8IYJ1	-0.0537362	0.556633	0.192015	-0.0182033	0.842256	0.418498
ENSG00000144566	RAB5A|P20339	0.012172	0.87117	0.264346	0.0278223	0.710826	0.381612
ENSG00000144567	FAM134A; RETREG2|Q8NC44	0.120801	0.124526	0.0604536	0.0861637	0.274116	0.206587
ENSG00000144591	GMPPA|Q96IJ6	0.223511	0.0232383	0.0154652	-0.0199424	0.841525	0.418498
ENSG00000144635	DYNC1LI1|Q9Y6G9	0.256079	0.000302209	0.000416082	0.1961	0.00600502	0.0114601
ENSG00000144647	GTDC2; POMGNT2|Q8NAT1	0.0544255	0.533809	0.186584	-0.165508	0.0569272	0.0660281
ENSG00000144711	IQSEC1|Q6DN90	0.299712	2.07548e-05	4.4559e-05	0.205268	0.00399314	0.00827486
ENSG00000144712	CAND2|O75155	0.0794416	0.300245	0.120107	0.0660279	0.389473	0.261991
ENSG00000144713	RPL32|P62910	0.0932245	0.20199	0.0889785	-0.167443	0.0212801	0.0311799
ENSG00000144744	UBA3|Q8TBC4	0.169864	0.0175941	0.0123468	0.0291852	0.685466	0.37374
ENSG00000144746	ARL6IP5|O75915	0.125629	0.0801229	0.0425913	0.0964737	0.179709	0.153707
ENSG00000144827	ABHD10|Q9NUJ1	0.0283575	0.693932	0.224088	-0.0495036	0.491921	0.303819
ENSG00000144834	TAGLN3|Q9UI15	0.298705	2.21924e-05	4.65821e-05	0.312216	8.85422e-06	4.56352e-05
ENSG00000144848	ATG3|Q9NT62	0.0662938	0.358405	0.137722	0.0884275	0.220162	0.178726
ENSG00000144867	SRPRB|Q9Y5M8	-0.0588442	0.482021	0.171954	-0.0157381	0.850969	0.420672
ENSG00000144908	ALDH1L1|O75891	0.389406	1.83929e-08	1.05463e-07	0.266866	0.000162437	0.000540381
ENSG00000144959	NCEH1|Q6PIU2	0.121016	0.0919431	0.0474269	0.248511	0.000459932	0.00134075
ENSG00000145012	LPP|Q93052	0.142627	0.0604597	0.0336213	0.195227	0.00983563	0.0168673
ENSG00000145087	STXBP5L|Q9Y2K9	0.292057	3.4306e-05	6.70683e-05	0.336568	1.50327e-06	9.60884e-06
ENSG00000145192	NA|P02765	0.145192	0.0869669	0.0453325
ENSG00000145214	DGKQ|P52824	0.174405	0.0780785	0.0416931	0.139601	0.159605	0.14228
ENSG00000145284	SCD5|Q86SK9	0.138957	0.0768906	0.0411757	0.155261	0.0478152	0.0583247
ENSG00000145293	ENOPH1|Q9UHY7	0.157458	0.0279218	0.0179504	0.105084	0.143731	0.132408
ENSG00000145321	NA|P02774	0.345494	4.21375e-06	1.10682e-05
ENSG00000145335	SNCA|P37840	0.302664	1.7034e-05	3.74253e-05	0.344123	8.40167e-07	5.7737e-06
ENSG00000145337	PYURF|Q96I23	-0.0746564	0.467371	0.168519	0.192186	0.0593091	0.068069
ENSG00000145349	CAMK2D|Q13557	0.190611	0.00760461	0.00620191	0.143964	0.0446544	0.0552703
ENSG00000145354	CISD2|Q8N5K1	0.0878714	0.247543	0.103621	0.0123835	0.870794	0.425683
ENSG00000145362	ANK2|Q01484	0.204043	0.00422112	0.00376957	0.0830482	0.2484	0.193918
ENSG00000145425	RPS3A|P61247	0.152205	0.0336567	0.0209197	-0.159172	0.0262418	0.0370768
ENSG00000145494	NDUFS6|O75380	0.15629	0.0291196	0.0185395	0.0827891	0.249884	0.194454
ENSG00000145675	PIK3R1|P27986	-0.102457	0.159529	0.0738272	0.100478	0.167788	0.147106
ENSG00000145681	HAPLN1|P10915	0.0515297	0.474348	0.169939	0.0312276	0.664744	0.365879
ENSG00000145715	RASA1|P20936	0.205753	0.00400021	0.00361347	0.170924	0.0171783	0.0263573
ENSG00000145730	PAM|P19021	0.305243	0.000118416	0.00018778	0.0688302	0.396322	0.265258
ENSG00000145781	COMMD10|Q9Y6G5	-0.00534286	0.955414	0.282614	-0.0107398	0.910516	0.436402
ENSG00000145819	ARHGAP26|Q9UNA1	0.369617	1.05054e-07	4.79556e-07	0.455833	2.1384e-11	5.68278e-10
ENSG00000145864	GABRB2|P47870	0.0622684	0.388396	0.146561	0.059913	0.406627	0.269566
ENSG00000145882	PCYOX1L|Q8NBM8	0.0466177	0.518627	0.182657	0.0582399	0.41988	0.274613
ENSG00000145907	G3BP1|Q13283	0.134567	0.159097	0.0736985	-0.031163	0.74542	0.391973
ENSG00000145920	CPLX2|Q6PUV4	0.352149	4.45228e-07	1.64832e-06	0.422427	7.68389e-10	1.2497e-08
ENSG00000146085	MUT|P22033	0.210862	0.00308698	0.00293218	0.0609441	0.397355	0.265516
ENSG00000146122	DAAM2|Q86T65	0.239208	0.000976602	0.00111994	0.337991	2.23483e-06	1.38499e-05
ENSG00000146242	TPBG|Q13641	0.00184013	0.98429	0.288074	0.00250532	0.978613	0.455758
ENSG00000146352	CLVS2|Q5SYC1	0.135315	0.0592813	0.0331424	0.155399	0.0300615	0.0413748
ENSG00000146386	ABRACL|Q9P1F3	-0.017405	0.812601	0.251277	-0.00247447	0.973115	0.454209
ENSG00000146426	TIAM2|Q8IVF5	0.256311	0.000344894	0.000460033	0.059921	0.410264	0.27124
ENSG00000146476	C6orf211; ARMT1|Q9H993	0.17888	0.0123466	0.0092071	0.112375	0.117795	0.113961
ENSG00000146648	EGFR|P00533	0.382185	2.29724e-07	9.19246e-07	0.388712	1.36831e-07	1.22126e-06
ENSG00000146676	PURB|Q96QR8	-0.0333816	0.651927	0.214385	0.0260427	0.72493	0.385989
ENSG00000146701	MDH2|P40926	0.305699	1.38705e-05	3.15053e-05	0.168736	0.0183707	0.0278078
ENSG00000146729	GBAS; NIPSNAP2|O75323	0.114896	0.109726	0.0546514	0.0975882	0.17471	0.150963
ENSG00000146731	CCT6A|P40227	0.179069	0.0122535	0.0091522	-0.00521361	0.942334	0.446969
ENSG00000146963	LUC7L2|Q9Y383	0.201829	0.00977751	0.00761752	-0.145705	0.0634759	0.071307
ENSG00000147010	SH3KBP1|Q96B97	-0.0487639	0.590692	0.200094	-0.0603877	0.505253	0.30841
ENSG00000147044	CASK|O14936	0.145629	0.0422183	0.0251745	0.0495275	0.491711	0.303818
ENSG00000147065	MSN|P26038	0.412318	2.10779e-09	1.58566e-08	0.327228	3.02213e-06	1.78591e-05
ENSG00000147123	NDUFB11|Q9NX14	0.196999	0.00577388	0.00494941	0.093324	0.194406	0.163274
ENSG00000147140	NONO|Q15233	0.0227683	0.752049	0.237393	0.0262727	0.715423	0.38303
ENSG00000147162	OGT|O15294	0.204109	0.00420852	0.00376547	0.0895088	0.213358	0.174179
ENSG00000147164	SNX12|Q9UMY4	0.148624	0.0381151	0.023226	0.122	0.0893125	0.0925861
ENSG00000147224	PRPS1|P60891	0.144389	0.0440218	0.02597	0.153025	0.0327006	0.0439538
ENSG00000147274	RBMX|P38159	0.325437	3.6534e-06	9.92918e-06	0.0409992	0.570306	0.333782
ENSG00000147383	NSDHL|Q15738	0.17198	0.034123	0.0210826	0.0119634	0.883698	0.428601
ENSG00000147400	CETN2|P41208	-0.0568643	0.437042	0.1604	0.00206903	0.977458	0.45551
ENSG00000147403	RPL10|P27635	0.283109	7.2337e-05	0.000125272	0.0703194	0.333719	0.236782
ENSG00000147416	ATP6V1B2|P21281	0.193498	0.0067213	0.00559824	0.125753	0.0798225	0.0855348
ENSG00000147457	CHMP7|Q8WUX9	0.0255387	0.738735	0.23445	0.0123589	0.871791	0.425822
ENSG00000147471	PROSC; PLPBP|O94903	0.0727883	0.311901	0.124174	0.180043	0.0117819	0.0193774
ENSG00000147475	ERLIN2|O94905	0.169539	0.0178153	0.0124222	0.263924	0.000192914	0.000631719
ENSG00000147526	TACC1|O75410	0.0458434	0.628149	0.208862	0.0511208	0.589087	0.34015
ENSG00000147533	GOLGA7|Q7Z5G4	0.144534	0.120002	0.0586817	0.193154	0.0369296	0.0484129
ENSG00000147588	PMP2|P02689	0.0825984	0.250981	0.104754	0.0583415	0.417856	0.274031
ENSG00000147604	RPL7|P18124	0.0397049	0.581564	0.198	-0.112856	0.116222	0.112961
ENSG00000147649	MTDH|Q86UE4	0.245514	0.000731128	0.00088598	0.00405708	0.956172	0.450177
ENSG00000147676	MAL2|Q969L2	0.11735	0.104096	0.0522902	0.128688	0.074488	0.0810785
ENSG00000147677	EIF3H|O15372	0.0308063	0.687425	0.222751	0.0809916	0.289465	0.214861
ENSG00000147684	NDUFB9|Q9Y6M9	0.278879	7.88386e-05	0.000135039	0.0704542	0.327713	0.234453
ENSG00000147813	NAPRT1; NAPRT|Q6XQN6	0.384823	2.08019e-06	6.17073e-06	0.434097	6.079e-08	6.13667e-07
ENSG00000147853	AK3|Q9UIJ7	0.476561	1.89039e-12	3.55529e-11	0.455687	2.17411e-11	5.68278e-10
ENSG00000148053	NTRK2|Q16620	0.0866288	0.228515	0.0978085	-0.13484	0.0601868	0.068506
ENSG00000148082	SHC3|Q92529	0.154223	0.035079	0.0216114	0.18462	0.0114226	0.0188925
ENSG00000148090	AUH|Q13825	0.218856	0.00211311	0.00213205	0.126985	0.0768912	0.0831854
ENSG00000148158	SNX30|Q5VWJ9	-0.031459	0.664892	0.217624	0.0650025	0.370377	0.253385
ENSG00000148175	STOM|P27105	0.282723	6.21129e-05	0.000110594	0.317972	5.90367e-06	3.18875e-05
ENSG00000148180	GSN|P06396	0.369946	1.0215e-07	4.68574e-07	0.443556	8.34674e-11	1.7967e-09
ENSG00000148218	ALAD|P13716	0.560033	1.71048e-17	8.4656e-16	0.520422	6.29388e-15	3.83862e-13
ENSG00000148248	SURF4|O15260	-0.0990077	0.168492	0.0768766	-0.0629678	0.381839	0.258117
ENSG00000148303	RPL7A|P62424	0.0349247	0.627882	0.208862	-0.0628656	0.382614	0.258428
ENSG00000148334	PTGES2|Q9H7Z7	0.194605	0.00640786	0.00539935	0.194359	0.00647621	0.0120913
ENSG00000148339	SLC25A25|Q6KCM7	0.158223	0.0271614	0.0175784	0.0355447	0.621787	0.351136
ENSG00000148341	SH3GLB2|Q9NR46	0.29936	2.12475e-05	4.5102e-05	0.127086	0.0766552	0.0829914
ENSG00000148356	LRSAM1|Q6UWE0	0.136144	0.0638997	0.0352545	0.0876285	0.234311	0.186298
ENSG00000148444	COMMD3|Q9UBI1	-0.0430451	0.628127	0.208862	0.0431908	0.626964	0.352157
ENSG00000148468	FAM171A1|Q5VUB5	0.196588	0.0203687	0.0139301	0.0871283	0.307779	0.223691
ENSG00000148482	SLC39A12|Q504Y0	0.236146	0.00187427	0.00192621	0.185229	0.0152898	0.0240393
ENSG00000148484	RSU1|Q15404	0.0460778	0.522404	0.183781	0.073143	0.309543	0.224638
ENSG00000148634	HERC4|Q5GLZ8	0.0827569	0.334552	0.130538	0.0458065	0.593694	0.341597
ENSG00000148660	NA|Q13555	0.401791	5.82033e-09	3.90941e-08	0.299563	2.09625e-05	9.5541e-05
ENSG00000148671	ADIRF; C10orf116|Q15847	0.525292	1.38783e-14	3.43435e-13	0.509817	1.06934e-13	5.27789e-12
ENSG00000148672	GLUD1|P00367	0.311378	9.38605e-06	2.28068e-05	0.223624	0.0016748	0.00399266
ENSG00000148700	ADD3|Q9UEY8	0.568675	4.23451e-18	2.48872e-16	0.470081	4.107e-12	1.42817e-10
ENSG00000148730	EIF4EBP2|Q13542	0.0421541	0.635265	0.210492	0.112841	0.20294	0.167887
ENSG00000148798	INA|Q16352	0.0619179	0.389842	0.14693	0.131766	0.0663283	0.0740002
ENSG00000148834	GSTO1|P78417	0.201979	0.00463165	0.00410499	0.16862	0.0184526	0.0279029
ENSG00000148943	LIN7C|Q9NUP9	0.0481422	0.50392	0.178213	0.0182402	0.800195	0.40783
ENSG00000149084	HSD17B12|Q53GQ0	0.276235	9.27018e-05	0.000153744	0.268908	0.000143993	0.000489027
ENSG00000149091	DGKZ|Q13574	0.156135	0.100189	0.0506521	0.00251885	0.978972	0.455781
ENSG00000149100	EIF3M|Q7L2H7	0.209051	0.00398771	0.00361034	-0.149706	0.0403114	0.0516201
ENSG00000149115	TNKS1BP1|Q9C0C2	0.0180684	0.835842	0.256106	-0.0658246	0.449856	0.287613
ENSG00000149131	SERPING1|P05155	0.307248	2.09935e-05	4.48667e-05	0.267777	0.000228702	0.000732523
ENSG00000149182	ARFGAP2|Q8N6H7	0.236769	0.00182144	0.0018822	0.144504	0.0593379	0.068069
ENSG00000149218	ENDOD1|O94919	0.174246	0.0148408	0.0107499	0.410394	2.54457e-09	3.68774e-08
ENSG00000149269	PAK1|Q13153	0.305497	1.40623e-05	3.17874e-05	0.327093	3.05237e-06	1.79435e-05
ENSG00000149273	RPS3|P23396	0.107531	0.134581	0.0646015	0.0243579	0.735361	0.38915
ENSG00000149294	NCAM1|P13591	0.197843	0.00556414	0.00482237	0.0242301	0.736698	0.389716
ENSG00000149313	AASDHPPT|Q9NRN7	-0.00800974	0.91174	0.273393	0.0812896	0.259834	0.200037
ENSG00000149357	LAMTOR1|Q6IAA8	0.159132	0.0291633	0.0185547	0.196619	0.00684343	0.0125774
ENSG00000149428	HYOU1|Q9Y4L1	0.335103	1.67983e-06	5.23059e-06	0.286405	4.92674e-05	0.000197036
ENSG00000149476	DAK; TKFC|Q3LXA3	0.163009	0.0231472	0.0154264	1.67506e-05	0.999815	0.460649
ENSG00000149532	CPSF7|Q8N684	-0.0846047	0.36866	0.140821	-0.0274616	0.770798	0.398287
ENSG00000149575	SCN2B|O60939	0.35706	2.99235e-07	1.16276e-06	0.302068	1.77299e-05	8.26503e-05
ENSG00000149591	TAGLN|Q01995	0.23664	0.000866318	0.00101324	0.353977	3.8432e-07	2.82688e-06
ENSG00000149792	MRPL49|Q13405	0.319655	0.00118752	0.00130607	0.0489323	0.628769	0.3529
ENSG00000149806	FAU|P62861	0.165938	0.0320993	0.0201366	0.0536215	0.491306	0.303695
ENSG00000149823	VPS51|Q9UID3	-0.00374593	0.958983	0.283224	-0.0455895	0.531151	0.318507
ENSG00000149925	ALDOA|P04075	0.0903012	0.209317	0.0915499	0.142184	0.0473884	0.0579007
ENSG00000149927	DOC2A|Q14183	0.178003	0.0570092	0.0321589	0.111487	0.235539	0.186767
ENSG00000149970	CNKSR2|Q8WXI2	-0.0609071	0.432875	0.159318	0.0859797	0.267794	0.203903
ENSG00000150093	ITGB1|P05556	0.218199	0.00236239	0.0023438	0.179575	0.0126913	0.0205296
ENSG00000150471	LPHN3; ADGRL3|Q9HAR2	-0.069778	0.358839	0.137785	0.161455	0.0327962	0.0440014
ENSG00000150527	CTAGE5; MIA2|Q96PC5	-0.0638652	0.479204	0.171274	-0.0315948	0.726504	0.386138
ENSG00000150540	HNMT|P50135	0.41963	8.22981e-09	5.33721e-08	0.316205	2.13254e-05	9.66414e-05
ENSG00000150625	GPM6A|P51674	0.250157	0.000420234	0.000545814	0.304027	1.55364e-05	7.50545e-05
ENSG00000150656	CNDP1|Q96KN2	0.267403	0.00267872	0.00259151	0.320488	0.000284675	0.0008847
ENSG00000150672	DLG2|Q15700	0.370719	9.56288e-08	4.45174e-07	0.340151	1.14302e-06	7.53646e-06
ENSG00000150712	MTMR12|Q9C0I1	0.0879181	0.36107	0.138529	-0.0627849	0.51465	0.312971
ENSG00000150753	CCT5|P48643	0.285594	5.18624e-05	9.45138e-05	0.173963	0.0150069	0.0236452
ENSG00000150768	DLAT|P10515	0.203011	0.00442218	0.00393046	0.206802	0.00372343	0.00778598
ENSG00000150867	PIP4K2A|P48426	0.238674	0.000778949	0.000934298	0.380124	4.22537e-08	4.58141e-07
ENSG00000150995	ITPR1|Q14643	0.0105646	0.883763	0.267048	0.0351248	0.626811	0.352157
ENSG00000151025	GPR158|Q5T848	0.276549	0.000127423	0.000200372	0.229157	0.00160634	0.00385457
ENSG00000151150	ANK3|Q12955	0.232555	0.00106963	0.00121039	0.324171	3.77935e-06	2.15254e-05
ENSG00000151229	SLC2A13|Q96QE2	0.149677	0.0513989	0.0295255	0.112934	0.142564	0.131575
ENSG00000151239	TWF1|Q12792	0.0708468	0.371823	0.141667	0.100169	0.206129	0.169888
ENSG00000151240	DIP2C|Q9Y2E4	0.0648875	0.43332	0.159419	-0.0273672	0.741268	0.391318
ENSG00000151247	EIF4E|P06730	0.11994	0.0957538	0.0489362	0.118208	0.100678	0.101215
ENSG00000151366	NDUFC2; NDUFC2-KCTD14|O95298	0.322945	4.13112e-06	1.08816e-05	0.183248	0.010341	0.0173785
ENSG00000151376	ME3|Q16798	0.234825	0.000951807	0.00110155	0.19463	0.00640073	0.0119963
ENSG00000151461	UPF2|Q9HAU5	-0.0552055	0.566765	0.193956	-0.0362285	0.707102	0.380684
ENSG00000151498	ACAD8|Q9UKU7	0.219676	0.00410811	0.00368967	0.097157	0.208883	0.171387
ENSG00000151502	VPS26B|Q4G0F5	0.135946	0.0580952	0.0326345	0.132499	0.0648201	0.0725943
ENSG00000151532	VTI1A|Q96AJ9	-0.0394869	0.659381	0.216197	0.127772	0.15227	0.13796
ENSG00000151552	QDPR|P09417	0.311534	9.2851e-06	2.26199e-05	0.414483	1.70291e-09	2.62383e-08
ENSG00000151640	DPYSL4|O14531	0.353754	3.91279e-07	1.47768e-06	0.347342	6.5265e-07	4.68294e-06
ENSG00000151689	INPP1|P49441	0.0295822	0.683777	0.221951	0.0806423	0.266169	0.203238
ENSG00000151690	MFSD6|Q6ZSS7	0.208999	0.00952321	0.00745025	0.0377865	0.642844	0.357374
ENSG00000151693	ASAP2|O43150	0.236037	0.00549016	0.00478028	0.207726	0.0148619	0.0234884
ENSG00000151726	ACSL1|P33121	0.240901	0.00308113	0.00292959	0.170321	0.0378273	0.049264
ENSG00000151729	SLC25A4|P12235	0.23158	0.0011242	0.00125733	0.0785279	0.275177	0.207197
ENSG00000151779	NBAS|A2RRP1	0.0233555	0.779617	0.244149	-0.014599	0.861164	0.423281
ENSG00000151835	SACS|Q9NZJ4	-0.0428979	0.643196	0.21252	-0.00266194	0.977078	0.45551
ENSG00000151923	TIAL1|Q01085	-0.0705515	0.430581	0.1588	-0.0489257	0.584901	0.338935
ENSG00000151929	BAG3|O95817	0.490306	3.96847e-13	8.11254e-12	0.376437	6.31711e-08	6.29027e-07
ENSG00000152092	ASTN1|O14525	0.0923311	0.206365	0.0905115	0.0901227	0.217474	0.177046
ENSG00000152128	TMEM163|Q8TC26	0.0673794	0.498882	0.176829	-0.0334413	0.737366	0.389788
ENSG00000152137	HSPB8|Q9UJY1	0.330737	4.84299e-05	8.91221e-05	0.245271	0.00294478	0.00635758
ENSG00000152234	ATP5A1|P25705	0.218373	0.0021629	0.00216878	0.118257	0.0996536	0.100477
ENSG00000152402	GUCY1A2|P33402	0.0868648	0.233378	0.0992127	0.175557	0.015403	0.0241652
[truncated: 1,224 more rows]
