# Supplementary material for: Inferring protein expression changes from mRNA in Alzheimer’s dementia using deep neural networks
Source: Nat Commun. 2022 Feb 3;13:655. doi: 10.1038/s41467-022-28280-1 (PMC8814036; doi:10.1038/s41467-022-28280-1)
Supplement: Supplementary file 6 — Supplementary Data 2 [file 41467_2022_28280_MOESM6_ESM.xlsx]

## Sheet: Supplementary Data 2
Supplementary Data 2. GO enriched for principal component of mRNA data. The enrichment analysis was conducted using one-sided Fisher's exact test. The significance levels were adjusted for multiple comparisons using FDR at 5%.
Gene set	GO term	-log10 p-value	Fold enrichment	Overlap genes
PC1 (positive contribution)	GO_POTASSIUM_ION_TRANSPORT	4.1059	3.01004	KCNV1,ATP1A1,KCNIP4,KCNH1,KCNC2,ATP1B1,KCNJ3,KCNQ3,HCN1,SLC12A5,KCNQ5,KCNB1,KCNB2,KCNS2,KCNAB1,ATP1A3
PC23 (positive contribution)	GO_POTASSIUM_ION_TRANSPORT	3.89264	3.59703	SLC12A2,ABCC9,KCNJ8,KCNK9,KCNN1,SLC12A4,KCNJ9,KCNC4,KCNH4,KCNA6,KCNH5,KCNQ4
PC13 (positive contribution)	GO_REGULATION_OF_B_CELL_RECEPTOR_SIGNALING_PATHWAY	5.31415	16.96	PTPN6,CD300A,PRKCB,CMTM3,NFAM1
PC1 (positive contribution)	GO_MEMORY	6.82101	4.52154	FGF13,PRKCZ,HTR2A,ATP1A3,SERPINF1,PLCB1,RASGRF1,GRM7,PJA2,NETO1,SLC8A3,SLC8A2,PLK2,GRIN2A,PPP3CB,CAMK4,CHRNB2
PC1 (positive contribution)	GO_NEURON_DEVELOPMENT	12.2152	2.61063	MEF2C,MYH10,GSK3B,NEFL,SLIT2,EPHA4,PRKCZ,CDK5,PAK1,PAK3,HCN1,SLC12A5,THY1,ROBO2,SLC4A10,STMN1,ATP2B2,DCLK1,SLC9A6,HPRT1,MCF2,MAP2,RASGRF1,PPP3CB,CHRNB2,CHL1,PLXNC1,FLRT3,ATCAY,NTNG1,GABRB3,MAPK9,SPTBN2,GABRB2,PRKCI,RET,CNTNAP1,STXBP1,PAFAH1B1,EPB41L3,OLFM3,NDEL1,CNTN4,ATP8A2,CNTNAP2,FRY,PTPRO,CRMP1,TUBB3,ODZ2,C5orf13,NRXN3,CCK,EPHA5,CHN1,PLXNA4,UCHL1,RAB3A,B3GNT1,OPCML,LPPR4,HERC1,SLITRK4,L1CAM,A…
PC13 (positive contribution)	GO_REGULATION_OF_CELL_ACTIVATION	9.10212	3.40231	FCER1G,SYK,PDPK1,CD4,PIK3R6,CD74,NCKAP1L,CYLD,PTPN6,CD300A,CD86,HLA-DRB1,NFAM1,PLEK,PYCARD,RASAL3,VAV1,PTAFR,MILR1,EBI3,SAMSN1,MNDA,LGALS9,GPR183,RPS6KA1,TNFAIP8L2,HAVCR2,IL18,PRAM1,BTK,HLA-DRA,SASH3,CD84
PC23 (negative contribution)	GO_REGULATION_OF_CELL_ACTIVATION	7.64938	3.18288	WNT5A,SYK,CD4,NCKAP1L,PRKCD,NLRP3,PTPN6,CD300A,EFNB2,CD86,RASAL3,VAV1,IKZF3,PTAFR,C10orf54,CARD11,TNFRSF13C,EBI3,STXBP2,GPR183,CORO1A,TNFAIP8L2,HAVCR2,IL18,ZBTB16,PRAM1,BTK,SASH3,CD84,TMIGD2
PC17 (positive contribution)	GO_ANATOMICAL_STRUCTURE_FORMATION_INVOLVED_IN_MORPHOGENESIS	8.02936	2.17848	NOTCH1,EP300,PROX1,GJA5,JAG1,TPM1,SFRP2,TEK,FOXC1,ID1,RELN,PDGFRB,PROM1,FOXJ1,RFX3,MAPK14,ADAM17,NOV,SLC12A6,SLC24A4,CAV1,ENG,SEC24B,RAMP2,MEF2A,HS6ST1,NRP2,COL18A1,CASP3,COL8A1,MFGE8,CYP1B1,AXIN2,PODXL,LDB1,B9D2,C19orf10,SEMA4C,CASQ2,TIE1,PTPRB,CD34,CCDC164,OBSCN,LAMA3,PRKDC,NOTCH3,TMED2,ITGA4,SPINT1,NDNF,THSD7A,PTPN14,EGFL7,LEPR,TMEM107,COL1A1,FLNA,HSPG2,GPR124
PC1 (positive contribution)	GO_ION_TRANSPORT	18.7366	2.53127	CALM1,CALM3,CDK5,SNCA,HTR2A,KCNV1,ATP1A1,KCNIP4,KCNH1,KCNC2,ATP1B1,KCNJ3,KCNQ3,HCN1,SLC12A5,KCNQ5,KCNB1,KCNB2,KCNS2,KCNAB1,ATP1A3,GLS2,CLTC,SLC4A10,CACNB1,CACNB4,ATP2B2,CACNA2D1,SLC39A10,SLC9A6,GRM7,SLC8A3,SLC8A2,GRIN2A,CHRNB2,GABRB3,GABRB2,STXBP1,ATP8A2,RAB3A,NDFIP1,ATP6V1D,ATP6V0D1,SLC25A12,ATP6V1H,ATP6V1A,CACNG3,SCN2A,SLC7A8,SLC22A17,ATP6V1E1,GLS,FABP3,SLC2A13,SLC16A7,UNC80,SLC7A14,GABRA1,GRIA…
PC13 (positive contribution)	GO_LEUKOCYTE_ACTIVATION	15.7104	4.72753	FCER1G,SYK,ITGB2,TLR3,CD4,PIK3CG,CD74,PPP3CA,SELPLG,CD86,PLCG2,PRKCB,NFAM1,CX3CR1,BCL11B,PYCARD,VAV1,MILR1,EBI3,GPR183,HAVCR2,IL18,BTK,SPI1,DOCK2,LCP1,POU2F2,SKAP2,TLR7,BLNK,TYROBP,ITGAL,CLEC7A,APBB1IP,IKZF1,MFNG,WAS,TLR1,DOCK8,LAT2
PC23 (negative contribution)	GO_LEUKOCYTE_ACTIVATION	10.337	3.89191	SYK,ITGB2,CCND3,CD4,PIK3CG,SLC11A1,PRKCD,SELPLG,CD86,CX3CR1,VAV1,IKZF3,CARD11,EBI3,STXBP2,GPR183,CORO1A,HAVCR2,IL18,BTK,SPI1,DOCK2,LCP1,TLR7,TYROBP,CLEC7A,APBB1IP,ELF4,WAS,TLR1,DOCK8,CLEC4E
PC8 (positive contribution)	GO_CHROMOSOME_ORGANIZATION	4.77689	1.93201	RSF1,SUPT5H,ATRX,CLOCK,PKN1,TFIP11,WRAP53,RERE,RPS6KA5,SUPT6H,VPS72,CHD8,RBBP7,RNF8,MBD2,RTF1,PAF1,NCOA1,PDS5B,NSMCE2,KPNB1,ENY2,ARID4A,H1F0,PURA,POLA2,DDB2,TAF6L,SETDB1,CKAP5,DPY30,BRD8,SMG6,SAP30L,KIAA1310,TTF1,AIFM1,USP34,DNAJC2,HDAC8,DCLRE1A,PMF1,MBIP,SIN3A,CHMP3
PC1 (positive contribution)	GO_SYNAPTIC_VESICLE_LOCALIZATION	7.56907	4.53251	CDK5,SNCA,UNC13A,RAB3A,SNAP25,SYT1,STX1A,SYNJ1,AP3M2,CADPS,SYT16,SYT4,STX1B,SYT5,SH3GL2,AP3B2,DOC2A,SYT13,RPH3A
PC1 (positive contribution)	GO_NEUROLOGICAL_SYSTEM_PROCESS	13.0269	2.66694	MEF2C,MYH10,NEFL,BRAF,FGF13,PRKCZ,PRKAR1B,CDK5,HTR2A,KCNH1,SLC12A5,KCNAB1,ATP1A3,SERPINF1,CACNB4,OPA1,ATP2B2,PLCB1,DNM1,RASGRF1,GRM7,PJA2,NETO1,SLC8A3,SLC8A2,PLK2,GRIN2A,PPP3CB,CAMK4,CHRNB2,CHL1,GABRB3,GABRB2,CNTNAP1,PAFAH1B1,ATP8A2,CNTNAP2,NRXN3,UCHL1,RAB3A,HERC1,MYO5A,ARL6,CACNG3,SCN2A,GLS,CACNG8,SNAP25,ACCN1,SCN8A,TUSC3,GLRB,FKBP1B,SCN1A,GRIN2B,SYNJ1,CRYM,DGKI,FGF12,GRM5,STS,NDRG4,NPTN,CCKBR,B…
PC23 (positive contribution)	GO_STEROID_BIOSYNTHETIC_PROCESS	7.49044	6.37252	INSIG1,HMGCR,NSDHL,HMGCS1,HSD3B7,MSMO1,IDI1,HSD17B14,MVD,CYP51A1,SQLE,C14orf1,DHCR24,CH25H
PC29 (positive contribution)	GO_STEROID_BIOSYNTHETIC_PROCESS	6.80714	5.61183	PRLR,PRKAG2,CACNA1H,INSIG1,HMGCR,HMGCS1,MSMO1,FDFT1,IDI1,MVD,SC5DL,EBP,SQLE,C14orf1
PC13 (positive contribution)	GO_G_PROTEIN_COUPLED_PURINERGIC_RECEPTOR_SIGNALING_PATHWAY	4.29113	11.3067	P2RY12,PTAFR,P2RY13,ADORA3,GPR34
PC23 (negative contribution)	GO_G_PROTEIN_COUPLED_PURINERGIC_RECEPTOR_SIGNALING_PATHWAY	4.35056	11.6352	P2RY12,PTAFR,P2RY13,ADORA3,GPR34
PC1 (positive contribution)	GO_MEMBRANE_DEPOLARIZATION	4.11572	4.36597	PRKCZ,CACNB4,CACNA2D1,CHRNB2,SCN2A,CACNA1E,CACNA1B,SCN8A,SCN1A,YWHAH
PC1 (positive contribution)	GO_RESPONSE_TO_NITROGEN_COMPOUND	5.60047	1.89234	MEF2C,STAR,GSK3B,SRD5A1,NEFL,SLIT2,AKAP5,MAS1,GNG3,PRKACB,BRAF,PRKCZ,PRKAR1B,CALM1,CALM3,CDK5,PAK1,SNCA,HTR2A,KCNC2,HCN1,PTPN5,PLCB1,HPRT1,SLC8A3,GRIN2A,CHRNB2,GABRB3,MAPK9,GABRB2,PRKCI,MYO5A,ATP6V1D,ATP6V0D1,ATP6V1H,ATP6V1A,ATP6V1E1,FABP3,GABRA1,ATP6V1B2,ATP6V0A1,PRKCE,ATP6V1C1,ATP6AP1,GABRG2,GLRB,DDX1,PKM2,STS,CHRM1,CHRM3,NME1,ASNS,GUCY1B3,GOT1,YWHAG,GNG2
PC29 (negative contribution)	GO_RESPONSE_TO_NITROGEN_COMPOUND	4.6872	2.12912	PDGFD,CCL2,CTNNB1,PTK2B,HTR3A,ABCC8,SPARC,GSN,SELS,CRH,CAMK2A,RGS8,OXTR,IGF1,CNR1,VCAM1,THBD,SDK1,PRKDC,GLRA3,CHRNA2,HDAC9,HDAC5,PARP1,O3FAR1,SST,HNRNPK,HSP90B1,GNA11,COL5A2,AVPR1A,IPO5,APLP1,PDE4B,VGF
PC13 (positive contribution)	GO_REGULATION_OF_LEUKOCYTE_PROLIFERATION	6.90689	4.42435	SYK,CD4,CD74,NCKAP1L,PTPN6,CD300A,CD86,HLA-DRB1,PYCARD,RASAL3,EBI3,MNDA,LGALS9,GPR183,HAVCR2,IL18,SASH3,ST6GAL1
PC23 (negative contribution)	GO_REGULATION_OF_LEUKOCYTE_PROLIFERATION	7.09349	4.5529	SYK,CD4,NCKAP1L,PTPN6,CD300A,CD86,RASAL3,IKZF3,C10orf54,CARD11,TNFRSF13C,EBI3,GPR183,CORO1A,HAVCR2,IL18,SASH3,TMIGD2
PC1 (positive contribution)	GO_NEGATIVE_REGULATION_OF_NEURON_APOPTOTIC_PROCESS	4.07628	3.12698	MEF2C,STAR,NEFL,BRAF,SNCA,CHL1,GABRB3,GABRB2,PRKCI,STXBP1,BHLHB9,PIN1,OXR1,MAP2K4,UBE2V2
PC1 (positive contribution)	GO_GLUTAMATE_SECRETION	4.77562	6.61133	GLS2,STXBP1,RAB3A,GLS,SNAP25,SYT1,STX1A,SLC1A6
PC13 (positive contribution)	GO_ANTIGEN_PROCESSING_AND_PRESENTATION_OF_PEPTIDE_OR_POLYSACCHARIDE_ANTIGEN_VIA_MHC_CLASS_II	4.02861	4.34872	DCTN5,FCER1G,CD74,HLA-DRB1,HLA-DRA,KIF2A,KIF3B,CTSS,IFI30,AP1B1
PC17 (positive contribution)	GO_EPITHELIUM_DEVELOPMENT	6.95544	2.15137	NOTCH1,EP300,PROX1,SMAD7,GJA5,JAG1,SFRP2,FOXC1,ID3,ID1,PROM1,BMP6,FOXJ1,RFX3,EDN3,ADAM17,ENG,NR2F2,SEC24B,DACT1,SMAD9,CLIC5,NEUROD1,FAT4,MET,COL18A1,RAB1B,CASP3,AXIN2,PODXL,LDB1,SEMA4C,CD34,LAMA3,PRKDC,TMED2,SPINT1,TMEM107,FLNA,JAG2,TRIM28,NUMA1,DACT2,IGFBP5,MAF,ACTA2,EXPH5,FRZB,FRMD6,PLS3,GRSF1,PSAP,TAGLN
PC23 (positive contribution)	GO_PROTEIN_ACTIVATION_CASCADE	4.20448	6.79176	CFI,MASP1,C7,TFPI,F3,C1R,C1S
PC1 (positive contribution)	GO_RESPONSE_TO_AMMONIUM_ION	4.04343	4.73311	GSK3B,KCNC2,PLCB1,GABRB3,GABRB2,GABRA1,GABRG2,CHRM1,CHRM3
PC13 (positive contribution)	GO_G_PROTEIN_COUPLED_PURINERGIC_NUCLEOTIDE_RECEPTOR_SIGNALING_PATHWAY	4.07867	15.0756	P2RY12,PTAFR,P2RY13,GPR34
PC23 (negative contribution)	GO_G_PROTEIN_COUPLED_PURINERGIC_NUCLEOTIDE_RECEPTOR_SIGNALING_PATHWAY	4.12713	15.5136	P2RY12,PTAFR,P2RY13,GPR34
PC1 (positive contribution)	GO_NEGATIVE_REGULATION_OF_NEURON_DIFFERENTIATION	5.29952	2.95972	GSK3B,SLIT2,EPHA4,FGF13,CDK5,THY1,INPP5F,PLK2,PAFAH1B1,CNTN4,PTPRO,CRMP1,BCL11A,STMN2,SEZ6,NGEF,DNM3,FSTL4,YWHAH,PRPF19,GDI1,RUFY3
PC17 (positive contribution)	GO_MUSCLE_TISSUE_DEVELOPMENT	4.20223	2.67406	NOTCH1,EP300,PROX1,SMAD7,ZFPM2,GJA5,TPM1,PKP2,FOXC1,PDGFRB,MAPK14,CAV1,ENG,CAV2,NR2F2,MEF2A,IGSF8,IGFBP5,COL3A1,C3orf58
PC1 (positive contribution)	GO_ACID_SECRETION	4.26547	4.53719	GLS2,CACNB4,STXBP1,RAB3A,GLS,SNAP25,SYT1,STX1A,SLC1A6,CCKBR
PC1 (positive contribution)	GO_COGNITION	12.9086	4.0521	MEF2C,BRAF,FGF13,PRKCZ,PRKAR1B,CDK5,HTR2A,SLC12A5,KCNAB1,ATP1A3,SERPINF1,PLCB1,RASGRF1,GRM7,PJA2,NETO1,SLC8A3,SLC8A2,PLK2,GRIN2A,PPP3CB,CAMK4,CHRNB2,CHL1,PAFAH1B1,CNTNAP2,NRXN3,SNAP25,TUSC3,GRIN2B,SYNJ1,DGKI,GRM5,STS,NDRG4,NPTN,BHLHB9,CHRM1
PC1 (positive contribution)	GO_CELL_PART_MORPHOGENESIS	7.57422	2.22735	MYH10,GSK3B,NEFL,SLIT2,EPHA4,PRKCZ,CDK5,PAK1,PAK3,ROBO2,STMN1,DCLK1,SLC9A6,HPRT1,MAP2,PPP3CB,CHRNB2,CHL1,PLXNC1,FLRT3,NTNG1,SPTBN2,CNTNAP1,STXBP1,PAFAH1B1,EPB41L3,NDEL1,CNTN4,ATP8A2,PTPRO,CRMP1,TUBB3,ODZ2,NRXN3,CCK,EPHA5,CHN1,PLXNA4,UCHL1,RAB3A,B3GNT1,LPPR4,SLITRK4,L1CAM,ATL1,APBB1,EHD3,ARL6,ATP6V1D,ATP6V0D1,KIF3A,SNX10,DNM1L,WASF1
PC8 (positive contribution)	GO_REGULATION_OF_PROTEIN_UBIQUITINATION_INVOLVED_IN_UBIQUITIN_DEPENDENT_PROTEIN_CATABOLIC_PROCESS	4.26178	4.23502	PSMC2,PSMD1,PSMD7,PSMD14,PSMD4,PSMC5,PSMD6,GOLGA2,ANAPC11,ANAPC4,FBXO22
PC68 (positive contribution)	GO_RIBOSOME_BIOGENESIS	6.30666	3.43807	RPS27A,RPL36A,NPM1,RPS27,DIS3,TRMT112,FAU,RPL11,RPS16,RPS3A,TSR2,RPS21,RPS10,RPL24,RPS4X,RPS11,RPS2,RPS20,RPL35,RPL34,DDX47,RPL7A
PC1 (positive contribution)	GO_SINGLE_ORGANISM_BEHAVIOR	19.5342	4.12175	MEF2C,STAR,SRD5A1,EPHA4,BRAF,FGF13,PRKCZ,PRKAR1B,CDK5,SNCA,HTR2A,SLC12A5,KCNAB1,ATP1A3,SERPINF1,PTPN5,SLC4A10,CACNB4,PLCB1,DNM1,HPRT1,RASGRF1,GRM7,PJA2,NETO1,SLC8A3,SLC8A2,PLK2,GRIN2A,PPP3CB,CAMK4,CHRNB2,CHL1,SPTBN2,PAFAH1B1,CNTNAP2,NRXN3,CCK,UCHL1,PRKCE,SNAP25,GABRG2,GLRB,SCN1A,GRIN2B,SYNJ1,DGKI,FGF12,GRM5,STS,NDRG4,NPTN,BHLHB9,SEZ6,OXR1,ADAM22,STRBP
PC5 (positive contribution)	GO_MRNA_SPLICE_SITE_SELECTION	4.15181	8.15385	SRSF5,SFSWAP,SRSF1,LUC7L,PRPF39,SF3A2
PC17 (positive contribution)	GO_NEGATIVE_REGULATION_OF_GENE_EXPRESSION	4.6864	1.64046	NOTCH1,EP300,WHSC2,PROX1,SMAD7,ZFPM2,SFRP2,AHR,BHLHE41,ID3,NCOA2,ID1,GATA2,BMP6,FOXJ1,RFX3,CDKN1B,PRNP,CAV1,ENG,STRAP,NR2F2,CD46,SNIP1,DACT1,MEF2A,UNK,HIST1H4F,HIST1H4E,CYP1B1,LDB1,CD34,NOTCH3,FLNA,FNIP1,CREBBP,TRIM28,TBL1XR1,TNRC18,HIST1H2AE,PPM1F,MLL2,PDCD4,IGFBP5,EIF2C4,CNOT8,TOB1,MAF,DAPK1,CNOT6L,NR1D2,ZNF282,ZNF366,ZNF746,EAPP,FOXG1,WTIP,AKIRIN2,NAB1,NR2F1,TBX18,PKIG,WWC2,AEBP1,KLF11,ZBTB38,…
PC31 (negative contribution)	GO_NEGATIVE_REGULATION_OF_GENE_EXPRESSION	4.244	1.68253	RARB,NCOR1,RORB,BHLHE40,NRIP1,ASCL1,VEGFA,CTNNB1,RPS27A,ADNP,PPM1A,KCNIP3,WWP2,PAIP2,ATP8B1,TRIM32,ODZ2,ZBTB16,RBBP4,ETS2,KDM2B,UBP1,DDX3X,KDM5B,IGBP1,HDAC9,FOXP1,HDAC5,TBL1XR1,XRCC5,HAT1,BCOR,ASXL1,TCF7L2,FOXP2,TSHZ3,DROSHA,CNOT1,MID2,CNOT6L,EIF4ENIF1,DACH1,GRB7,FOXO3,ETV6,NUP205,TDRD1,PTGIS,ZNF295,NR2F1,ILF3,PURB,BACH2,KLF12,CNOT10,CXXC5,ROD1,CUX1
PC68 (positive contribution)	GO_CELLULAR_CATABOLIC_PROCESS	4.43849	1.84635	RPS27A,CTSK,PSME4,PSMC3,PSMD5,RPL36A,PCYOX1,ECI1,SPHK1,TDG,RPS27,FBXO11,FABP7,CBR3,VCAN,HYAL1,ACAN,C11orf51,ENDOG,DIS3,PRDX5,ISG15,CDC26,FAU,RPL11,RPS16,RPS3A,RPS21,RPS10,RPL24,RPS4X,RPS11,RPS2,RPS20,RPL35,RPL34,RPL7A,OMA1,HERC5,USP45,DNASE1,NT5E,RNF145,ZRANB1,GPX3,DNASE2
PC13 (positive contribution)	GO_REGULATION_OF_ALPHA_BETA_T_CELL_ACTIVATION	5.18939	6.63652	SYK,NCKAP1L,CD300A,CD86,RASAL3,EBI3,LGALS9,IL18,SASH3
PC23 (negative contribution)	GO_REGULATION_OF_ALPHA_BETA_T_CELL_ACTIVATION	7.29638	8.34698	SYK,NCKAP1L,NLRP3,CD300A,CD86,RASAL3,C10orf54,EBI3,IL18,ZBTB16,SASH3
PC17 (positive contribution)	GO_MUSCLE_ORGAN_DEVELOPMENT	4.11645	2.63657	NOTCH1,EP300,PROX1,SMAD7,ZFPM2,TPM1,PKP2,FOXC1,ID3,MAPK14,CAV1,CAV2,NR2F2,MEF2A,LAMA2,IGSF8,IGFBP5,COL3A1,TAGLN,AEBP1
PC13 (positive contribution)	GO_REGULATION_OF_CYTOKINE_PRODUCTION	9.25811	3.10593	FCER1G,SYK,TLR6,TLR3,CD4,CD74,NCKAP1L,ARRB1,CSF1R,CYLD,CD86,HLA-DRB1,C3,PLCG2,NFAM1,RPS6KA5,PYCARD,PTAFR,EBI3,LGALS9,HAVCR2,IL18,BTK,SASH3,CD84,HPSE,TLR7,TLR1,IRF8,IRF5,CYBA,TMEM173,CMKLR1,C3AR1,PUM1,IKBKE,UBA7,TLR5
PC23 (negative contribution)	GO_REGULATION_OF_CYTOKINE_PRODUCTION	15.2845	3.95316	WNT5A,PER1,SERPINE1,SYK,TLR6,ALOX15B,ADCYAP1,CD4,C13orf15,NCKAP1L,SLC11A1,ARRB1,CSF1R,NLRP3,CD86,ARRB2,RUNX1,PTAFR,C10orf54,CARD11,TNFRSF13C,EBI3,HAVCR2,IL18,BTK,SASH3,CD84,TMIGD2,TMF1,LPL,TLR7,TLR1,CLEC4E,HMGB2,IRAK3,IRF8,ERRFI1,TLR2,IRF5,CMKLR1,GPR77,C3AR1,SERPINF2,TLR5,ARFGEF2,CLEC9A,POLR3E
PC35 (negative contribution)	GO_REGULATION_OF_CYTOKINE_PRODUCTION	6.13903	2.8357	PML,EIF2AK2,TRIM16,NOD2,ADAM17,PRKD2,TNFRSF14,IRF1,LGALS9,RSAD2,TLR7,B2M,BST2,FOXP1,DDX58,POLR3G,IFIH1,TMEM173,TRIM21,ISG15,NLRC5,UBA7,HERC5,UBE2L6,TRIM25,TREX1,ANKRD17,DDX60
PC13 (positive contribution)	GO_TOLERANCE_INDUCTION	4.07867	15.0756	C3,LGALS9,HAVCR2,C3AR1
PC1 (positive contribution)	GO_CHEMICAL_HOMEOSTASIS	5.73555	1.95241	STAR,GNG3,PRKACB,PRKAR1B,PIK3CB,SNCA,FBXW7,HTR2A,ATP1A1,ATP1B1,SLC12A5,KCNB1,ATP1A3,SERPINF1,SLC4A10,CACNB4,ATP2B2,CACNA2D1,SLC39A10,SLC9A6,SLC8A3,SLC8A2,NDFIP1,ATP6V1D,ATP6V0D1,ATP6V1H,ATP6V1A,SLC7A8,SLC22A17,ATP6V1E1,FABP3,ATP6V1B2,ATP2B1,ATP6V0A1,XK,PRKCE,ATP6V1C1,ATP6AP1,ANXA6,SLC4A8,ATP2B3,ATP13A2,CAMK2D,FKBP1B,HK1,NPTN,CCKBR,NME1,GOT1,HMOX2,EIF5A2,MCHR1,SV2A,STXBP5L
PC1 (positive contribution)	GO_SYNAPSE_ORGANIZATION	5.26613	3.25669	CDK5,SNCA,PAK3,CACNB1,UNC13A,CACNB4,ATP2B2,SLC9A6,FLRT3,SPTBN2,NRXN3,RAB3A,MYO5A,GLRB,SEZ6,DNM3,PIN1,DRP2,CLSTN3
PC1 (positive contribution)	GO_NEGATIVE_REGULATION_OF_TRANSPORTER_ACTIVITY	5.52096	5.53339	CALM1,CALM3,SNCA,KCNAB1,NDFIP1,PRKCE,NDFIP2,CAMK2D,FKBP1B,FGF12,GNB5
PC23 (positive contribution)	GO_REGULATION_OF_MAPK_CASCADE	3.99556	2.10683	NCOR1,PDGFD,CCL2,HGF,ZAK,MAPK3,MAP2K6,PDE5A,THBS1,STK3,IGF2,PLCE1,ANGPT1,FGF1,GBP1,SFRP1,CAV2,EDNRA,RGS3,EPHB1,SEMA7A,SLC9A3R1,CX3CL1,FN1,MAPK8IP1,HMGCR,NPNT,CD44,GLIPR2,IGFBP4
PC23 (negative contribution)	GO_REGULATION_OF_MAPK_CASCADE	4.30599	2.12758	WNT5A,PER1,NGFR,PTPRJ,SYK,TLR6,MAP4K3,ADCYAP1,GADD45G,KIDINS220,FGD2,ODZ1,PIK3CG,PIK3R5,ARRB1,PRKCD,CSF1R,PTPN6,CD300A,ARRB2,GDF10,GPR183,HAVCR2,DUSP4,IRAK3,ERRFI1,TREM2,RAP2A,GPR77,SERPINF2,IGFBP3,C17orf87
PC13 (positive contribution)	GO_MYELOID_LEUKOCYTE_MIGRATION	4.46526	5.45143	FCER1G,SYK,ITGB2,PIK3CG,NCKAP1L,CX3CR1,VAV1,CSF3R,FOLR2
PC17 (positive contribution)	GO_COLLAGEN_FIBRIL_ORGANIZATION	4.82473	6.83912	SFRP2,FOXC1,FMOD,CYP1B1,COL1A1,COL1A2,COL3A1,COL14A1
PC35 (positive contribution)	GO_COLLAGEN_FIBRIL_ORGANIZATION	6.31312	8.79561	FOXC2,SFRP2,FMOD,ANXA2,COL1A1,COL1A2,COL3A1,LOX,COL14A1
PC17 (positive contribution)	GO_RESPONSE_TO_ESTRADIOL	3.93734	3.21105	AHR,PDGFRB,NCOA3,CDKN1B,IGF2,NR2F2,RAMP2,IGFBP2,CASP3,COL1A1,RUVBL2,GRN,SSTR1,PTGFR
PC13 (positive contribution)	GO_REGULATION_OF_TUMOR_NECROSIS_FACTOR_SUPERFAMILY_CYTOKINE_PRODUCTION	4.22652	4.58378	FCER1G,TLR3,CD86,PYCARD,PTAFR,LGALS9,HAVCR2,SASH3,TLR1,CYBA
PC23 (negative contribution)	GO_REGULATION_OF_TUMOR_NECROSIS_FACTOR_SUPERFAMILY_CYTOKINE_PRODUCTION	5.11339	5.18867	CD86,ARRB2,PTAFR,HAVCR2,SASH3,TLR1,IRAK3,ERRFI1,TLR2,GPR77,ARFGEF2
PC29 (negative contribution)	GO_RESPONSE_TO_COCAINE	4.43886	7.42	PTK2B,HTR3A,CRH,OXTR,CNR1,SDK1,HDAC5
PC13 (positive contribution)	GO_CELL_CHEMOTAXIS	6.53944	4.98824	FCER1G,SYK,ITGB2,PIK3CG,NCKAP1L,CCR5,CCR1,CX3CR1,SEMA5A,VAV1,CSF3R,FOLR2,CXCL16,BIN2,RHOG
PC23 (negative contribution)	GO_CELL_CHEMOTAXIS	7.51293	5.47538	SYK,ITGB2,PIK3CG,NCKAP1L,PRKCD,ARRB2,CX3CR1,VAV1,CORO1A,CSF3R,HMGB2,ITGA9,DOCK4,CXCL16,BIN2,IL16
PC13 (positive contribution)	GO_IMMUNE_SYSTEM_PROCESS	30.3545	3.05206	DCTN5,FCER1G,SYK,ITGB2,TLR6,PDPK1,TLR3,CD4,ODZ1,TGFBR1,PIK3CG,CD74,NCKAP1L,MAPK1,CSF1R,CYLD,PTPN6,CD300A,PPP3CA,CCR5,SELPLG,CD86,HLA-DRB1,ITGAX,C3,LNPEP,CCR1,PLCG2,PRKCB,NFAM1,RASGRP4,PLEK,CX3CR1,BCL11B,RPS6KA5,PYCARD,VAV1,PTAFR,MILR1,EBI3,MNDA,LGALS9,GPR183,TNFAIP8L2,HAVCR2,IL18,BTK,HLA-DRA,CD84,CSF3R,SPI1,SRPK2,CYBB,FOLR2,SLC7A7,DOCK2,LCP1,POU2F2,SKAP2,TLR7,BLNK,TYROBP,ITGAL,CLEC7A,APBB1IP,IKZF…
PC23 (negative contribution)	GO_IMMUNE_SYSTEM_PROCESS	15.4568	2.40024	WNT5A,NGFR,PTPRJ,SYK,ITGB2,TLR6,CCND3,CD4,C13orf15,ODZ1,PIK3CG,NCKAP1L,SLC11A1,PRKCD,CSF1R,NLRP3,PTPN6,CD300A,EFNB2,SELPLG,CD86,MRC1,PSME4,RASGRP4,CX3CR1,RUNX1,VAV1,IKZF3,PTAFR,CARD11,TNFRSF13C,EBI3,STXBP2,GPR183,CORO1A,TNFAIP8L2,HAVCR2,IL18,ZBTB16,BTK,CD84,TMIGD2,KLHL6,CSF3R,SPI1,CYBB,SLC7A7,DOCK2,LCP1,TLR7,TYROBP,CLEC7A,APBB1IP,ELF4,WAS,TLR1,DOCK8,CLEC4E,JARID2,KAT8,HMGB2,IRAK3,AZGP1,IRF8,CEBPA…
PC35 (negative contribution)	GO_IMMUNE_SYSTEM_PROCESS	9.3554	2.15219	PML,TNFRSF11A,MLL,EIF2AK2,NOD2,PTK2,ADAM17,PSMD10,TSC1,PRKD2,RC3H1,RUNX3,STAT1,TNFRSF14,EPHB3,MNDA,IRF1,LGALS9,TNFSF13B,ATP6V0A2,XAF1,BTN3A1,POU2F2,PRF1,RSAD2,TLR7,EGR1,B2M,SATB1,BST2,FOXP1,AKAP17A,IFI6,HERC6,ADAR,DDX58,POLR3G,IFIH1,TMEM173,IFIT1,TRIM21,TRIM22,ISG15,RNF19B,IFIT2,ETV6,RBCK1,NLRC5,HERC5,OAS2,TRIM25,ANKRD17,DDX60,OAS1,CYSLTR2,IRF9,CASP10,MADCAM1,BTN3A3,IFIT5,MX1,IFI35,POLL,MX2,IL2RG…
PC1 (positive contribution)	GO_VESICLE_LOCALIZATION	10.1998	3.70684	PRKCZ,CDK5,SNCA,NAPA,UNC13A,PAFAH1B1,NDEL1,RAB3A,MYO5A,ARL6,KIF3A,SNAP25,SYT1,STX1A,SYNJ1,AP3M2,CADPS,SYT16,SYT4,STX1B,SYT5,SH3GL2,AP3B2,DOC2A,SYT13,RPH3A,DCTN1,DYNC1I1,KIFAP3,SEC23A,RAB27B,CNIH3,TRAPPC6B
PC17 (positive contribution)	GO_RESPONSE_TO_ACID_CHEMICAL	4.00038	2.45316	EP300,OGT,ID3,PDGFD,PDGFRB,BMP6,CDKN1B,SPARC,EPHA3,COL18A1,IGFBP2,CASP3,TIE1,COL1A1,COL1A2,C7orf59,ABCG2,COL3A1,IPO5,PTGFR,ADNP2,PTGES
PC17 (positive contribution)	GO_RESPONSE_TO_STEROID_HORMONE	5.82777	2.4826	NOTCH1,EP300,TEK,AHR,PDGFRB,NCOA3,BMP6,CDKN1B,IGF2,CNGA3,CAV1,SPARC,NR2F2,RAMP2,IGFBP2,CASP3,MFGE8,COL1A1,LCAT,NR3C1,RUVBL2,MLL2,GRN,SSTR1,NR2C2,ABCG2,NR1D2,ZNF366,NR2F1,PTGFR,PAQR5,NR3C2,PGRMC2
PC17 (positive contribution)	GO_CARDIAC_CHAMBER_MORPHOGENESIS	4.04401	3.97852	NOTCH1,PROX1,SMAD7,ZFPM2,GJA5,JAG1,TPM1,SFRP2,PKP2,TEK,FOXC1
PC1 (positive contribution)	GO_SECRETION_BY_CELL	7.24442	2.47294	MYH10,AKAP5,CALM1,CALM3,CDK5,PAK1,KCNB1,GLS2,UNC13A,PPP3CB,STXBP1,PAFAH1B1,NRXN3,RAB3A,MYO5A,GLS,SNAP25,CACNA1B,SYT1,STX1A,SLC1A6,FKBP1B,SYNJ1,CADPS,SYT16,SYT4,STX1B,SYT5,DOC2A,SYT13,RPH3A,DGKI,GAD2,GAD1,STXBP5L,STXBP5,ARHGAP44,FAM3C,SCAMP1,CBLN4,TUBA4A,SYN2
PC17 (positive contribution)	GO_EPITHELIAL_CELL_DEVELOPMENT	5.01689	3.27616	NOTCH1,PROX1,JAG1,ID1,BMP6,FOXJ1,RFX3,ENG,SEC24B,CLIC5,MET,COL18A1,RAB1B,PODXL,DACT2,ACTA2,EXPH5,FRMD6
PC13 (positive contribution)	GO_REGULATION_OF_INTERFERON_GAMMA_PRODUCTION	5.25369	5.95088	TLR3,HLA-DRB1,PYCARD,EBI3,LGALS9,HAVCR2,IL18,SASH3,TLR7,IRF8
PC23 (negative contribution)	GO_REGULATION_OF_INTERFERON_GAMMA_PRODUCTION	4.49914	5.51141	WNT5A,SLC11A1,TNFRSF13C,EBI3,HAVCR2,IL18,SASH3,TLR7,IRF8
PC13 (positive contribution)	GO_POSITIVE_REGULATION_OF_RESPONSE_TO_STIMULUS	12.7384	2.14939	FCER1G,SYK,ITGB2,TLR6,PDPK1,TLR3,CD4,FGD2,ODZ1,TGFBR1,DSTYK,PIK3R6,PIK3CG,CD74,PIK3R5,NCKAP1L,MAPK1,ARRB1,CSF1R,HTR2A,CYLD,PTPN6,PPP3CA,CD86,HLA-DRB1,C3,CCR1,PLCG2,PRKCB,CMTM3,NFAM1,RASGRP4,PLEK,RPS6KA5,SEMA5A,PYCARD,VAV1,PTAFR,MNDA,LGALS9,GPR183,HAVCR2,IL18,BTK,HLA-DRA,SASH3,HPSE,MMP2,PRKAA2,SKAP2,TLR7,BLNK,CLEC7A,MFNG,WAS,TLR1,LAT2,BRCC3,NUP62,OPRK1,NR2C2,TREM2,CYBA,TMEM173,SPPL3,CTSS,SPTLC2,CM…
PC23 (negative contribution)	GO_POSITIVE_REGULATION_OF_RESPONSE_TO_STIMULUS	6.44995	1.77408	WNT5A,CSNK1E,CSNK1D,SERPINE1,NGFR,PTPRJ,SYK,ITGB2,TLR6,ALOX15B,MAP4K3,ADCYAP1,GADD45G,KIDINS220,CD4,C13orf15,FGD2,ODZ1,PIK3CG,PIK3R5,NCKAP1L,SLC11A1,ARRB1,PRKCD,CSF1R,NLRP3,PTPN6,CD86,PSME4,ARRB2,GDF10,RASGRP4,ITGA8,GPX1,VAV1,PTAFR,C10orf54,CARD11,TNFRSF13C,GPR183,HAVCR2,IL18,BTK,SASH3,KLHL6,APAF1,LPL,TLR7,CLEC7A,WAS,TLR1,CLEC4E,HMGB2,IRAK3,TLR2,TREM2,RRAGB,CMKLR1,GPR77,C3AR1,VSIG4,C1QA,C1QC,C1QB…
PC1 (positive contribution)	GO_REGULATION_OF_NEURONAL_SYNAPTIC_PLASTICITY	5.42226	5.41566	STAR,GSK3B,SNCA,UNC13A,SYP,RASGRF1,NETO1,SLC8A2,RAB3A,GRM5,NPTN
PC1 (negative contribution)	GO_ACTIN_FILAMENT_BASED_PROCESS	5.03605	3.17791	ABL1,ITGB1,RHOA,ITGB5,CTNNA1,RAB13,CFLAR,WASF2,NEBL,INPPL1,ROCK1,EPS8,PREX1,SWAP70,PALLD,TLN1,FMNL2,MKLN1,RHOJ
PC23 (negative contribution)	GO_REGULATION_OF_ADAPTIVE_IMMUNE_RESPONSE	3.94543	4.25678	CD4,SLC11A1,NLRP3,PTPN6,C10orf54,TNFRSF13C,HAVCR2,BTK,SASH3,WAS
PC1 (positive contribution)	GO_SODIUM_ION_TRANSMEMBRANE_TRANSPORT	4.28081	4.17272	ATP1A1,ATP1B1,HCN1,ATP1A3,SLC9A6,SLC8A3,SLC8A2,SCN2A,ACCN1,SCN8A,SCN1A
PC8 (positive contribution)	GO_ANAPHASE_PROMOTING_COMPLEX_DEPENDENT_CATABOLIC_PROCESS	3.92922	4.68796	PSMC2,PSMD1,PSMD7,PSMD14,PSMD4,PSMC5,PSMD6,ANAPC11,ANAPC4
PC1 (positive contribution)	GO_VESICLE_ORGANIZATION	4.72957	2.43101	NAPA,UNC13A,SYP,PRKCI,STXBP1,PAFAH1B1,ATP8A2,RAB3A,SNX10,SNAP25,SYT1,STX1A,CADPS,SYT16,SYT4,STX1B,SYT5,DOC2A,SYT13,RPH3A,SEC23A,CALY,CNIH3,TRAPPC6B,SNAP91,D4S234E,HMP19
PC13 (positive contribution)	GO_MACROPHAGE_ACTIVATION_INVOLVED_IN_IMMUNE_RESPONSE	5.60453	18.8444	SYK,TLR3,CX3CR1,HAVCR2,TYROBP
PC23 (negative contribution)	GO_MACROPHAGE_ACTIVATION_INVOLVED_IN_IMMUNE_RESPONSE	4.12713	15.5136	SYK,CX3CR1,HAVCR2,TYROBP
PC1 (positive contribution)	GO_REGULATION_OF_HYDROLASE_ACTIVITY	4.65589	1.62153	MEF2C,GSK3B,NEFL,SLIT2,EPHA4,MADD,PRKCZ,CALM1,CALM3,SNCA,HTR2A,ATP1B1,THY1,SERPINF1,BAG4,ELMOD1,SLC39A10,RGS4,PLCB1,MCF2,RASGRF1,GRIN2A,MAPK9,SPTBN2,RET,PAFAH1B1,NDEL1,CCK,EPHA5,CHN1,RAB3A,HERC1,FGF9,SLC7A14,PRKCE,ARHGEF9,CAMK2D,FKBP1B,GRIN2B,DLG3,TIPRL,PFN2,DGKI,NGEF,PIN1,GNB5,TBC1D9,RABGAP1L,SGSM1,TBC1D30,CCDC165,MAPK8,GDI1,SPINT2,SERPINI1,UCHL5,GFRA2,STXBP5L,STXBP5,NUAK1,TMEM132D,PPP2R2B,CSRNP…
PC23 (negative contribution)	GO_REGULATION_OF_HYDROLASE_ACTIVITY	4.07404	1.71883	WNT5A,SERPINE1,NGFR,ADCYAP1,FGD2,NCKAP1L,ARRB1,PRKCD,NLRP3,P2RY12,CD300A,PSME4,ARRB2,RASGRP4,SRGAP2,GPX1,RASAL3,VAV1,PTAFR,APAF1,APOC2,DOCK2,DOCK8,HMGB2,WDR81,PLCB2,ERRFI1,GNA15,RGS10,TBC1D10A,RUNDC1,TBC1D8,PLIN5,STARD13,SERPINF2,NLRC4,SERPINB9,ARL6IP1,DENND3,ARFGEF2,DOCK4,GPATCH2,GMIP,FGD3,ARHGAP26,CSF2RA,TAGAP,ARHGAP30,ARHGAP15,ARHGAP9,RIN3,HMHA1
PC13 (positive contribution)	GO_CELLULAR_RESPONSE_TO_BIOTIC_STIMULUS	7.25975	4.66076	SYK,TLR6,MAPK1,CCR5,CD86,CX3CR1,PYCARD,PTAFR,HAVCR2,IL18,CLEC7A,TLR1,OPRK1,IRF8,TREM2,HCK,TLR5,CXCL16
PC23 (negative contribution)	GO_CELLULAR_RESPONSE_TO_BIOTIC_STIMULUS	9.02948	5.32909	WNT5A,SERPINE1,SYK,TLR6,NLRP3,CD86,MRC1,CX3CR1,PTAFR,HAVCR2,IL18,APAF1,CLEC7A,TLR1,HMGB2,IRF8,TLR2,TREM2,TLR5,CXCL16
PC1 (positive contribution)	GO_REGULATION_OF_CELL_MORPHOGENESIS_INVOLVED_IN_DIFFERENTIATION	5.48319	2.42777	GSK3B,NEFL,SLIT2,AKAP5,EPHA4,BRAF,PPP2CA,FGF13,CDK5,PAK3,THY1,ROBO2,CHRNB2,PLXNC1,MAPK9,RET,PAFAH1B1,NDEL1,PTPRO,CHN1,PLXNA4,L1CAM,XK,BCL11A,BHLHB9,NGEF,DNM3,FSTL4,YWHAH,GDI1,RUFY3,CDKL5
PC1 (positive contribution)	GO_ADULT_BEHAVIOR	9.2526	4.84831	EPHA4,CDK5,SNCA,HTR2A,ATP1A3,CACNB4,DNM1,GRM7,CHRNB2,CHL1,SPTBN2,PAFAH1B1,CNTNAP2,NRXN3,UCHL1,GABRG2,GLRB,SCN1A,FGF12,SEZ6,OXR1,ADAM22
PC13 (positive contribution)	GO_PLATELET_ACTIVATION	7.36666	5.01426	FCER1G,SYK,PDPK1,PIK3R6,PIK3CG,PIK3R5,MAPK1,ARRB1,P2RY12,PTPN6,PLCG2,PRKCB,PLEK,RAP2B,VAV1,ITPR1,RHOG
PC1 (negative contribution)	GO_CYTOSKELETON_ORGANIZATION	3.88529	2.24624	ABL1,ITGB1,RHOA,ITGB5,CTNNA1,RAB13,CHD4,CFLAR,WASF2,NEBL,INPPL1,ROCK1,EPS8,PREX1,SWAP70,SMC3,ERBB2IP,NEK7,PALLD,TLN1,DOCK1,FMNL2,MKLN1,RHOJ,SS18
PC5 (positive contribution)	GO_CYTOSKELETON_ORGANIZATION	4.36878	1.94674	IFT172,DPYSL2,PSRC1,AQP1,CNTN2,ANK3,ANLN,CAPN3,SGK1,UGT8,CNP,CTTN,STMN4,SEMA6A,EVL,FRYL,ACTN1,DNAH1,NUMA1,LMNA,ACTN4,NCKAP5L,TUBGCP6,FSCN1,ZYX,WASF1,SUN2,STARD9,HAUS5,RHOG,ELMO1,MYO18A,FLII,TTC17,CORO2B,SSH2,CDC42EP2,ERMN,MAP7,TUBE1
PC13 (positive contribution)	GO_RESPONSE_TO_WOUNDING	4.513	2.28763	FCER1G,SYK,PDPK1,TGFBR1,PIK3R6,PIK3CG,PIK3R5,MAPK1,ARRB1,AKAP1,P2RY12,PTPN6,C3,CCR1,PLCG2,PRKCB,PLEK,CX3CR1,RAP2B,VAV1,HPSE,MTPN,ITPR1,LCP1,WAS,DOCK8,RHOG,C6orf89,DOCK11
PC23 (negative contribution)	GO_NEGATIVE_REGULATION_OF_LEUKOCYTE_MEDIATED_IMMUNITY	4.76147	8.14463	PTPN6,CD300A,ARRB2,C10orf54,HAVCR2,CD84,SERPINB9
PC1 (positive contribution)	GO_METAL_ION_TRANSPORT	13.8585	3.04741	CDK5,HTR2A,KCNV1,ATP1A1,KCNIP4,KCNH1,KCNC2,ATP1B1,KCNJ3,KCNQ3,HCN1,SLC12A5,KCNQ5,KCNB1,KCNB2,KCNS2,KCNAB1,ATP1A3,CLTC,SLC4A10,CACNB1,CACNB4,ATP2B2,CACNA2D1,SLC39A10,SLC9A6,GRM7,SLC8A3,SLC8A2,GRIN2A,CHRNB2,NDFIP1,ATP6V1D,ATP6V0D1,ATP6V1H,ATP6V1A,CACNG3,SCN2A,ATP6V1E1,CACNA1E,ATP6V1B2,ATP2B1,ATP6V0A1,CACNG8,PRKCE,ATP6V1C1,ATP6AP1,CACNA1B,ACCN1,SCN8A,ANXA6,SLC4A8,NDFIP2,SLC30A3,ATP2B3,TUSC3,CAMK2D,F…
PC13 (positive contribution)	GO_REGULATION_OF_MAST_CELL_ACTIVATION_INVOLVED_IN_IMMUNE_RESPONSE	3.95542	7.53778	FCER1G,SYK,PDPK1,CD300A,LGALS9,CD84
PC1 (positive contribution)	GO_POSITIVE_REGULATION_OF_NEURON_DIFFERENTIATION	9.78808	3.2209	MEF2C,GSK3B,NEFL,SLIT2,AKAP5,EPHA4,BRAF,PAK3,SERPINF1,PTPN5,ROBO2,UNC13A,OPA1,PRKCI,RET,PAFAH1B1,NDEL1,ATP8A2,L1CAM,APBB1,SYT1,FKBP1B,LPPR5,BCL11A,STMN2,KATNB1,NAP1L2,SYT4,NDRG4,NPTN,BHLHB9,SEZ6,NME1,UBE2V2,RUFY3,ENC1,CDKL5,NEGR1
PC31 (negative contribution)	GO_POSITIVE_REGULATION_OF_NEURON_DIFFERENTIATION	4.00454	2.59488	RARB,PTK7,ASCL1,MTOR,VEGFA,TIAM1,ADNP,MARCKS,SMURF1,DSCAM,EPHA3,NRCAM,TRIM32,PAFAH1B1,CNTN1,BMPR2,TMEM30A,CUX1,FAM5C,DBC1
PC13 (negative contribution)	GO_HISTONE_METHYLATION	4.02725	4.84988	WHSC1,EZH2,EHMT1,SETD3,SETD6,PRMT3,SUV39H2,BEND3,DOT1L
PC13 (positive contribution)	GO_POSITIVE_REGULATION_OF_TRANSCRIPTION_FACTOR_IMPORT_INTO_NUCLEUS	4.74623	6.784	TLR3,PPP3CA,LGALS9,IL18,TLR7,TMEM173,SPPL3,HCLS1
PC23 (positive contribution)	GO_PEPTIDE_CROSS_LINKING	4.31142	11.5217	THBS1,FN1,DCN,COL3A1,BGN
PC17 (positive contribution)	GO_POSITIVE_REGULATION_OF_LOCOMOTION	4.90461	2.39921	NOTCH1,PROX1,TEK,RELN,PDGFD,PDGFRB,KITLG,KIAA1199,MAPK14,EDN3,ADAM17,SPARC,TNFRSF14,CXCL12,NRP2,MET,COL18A1,PODXL,SEMA4C,ITGA4,COL1A1,GPR124,PPM1F,SEMA3G,SEMA6D,ACTN4,C16orf80,CBLL1,SYNE2
PC23 (positive contribution)	GO_POSITIVE_REGULATION_OF_LOCOMOTION	5.17022	2.70305	LEF1,PDGFD,CCL2,HGF,KIAA1199,THBS1,ANGPT1,FGF1,DRD1,APC,EDNRA,CXCL12,SEMA7A,CX3CL1,FN1,PLAU,VEGFC,PRKD1,SRPX2,P2RY6,SPHK1,RARRES2,SEMA3G,F3,GLIPR2
PC29 (negative contribution)	GO_POSITIVE_REGULATION_OF_LOCOMOTION	4.69378	2.73548	PROX1,SEMA3C,RELN,PDGFD,CCL2,KITLG,KIT,THBS1,CSF1,PTK2B,SCG2,SPARC,IL8,IGF1,LAMB1,MET,HDAC9,TRIM11,SEMA6D,GCNT2,DOCK4,CXCL1
PC1 (positive contribution)	GO_REGULATION_OF_DENDRITE_MORPHOGENESIS	4.38983	3.9668	GSK3B,AKAP5,EPHA4,CDK5,PAK3,CHRNB2,PAFAH1B1,BHLHB9,NGEF,DNM3,YWHAH,CDKL5
PC35 (negative contribution)	GO_NEGATIVE_REGULATION_OF_VIRAL_PROCESS	9.63136	9.19388	PML,EIF2AK2,STAT1,RSAD2,BST2,ADAR,IFIT1,TRIM21,ISG15,TRIM25,OAS1,MX1,OAS3,IFITM1
PC13 (positive contribution)	GO_SINGLE_ORGANISM_CELL_ADHESION	5.93369	2.76898	FCER1G,SYK,ITGB2,CD4,PIK3CG,CD74,P2RY12,PTPN6,PPP3CA,CD86,ITGAX,PLEK,SRGAP2,BCL11B,RAP2B,VAV1,EBI3,COL8A2,DOCK2,LCP1,ITGAL,CLEC7A,APBB1IP,WAS,DOCK8,NLGN4X,OLR1,CYFIP2
PC23 (negative contribution)	GO_SINGLE_ORGANISM_CELL_ADHESION	4.71996	2.54414	SYK,ITGB2,CCND3,CD4,PIK3CG,SLC11A1,P2RY12,PTPN6,CD86,SRGAP2,ITGA8,TNR,VAV1,C10orf54,CARD11,EBI3,MEGF11,DOCK2,LCP1,CLEC7A,APBB1IP,ELF4,WAS,DOCK8,CLEC4E
PC1 (negative contribution)	GO_APICAL_JUNCTION_ASSEMBLY	5.18833	12.6253	ITGB1,RHOA,CTNNA1,PARD3,RAB13,PKN2
PC5 (positive contribution)	GO_MRNA_PROCESSING	6.00839	2.67677	THOC1,NONO,APP,HNRNPK,HNRNPA2B1,SRSF5,SF3B1,MBNL2,DDX5,SF3B4,PABPN1,SFSWAP,SRSF7,SNRNP70,RBM5,SRSF1,CHTOP,LUC7L,PRPF39,SF3A2,CIR1,PAN2,SRRM1,CPSF1,SRSF11,PNN,CLASRP,TRA2A,SRRM2,ZCCHC8
PC1 (positive contribution)	GO_TRANSMISSION_OF_NERVE_IMPULSE	5.62255	5.65636	CACNB4,GRM7,CNTNAP1,PAFAH1B1,CNTNAP2,CACNG3,SCN2A,CACNG8,SCN8A,FKBP1B,SCN1A
PC23 (positive contribution)	GO_POSITIVE_REGULATION_OF_VASCULATURE_DEVELOPMENT	5.19743	4.47948	PDGFD,HGF,THBS1,FGF1,CX3CL1,CYP1B1,VEGFC,PRKD1,SRPX2,PGF,SPHK1,F3,PTGIS
PC13 (positive contribution)	GO_ANTIGEN_RECEPTOR_MEDIATED_SIGNALING_PATHWAY	6.90689	4.42435	SYK,PDPK1,CD4,NCKAP1L,MAPK1,PTPN6,HLA-DRB1,PLCG2,PRKCB,NFAM1,MNDA,BTK,HLA-DRA,WAS,LAT2,SPPL3,C1orf38,FYB
PC23 (negative contribution)	GO_LYMPHOCYTE_COSTIMULATION	4.37084	6.07053	CD4,PTPN6,EFNB2,CD86,VAV1,CARD11,TNFRSF13C,TMIGD2
PC1 (negative contribution)	GO_MACROMOLECULE_DEACYLATION	4.27134	7.13462	SALL1,HDAC1,REST,CHD4,NACC2,TBL1X,PHF21A
PC35 (positive contribution)	GO_TRANSLATIONAL_INITIATION	4.04331	3.29568	RPL22,RPL8,EIF4B,RPL27,RPL5,RPS15A,RPL12,RPS17,RPS4X,RPL27A,RPS8,RPL35,EIF3E,EIF2S3
PC68 (positive contribution)	GO_TRANSLATIONAL_INITIATION	8.07985	5.64305	RPS27A,RPL36A,RPS27,FAU,RPL11,RPS16,RPS3A,RPS21,RPS10,RPL24,RPS4X,RPS11,RPS2,RPS20,RPL35,RPL34,RPL7A
PC1 (positive contribution)	GO_REGULATION_OF_NEUROTRANSMITTER_SECRETION	4.76653	5.14214	MEF2C,BRAF,SNCA,NAPA,UNC13A,STXBP1,RAB3A,STX1A,PFN2,STX1B
PC35 (negative contribution)	GO_RESPONSE_TO_TYPE_I_INTERFERON	20.69	19.1042	STAT1,IRF1,XAF1,RSAD2,EGR1,BST2,IFI6,ADAR,IFIT1,ISG15,IFIT2,OAS2,OAS1,IRF9,MX1,IFI35,MX2,OAS3,IFITM1,IFIT3
PC13 (positive contribution)	GO_CYTOKINE_MEDIATED_SIGNALING_PATHWAY	5.06636	2.73181	CD74,CSF1R,CCR5,HLA-DRB1,CCR1,CX3CR1,RPS6KA5,PYCARD,PTAFR,EBI3,HLA-DRA,CSF3R,IRF8,CEBPA,IRF5,IFI30,CMKLR1,CIITA,HCK,FCGR1A,TRIM34,LRRC4C,CSF2RA,IL10RA
PC35 (negative contribution)	GO_CYTOKINE_MEDIATED_SIGNALING_PATHWAY	11.3163	4.37216	PML,TNFRSF11A,ADAM17,PSMD10,STAT1,TNFRSF14,IRF1,TNFSF13B,XAF1,RSAD2,EGR1,B2M,BST2,IFI6,ADAR,IFIT1,TRIM21,TRIM22,ISG15,IFIT2,OAS2,TRIM25,OAS1,IRF9,MX1,IFI35,MX2,IL2RG,OAS3,IFITM1,IFIT3
PC17 (positive contribution)	GO_NEGATIVE_REGULATION_OF_LOCOMOTION	5.153	2.91385	NOTCH1,SMAD7,TPM1,SFRP2,PKP2,NOV,ENG,STRAP,NR2F2,CXCL12,CYP1B1,SEMA4C,TIE1,IGFBP5,COL3A1,LRP1,SEMA3G,SEMA6D,IGFBP3,PODN,ARAP3,PTPRG
PC23 (negative contribution)	GO_T_CELL_PROLIFERATION	5.96941	9.62912	CCND3,PIK3CG,SLC11A1,CD86,EBI3,DOCK2,ELF4,DOCK8
PC68 (positive contribution)	GO_PROTEIN_TARGETING	4.83587	2.71677	RPS27A,TOMM7,RPL36A,TOMM40,RPS27,NUP155,TIMM8B,FAU,RPL11,RPS16,RPS3A,RPS21,RPS10,RPL24,RPS4X,RPS11,RPS2,RPS20,RPL35,RPL34,RPL7A,PEX10,SPCS2
PC1 (positive contribution)	GO_CELL_CELL_SIGNALING	18.5186	3.16115	MEF2C,GSK3B,AKAP5,FGF13,CDK5,SNCA,HTR2A,KCNQ3,SLC12A5,KCNQ5,NAPA,CACNB1,UNC13A,CACNB4,FGF14,PLCB1,DNM1,GRM7,GRIN2A,CHRNB2,GABRB3,GABRB2,STXBP1,PAFAH1B1,NRXN3,RAB3A,MYO5A,FGF9,GLS,GABRA1,GRIA3,GABRD,CACNA1E,SNAP25,CACNA1B,ACCN1,GABRA3,SYT1,GABRG2,STX1A,SLC1A6,GLRB,GRIA4,FKBP1B,GABRA4,GRIN2B,DLG3,SYNJ1,CADPS,SYT16,SYT4,STX1B,SYT5,DOC2A,SYT13,RPH3A,DGKI,FGF12,GRM5,CHRM1,CHRM3,SEZ6,APBA2,GAD2,GAD1,CL…
PC29 (negative contribution)	GO_CELL_CELL_SIGNALING	4.76491	2.31694	SFRP2,CTNNB1,PARK7,ADCYAP1,HTR3A,CRH,RGS8,SLITRK5,MECP2,BRSK1,NEUROD1,PTPRF,PCDH8,HTR3B,GLRA3,CHRNA2,GRIA4,C2CD4C,SYT10,CPLX3,DOC2B,SHC3,O3FAR1,VIP,SST,GNA11,VGF,PCDHB13,PCDHB14,BAIAP3
PC1 (negative contribution)	GO_VASCULAR_ENDOTHELIAL_GROWTH_FACTOR_RECEPTOR_SIGNALING_PATHWAY	3.94134	6.34188	RHOA,PAK2,MAPKAPK2,FYN,WASF2,ROCK1,DOCK1
PC35 (positive contribution)	GO_MULTICELLULAR_ORGANISMAL_MACROMOLECULE_METABOLIC_PROCESS	4.29461	5.18313	COL18A1,COL8A1,COL4A2,COL1A1,COL1A2,COL3A1,COL6A3,MRC2,COL6A2
PC1 (positive contribution)	GO_REGULATION_OF_EXOCYTOSIS	8.0523	3.78099	BRAF,CDK5,SNCA,KCNB1,NAPA,PLCB1,STXBP1,RAB3A,ATP6AP1,SYT1,ATP13A2,STX1A,PFN2,SYT16,SYT4,STX1B,SYT5,DOC2A,SYT13,RPH3A,RAB27B,STXBP5L,STXBP5,RAB3C,VSNL1
PC1 (positive contribution)	GO_ANION_TRANSMEMBRANE_TRANSPORT	4.32977	2.64094	SLC12A5,SLC4A10,GABRB3,GABRB2,SLC25A12,SLC7A8,SLC16A7,SLC7A14,GABRA1,GABRD,ANO3,LRRC8B,GABRA3,SLC6A17,SLC4A8,GABRG2,SLC1A6,SLC6A7,GLRB,GABRG3,GABRA4
PC35 (negative contribution)	GO_PROTEIN_MODIFICATION_BY_SMALL_PROTEIN_CONJUGATION_OR_REMOVAL	4.83179	2.08228	PML,TOP1,FBXW7,PSMD10,RC3H1,SMURF2,RNF213,ZNF451,WDR48,DTX3L,ATXN7,ASXL1,HERC6,IFIH1,TRIM33,USP28,TRIM21,TRIM22,RNF19B,RBCK1,UBA7,HERC5,UHRF2,USP24,UBE2L6,USP43,RNF175,USP18,FBXO6,TRIM25,USP42,RNF145,RNF146,SENP6,ZC3HC1,TRIM69,NDNL2,RNF25
PC13 (positive contribution)	GO_REGULATION_OF_BODY_FLUID_LEVELS	5.14238	2.57258	FCER1G,SYK,PDPK1,ADCY7,PIK3R6,PIK3CG,PIK3R5,MAPK1,ARRB1,AKAP1,P2RY12,PTPN6,C3,PLCG2,PRKCB,PLEK,RAP2B,VAV1,HPSE,ITPR1,WAS,DOCK8,OPRK1,CYBA,RAB11FIP2,RHOG,DOCK11
PC13 (positive contribution)	GO_REGULATION_OF_DEFENSE_RESPONSE	8.33316	2.66161	FCER1G,SYK,ITGB2,TLR6,PDPK1,TLR3,CD4,PIK3R6,PIK3CG,CYLD,PTPN6,CD86,C3,PLCG2,CX3CR1,RPS6KA5,PYCARD,VAV1,LGALS9,TNFAIP8L2,HAVCR2,IL18,BTK,MMP2,DOCK2,TLR7,CLEC7A,TLR1,CYBA,TMEM173,CTSS,AP1B1,C3AR1,PUM1,NLRC4,IKBKE,HCK,TLR5,PIK3AP1,CNPY3,UNC93B1,ITGAM,GMIP
PC23 (negative contribution)	GO_REGULATION_OF_DEFENSE_RESPONSE	10.8099	2.99373	WNT5A,PER1,SERPINE1,SYK,ITGB2,TLR6,ADCYAP1,CD4,PIK3CG,PRKCD,NLRP3,PTPN6,CD86,PSME4,ARRB2,CX3CR1,GPX1,VAV1,CARD11,TNFAIP8L2,HAVCR2,IL18,BTK,LPL,DOCK2,TLR7,CLEC7A,TLR1,CLEC4E,SETD6,HMGB2,IRAK3,TLR2,PDK4,AP1B1,GPR77,C3AR1,NLRC4,SERPINB9,SAMHD1,ZNF189,TLR5,CNPY3,UNC93B1,ITGAM,IFNGR1,GMIP
PC35 (positive contribution)	GO_ESTABLISHMENT_OF_PROTEIN_LOCALIZATION_TO_ENDOPLASMIC_RETICULUM	4.90084	4.19257	RPL22,RPL8,RPL27,RPL5,RPS15A,RPL12,RPS17,RPS4X,RPL27A,RPS8,RPL35,SEC61G,SSR3
PC68 (positive contribution)	GO_ESTABLISHMENT_OF_PROTEIN_LOCALIZATION_TO_ENDOPLASMIC_RETICULUM	11.2703	8.18574	RPS27A,RPL36A,RPS27,FAU,RPL11,RPS16,RPS3A,RPS21,RPS10,RPL24,RPS4X,RPS11,RPS2,RPS20,RPL35,RPL34,RPL7A,SPCS2
PC23 (positive contribution)	GO_DEFENSE_RESPONSE_TO_VIRUS	5.34224	4.30145	ABCC9,KCNJ8,GBP1,IL33,PRF1,DDX58,IFIH1,IFIT2,OAS2,IRF9,MX2,OAS3,IFI44L,IFITM1
PC35 (negative contribution)	GO_DEFENSE_RESPONSE_TO_VIRUS	23.0529	10.8575	PML,EIF2AK2,STAT1,IRF1,PRF1,RSAD2,TLR7,BST2,ADAR,DDX58,POLR3G,IFIH1,TMEM173,IFIT1,TRIM22,ISG15,IFIT2,NLRC5,HERC5,OAS2,TRIM25,DDX60,OAS1,IRF9,IFIT5,MX1,MX2,OAS3,IFI44L,IFITM1,IFIT3
PC23 (positive contribution)	GO_ORGANIC_HYDROXY_COMPOUND_METABOLIC_PROCESS	5.08775	2.61201	PFKFB2,PLCE1,LDLR,SREBF2,DRD1,CYP1B1,PLCD3,LCAT,SPHK1,INSIG1,HMGCR,MAOB,NSDHL,HMGCS1,HSD3B7,MSMO1,IDI1,MVD,CYP51A1,SQLE,C14orf1,DHCR24,CH25H,FABP5,PLA2G4C,NUDT4
PC29 (positive contribution)	GO_ORGANIC_HYDROXY_COMPOUND_METABOLIC_PROCESS	5.93352	2.6541	DRD2,PRKAG2,SREBF2,NR4A2,INPP5D,OCRL,CACNA1H,SLC22A5,FABP6,INPP5A,INSIG1,HMGCR,GK,CEBPA,HMGCS1,MSMO1,FDFT1,IDI1,MVD,SC5DL,EBP,SQLE,C14orf1,LPIN1,PCYT1B,DPM1,CHKA,PTCHD2,CUBN,PLD4
PC8 (positive contribution)	GO_REGULATION_OF_LIGASE_ACTIVITY	4.62731	3.9695	PARK7,PSMC2,PSMD1,PSMD7,PSMD14,PSMD4,PSMC5,PSMD6,TFIP11,GOLGA2,ANAPC11,ANAPC4,DCUN1D2
PC13 (positive contribution)	GO_IMMUNE_SYSTEM_DEVELOPMENT	5.81665	2.52428	FCER1G,SYK,CD4,TGFBR1,CD74,NCKAP1L,MAPK1,CSF1R,PTPN6,CD86,C3,PLCG2,NFAM1,RASGRP4,PLEK,BCL11B,VAV1,LGALS9,GPR183,HAVCR2,SPI1,DOCK2,POU2F2,BLNK,IKZF1,MFNG,IRF8,CEBPA,PBX1,TREM2,C3AR1,HCLS1
PC23 (negative contribution)	GO_IMMUNE_SYSTEM_DEVELOPMENT	3.92731	2.19175	WNT5A,SYK,CD4,NCKAP1L,CSF1R,PTPN6,CD86,RASGRP4,RUNX1,VAV1,CARD11,GPR183,HAVCR2,ZBTB16,SPI1,DOCK2,CLEC4E,JARID2,KAT8,HMGB2,IRF8,CEBPA,TREM2,C3AR1,HCLS1,SPNS2,GAB3
PC1 (negative contribution)	GO_FC_GAMMA_RECEPTOR_SIGNALING_PATHWAY	3.98014	6.4312	ABL1,FYN,YES1,WASF2,FCGRT,MYO10,DOCK1
PC13 (positive contribution)	GO_FC_GAMMA_RECEPTOR_SIGNALING_PATHWAY	6.00934	5.73296	FCER1G,SYK,NCKAP1L,MAPK1,PLCG2,VAV1,WAS,HCK,FCGR1A,CYFIP2,FCGR2A,FCGR3A
PC68 (positive contribution)	GO_RRNA_METABOLIC_PROCESS	6.98299	3.91395	RPS27A,RPL36A,RPS27,DIS3,TRMT112,FAU,RPL11,RPS16,RPS3A,TSR2,RPS21,RPS10,RPL24,RPS4X,RPS11,RPS2,RPS20,RPL35,RPL34,DDX47,RPL7A
PC1 (positive contribution)	GO_NEUROTRANSMITTER_TRANSPORT	11.3743	4.91945	CDK5,SNCA,UNC13A,STXBP1,NRXN3,RAB3A,SNAP25,CACNA1B,SYT1,SLC6A17,STX1A,SLC6A7,SYNJ1,CADPS,SYT16,SYT4,STX1B,SYT5,DOC2A,SYT13,RPH3A,DGKI,GAD2,GAD1,SV2A,SYN2,SV2B
PC17 (negative contribution)	GO_NEUROTRANSMITTER_TRANSPORT	3.99714	3.98923	BRSK1,STX4,RIMS1,PPFIA3,SLC6A8,GABRQ,RIMS2,PCLO,CADPS,SYT7,SYTL2
PC1 (positive contribution)	GO_REGULATION_OF_VOLTAGE_GATED_CALCIUM_CHANNEL_ACTIVITY	4.88963	8.09888	CALM1,CALM3,CACNB1,CACNB4,CACNA2D1,FGF14,GNB5
PC1 (positive contribution)	GO_PH_REDUCTION	5.3711	6.71796	ATP6V1D,ATP6V0D1,ATP6V1H,ATP6V1A,ATP6V1E1,ATP6V1B2,ATP6V0A1,ATP6V1C1,ATP6AP1
PC1 (positive contribution)	GO_GAMMA_AMINOBUTYRIC_ACID_SIGNALING_PATHWAY	6.23956	9.74301	CACNB4,PLCL2,GABRB2,GABRA1,GABRA3,GABRG2,GABRG3,GABRA4
PC13 (positive contribution)	GO_ADAPTIVE_IMMUNE_RESPONSE_BASED_ON_SOMATIC_RECOMBINATION_OF_IMMUNE_RECEPTORS_BUILT_FROM_IMMUNOGLOBULIN_SUPERFAMILY_DOMAINS	5.21385	4.84571	FCER1G,TLR6,CD74,HLA-DRB1,C3,EBI3,IL18,POU2F2,C3AR1,C1QA,C1QC,C1QB
PC17 (positive contribution)	GO_ARTERY_DEVELOPMENT	6.43931	5.64227	NOTCH1,PROX1,SMAD7,GJA5,JAG1,ADAMTS6,FOXC1,PDGFRB,ENG,SEC24B,NOTCH3,COL3A1,LRP1
PC35 (negative contribution)	GO_NEGATIVE_REGULATION_OF_TYPE_I_INTERFERON_PRODUCTION	5.69884	9.08738	DDX58,IFIH1,ISG15,NLRC5,UBA7,HERC5,UBE2L6,TRIM25
PC29 (negative contribution)	GO_SKELETAL_SYSTEM_DEVELOPMENT	4.13935	2.58087	RARB,SFRP2,CTNNB1,KIT,SPARC,IGF1,FAT4,ZBTB16,ETS2,NPR3,GNA11,COL5A2,EXTL1,DLX1,PLS3,SPNS2,IGFBP4,MGP,PPIB,HAPLN3,TCOF1
PC1 (positive contribution)	GO_MONOVALENT_INORGANIC_CATION_TRANSPORT	7.14681	2.63436	SNCA,KCNV1,ATP1A1,KCNIP4,KCNH1,KCNC2,ATP1B1,KCNJ3,KCNQ3,HCN1,SLC12A5,KCNQ5,KCNB1,KCNB2,KCNS2,KCNAB1,ATP1A3,SLC4A10,SLC9A6,SLC8A3,SLC8A2,ATP6V1D,ATP6V0D1,ATP6V1H,ATP6V1A,SCN2A,ATP6V1E1,SLC2A13,ATP6V1B2,ATP6V0A1,ATP6V1C1,ATP6AP1,ACCN1,SCN8A,SLC4A8,SLC25A14,SCN1A
PC1 (negative contribution)	GO_REGULATION_OF_INTRACELLULAR_SIGNAL_TRANSDUCTION	4.95745	1.98817	NOTCH2,HDAC1,ABL1,ITGB1,RHOA,GPRC5B,SASH1,CSF1,MAPKAPK2,RDX,TMBIM6,ECE1,FYN,PLXNB1,ARHGEF26,IL6ST,ITPKB,CHD4,CFLAR,FOXO1,KANK1,PREX1,KAT6A,NACC2,MAVS,ERBB2IP,TP53INP1,GNA12,NFE2L2,ARAF,OTUD7B,FBXO8,CARD8,MCL1,PTTG1IP,SOS2,RHOJ,ARHGEF6,SRGAP1,ARHGAP5,ARHGEF40,ARHGAP31
PC13 (positive contribution)	GO_REGULATION_OF_INTRACELLULAR_SIGNAL_TRANSDUCTION	4.2999	1.62462	SYK,TLR6,PDPK1,TLR3,CD4,FGD2,ODZ1,TGFBR1,DSTYK,PIK3R6,PIK3CG,CD74,PIK3R5,MAPK1,ARRB1,CSF1R,HTR2A,AKAP1,CYLD,PTPN6,CD300A,CD86,C3,CCR1,PRKCB,RASGRP4,PLEK,SRGAP2,SEMA5A,EPHA7,PYCARD,RASAL3,VAV1,LGALS9,GPR183,HAVCR2,IL18,HPSE,ITPR1,PRKAB2,PRKAA2,TLR7,NUP62,OPRK1,ARHGDIB,TREM2,SPPL3,CMKLR1,PUM1,ARHGAP4,IKBKE,HCLS1,TMEM127,C17orf87,PIK3AP1,HCST,RHOG,LRRC4C,GMIP,ARHGAP1,PSD3,ARHGAP30,HMHA1,CYTH4,BCL2L2…
PC13 (positive contribution)	GO_POSITIVE_REGULATION_OF_T_CELL_PROLIFERATION	5.92137	6.21867	SYK,CD4,NCKAP1L,CD86,PYCARD,RASAL3,EBI3,LGALS9,HAVCR2,IL18,SASH3
PC23 (negative contribution)	GO_POSITIVE_REGULATION_OF_T_CELL_PROLIFERATION	7.95724	7.56287	SYK,CD4,NCKAP1L,CD86,RASAL3,CARD11,TNFRSF13C,EBI3,CORO1A,HAVCR2,IL18,SASH3,TMIGD2
PC8 (positive contribution)	GO_NEGATIVE_REGULATION_OF_NITROGEN_COMPOUND_METABOLIC_PROCESS	3.88713	1.64142	RSF1,SUPT5H,TH1L,SMAD4,ATRX,CLOCK,NONO,NFIB,NKAP,PSMC5,C5orf41,WFS1,TFIP11,HMBOX1,RERE,ABCA7,RPS6KA5,VPS72,CHD8,RBBP7,RNF8,MBD2,RTF1,CNOT2,NF2,HIF3A,PAF1,TSC22D3,ARID4A,PURA,DPY30,SMG6,TTF1,DNAJC2,HDAC8,SIN3A,GPS2,IRF3,EIF2B4,ZC3H14,TRIM33,TRIM13,TSG101,EIF2AK1,CIR1,GMNN,FOXO3,USP7,PFDN5,TFDP2,BCLAF1,EIF3E,CC2D1A,CBX5,MUC1,ZNF438,MED25
PC17 (positive contribution)	GO_NEGATIVE_REGULATION_OF_NITROGEN_COMPOUND_METABOLIC_PROCESS	4.58159	1.62846	NOTCH1,EP300,WHSC2,PROX1,SMAD7,ZFPM2,SFRP2,AHR,BHLHE41,ID3,NCOA2,ID1,GATA2,BMP6,FOXJ1,RFX3,CDKN1B,PRNP,CAV1,ENG,STRAP,NR2F2,SNIP1,DACT1,MEF2A,UNK,HIST1H4F,HIST1H4E,CYP1B1,LDB1,CD34,NOTCH3,FLNA,FNIP1,CREBBP,TRIM28,TBL1XR1,TNRC18,HIST1H2AE,PPM1F,MLL2,PDCD4,IGFBP5,EIF2C4,CNOT8,TOB1,MAF,DAPK1,LPCAT1,CNOT6L,NR1D2,ZNF282,ZNF366,ZNF746,EAPP,FOXG1,WTIP,AKIRIN2,NAB1,NR2F1,TBX18,PKIG,WWC2,AEBP1,KLF11,ZBTB3…
PC31 (negative contribution)	GO_NEGATIVE_REGULATION_OF_NITROGEN_COMPOUND_METABOLIC_PROCESS	4.15548	1.67022	RARB,FBXO18,NCOR1,RORB,BHLHE40,NRIP1,ASCL1,VEGFA,CTNNB1,RPS27A,PPM1A,KCNIP3,WWP2,PAIP2,ATP8B1,TRIM32,ODZ2,ZBTB16,ETS2,KDM2B,UBP1,BMPR2,DDX3X,SORL1,KDM5B,IGBP1,HDAC9,FOXP1,HDAC5,TBL1XR1,XRCC5,HAT1,BCOR,ASXL1,TCF7L2,FOXP2,TSHZ3,GALR1,DROSHA,CNOT1,MID2,CNOT6L,EIF4ENIF1,DACH1,SF1,GRB7,FOXO3,ETV6,PTGIS,ZNF295,NR2F1,ILF3,PURB,BACH2,KLF12,CXXC5,ROD1,CUX1
PC35 (negative contribution)	GO_NEGATIVE_REGULATION_OF_NITROGEN_COMPOUND_METABOLIC_PROCESS	4.19829	1.74267	COBRA1,SNW1,RORB,PML,PER3,METTL3,BHLHE40,EIF2AK2,FBXW7,PSMD10,TSC1,RC3H1,RUNX3,STAT1,SMURF2,TFIP11,IRF1,PPARGC1B,ZNF451,KDM5B,EGR1,SATB1,FOXP1,BAZ2A,BAHD1,YEATS2,MTF2,CDYL,KAT6B,ASXL1,GRM8,ADAR,GRM3,EIF2B4,EIF2C4,TNRC6C,SRSF4,TRIM33,TRIM21,TRIM22,TRIB1,ZNF238,CELF1,NR6A1,ETV6,TGIF2,NAB2,IRF2BPL,RBCK1,NLRC5,CREBZF
PC13 (positive contribution)	GO_CELL_ACTIVATION	18.664	4.33376	FCER1G,SYK,ITGB2,PDPK1,TLR3,CD4,TGFBR1,PIK3R6,PIK3CG,CD74,PIK3R5,MAPK1,ARRB1,P2RY12,PTPN6,PPP3CA,SELPLG,CD86,PLCG2,PRKCB,NFAM1,PLEK,CX3CR1,BCL11B,RAP2B,PYCARD,VAV1,MILR1,EBI3,GPR183,HAVCR2,IL18,BTK,SPI1,ITPR1,DOCK2,LCP1,POU2F2,SKAP2,TLR7,BLNK,TYROBP,ITGAL,CLEC7A,APBB1IP,IKZF1,MFNG,WAS,TLR1,DOCK8,LAT2,RHOG
PC23 (negative contribution)	GO_CELL_ACTIVATION	10.4506	3.34476	SYK,ITGB2,CCND3,CD4,C13orf15,PIK3CG,PIK3R5,SLC11A1,ARRB1,PRKCD,P2RY12,PTPN6,SELPLG,CD86,ARRB2,CX3CR1,VAV1,IKZF3,CARD11,EBI3,STXBP2,GPR183,CORO1A,HAVCR2,IL18,BTK,SPI1,DOCK2,LCP1,TLR7,TYROBP,CLEC7A,APBB1IP,ELF4,WAS,TLR1,DOCK8,CLEC4E,GNA15
PC31 (negative contribution)	GO_REGULATION_OF_AXON_GUIDANCE	4.17273	6.70111	VEGFA,SEMA3A,DSCAM,SEMA4C,SEMA3E,BMPR2,SEMA3D
PC13 (positive contribution)	GO_ANTIGEN_PROCESSING_AND_PRESENTATION_OF_PEPTIDE_ANTIGEN	5.27231	3.76889	DCTN5,FCER1G,CD74,HLA-DRB1,LNPEP,HLA-DRA,CYBB,KIF2A,KIF3B,CYBA,CTSS,IFI30,AP1B1,FCGR1A,NCF1,NCF2
PC1 (positive contribution)	GO_REGULATION_OF_NERVOUS_SYSTEM_DEVELOPMENT	10.7443	2.38408	MEF2C,STAR,GSK3B,NEFL,SLIT2,AKAP5,EPHA4,PRKACB,BRAF,FGF13,CDK5,PAK3,THY1,INPP5F,SERPINF1,PTPN5,ROBO2,UNC13A,OPA1,PLK2,CHRNB2,PLXNC1,FLRT3,PRKCI,RET,PAFAH1B1,NDEL1,CNTN4,ATP8A2,PTPRO,CRMP1,C5orf13,NRXN3,CHN1,PLXNA4,SLITRK4,L1CAM,APBB1,XK,SNAP25,ACCN1,SYT1,FKBP1B,LPPR5,BCL11A,STMN2,KATNB1,NAP1L2,SYT4,NDRG4,NPTN,BHLHB9,SEZ6,NGEF,DNM3,FSTL4,YWHAH,NME1,YWHAG,UBE2V2,PRPF19,GDI1,RUFY3,ENC1,CLSTN3,CDKL5,…
PC29 (negative contribution)	GO_REGULATION_OF_NERVOUS_SYSTEM_DEVELOPMENT	4.79441	2.18424	RARB,PROX1,SEMA3C,SFRP2,RELN,DAB1,CTNNB1,KIT,ADCYAP1,ERBB4,CSF1,PTK2B,SLITRK5,MECP2,SHANK1,OXTR,CUX2,CNR1,NEUROD1,PTPRF,SDK1,SPINT1,IL1RAPL1,HNRNPK,DLX1,LZTS1,TRIM11,SEMA6D,LRRTM3,SIPA1L1,SSH3,TCF4,CYB5D2,CBLN2
PC31 (negative contribution)	GO_REGULATION_OF_NERVOUS_SYSTEM_DEVELOPMENT	4.60911	2.03934	RARB,PTK7,PTEN,DCC,ASCL1,MTOR,NF1,IFT122,DPYSL2,VEGFA,CTNNB1,TIAM1,ADNP,MARCKS,SMURF1,SEMA3A,EPHB1,DSCAM,EPHA3,NRCAM,TRIM32,PAFAH1B1,C5orf13,CNTN1,DTX1,SEMA4C,SEMA3E,BMPR2,TMEM30A,SORL1,XRCC5,UST,SEMA3D,PTCHD2,EIF4ENIF1,CUX1,FAM5C,DBC1
PC1 (positive contribution)	GO_ESTABLISHMENT_OF_LOCALIZATION_IN_CELL	5.35305	1.54466	MYH10,STAR,GSK3B,NEFL,AKAP5,PRKCZ,CDK5,SNCA,HTR2A,ATP1B1,KCNB1,KCNB2,NAPA,CLTC,AP2M1,PRICKLE1,UNC13A,OPA1,CACNA2D1,GPRASP1,YWHAB,DCLK1,SLC8A3,MAPK9,SPTBN2,PRKCI,STXBP1,PAFAH1B1,NDEL1,ATP8A2,NRXN3,UCHL1,RAB3A,MYO5A,EHD3,NDFIP1,ARL6,KIF3A,FGF9,SLC25A12,SLC22A17,ATP9A,PRKCE,SNAP25,CACNA1B,SYT1,NDFIP2,SLC25A14,STX1A,FKBP1B,SYNJ1,KATNB1,SEH1L,AP3M2,CADPS,SYT16,SYT4,STX1B,SYT5,SH3GL2,AP3B2,DOC2A,SYT13,…
PC1 (positive contribution)	GO_NEURON_PROJECTION_DEVELOPMENT	10.74	2.69066	MYH10,GSK3B,NEFL,SLIT2,EPHA4,PRKCZ,CDK5,PAK1,PAK3,SLC12A5,ROBO2,STMN1,DCLK1,SLC9A6,HPRT1,MCF2,MAP2,RASGRF1,PPP3CB,CHRNB2,CHL1,PLXNC1,FLRT3,ATCAY,NTNG1,MAPK9,SPTBN2,CNTNAP1,STXBP1,PAFAH1B1,EPB41L3,NDEL1,CNTN4,ATP8A2,CNTNAP2,FRY,PTPRO,CRMP1,TUBB3,ODZ2,C5orf13,NRXN3,CCK,EPHA5,CHN1,PLXNA4,UCHL1,RAB3A,B3GNT1,LPPR4,HERC1,SLITRK4,L1CAM,ATL1,APBB1
PC1 (positive contribution)	GO_ORGANELLE_TRANSPORT_ALONG_MICROTUBULE	6.16413	5.27746	NEFL,PRKCZ,OPA1,PAFAH1B1,NDEL1,UCHL1,KIF3A,AP3M2,AP3B2,DYNC1I1,KIFAP3,RAB6A,COPG
PC68 (positive contribution)	GO_ESTABLISHMENT_OF_PROTEIN_LOCALIZATION_TO_ORGANELLE	5.74977	3.08542	RPS27A,TOMM7,RPL36A,TOMM40,RPS27,NUP155,TIMM8B,FAU,RPL11,RPS16,RPS3A,RPS21,RPS10,RPL24,RPS4X,RPS11,RPS2,RPS20,RPL35,RPL34,RPL7A,PEX10,SPCS2
PC23 (negative contribution)	GO_MYD88_DEPENDENT_TOLL_LIKE_RECEPTOR_SIGNALING_PATHWAY	4.76147	8.14463	TLR6,BTK,TLR7,TLR1,IRAK3,TLR2,TLR5
PC1 (positive contribution)	GO_ADULT_LOCOMOTORY_BEHAVIOR	6.5353	5.22508	EPHA4,SNCA,ATP1A3,CACNB4,DNM1,CHL1,PAFAH1B1,UCHL1,GLRB,SCN1A,FGF12,SEZ6,OXR1,ADAM22
PC1 (positive contribution)	GO_IRON_ION_TRANSPORT	4.67702	5.03036	CLTC,ATP6V1D,ATP6V0D1,ATP6V1H,ATP6V1A,ATP6V1E1,ATP6V1B2,ATP6V0A1,ATP6V1C1,ATP6AP1
PC1 (positive contribution)	GO_POSITIVE_REGULATION_OF_NERVOUS_SYSTEM_DEVELOPMENT	9.40585	2.75757	MEF2C,STAR,GSK3B,NEFL,SLIT2,AKAP5,EPHA4,BRAF,PAK3,SERPINF1,PTPN5,ROBO2,UNC13A,OPA1,FLRT3,PRKCI,RET,PAFAH1B1,NDEL1,ATP8A2,NRXN3,SLITRK4,L1CAM,APBB1,ACCN1,SYT1,FKBP1B,LPPR5,BCL11A,STMN2,KATNB1,NAP1L2,SYT4,NDRG4,NPTN,BHLHB9,SEZ6,NME1,UBE2V2,PRPF19,RUFY3,ENC1,CLSTN3,CDKL5,NEGR1,CBLN2
PC29 (negative contribution)	GO_POSITIVE_REGULATION_OF_NERVOUS_SYSTEM_DEVELOPMENT	4.33838	2.52642	RARB,PROX1,RELN,DAB1,CTNNB1,KIT,ADCYAP1,CSF1,PTK2B,SLITRK5,MECP2,SHANK1,OXTR,CUX2,CNR1,NEUROD1,SPINT1,IL1RAPL1,HNRNPK,LRRTM3,TCF4,CYB5D2,CBLN2
PC13 (positive contribution)	GO_CELLULAR_RESPONSE_TO_OXYGEN_CONTAINING_COMPOUND	3.97409	1.92491	PDPK1,ADCY7,PIK3CG,MAPK1,AKAP1,P2RY12,PPP3CA,CCR5,CD86,PRKCB,CX3CR1,PYCARD,PTAFR,HAVCR2,IL18,SPI1,MMP2,UCP2,SLC8A1,ATP2B1,FOLR2,PRKAA2,CLEC7A,RPS6KA2,OPRK1,IRF8,TREM2,CYBA,CPEB2,WDTC1,APLP1,RGS10,SLC2A5,HCK,TLR5,RAB11FIP2,CXCL16
PC13 (positive contribution)	GO_REGULATION_OF_IMMUNE_RESPONSE	24.1222	4.09578	FCER1G,SYK,ITGB2,TLR6,PDPK1,TLR3,CD4,PIK3R6,CD74,NCKAP1L,MAPK1,CYLD,PTPN6,CD300A,PPP3CA,CD86,HLA-DRB1,C3,PLCG2,PRKCB,CMTM3,NFAM1,RPS6KA5,PYCARD,VAV1,PTAFR,SAMSN1,MNDA,LGALS9,HAVCR2,PRAM1,BTK,HLA-DRA,SASH3,CD84,MMP2,SKAP2,TLR7,TYROBP,ITGAL,CLEC7A,WAS,TLR1,LAT2,TREM2,CYBA,TMEM173,SPPL3,CTSS,C3AR1,PUM1,VSIG4,C1QA,C1QC,C1QB,NLRC4,IKBKE,HCK,TLR5,PIK3AP1,HCST,FCGR1A,CNPY3,CYFIP2,UNC93B1,ITGAM,C1orf38,F…
PC23 (negative contribution)	GO_REGULATION_OF_IMMUNE_RESPONSE	14.8005	3.32434	WNT5A,PTPRJ,SYK,ITGB2,TLR6,ADCYAP1,CD4,C13orf15,NCKAP1L,SLC11A1,PRKCD,NLRP3,PTPN6,CD300A,CD86,PSME4,ARRB2,GPX1,VAV1,PTAFR,C10orf54,CARD11,TNFRSF13C,STXBP2,HAVCR2,PRAM1,BTK,SASH3,CD84,KLHL6,TLR7,TYROBP,CLEC7A,WAS,TLR1,CLEC4E,HMGB2,IRAK3,TLR2,TREM2,GPR77,C3AR1,VSIG4,C1QA,C1QC,C1QB,NLRC4,SERPINB9,SAMHD1,SPNS2,TLR5,CNPY3,UNC93B1,ITGAM,IFNGR1,CD33
PC35 (negative contribution)	GO_REGULATION_OF_IMMUNE_RESPONSE	4.14067	2.14434	NOD2,PTK2,PIK3R6,PSMD10,PRKD2,RC3H1,STAT1,PVRL2,TNFRSF14,LPXN,MNDA,IRF1,LGALS9,BTN3A1,RSAD2,TLR7,B2M,BST2,ADAR,DDX58,POLR3G,IFIH1,TMEM173,RBCK1,NLRC5,USP18,ANKRD17,DDX60,MADCAM1,IFITM1
PC13 (positive contribution)	GO_LEUKOCYTE_DIFFERENTIATION	5.48307	3.27729	FCER1G,SYK,CD4,CD74,CSF1R,CD86,PLCG2,NFAM1,BCL11B,VAV1,LGALS9,GPR183,SPI1,DOCK2,POU2F2,BLNK,IKZF1,MFNG,CEBPA,TREM2
PC13 (positive contribution)	GO_REGULATION_OF_INNATE_IMMUNE_RESPONSE	11.2278	4.08526	FCER1G,SYK,ITGB2,TLR6,PDPK1,TLR3,PIK3R6,CYLD,PTPN6,CD86,PLCG2,RPS6KA5,PYCARD,VAV1,LGALS9,HAVCR2,BTK,MMP2,TLR7,CLEC7A,TLR1,CYBA,TMEM173,CTSS,PUM1,NLRC4,IKBKE,HCK,TLR5,PIK3AP1,CNPY3,UNC93B1,ITGAM
PC23 (negative contribution)	GO_REGULATION_OF_INNATE_IMMUNE_RESPONSE	8.25057	3.56699	WNT5A,SYK,ITGB2,TLR6,PRKCD,PTPN6,CD86,PSME4,ARRB2,VAV1,CARD11,HAVCR2,BTK,TLR7,CLEC7A,TLR1,CLEC4E,HMGB2,IRAK3,TLR2,NLRC4,SERPINB9,SAMHD1,TLR5,CNPY3,UNC93B1,ITGAM,IFNGR1
PC35 (negative contribution)	GO_REGULATION_OF_INNATE_IMMUNE_RESPONSE	3.99169	2.76104	NOD2,PIK3R6,PSMD10,STAT1,PVRL2,IRF1,LGALS9,RSAD2,TLR7,ADAR,DDX58,POLR3G,IFIH1,TMEM173,NLRC5,USP18,ANKRD17,DDX60
PC1 (positive contribution)	GO_VESICLE_MEDIATED_TRANSPORT	6.77324	1.78332	MYH10,CALM1,CALM3,CDK5,PIK3CB,PAK1,SNCA,KCNB1,INPP5F,NAPA,CLTC,AP2M1,UNC13A,DNM1,SYP,PPP3CB,SPTBN2,PRKCI,STXBP1,ATP8A2,RAB3A,MYO5A,EHD3,KIF3A,SNX10,ATP6V1H,NCALD,ATP9A,PRKCE,SNAP25,SYT1,STX1A,SYNJ1,AP3M2,CADPS,SYT16,SYT4,STX1B,SYT5,SH3GL2,AP3B2,DOC2A,SYT13,RPH3A,NDRG4,DNM3,NME1,UBE2O,DCTN1,KLC2,DYNC1I1,KLC1,KIFAP3,SEC23A,DNM1L,DNAJC6,NAPB,RAB27B,CALY,STXBP5L,STXBP5,RAB6A,CNIH3,TRAPPC6B,COPG,NAPG,…
PC13 (positive contribution)	GO_LEUKOCYTE_MEDIATED_IMMUNITY	4.21861	3.87657	FCER1G,PIK3CG,CD74,PTPN6,HLA-DRB1,C3,MILR1,POU2F2,LAT2,C1QA,C1QC,C1QB
PC1 (positive contribution)	GO_REGULATION_OF_NEUROTRANSMITTER_LEVELS	8.90454	3.88056	MEF2C,BRAF,CDK5,SNCA,NAPA,UNC13A,STXBP1,NRXN3,RAB3A,SNAP25,CACNA1B,SYT1,STX1A,SYNJ1,PFN2,CADPS,SYT16,SYT4,STX1B,SYT5,DOC2A,SYT13,RPH3A,DGKI,GAD2,GAD1,SYN2
PC1 (positive contribution)	GO_NEGATIVE_REGULATION_OF_NERVOUS_SYSTEM_DEVELOPMENT	4.04596	2.35318	GSK3B,SLIT2,EPHA4,PRKACB,FGF13,CDK5,THY1,INPP5F,ROBO2,PLK2,PAFAH1B1,CNTN4,PTPRO,CRMP1,BCL11A,STMN2,SEZ6,NGEF,DNM3,FSTL4,YWHAH,PRPF19,GDI1,RUFY3
PC1 (positive contribution)	GO_SYNAPTIC_VESICLE_RECYCLING	4.58006	7.36261	CDK5,SNCA,RAB3A,SYT1,SYNJ1,SYT5,SH3GL2
PC1 (positive contribution)	GO_CELLULAR_RESPONSE_TO_INSULIN_STIMULUS	4.48711	3.09743	STAR,SRD5A1,PRKCZ,PAK1,PRKCI,MYO5A,ATP6V1D,ATP6V0D1,ATP6V1H,ATP6V1A,ATP6V1E1,ATP6V1B2,ATP6V0A1,ATP6V1C1,ATP6AP1,GOT1,YWHAG
PC1 (positive contribution)	GO_POSITIVE_REGULATION_OF_CELLULAR_COMPONENT_ORGANIZATION	7.10766	1.84092	GSK3B,NEFL,SLIT2,AKAP5,EPHA4,BRAF,CDK5,PAK1,SNCA,FBXW7,PAK3,KCNB1,SERPINF1,POLR3A,PTPN5,BAG4,ELMOD1,GLS2,EPT1,ROBO2,UNC13A,OPA1,PLCB1,YWHAB,FLRT3,MAPK9,PRKCI,RET,PAFAH1B1,NDEL1,ATP8A2,ODZ2,NRXN3,CCK,SLITRK4,L1CAM,APBB1,PRKCE,ACCN1,SYT1,FKBP1B,SYNJ1,LPPR5,BCL11A,PFN2,STMN2,KATNB1,UBE2N,NAP1L2,MLLT11,SYT4,NDRG4,NPTN,BHLHB9,SEZ6,DNM3,YWHAH,NME1,YWHAG,UBE2V2,PPP3R1,CCDC165,MAPK8,DNM1L,KIAA1324,YWHAZ,…
PC17 (positive contribution)	GO_POSITIVE_REGULATION_OF_GENE_EXPRESSION	4.07701	1.54138	NOTCH1,EP300,WHSC2,PROX1,SMAD7,ZFPM2,JAG1,SFRP2,FOXC1,AHR,OGT,NCOA2,ID1,RELN,GATA2,NCOA3,BMP6,FOXJ1,RFX3,MAPK14,AFAP1L2,CAV1,ENG,NR2F2,CD46,CLEC3B,SMAD9,RAMP2,MEF2A,NDN,NEUROD1,MET,HIST1H4F,HIST1H4E,LDB1,C19orf10,CD34,PRKDC,NOTCH3,TMED2,COL1A1,CREBBP,TRIM28,PHF17,TBL1XR1,NR3C1,PPM1F,RUVBL2,MLL2,CRTC2,NFAT5,NR2C2,CNBP,ELL,USF1,TOB1,MAF,ARNT,ACTA2,C10orf116,PIAS3,NR1D2,DDX17,ZNF746,EAPP,AKIRIN2,ZBT…
PC35 (negative contribution)	GO_RESPONSE_TO_INTERFERON_BETA	5.59659	14.0097	STAT1,IRF1,XAF1,BST2,TMEM173,IFITM1
PC29 (negative contribution)	GO_FOREBRAIN_DEVELOPMENT	4.99296	2.94834	RARB,PROX1,RELN,DAB1,CTNNB1,ADCYAP1,ERBB4,DCX,CRH,SLITRK5,BTBD3,OXTR,KIRREL3,LAMB1,NEUROD1,FAT4,NEUROD6,HNRNPK,AVPR1A,DLX1,PHLDA1
PC1 (negative contribution)	GO_AMEBOIDAL_TYPE_CELL_MIGRATION	3.88457	4.69662	SMO,SGPL1,ITGB1,RHOA,RAB13,WASF2,PRKX,PKN2,TNS1
PC8 (negative contribution)	GO_CELLULAR_RESPONSE_TO_TOPOLOGICALLY_INCORRECT_PROTEIN	4.22985	3.89543	HSPA5,XBP1,C19orf10,DDIT3,EDEM3,ATF3,HSP90B1,CALR,DNAJB11,PDIA6,DNAJB9,PREB
PC1 (positive contribution)	GO_REGULATION_OF_MEMBRANE_POTENTIAL	10.6886	3.26023	MEF2C,GSK3B,PRKCZ,CDK5,SNCA,ATP1A1,KCNH1,ATP1B1,KCNQ3,HCN1,KCNB1,ATP1A3,CACNB4,CACNA2D1,FGF14,NETO1,GRIN2A,CHRNB2,GABRB3,CNTNAP1,CCK,EHD3,SCN2A,CACNA1E,CACNA1B,ACCN1,SCN8A,STX1A,SLC1A6,CAMK2D,GLRB,FKBP1B,SCN1A,MLLT11,STX1B,DGKI,FGF12,SEZ6,YWHAH,PTPN3,CNIH3
PC1 (positive contribution)	GO_ESTABLISHMENT_OF_LOCALIZATION_BY_MOVEMENT_ALONG_MICROTUBULE	4.31178	3.44633	NEFL,PRKCZ,OPA1,PAFAH1B1,NDEL1,UCHL1,KIF3A,AP3M2,AP3B2,DCTN1,DYNC1I1,KIFAP3,RAB6A,COPG
PC1 (positive contribution)	GO_CATION_TRANSPORT	11.5112	2.52016	CDK5,SNCA,HTR2A,KCNV1,ATP1A1,KCNIP4,KCNH1,KCNC2,ATP1B1,KCNJ3,KCNQ3,HCN1,SLC12A5,KCNQ5,KCNB1,KCNB2,KCNS2,KCNAB1,ATP1A3,CLTC,SLC4A10,CACNB1,CACNB4,ATP2B2,CACNA2D1,SLC39A10,SLC9A6,GRM7,SLC8A3,SLC8A2,GRIN2A,CHRNB2,NDFIP1,ATP6V1D,ATP6V0D1,ATP6V1H,ATP6V1A,CACNG3,SCN2A,SLC7A8,ATP6V1E1,SLC2A13,CACNA1E,ATP6V1B2,ATP2B1,ATP6V0A1,CACNG8,PRKCE,ATP6V1C1,ATP6AP1,CACNA1B,ACCN1,SCN8A,ANXA6,SLC6A17,SLC4A8,NDFIP2,S…
PC1 (positive contribution)	GO_REGULATION_OF_VESICLE_MEDIATED_TRANSPORT	6.94966	2.44517	CDH13,BRAF,CDK5,PIK3CB,SNCA,KCNB1,INPP5F,PTPN5,NAPA,FGF14,PLCB1,DNM1,STXBP1,RAB3A,ATP6AP1,SYT1,ATP13A2,STX1A,SYNJ1,PFN2,SYT16,SYT4,STX1B,SYT5,SH3GL2,DOC2A,SYT13,RPH3A,NDRG4,TBC1D9,RABGAP1L,SGSM1,TBC1D30,DNAJC6,RAB27B,CALY,STXBP5L,STXBP5,RAB3C,VSNL1,SNAP91
PC13 (positive contribution)	GO_REGULATION_OF_VESICLE_MEDIATED_TRANSPORT	4.90748	2.44784	FCER1G,SYK,PDPK1,NCKAP1L,MAPK1,ARRB1,VPS4B,CD300A,C3,PLCG2,PYCARD,PTAFR,LGALS9,PRAM1,CD84,APOC2,APOC1,SYT6,DOCK2,CHMP3,PCLO,SYT11,CYBA,TBC1D13,SNX12,SGIP1,HCK,RAB5B
PC13 (positive contribution)	GO_POSITIVE_REGULATION_OF_TUMOR_NECROSIS_FACTOR_SUPERFAMILY_CYTOKINE_PRODUCTION	6.44611	7.88837	FCER1G,TLR3,CD86,PYCARD,PTAFR,LGALS9,HAVCR2,SASH3,TLR1,CYBA
PC13 (positive contribution)	GO_LEUKOCYTE_CHEMOTAXIS	6.51919	6.36	FCER1G,SYK,ITGB2,PIK3CG,NCKAP1L,CCR5,CCR1,CX3CR1,VAV1,CSF3R,FOLR2,CXCL16
PC23 (negative contribution)	GO_LEUKOCYTE_CHEMOTAXIS	5.75159	5.99939	SYK,ITGB2,PIK3CG,NCKAP1L,CX3CR1,VAV1,CORO1A,CSF3R,ITGA9,CXCL16,IL16
PC1 (positive contribution)	GO_REGULATION_OF_SYNAPSE_STRUCTURE_OR_ACTIVITY	14.5533	4.32517	MEF2C,STAR,GSK3B,BRAF,PRKCZ,CDK5,SNCA,KCNB1,PTPN5,ROBO2,UNC13A,ATP2B2,FGF14,SYP,RASGRF1,NETO1,SLC8A3,SLC8A2,PLK2,GRIN2A,PPP3CB,CHRNB2,FLRT3,STXBP1,CNTN4,NRXN3,RAB3A,SLITRK4,SNAP25,ACCN1,DGKI,GRM5,NPTN,BHLHB9,YWHAH,YWHAG,UBE2V2,CLSTN3,CBLN2,FRMPD4
PC29 (negative contribution)	GO_REGULATION_OF_SYNAPSE_STRUCTURE_OR_ACTIVITY	4.88484	3.36822	RELN,KIT,PTK2B,NCAM1,CRH,CAMK2A,SLITRK5,MECP2,OXTR,CUX2,PICK1,HNRNPK,VGF,LZTS1,LRRTM3,SIPA1L1,CBLN2
PC35 (negative contribution)	GO_RESPONSE_TO_INTERFERON_ALPHA	8.47283	18.6796	EIF2AK2,BST2,ADAR,IFIT2,OAS1,MX2,IFITM1,IFIT3
PC13 (positive contribution)	GO_WOUND_HEALING	5.14238	2.57258	FCER1G,SYK,PDPK1,TGFBR1,PIK3R6,PIK3CG,PIK3R5,MAPK1,ARRB1,AKAP1,P2RY12,PTPN6,C3,PLCG2,PRKCB,PLEK,RAP2B,VAV1,HPSE,MTPN,ITPR1,LCP1,WAS,DOCK8,RHOG,C6orf89,DOCK11
PC1 (positive contribution)	GO_SYNAPTIC_VESICLE_CYCLE	7.56025	5.04326	CDK5,SNCA,UNC13A,RAB3A,SNAP25,SYT1,STX1A,SYNJ1,CADPS,SYT16,SYT4,STX1B,SYT5,SH3GL2,DOC2A,SYT13,RPH3A
PC13 (positive contribution)	GO_POSITIVE_REGULATION_OF_LEUKOCYTE_PROLIFERATION	6.45028	5.27644	SYK,CD4,CD74,NCKAP1L,CD86,PYCARD,RASAL3,EBI3,LGALS9,GPR183,HAVCR2,IL18,SASH3,ST6GAL1
PC23 (negative contribution)	GO_POSITIVE_REGULATION_OF_LEUKOCYTE_PROLIFERATION	6.60104	5.42976	SYK,CD4,NCKAP1L,CD86,RASAL3,CARD11,TNFRSF13C,EBI3,GPR183,CORO1A,HAVCR2,IL18,SASH3,TMIGD2
PC13 (positive contribution)	GO_DEFENSE_RESPONSE	21.1955	3.41417	FCER1G,SYK,ITGB2,TLR6,TLR3,CD4,PIK3CG,CD74,CSF1R,PTPN6,CCR5,CD86,HLA-DRB1,C3,CCR1,NFAM1,PTGS1,CX3CR1,RPS6KA5,PYCARD,PTAFR,MNDA,LGALS9,TNFAIP8L2,HAVCR2,IL18,BTK,HLA-DRA,CD84,CSF3R,SRPK2,CYBB,FOLR2,TLR7,BLNK,TYROBP,ITGAL,CLEC7A,WAS,TLR1,OPRK1,ALOX5,IRF8,IRF5,TREM2,CYBA,TMEM173,IFI30,C3AR1,VSIG4,C1QA,C1QC,C1QB,NLRC4,IKBKE,TRIM14,CIITA,FRK,APOBEC3C,RNASE6,HCK,TLR5,PLAC8,OLR1,CXCL16,SIGLEC14,FCGR1A,LY…
PC23 (positive contribution)	GO_DEFENSE_RESPONSE	5.3368	2.07241	CCL2,THBS1,ABCC9,KCNJ8,GBP1,DRD1,SEMA7A,RPS6KA5,VCAM1,IL33,CX3CL1,FN1,PRKD1,SPHK1,PRF1,BATF2,DPF3,ARHGEF2,DDX58,IFIH1,NMI,COLEC12,TPST1,RARRES2,PLA2G4C,CFI,MASP1,C7,F3,C1R,C1S,CD44,IFIT2,OAS2,IGFBP4,IRF9,IFI35,MX2,OAS3,IFI44L,IFITM1,PHYHIP,LGALS3BP
PC23 (negative contribution)	GO_DEFENSE_RESPONSE	14.1917	2.9202	WNT5A,SERPINE1,NGFR,SYK,ITGB2,TLR6,ADCYAP1,CD4,PIK3CG,SLC11A1,PRKCD,CSF1R,NLRP3,PTPN6,CD86,MRC1,PTGS1,CX3CR1,PTAFR,CORO1A,TNFAIP8L2,HAVCR2,IL18,BTK,CD84,TMF1,CSF3R,CYBB,TLR7,TYROBP,CLEC7A,ELF4,WAS,TLR1,CLEC4E,HMGB2,ALOX5,IRF8,TLR2,IRF5,TREM2,PDK4,VGF,DDIT4,GPR77,C3AR1,VSIG4,C1QA,C1QC,C1QB,SERPINF2,NLRC4,SAMHD1,ZNF189,RNASE6,TLR5,POLR3E,CXCL16,SIGLEC14,CNPY3,UNC93B1,IFNGR1,GMIP,CD163
PC29 (negative contribution)	GO_DEFENSE_RESPONSE	4.57372	2.05072	CCL2,KIT,PARK7,ADCYAP1,THBS1,UBC,CSF1,PTK2B,SCG2,NCAM1,CRH,CAMK2A,IL8,MECP2,SPON2,VCAM1,IRF1,MYLK3,APOL1,HDAC9,CD93,HDAC5,TRIM28,VIP,HNRNPK,VGF,TRIM22,CFB,TRIM11,DARC,IGFBP4,CXCL1,IL32,PTGES,C11orf41,YIPF1,ADAMTS5
PC35 (negative contribution)	GO_DEFENSE_RESPONSE	10.1904	2.747	PML,TNFRSF11A,EIF2AK2,NOD2,PTK2,ADAM17,STAT1,TNFRSF14,MNDA,IRF1,LGALS9,XAF1,PRF1,RSAD2,TLR7,EGR1,B2M,BST2,IFI6,ADAR,DDX58,POLR3G,IFIH1,TMEM173,IFIT1,TRIM21,TRIM22,IST1,ISG15,IFIT2,NLRC5,HERC5,OAS2,TRIM25,ANKRD17,DDX60,OAS1,IRF9,IFIT5,MX1,IFI35,MX2,OAS3,IFI44L,IFITM1,IFIT3,OPTN,PTGES,LGALS3BP,SIGLEC1
PC13 (positive contribution)	GO_POSITIVE_REGULATION_OF_HYDROLASE_ACTIVITY	4.09367	1.85742	PDPK1,VAPB,FGD2,NCKAP1L,ARRB1,HTR2A,P2RY12,CD300A,RASGRP4,PLEK,SRGAP2,PYCARD,RASAL3,VAV1,PTAFR,LGALS9,APOC2,DOCK2,DOCK8,PLCB2,ARHGDIB,RGS10,TBC1D13,ARHGAP4,NLRC4,RHOG,GPR65,CYFIP2,C6orf89,GMIP,ARHGAP1,RASGEF1C,ADAP2,PSD3,CSF2RA,ARHGAP30,RGP1,DENND1C,DOCK11,HMHA1,RGS17,CYTH4
PC23 (negative contribution)	GO_POSITIVE_REGULATION_OF_HYDROLASE_ACTIVITY	5.06222	2.00241	WNT5A,NGFR,ADCYAP1,FGD2,NCKAP1L,ARRB1,PRKCD,NLRP3,P2RY12,CD300A,PSME4,RASGRP4,SRGAP2,RASAL3,VAV1,PTAFR,APAF1,APOC2,DOCK2,DOCK8,HMGB2,PLCB2,ERRFI1,GNA15,RGS10,TBC1D10A,RUNDC1,TBC1D8,PLIN5,STARD13,NLRC4,DENND3,ARFGEF2,DOCK4,GMIP,FGD3,ARHGAP26,CSF2RA,TAGAP,ARHGAP30,ARHGAP15,ARHGAP9,RIN3,HMHA1
PC23 (negative contribution)	GO_NEGATIVE_REGULATION_OF_INTERLEUKIN_6_PRODUCTION	4.56963	9.5197	NCKAP1L,ARRB1,ARRB2,HAVCR2,IRAK3,GPR77
PC1 (positive contribution)	GO_CELLULAR_MONOVALENT_INORGANIC_CATION_HOMEOSTASIS	5.62186	4.43774	ATP1A1,ATP1B1,ATP1A3,SLC4A10,ATP6V1D,ATP6V0D1,ATP6V1H,ATP6V1A,ATP6V1E1,ATP6V1B2,ATP6V0A1,ATP6V1C1,SLC4A8,CAMK2D
PC23 (negative contribution)	GO_CYTOKINE_PRODUCTION	4.43213	4.41335	TLR6,CD4,C13orf15,PIK3CG,SLC11A1,PRKCD,NLRP3,PTAFR,IL18,TLR2,NLRC4
PC13 (positive contribution)	GO_TOLL_LIKE_RECEPTOR_SIGNALING_PATHWAY	9.1011	6.95795	ITGB2,TLR6,TLR3,CD86,LGALS9,HAVCR2,BTK,TLR7,TLR1,CTSS,IKBKE,TLR5,PIK3AP1,CNPY3,UNC93B1,ITGAM
PC23 (negative contribution)	GO_TOLL_LIKE_RECEPTOR_SIGNALING_PATHWAY	6.53033	5.81759	ITGB2,TLR6,CD86,HAVCR2,BTK,TLR7,TLR1,IRAK3,TLR2,TLR5,CNPY3,UNC93B1,ITGAM
PC17 (positive contribution)	GO_CELL_MOTILITY	4.41618	1.90438	NOTCH1,PROX1,TEK,FOXC1,ID1,RELN,GATA2,PDGFRB,KITLG,FOXJ1,RFX3,EDN3,ADAM17,NOV,CAV1,ENG,NR2F2,GPC6,CXCL12,UNK,EPHA3,NDN,ANKS1A,CYP1B1,PODXL,SEMA4C,CD34,CCDC164,ITGA4,NDNF,COL1A1,FLNA,GPR124,SLC7A5,BSG,SLC16A1,COL1A2,NET1,SEMA3G,SEMA6D,CD248,SYNE2,JMY
PC23 (positive contribution)	GO_CELL_MOTILITY	3.87908	1.96792	LEF1,HES1,PLXND1,PLAT,CCL2,HGF,THBS1,ANGPT1,DRD1,APC,CXCL12,EPHB1,CTNNA2,MATN2,SEMA7A,VCAM1,CX3CL1,CYP1B1,FN1,PLAU,CCDC164,VEGFC,SRPX2,PDPN,TTLL5,C12orf55,CACNA1I,DGKZ,SEMA3G,CD44,PROCR,RASGEF1A,MYO18A,PARP9
PC23 (negative contribution)	GO_CELL_MOTILITY	6.80804	2.35626	WNT5A,SYK,ITGB2,SDC4,PIK3CG,NCKAP1L,PRKCD,P2RY12,PTPN6,EFNB2,SELPLG,ARRB2,FEZF2,SRGAP2,CX3CR1,ANKS1A,PLXNA2,PTPRF,TNR,GPX1,VAV1,CORO1A,CD84,AAMP,FMNL3,TMF1,CSF3R,SLC7A7,LCP1,DOCK8,HMGB2,STARD13,DDIT4,SPNS2,DNAH11,ITGA9,DOCK4,CXCL16,BIN2,IL16,GRB14,ITGAM,PSTPIP2
PC29 (negative contribution)	GO_CELL_MOTILITY	4.71627	2.19655	PROX1,SEMA3C,RELN,DAB1,CCL2,CTNNB1,KITLG,KIT,THBS1,ERBB4,TAOK2,PTK2B,SCG2,CELSR3,DCX,IL8,MATN2,KIRREL3,LAMB1,PTPRF,VCAM1,THBD,CYP1B1,PDE4B,SEMA6D,DNER,SPNS2,ITGA9,DOCK4,CXCL1,GRB14,ELMO1,NAV1
PC23 (positive contribution)	GO_REGULATION_OF_MONONUCLEAR_CELL_MIGRATION	4.00742	14.7478	CCL2,THBS1,CX3CL1,RARRES2
PC13 (positive contribution)	GO_B_CELL_MEDIATED_IMMUNITY	4.28287	5.89913	FCER1G,CD74,HLA-DRB1,C3,POU2F2,C1QA,C1QC,C1QB
PC35 (positive contribution)	GO_PROTEIN_LOCALIZATION_TO_ENDOPLASMIC_RETICULUM	4.09171	3.52317	RPL22,RPL8,RPL27,RPL5,RPS15A,RPL12,RPS17,RPS4X,RPL27A,RPS8,RPL35,SEC61G,SSR3
PC68 (positive contribution)	GO_PROTEIN_LOCALIZATION_TO_ENDOPLASMIC_RETICULUM	9.9554	6.87877	RPS27A,RPL36A,RPS27,FAU,RPL11,RPS16,RPS3A,RPS21,RPS10,RPL24,RPS4X,RPS11,RPS2,RPS20,RPL35,RPL34,RPL7A,SPCS2
PC17 (negative contribution)	GO_CELLULAR_RESPIRATION	5.12103	4.43517	COX5A,UQCRB,NDUFA4,COX7C,COX4I1,COX5B,NDUFB9,PDHA1,NDUFV3,FASTKD2,COQ9,SDHC,ACO2
PC68 (positive contribution)	GO_PEPTIDE_METABOLIC_PROCESS	4.83098	2.47055	EIF2AK2,RPS27A,RPL36A,SLC25A27,RPS27,GSTP1,TRMT112,MRPL51,GATC,FAU,RPL11,RPS16,RPS3A,RPS21,RPS10,RPL24,RPS4X,RPS11,RPS2,RPS20,RPL35,RPL34,RPL7A,SPCS2,CPXM2,SLC25A43,EEF1B2
PC1 (positive contribution)	GO_SECRETION	8.5554	2.47748	MYH10,AKAP5,CALM1,CALM3,CDK5,PAK1,KCNB1,GLS2,UNC13A,CACNB4,ATP2B2,PPP3CB,PRKCI,STXBP1,PAFAH1B1,NRXN3,RAB3A,MYO5A,GLS,SNAP25,CACNA1B,SYT1,STX1A,SLC1A6,FKBP1B,SYNJ1,TPD52,CADPS,SYT16,SYT4,STX1B,SYT5,DOC2A,SYT13,RPH3A,DGKI,CCKBR,CHRM1,CHRM3,NME1,GAD2,GAD1,STXBP5L,STXBP5,ARHGAP44,FAM3C,SCAMP1,CBLN4,TUBA4A,SYN2
PC13 (positive contribution)	GO_CELL_ACTIVATION_INVOLVED_IN_IMMUNE_RESPONSE	10.8409	7.0822	FCER1G,SYK,TLR3,PIK3CG,CD86,PLCG2,CX3CR1,PYCARD,MILR1,GPR183,HAVCR2,DOCK2,LCP1,TYROBP,ITGAL,CLEC7A,APBB1IP,MFNG,LAT2
PC23 (negative contribution)	GO_CELL_ACTIVATION_INVOLVED_IN_IMMUNE_RESPONSE	7.37783	5.75367	SYK,PIK3CG,SLC11A1,CD86,CX3CR1,STXBP2,GPR183,CORO1A,HAVCR2,DOCK2,LCP1,TYROBP,CLEC7A,APBB1IP,CLEC4E
PC1 (positive contribution)	GO_ANION_TRANSPORT	5.01999	2.1807	SLC12A5,GLS2,SLC4A10,CACNB4,GABRB3,GABRB2,STXBP1,ATP8A2,RAB3A,SLC25A12,SLC7A8,SLC22A17,GLS,FABP3,SLC16A7,SLC7A14,GABRA1,GABRD,ANO3,LRRC8B,ATP9A,VDAC3,XK,GOT2,SNAP25,GABRA3,SYT1,SLC6A17,SLC4A8,GABRG2,STX1A,SLC1A6,SLC6A7,GLRB,GABRG3,GABRA4
PC13 (positive contribution)	GO_CELL_CELL_ADHESION	5.19933	2.35965	FCER1G,SYK,ITGB2,CD4,PIK3CG,CD74,P2RY12,PTPN6,PPP3CA,CD86,ITGAX,PLEK,BCL11B,AMIGO1,RAP2B,VAV1,EBI3,CD84,COL8A2,DOCK2,LCP1,ITGAL,CLEC7A,APBB1IP,WAS,DOCK8,NLGN4X,OLR1,CYFIP2,PCDH20,PCDHAC2,PCDH10
PC13 (positive contribution)	GO_POSITIVE_REGULATION_OF_RESPONSE_TO_EXTERNAL_STIMULUS	5.03779	3.17478	FCER1G,TLR3,PIK3CG,CD74,NCKAP1L,C3,CCR1,SEMA5A,LGALS9,HAVCR2,IL18,PRKAA2,TLR7,CYBA,SPTLC2,CMKLR1,C3AR1,PUM1,LY86
PC1 (negative contribution)	GO_TRANSCRIPTION_FROM_RNA_POLYMERASE_II_PROMOTER	4.70824	2.65541	SP1,NOTCH2,RXRA,PPARA,ZFHX3,REST,ELF1,KAT2B,VEZF1,TRPS1,MED13,CBFB,TCEA1,GABPA,YAP1,YBX1,NFE2L2,NFIA,RREB1,CASC3,TCF12,POLDIP3,TEAD1
PC17 (positive contribution)	GO_RESPONSE_TO_ENDOGENOUS_STIMULUS	5.18719	1.70535	NOTCH1,EP300,SMAD7,JAG1,TEK,AHR,OGT,NCOA2,ATP7B,ID1,PDGFD,PDGFRB,NCOA3,BMP6,MAPK14,CDKN1B,IRS1,IGF2,ADAM17,CNGA3,CAV1,SPARC,ENG,CAV2,NR2F2,RAB14,CLEC3B,SMAD9,CXCL12,RAMP2,FMOD,IGFBP2,CASP3,MFGE8,CASQ2,PRKDC,SPINT1,LEPR,COL1A1,CHRNA2,ATP6V1G1,BSG,LCAT,NR3C1,CEP57,RUVBL2,MLL2,GRN,O3FAR1,SSTR1,NR2C2,TIMP2,IGFBP5,COL1A2,C7orf59,ABCG2,COL3A1,IPO5,TBC1D4,USF1,PIAS3,NR1D2,ZNF366,NR2F1,PTGFR,LTBP2,PAQR5,…
PC29 (negative contribution)	GO_RESPONSE_TO_ENDOGENOUS_STIMULUS	6.0255	1.9772	RARB,CITED2,PDGFD,CCL2,CTNNB1,KIT,ADCYAP1,THBS1,UBC,PTK2B,HTR3A,ABCC8,SPARC,GSN,SELS,CRH,CAMK2A,IL8,RAMP3,MECP2,OXTR,IGF1,CNR1,KAL1,VCAM1,THBD,MBD3,SDK1,PRKDC,SPINT1,GLRA3,TAF7,CHRNA2,HDAC9,HDAC5,TADA3,MED24,H3F3A,PARP1,NUP62,O3FAR1,SST,HNRNPK,HSP90B1,COL5A2,AVPR1A,IPO5,APLP1,PDE4B,VGF,HAS1,TRIM24,GCNT2,PTGFR
PC13 (positive contribution)	GO_PATTERN_RECOGNITION_RECEPTOR_SIGNALING_PATHWAY	9.72348	6.56516	ITGB2,TLR6,TLR3,CYLD,CD86,LGALS9,HAVCR2,BTK,TLR7,CLEC7A,TLR1,CTSS,IKBKE,TLR5,PIK3AP1,CNPY3,UNC93B1,ITGAM
PC23 (negative contribution)	GO_PATTERN_RECOGNITION_RECEPTOR_SIGNALING_PATHWAY	6.41988	5.2546	ITGB2,TLR6,CD86,HAVCR2,BTK,TLR7,CLEC7A,TLR1,IRAK3,TLR2,TLR5,CNPY3,UNC93B1,ITGAM
PC13 (positive contribution)	GO_REGULATION_OF_LEUKOCYTE_DIFFERENTIATION	5.01329	3.43238	SYK,TLR3,PIK3R6,CD74,NCKAP1L,CSF1R,CYLD,PTPN6,CD86,CCR1,NFAM1,LGALS9,BTK,SASH3,TYROBP,C1QC,HCLS1
PC23 (negative contribution)	GO_REGULATION_OF_LEUKOCYTE_DIFFERENTIATION	4.57622	3.32434	SYK,NCKAP1L,CSF1R,NLRP3,PTPN6,CD86,RUNX1,IKZF3,CARD11,ZBTB16,BTK,SASH3,TYROBP,C1QC,C10orf58,HCLS1
PC13 (positive contribution)	GO_TAXIS	6.41582	2.85953	FCER1G,SYK,ITGB2,PIK3CG,NCKAP1L,MAPK1,CSF1R,CCR5,RNASE2,CCR1,CMTM3,CX3CR1,BCL11B,RPS6KA5,SEMA5A,DPYSL5,EPHA7,VAV1,PTAFR,LGALS9,CSF3R,FOLR2,DOCK2,CMKLR1,C3AR1,CXCL16,BIN2,RHOG,FPR3
PC23 (positive contribution)	GO_TAXIS	6.10836	2.89383	LEF1,PLXND1,C1orf187,CCL2,HGF,MAPK3,ANGPT1,CXCL12,EPHB1,MATN2,FEZ1,FMOD,SCN1B,SPTAN1,UNC5B,SEMA7A,RPS6KA5,ENAH,DPYSL5,OGN,VCAM1,CX3CL1,PLAU,VEGFC,ECSCR,RARRES2,SEMA3G
PC23 (negative contribution)	GO_TAXIS	7.21354	3.04409	WNT5A,NGFR,PTPRJ,SYK,ITGB2,PIK3CG,NCKAP1L,PRKCD,CSF1R,EFNB2,ARRB2,FEZF2,CX3CR1,ETV1,PLXNA2,TNR,VAV1,PTAFR,CORO1A,CSF3R,DOCK2,HMGB2,CMKLR1,GPR77,C3AR1,ITGA9,DOCK4,CXCL16,BIN2,IL16
PC23 (positive contribution)	GO_SMALL_MOLECULE_BIOSYNTHETIC_PROCESS	5.70445	2.75756	LCAT,SPHK1,INSIG1,DCN,HMGCR,PGAM2,NSDHL,HMGCS1,HSD3B7,MSMO1,IDI1,MVD,CYP51A1,SQLE,C14orf1,DHCR24,CH25H,GPD1,BGN,SCD,FASN,FABP5,FADS1,PTGIS,GATM,RBP1,FADS2
PC13 (positive contribution)	GO_LEUKOCYTE_MIGRATION	8.87742	4.53581	FCER1G,SYK,ITGB2,PIK3CG,CD74,NCKAP1L,PTPN6,CCR5,SELPLG,ITGAX,CCR1,CX3CR1,VAV1,CD84,CSF3R,FOLR2,SLC7A7,ITGAL,DOCK8,HCK,OLR1,CXCL16,ITGAM
PC23 (negative contribution)	GO_LEUKOCYTE_MIGRATION	6.29954	3.85585	SYK,ITGB2,PIK3CG,NCKAP1L,PTPN6,SELPLG,CX3CR1,VAV1,CORO1A,CD84,CSF3R,SLC7A7,DOCK8,SPNS2,ITGA9,CXCL16,IL16,GRB14,ITGAM
PC13 (positive contribution)	GO_POSITIVE_REGULATION_OF_CATALYTIC_ACTIVITY	4.11087	1.63153	SYK,TLR6,MMD,PDPK1,ADCY7,VAPB,PPP1R9A,TLR3,CD4,FGD2,ODZ1,TGFBR1,DSTYK,PIK3R6,PIK3CG,CD74,PIK3R5,NCKAP1L,MAPK1,ARRB1,CSF1R,HTR2A,P2RY12,CD300A,RASGRP4,PLEK,SRGAP2,PYCARD,RASAL3,VAV1,PTAFR,LGALS9,APOC2,APOC1,DOCK2,DOCK8,GTF3C4,PLCB2,ARHGDIB,RGS10,TBC1D13,ARHGAP4,NLRC4,CHTF8,RHOG,GPR65,CYFIP2,C6orf89,GMIP,ARHGAP1,RASGEF1C,ADAP2,PSD3,CSF2RA,ARHGAP30,RGP1,DENND1C,DOCK11,HMHA1,RGS17,CYTH4,ALOX5AP
PC23 (negative contribution)	GO_POSITIVE_REGULATION_OF_CATALYTIC_ACTIVITY	5.05155	1.73309	WNT5A,NGFR,SYK,TLR6,MAP4K3,SDC4,ADCY7,ADCYAP1,GADD45G,KIDINS220,CCND3,CD4,C13orf15,FGD2,ODZ1,PIK3CG,PIK3R5,NCKAP1L,SLC11A1,ARRB1,PRKCD,CSF1R,NLRP3,P2RY12,CD300A,PSME4,RASGRP4,SRGAP2,RASAL3,VAV1,PTAFR,APAF1,APOC2,DOCK2,DOCK8,HMGB2,PLCB2,ERRFI1,GNA15,RGS10,TBC1D10A,RUNDC1,TBC1D8,PLIN5,STARD13,NLRC4,DENND3,ARFGEF2,IGFBP3,PPP1R3G,DOCK4,GMFG,GMIP,FGD3,ARHGAP26,CSF2RA,TAGAP,ARHGAP30,ARHGAP15,ARHGAP9,RI…
PC13 (negative contribution)	GO_PEPTIDYL_LYSINE_MODIFICATION	4.64398	2.88412	WHSC1,EZH2,BRD1,HDAC7,C12orf41,NUP98,EHMT1,SETD3,PHC1,HDAC6,SETD6,SUV39H2,BEND3,DOT1L,NUP88,SENP6,METTL21A,FAM76B,USPL1,UBA2
PC13 (positive contribution)	GO_RESPONSE_TO_EXTERNAL_STIMULUS	5.91922	1.79073	FCER1G,SYK,ITGB2,TLR6,TLR3,CD4,PIK3CG,NCKAP1L,MAPK1,ARRB1,CSF1R,HTR2A,CCR5,CD86,HLA-DRB1,RNASE2,CCR1,PLCG2,CMTM3,RASGRP4,CX3CR1,BCL11B,RPS6KA5,SEMA5A,DPYSL5,EPHA7,PYCARD,VAV1,PTAFR,LGALS9,HAVCR2,IL18,CSF3R,MTPN,UCP2,SLC8A1,ATP2B1,FOLR2,PRKAA2,DOCK2,TLR7,CLEC7A,TLR1,OPRK1,ALOX5,IRF8,IRF5,TREM2,CYBA,TMEM173,EEF1G,CMKLR1,C3AR1,NLRC4,IKBKE,APOBEC3C,HCK,GUCY1A3,TLR5,PLAC8,CXCL16,BIN2,RHOG,UNC93B1,TRIM…
PC23 (positive contribution)	GO_RESPONSE_TO_EXTERNAL_STIMULUS	8.04661	2.00286	LEF1,PLXND1,ADAMTS1,C1orf187,CCL2,HGF,MAPK3,IGF2,CCND1,ANGPT1,ABCC9,KCNJ8,ADA,GBP1,SFRP1,SREBF2,DRD1,HTT,EDNRA,CXCL12,NOS1,EPHB1,CTNNA2,MATN2,FEZ1,FMOD,SCN1B,SPTAN1,UNC5B,SEMA7A,RPS6KA5,ENAH,DPYSL5,OGN,VCAM1,IL33,CX3CL1,FN1,PLAU,VEGFC,ECSCR,SLC38A3,SPHK1,PRF1,BATF2,DPF3,DCN,HMGCR,MAOB,HMGCS1,DDX58,IFIH1,COL3A1,NPNT,RARRES2,ACTA2,FADS1,SEMA3G,F3,IFIT2,OAS2,IRF9,MX2,OAS3,IFI44L,IFITM1,PHYHIP,CDK19,…
PC23 (negative contribution)	GO_RESPONSE_TO_EXTERNAL_STIMULUS	8.46939	2.003	WNT5A,PER1,SERPINE1,NGFR,PTPRJ,SYK,ITGB2,TLR6,ADCYAP1,CD4,PIK3CG,NCKAP1L,SLC11A1,ARRB1,PRKCD,CSF1R,NLRP3,EFNB2,CD86,MRC1,ARRB2,FEZF2,RASGRP4,CX3CR1,ETV1,PLXNA2,TNR,GPX1,VAV1,PTAFR,CORO1A,HAVCR2,IL18,GRID2,TMF1,CSF3R,APAF1,ACACB,CACNA2D4,DOCK2,TLR7,CLEC7A,TLR1,CLEC4E,HMGB2,IRAK3,ALOX5,GJB6,IRF8,TLR2,IRF5,TREM2,PDK4,VGF,RRAGB,DDIT4,CMKLR1,GPR77,C3AR1,NLRC4,SERPINB9,AUTS2,SAMHD1,ZNF189,TLR5,POLR3E,I…
PC29 (negative contribution)	GO_RESPONSE_TO_EXTERNAL_STIMULUS	4.49225	1.7518	PROX1,SEMA3C,SFRP2,RELN,CCL2,CTNNB1,KIT,ADCYAP1,PTK2B,CNGB1,KCNJ2,ABCC8,SCG2,SPARC,NCAM1,CELSR3,GSN,SELS,IL8,MECP2,MATN2,SHANK1,IGF1,CNR1,PICK1,SPON2,KAL1,MET,VCAM1,IRF1,THBD,MBD3,ECSCR,CD93,HDAC5,ENO1,VIP,SST,GNA11,AVPR1A,PDE4B,VGF,TRIM22,MTDH,TRIM11,SEMA6D,ITGA9,PTGFR,DOCK4,CXCL1,PTGES,C11orf41,YIPF1,ADAMTS5
PC35 (negative contribution)	GO_RESPONSE_TO_EXTERNAL_STIMULUS	6.66621	1.96157	PML,BHLHE40,TNFRSF11A,EIF2AK2,NOD2,PTK2,ADAM17,TSC1,STAT1,TNFRSF14,EPHB3,CDH4,SEMA6C,IRF1,LGALS9,HBEGF,MTMR3,PRF1,RSAD2,TLR7,B2M,SATB1,BST2,FOXP1,MTHFR,CPS1,ADAR,DDX58,POLR3G,IFIH1,TMEM173,BDH1,IFIT1,USF1,CMPK2,TRIM22,IST1,ISG15,TRIB1,IFIT2,AUTS2,NLRC5,CREBZF,HERC5,OAS2,TRIM25,ANKRD17,DDX60,OAS1,IRF9,IFIT5,MX1,MX2,OAS3,IFI44L,IFITM1,IFIT3,OPTN,PTGES,FPR3,IFI44
PC13 (positive contribution)	GO_POSITIVE_REGULATION_OF_LEUKOCYTE_DIFFERENTIATION	3.88317	3.8466	SYK,PIK3R6,CD74,NCKAP1L,CSF1R,CD86,CCR1,LGALS9,BTK,SASH3,HCLS1
PC17 (negative contribution)	GO_ENERGY_DERIVATION_BY_OXIDATION_OF_ORGANIC_COMPOUNDS	3.96106	3.25659	COX5A,UQCRB,NDUFA4,COX7C,COX4I1,COX5B,PHKA1,NDUFB9,PDHA1,NDUFV3,FASTKD2,COQ9,SDHC,ACO2
PC13 (positive contribution)	GO_REGULATION_OF_HEMOPOIESIS	4.58013	2.85042	SYK,TLR3,PIK3R6,CD74,NCKAP1L,CSF1R,CYLD,PTPN6,CD86,CCR1,NFAM1,LGALS9,BTK,SASH3,CSF3R,SPI1,SCIN,TYROBP,C1QC,HCLS1
PC23 (negative contribution)	GO_REGULATION_OF_HEMOPOIESIS	4.24402	2.78658	SYK,NCKAP1L,CSF1R,NLRP3,PTPN6,CD86,RUNX1,IKZF3,CARD11,ZBTB16,BTK,SASH3,CSF3R,SPI1,TYROBP,HMGB2,C1QC,C10orf58,HCLS1
PC1 (positive contribution)	GO_ION_TRANSMEMBRANE_TRANSPORT	18.9734	3.01662	CALM1,CALM3,HTR2A,KCNV1,ATP1A1,KCNIP4,KCNH1,KCNC2,ATP1B1,KCNJ3,KCNQ3,HCN1,SLC12A5,KCNQ5,KCNB1,KCNB2,KCNS2,KCNAB1,ATP1A3,SLC4A10,CACNB1,CACNB4,ATP2B2,CACNA2D1,SLC39A10,SLC9A6,GRM7,SLC8A3,SLC8A2,GRIN2A,CHRNB2,GABRB3,GABRB2,ATP6V1D,ATP6V0D1,SLC25A12,ATP6V1H,ATP6V1A,CACNG3,SCN2A,SLC7A8,ATP6V1E1,SLC16A7,UNC80,SLC7A14,GABRA1,GRIA3,NCALD,GABRD,ANO3,CACNA1E,ATP6V1B2,LRRC8B,ATP2B1,ATP6V0A1,CACNG8,PRKCE,AR…
PC1 (positive contribution)	GO_INTRACELLULAR_SIGNAL_TRANSDUCTION	5.75423	1.61479	MEF2C,GSK3B,NEFL,CDH13,MAS1,DIRAS1,BRAF,MAP3K9,PPP2CA,FGF13,PRKCZ,CALM1,CALM3,PIK3CB,PAK1,PAK3,HTR2A,G3BP2,KCNH1,KCNC2,ATP1B1,INPP5F,PSMD12,UNC13A,STMN1,FGF14,PLCL2,PLCB1,YWHAB,DCLK1,MCF2,RASGRF1,PJA2,PLK2,GRIN2A,PPP3CB,CAMK4,MAPK9,SPTBN2,PRKCI,RET,ODZ2,EPHA5,CHN1,RAB3A,ARL6,FGF9,SCN2A,NCALD,PRKCE,CAMK2D,FKBP1B,GRIN2B,PI4KA,UBE2N,MLLT11,DGKI,FGF12,GUCY1B3,MAP2K4,PRPF19,PPP3R1,RASL11B,MAPK8,DGKE,G…
PC13 (positive contribution)	GO_INTRACELLULAR_SIGNAL_TRANSDUCTION	5.75531	1.76273	SYK,TLR6,PDPK1,ADCY7,PPP1R9A,TLR3,TGFBR1,PIK3CG,PIK3R5,MAPK1,CSF1R,HTR2A,CYLD,P2RY12,PTPN6,PPP3CA,CCR5,CD86,PLCG2,PRKCB,NFAM1,RASGRP4,PLEK,RPS6KA5,RAP2B,PYCARD,RASAL3,VAV1,PTAFR,LGALS9,RPS6KA1,IL18,BTK,SRPK2,SCN2A,SLC8A1,ITPR1,PRKAA2,DOCK2,LCP1,TLR7,BLNK,TYROBP,DOCK8,LAT2,PCLO,PLCB2,RPS6KA2,GPR155,NR2C2,TNRC6B,ARHGAP4,IKBKE,HCLS1,FNIP2,GUCY1A3,ARL2,RAB5B,RHOG,FYB,RAB9B,GMIP,ARHGAP1,RASGEF1C,CSF2R…
PC1 (positive contribution)	GO_SYNAPTIC_VESICLE_ENDOCYTOSIS	4.28154	8.16693	CDK5,SNCA,SYT1,SYNJ1,SYT5,SH3GL2
PC13 (positive contribution)	GO_REGULATION_OF_HOMEOSTATIC_PROCESS	4.56104	2.43624	FCER1G,SYK,PDPK1,CD4,CD74,NCKAP1L,MAPK1,ARRB1,CSF1R,HTR2A,PTPN6,CCR5,HLA-DRB1,PLCG2,LGALS9,SPI1,UCP2,SLC8A1,ITPR1,SCN3B,SCN2B,PRKAA2,OPRK1,CYBA,GNL3L,SLC25A23
PC35 (positive contribution)	GO_PROTEIN_TARGETING_TO_MEMBRANE	4.14909	3.2037	RPL22,RPL8,TMED2,ANXA2,RPL27,RPL5,RPS15A,RPL12,RPS17,RPS4X,RPL27A,RPS8,RPL35,SSR3,ATG4B
PC68 (positive contribution)	GO_PROTEIN_TARGETING_TO_MEMBRANE	8.24004	5.42102	RPS27A,RPL36A,RPS27,NUP155,FAU,RPL11,RPS16,RPS3A,RPS21,RPS10,RPL24,RPS4X,RPS11,RPS2,RPS20,RPL35,RPL34,RPL7A
PC68 (positive contribution)	GO_NCRNA_PROCESSING	4.56387	2.68225	RPS27A,RPL36A,RPS27,DIS3,TRMT112,FAU,RPL11,RPS16,RPS3A,TSR2,RPS21,RPS10,RPL24,RPS4X,RPS11,RPS2,RPS20,RPL35,RPL34,DDX47,RPL7A,INTS4
PC68 (positive contribution)	GO_PROTEIN_LOCALIZATION_TO_MEMBRANE	4.50762	2.7364	RPS27A,TOMM7,RPL36A,RPS27,NUP155,FAU,VAMP4,RPL11,RPS16,RPS3A,RPS21,RPS10,RPL24,RPS4X,RPS11,RPS2,RPS20,RPL35,RPL34,RPL7A,PKP3
PC1 (positive contribution)	GO_REGULATION_OF_CELL_PROJECTION_ORGANIZATION	11.5831	2.70344	MEF2C,GSK3B,NEFL,SLIT2,AKAP5,EPHA4,BRAF,FGF13,CDK5,PAK3,THY1,INPP5F,SERPINF1,PTPN5,ROBO2,UNC13A,OPA1,PLK2,CHRNB2,PLXNC1,PRKCI,RET,PAFAH1B1,NDEL1,ATP8A2,PTPRO,CRMP1,ODZ2,CHN1,PLXNA4,L1CAM,APBB1,VDAC3,XK,SNAP25,SYT1,FKBP1B,LPPR5,BCL11A,PFN2,STMN2,KATNB1,SYT4,NDRG4,NPTN,BHLHB9,SEZ6,NGEF,DNM3,FSTL4,YWHAH,NME1,UBE2V2,TBC1D30,GDI1,RUFY3,ENC1,CDKL5,NEGR1
PC5 (positive contribution)	GO_REGULATION_OF_CELL_PROJECTION_ORGANIZATION	5.14758	2.30891	DPYSL2,KIDINS220,EFNA1,P2RX7,ITGA2,KAT2A,CNTN2,KLK6,SGK1,IFT20,CTTN,OMG,SEMA6A,EVL,SEMA4C,IL1RAPL1,HNRNPK,CAPRIN2,TBC1D2,ENPP2,SPP1,MAG,ARHGDIA,SPOCK1,ARHGEF1,FSCN1,SF3A2,PTPRD,RHOG,SSH2,CDC42EP2,ERMN,CDC42EP1
PC1 (positive contribution)	GO_REGULATION_OF_TRANSPORTER_ACTIVITY	7.2173	3.4434	MEF2C,CALM1,CALM3,SNCA,ATP1B1,KCNS2,KCNAB1,CACNB1,CACNB4,CACNA2D1,FGF14,RASGRF1,MYO5A,NDFIP1,CACNG3,CACNG8,PRKCE,NDFIP2,CAMK2D,FKBP1B,FGF12,YWHAH,GNB5,PTPN3,CNIH3
PC17 (positive contribution)	GO_EAR_DEVELOPMENT	4.55688	3.15522	NOTCH1,PROX1,JAG1,GATA2,PDGFRB,CDKN1B,SPARC,SEC24B,CLIC5,NEUROD1,FAT4,JAG2,MAF,FRZB,PLS3,SLC9A3R2,LRIG3
PC23 (positive contribution)	GO_REGULATION_OF_MACROPHAGE_CHEMOTAXIS	4.00742	14.7478	CCL2,THBS1,CX3CL1,RARRES2
PC29 (negative contribution)	GO_REGULATION_OF_MACROPHAGE_CHEMOTAXIS	4.24372	16.96	CCL2,THBS1,CSF1,PTK2B
PC1 (positive contribution)	GO_REGULATION_OF_SYNAPTIC_PLASTICITY	12.2941	4.97074	MEF2C,STAR,GSK3B,BRAF,PRKCZ,CDK5,SNCA,KCNB1,PTPN5,UNC13A,ATP2B2,FGF14,SYP,RASGRF1,NETO1,SLC8A3,SLC8A2,PLK2,GRIN2A,PPP3CB,STXBP1,CNTN4,RAB3A,SNAP25,DGKI,GRM5,NPTN,YWHAH,YWHAG
PC29 (negative contribution)	GO_REGULATION_OF_SYNAPTIC_PLASTICITY	4.07582	3.76889	RELN,KIT,PTK2B,NCAM1,CRH,CAMK2A,MECP2,PICK1,HNRNPK,VGF,LZTS1,SIPA1L1
PC17 (positive contribution)	GO_NEGATIVE_REGULATION_OF_SMOOTH_MUSCLE_CELL_MIGRATION	4.07457	10.0755	TPM1,IGFBP5,LRP1,SEMA6D,IGFBP3
PC23 (negative contribution)	GO_LIPOXYGENASE_PATHWAY	3.91521	13.9622	ALOX15B,GPX1,ALOX5,ALOX5AP
PC17 (positive contribution)	GO_ARTERY_MORPHOGENESIS	7.97058	8.25698	NOTCH1,PROX1,SMAD7,GJA5,JAG1,FOXC1,PDGFRB,ENG,SEC24B,NOTCH3,COL3A1,LRP1
PC13 (positive contribution)	GO_POSITIVE_REGULATION_OF_MOLECULAR_FUNCTION	7.14031	1.80996	SYK,ITGB2,TLR6,MMD,PDPK1,ADCY7,VAPB,PPP1R9A,TLR3,CD4,FGD2,ODZ1,TGFBR1,DSTYK,PIK3R6,PIK3CG,CD74,PIK3R5,NCKAP1L,MAPK1,ARRB1,CSF1R,HTR2A,KCNE3,P2RY12,CD300A,PPP3CA,PLCG2,STIM1,PRKCB,NFAM1,RASGRP4,PLEK,SRGAP2,RPS6KA5,PYCARD,RASAL3,VAV1,PTAFR,LGALS9,BTK,MTPN,APOC2,APOC1,DOCK2,MFNG,DOCK8,GTF3C4,PLCB2,ARHGDIB,TMEM173,RGS10,CYTL1,SPPL3,GNL3L,TBC1D13,CTSS,ARHGAP4,NLRC4,TRIM14,CHTF8,RHOG,GPR65,CYFIP2,TRIM3…
PC23 (negative contribution)	GO_POSITIVE_REGULATION_OF_MOLECULAR_FUNCTION	4.42533	1.60961	WNT5A,NGFR,SYK,ITGB2,TLR6,NCOA3,MAP4K3,SDC4,ADCY7,ADCYAP1,GADD45G,KIDINS220,CCND3,CD4,C13orf15,FGD2,ODZ1,PIK3CG,PIK3R5,NCKAP1L,SLC11A1,ARRB1,PRKCD,CSF1R,NLRP3,P2RY12,CD300A,PSME4,RASGRP4,SRGAP2,RASAL3,VAV1,PTAFR,CARD11,BTK,APAF1,APOC2,DOCK2,DOCK8,HMGB2,IRAK3,PLCB2,ERRFI1,TLR2,GNA15,RGS10,TBC1D10A,RUNDC1,TBC1D8,PLIN5,STARD13,NLRC4,DENND3,ARFGEF2,IGFBP3,PPP1R3G,DOCK4,GMFG,GMIP,FGD3,ARHGAP26,CSF2RA,…
PC13 (positive contribution)	GO_LYMPHOCYTE_ACTIVATION	11.6198	4.47455	FCER1G,SYK,ITGB2,CD4,PIK3CG,CD74,PPP3CA,CD86,PLCG2,PRKCB,NFAM1,BCL11B,VAV1,EBI3,GPR183,IL18,BTK,SPI1,DOCK2,LCP1,POU2F2,SKAP2,BLNK,ITGAL,CLEC7A,APBB1IP,IKZF1,MFNG,WAS,DOCK8,LAT2
PC23 (negative contribution)	GO_LYMPHOCYTE_ACTIVATION	7.77478	3.71336	SYK,ITGB2,CCND3,CD4,PIK3CG,SLC11A1,PRKCD,CD86,VAV1,IKZF3,CARD11,EBI3,GPR183,CORO1A,IL18,BTK,SPI1,DOCK2,LCP1,CLEC7A,APBB1IP,ELF4,WAS,DOCK8,CLEC4E
PC13 (positive contribution)	GO_DEFENSE_RESPONSE_TO_OTHER_ORGANISM	4.69992	2.66266	FCER1G,SYK,TLR6,TLR3,CD4,CD86,PYCARD,HAVCR2,TLR7,CLEC7A,TLR1,OPRK1,IRF8,IRF5,TMEM173,NLRC4,APOBEC3C,TLR5,PLAC8,UNC93B1,TRIM34,GMIP,LYZ
PC23 (negative contribution)	GO_DEFENSE_RESPONSE_TO_OTHER_ORGANISM	7.61119	3.33569	SERPINE1,SYK,TLR6,CD4,SLC11A1,PRKCD,NLRP3,CD86,HAVCR2,TMF1,TLR7,CLEC7A,TLR1,CLEC4E,HMGB2,IRF8,TLR2,IRF5,PDK4,VGF,DDIT4,NLRC4,SAMHD1,ZNF189,TLR5,POLR3E,UNC93B1,GMIP
PC35 (negative contribution)	GO_DEFENSE_RESPONSE_TO_OTHER_ORGANISM	16.9939	5.45088	PML,EIF2AK2,NOD2,ADAM17,STAT1,TNFRSF14,IRF1,PRF1,RSAD2,TLR7,B2M,BST2,ADAR,DDX58,POLR3G,IFIH1,TMEM173,IFIT1,TRIM22,IST1,ISG15,IFIT2,NLRC5,HERC5,OAS2,TRIM25,ANKRD17,DDX60,OAS1,IRF9,IFIT5,MX1,MX2,OAS3,IFI44L,IFITM1,IFIT3,OPTN
PC23 (negative contribution)	GO_LEUKOCYTE_PROLIFERATION	4.83253	6.04135	CCND3,PIK3CG,SLC11A1,PRKCD,CD86,EBI3,DOCK2,ELF4,DOCK8
PC17 (positive contribution)	GO_VENTRICULAR_CARDIAC_MUSCLE_TISSUE_DEVELOPMENT	4.07262	6.3703	NOTCH1,PROX1,SMAD7,ZFPM2,TPM1,PKP2,FOXC1
PC13 (positive contribution)	GO_CELLULAR_RESPONSE_TO_INTERFERON_GAMMA	5.8753	5.57589	TLR3,HLA-DRB1,PTAFR,LGALS9,HLA-DRA,IRF8,IRF5,IFI30,CIITA,HCK,FCGR1A,TRIM34
PC35 (negative contribution)	GO_CELLULAR_RESPONSE_TO_INTERFERON_GAMMA	6.8674	6.9089	PML,STAT1,IRF1,LGALS9,B2M,TRIM21,TRIM22,OAS2,TRIM25,OAS1,IRF9,OAS3
PC1 (positive contribution)	GO_VESICLE_CYTOSKELETAL_TRAFFICKING	4.58115	5.48044	PRKCZ,PAFAH1B1,NDEL1,MYO5A,KIF3A,AP3M2,AP3B2,DYNC1I1,KIFAP3
PC13 (positive contribution)	GO_REGULATION_OF_TRANSCRIPTION_FACTOR_IMPORT_INTO_NUCLEUS	4.71864	4.72304	SUFU,TLR3,AKAP1,CYLD,PPP3CA,LGALS9,IL18,TLR7,TMEM173,SPPL3,HCLS1
PC1 (negative contribution)	GO_REGULATION_OF_SMALL_GTPASE_MEDIATED_SIGNAL_TRANSDUCTION	6.43616	4.3831	NOTCH2,ITGB1,RHOA,CSF1,RDX,ARHGEF26,ITPKB,KANK1,PREX1,FBXO8,SOS2,RHOJ,ARHGEF6,SRGAP1,ARHGAP5,ARHGEF40,ARHGAP31
PC17 (positive contribution)	GO_CELL_DIFFERENTIATION_INVOLVED_IN_KIDNEY_DEVELOPMENT	4.27245	6.80964	NOTCH1,JAG1,PROM1,FOXJ1,PODXL,CD34,ACTA2
PC17 (positive contribution)	GO_MUSCLE_STRUCTURE_DEVELOPMENT	4.29993	2.26337	NOTCH1,EP300,PROX1,SMAD7,ZFPM2,JAG1,TPM1,PKP2,FOXC1,ID3,PDGFRB,MAPK14,CAV1,CAV2,NR2F2,RAMP2,MEF2A,LAMA2,SEMA4C,CASQ2,OBSCN,IGSF8,IGFBP5,COL3A1,TMEM204,TAGLN,AEBP1,FLNC
PC29 (negative contribution)	GO_CELLULAR_RESPONSE_TO_HORMONE_STIMULUS	4.37674	2.42563	RARB,CCL2,CTNNB1,KIT,ADCYAP1,SELS,CRH,CAMK2A,RAMP3,OXTR,IGF1,PRKDC,TAF7,HDAC9,HDAC5,TADA3,MED24,PARP1,NUP62,O3FAR1,SST,HNRNPK,AVPR1A,TRIM24,PTGFR
PC1 (positive contribution)	GO_CHLORIDE_TRANSPORT	4.38983	3.9668	SLC12A5,SLC4A10,GABRB3,GABRB2,GABRA1,GABRD,ANO3,GABRA3,GABRG2,GLRB,GABRG3,GABRA4
PC1 (negative contribution)	GO_ENZYME_LINKED_RECEPTOR_PROTEIN_SIGNALING_PATHWAY	6.6189	3.05239	SGPL1,ABL1,ITGB1,RHOA,DDR2,PAK2,CSF1,MAPKAPK2,ITGB5,SMURF2,LRP4,SMAD5,FYN,PARD3,LIFR,YES1,IL6ST,WASF2,FOXO1,TWSG1,ATP6V0E1,ROCK1,EPS8,ERBB2IP,CPNE3,DOCK1,SS18
PC1 (positive contribution)	GO_REGULATION_OF_CALCIUM_ION_TRANSMEMBRANE_TRANSPORT	5.06398	3.77277	CALM1,CALM3,SNCA,ATP1B1,THY1,CACNB1,CACNB4,CACNA2D1,FGF14,MYO5A,PRKCE,CAMK2D,FKBP1B,GNB5,TSPAN13
PC13 (positive contribution)	GO_RESPONSE_TO_BACTERIUM	6.68373	3.01511	FCER1G,SYK,TLR6,TLR3,CD4,MAPK1,CCR5,CD86,HLA-DRB1,PLCG2,CX3CR1,PYCARD,PTAFR,LGALS9,HAVCR2,IL18,TLR1,OPRK1,IRF8,IRF5,TREM2,NLRC4,HCK,TLR5,PLAC8,CXCL16,IL10RA,LYZ
PC23 (negative contribution)	GO_RESPONSE_TO_BACTERIUM	9.29105	3.54596	WNT5A,SERPINE1,NGFR,SYK,TLR6,CD4,SLC11A1,PRKCD,NLRP3,CD86,MRC1,CX3CR1,GPX1,PTAFR,HAVCR2,IL18,TMF1,TLR1,CLEC4E,HMGB2,IRAK3,GJB6,IRF8,TLR2,IRF5,TREM2,VGF,NLRC4,SERPINB9,TLR5,CXCL16,IL10RA
PC1 (positive contribution)	GO_REGULATION_OF_SECRETION	5.32475	2.01595	MEF2C,BRAF,PRKCZ,CDK5,SNCA,HTR2A,KCNC2,KCNB1,NAPA,UNC13A,PLCB1,GRM7,PPP3CB,CHRNB2,MAPK9,STXBP1,CCK,EPHA5,RAB3A,APBB1,CACNA1E,PRKCE,ATP6AP1,SNAP25,SYT1,ATP13A2,STX1A,FKBP1B,PFN2,SYT16,SYT4,STX1B,SYT5,DOC2A,SYT13,RPH3A,OXCT1,DNM1L,RAB27B,STXBP5L,STXBP5,RAB3C,SCG5,VSNL1,SLC25A4,SYBU
PC13 (positive contribution)	GO_REGULATION_OF_SECRETION	4.77606	2.18424	FCER1G,SYK,TLR6,PDPK1,PPP1R9A,CD74,ARRB1,CSF1R,HTR2A,VPS4B,P2RY12,CD300A,PPP3CA,HLA-DRB1,PTGS1,PYCARD,PTAFR,LGALS9,HAVCR2,PRAM1,CD84,UCP2,ITPR1,SCIN,SYT6,TLR1,CHMP3,PCLO,SYT11,OPRK1,CYBA,TLR5,RHBDF2,ARL2
PC1 (positive contribution)	GO_HIPPOCAMPUS_DEVELOPMENT	3.9561	3.85661	GSK3B,SRD5A1,NEFL,AKAP5,MAS1,FGF13,CDK5,PAFAH1B1,EPHA5,NME1,HTR5A
PC1 (positive contribution)	GO_RESPONSE_TO_INSULIN	4.30302	2.70639	STAR,GSK3B,SRD5A1,PRKCZ,PAK1,PRKCI,MYO5A,ATP6V1D,ATP6V0D1,ATP6V1H,ATP6V1A,ATP6V1E1,FABP3,ATP6V1B2,ATP6V0A1,ATP6V1C1,ATP6AP1,PKM2,GOT1,YWHAG
PC13 (positive contribution)	GO_B_CELL_ACTIVATION	4.09325	4.05565	CD86,PLCG2,PRKCB,NFAM1,GPR183,BTK,POU2F2,SKAP2,BLNK,MFNG,LAT2
PC1 (positive contribution)	GO_REGULATION_OF_NEURON_DIFFERENTIATION	12.5469	2.81618	MEF2C,GSK3B,NEFL,SLIT2,AKAP5,EPHA4,BRAF,FGF13,CDK5,PAK3,THY1,INPP5F,SERPINF1,PTPN5,ROBO2,UNC13A,OPA1,PLK2,CHRNB2,PLXNC1,PRKCI,RET,PAFAH1B1,NDEL1,CNTN4,ATP8A2,PTPRO,CRMP1,C5orf13,CHN1,PLXNA4,L1CAM,APBB1,XK,SNAP25,SYT1,FKBP1B,LPPR5,BCL11A,STMN2,KATNB1,NAP1L2,SYT4,NDRG4,NPTN,BHLHB9,SEZ6,NGEF,DNM3,FSTL4,YWHAH,NME1,YWHAG,UBE2V2,PRPF19,GDI1,RUFY3,ENC1,CDKL5,NEGR1
PC31 (negative contribution)	GO_REGULATION_OF_NEURON_DIFFERENTIATION	4.96964	2.29908	RARB,PTK7,PTEN,DCC,ASCL1,MTOR,DPYSL2,VEGFA,TIAM1,ADNP,MARCKS,SMURF1,SEMA3A,DSCAM,EPHA3,NRCAM,TRIM32,PAFAH1B1,C5orf13,CNTN1,DTX1,SEMA4C,SEMA3E,BMPR2,TMEM30A,UST,SEMA3D,PTCHD2,EIF4ENIF1,CUX1,FAM5C,DBC1
PC13 (positive contribution)	GO_HUMORAL_IMMUNE_RESPONSE	6.59461	5.87947	HLA-DRB1,C3,EBI3,GPR183,POU2F2,BLNK,ST6GAL1,TREM2,VSIG4,C1QA,C1QC,C1QB,LY86
PC1 (positive contribution)	GO_PHAGOSOME_MATURATION	4.421	5.97152	ATP6V1D,ATP6V0D1,ATP6V1H,ATP6V1A,ATP6V1E1,ATP6V1B2,ATP6V0A1,ATP6V1C1
PC8 (positive contribution)	GO_CHROMATIN_MODIFICATION	4.96785	2.33622	RSF1,SUPT5H,ATRX,CLOCK,PKN1,RERE,RPS6KA5,SUPT6H,VPS72,CHD8,RBBP7,RNF8,MBD2,RTF1,PAF1,NCOA1,ENY2,ARID4A,DDB2,TAF6L,SETDB1,DPY30,BRD8,SAP30L,KIAA1310,TTF1,USP34,DNAJC2,HDAC8,MBIP,SIN3A
PC13 (positive contribution)	GO_MYELOID_LEUKOCYTE_ACTIVATION	8.58005	6.96986	FCER1G,SYK,TLR3,PIK3CG,CD86,CX3CR1,PYCARD,MILR1,HAVCR2,SPI1,DOCK2,TLR7,TYROBP,TLR1,LAT2
PC23 (negative contribution)	GO_MYELOID_LEUKOCYTE_ACTIVATION	6.88144	6.21606	SYK,PIK3CG,SLC11A1,PRKCD,CD86,CX3CR1,STXBP2,HAVCR2,SPI1,DOCK2,TLR7,TYROBP,TLR1
PC13 (positive contribution)	GO_ANTIGEN_PROCESSING_AND_PRESENTATION	5.04791	3.45293	DCTN5,FCER1G,CD74,HLA-DRB1,LNPEP,HLA-DRA,CYBB,KIF2A,KIF3B,CYBA,CTSS,IFI30,AP1B1,RAB5B,FCGR1A,NCF1,NCF2
PC29 (negative contribution)	GO_TELENCEPHALON_GLIAL_CELL_MIGRATION	4.45946	12.4706	RELN,DAB1,CTNNB1,DCX,LAMB1
PC1 (positive contribution)	GO_REGULATION_OF_POSTSYNAPTIC_MEMBRANE_POTENTIAL	6.4144	6.03643	MEF2C,CDK5,SNCA,HCN1,FGF14,GRIN2A,GABRB3,SCN2A,SCN8A,SCN1A,DGKI,SEZ6
PC1 (positive contribution)	GO_NEURON_NEURON_SYNAPTIC_TRANSMISSION	7.23167	6.40033	CDK5,SNCA,NAPA,UNC13A,CACNB4,DNM1,GABRB2,GABRA1,GABRG2,GLRB,CLSTN3,CDH8,CNIH3
PC13 (positive contribution)	GO_CELLULAR_RESPONSE_TO_ORGANIC_SUBSTANCE	5.13131	1.67621	FCER1G,SYK,ITGB2,PDPK1,ADCY7,VAPB,TLR3,TGFBR1,DSTYK,PIK3CG,CD74,MAPK1,CSF1R,AKAP1,P2RY12,PPP3CA,CCR5,SELPLG,CD86,HLA-DRB1,CCR1,PRKCB,CX3CR1,GABRB2,RPS6KA5,PYCARD,PTAFR,EBI3,LGALS9,HAVCR2,IL18,HLA-DRA,CSF3R,SPI1,MMP2,UCP2,SLC8A1,ATP2B1,FOLR2,PRKAA2,CLEC7A,NUP62,RPS6KA2,OPRK1,NR2C2,IRF8,CEBPA,IRF5,P2RY13,TREM2,CYBA,CPEB2,TMEM173,WDTC1,APLP1,MSR1,SLC2A5,CTSS,IFI30,CMKLR1,HCLS1,CIITA,HCK,TLR5,RAB11FI…
PC17 (positive contribution)	GO_CELLULAR_RESPONSE_TO_ORGANIC_SUBSTANCE	3.88608	1.51029	NOTCH1,EP300,SMAD7,FOXC1,AHR,OGT,ID3,NCOA2,ID1,PDGFD,PDGFRB,NCOA3,BMP6,MAPK14,CDKN1B,IRS1,IGF2,ADAM17,CAV1,SPARC,ENG,CAV2,NR2F2,TNFRSF14,SNIP1,RAB14,CLEC3B,HERPUD1,SMAD9,CXCL12,RAMP2,FMOD,EPHA3,NDN,NEUROD1,NRP2,IGFBP2,CASP3,CYP1B1,AXIN2,C19orf10,CASQ2,PRKDC,ITGA4,SPINT1,LEPR,COL1A1,ASNA1,ATP6V1G1,SLC16A1,NR3C1,CEP57,RUVBL2,O3FAR1,SSTR1,NR2C2,IGFBP5,COL1A2,C7orf59,ABCG2,COL3A1,IPO5,TBC1D4,EIF2C4,U…
PC29 (negative contribution)	GO_CELLULAR_RESPONSE_TO_ORGANIC_SUBSTANCE	4.92256	1.74605	RARB,PDGFD,CCL2,CTNNB1,KIT,PARK7,ADCYAP1,UBC,CSF1,PTK2B,HTR3A,ABCC8,SPARC,NCAM1,PSMB1,SELS,SYVN1,CRH,CAMK2A,IL8,RAMP3,OXTR,CUX2,IGF1,SPON2,NEUROD1,KAL1,VCAM1,IRF1,SOCS5,CYP1B1,PRKDC,SPINT1,MYLK3,TAF7,HDAC9,HDAC5,TADA3,MED24,PARP1,NUP62,O3FAR1,SST,HNRNPK,HSP90B1,COL5A2,AVPR1A,IPO5,APLP1,PDE4B,TRIM22,MTDH,HAS1,TRIM24,DARC,LRRTM4,GCNT2,PTGFR,CXCL1,LRRTM3
PC35 (negative contribution)	GO_CELLULAR_RESPONSE_TO_ORGANIC_SUBSTANCE	3.95559	1.64424	SNW1,RORB,PML,METTL3,TNFRSF11A,EIF2AK2,NOD2,PTK2,ADAM17,PSMD10,PRKD2,RC3H1,STAT1,TNFRSF14,SMURF2,IRF1,LGALS9,TNFSF13B,PPARGC1B,ATP6V0A2,XAF1,KDM5B,RSAD2,EGR1,B2M,BST2,NR3C1,IFI6,CPS1,ADAR,CIB2,TMEM173,IFIT1,EIF2C4,USF1,CMPK2,TRIM21,TRIM22,ISG15,IFIT2,NR6A1,RNF175,OAS2,TRIM25,OAS1,ZNF236,IRF9,MX1,IFI35,MX2,IL2RG,OAS3,IFITM1,IFIT3,MED14,PAQR7,SHCBP1
PC13 (positive contribution)	GO_POSITIVE_REGULATION_OF_CELL_ADHESION	4.62236	2.70377	SYK,PDPK1,CD4,PIK3R6,CD74,NCKAP1L,PTPN6,CD86,HLA-DRB1,PYCARD,RASAL3,VAV1,PTAFR,EBI3,LGALS9,HAVCR2,IL18,HLA-DRA,SASH3,APBB1IP,ARL2,PLEKHA2
PC23 (negative contribution)	GO_POSITIVE_REGULATION_OF_CELL_ADHESION	6.4101	3.16174	WNT5A,PTPRJ,SYK,SDC4,CD4,NCKAP1L,NLRP3,PTPN6,EFNB2,CD86,RASAL3,VAV1,PTAFR,CARD11,TNFRSF13C,EBI3,CORO1A,HAVCR2,IL18,ZBTB16,SASH3,TMIGD2,PIEZO1,APBB1IP,SERPINF2
PC23 (negative contribution)	GO_REGULATION_OF_INTERLEUKIN_8_PRODUCTION	3.97982	6.2651	WNT5A,SERPINE1,ARRB1,TLR7,TLR2,GPR77,TLR5
PC35 (negative contribution)	GO_REGULATION_OF_SYMBIOSIS_ENCOMPASSING_MUTUALISM_THROUGH_PARASITISM	8.16807	5.05414	COBRA1,SNW1,TAF11,PML,EIF2AK2,STAT1,PVRL2,LGALS9,RSAD2,BST2,ADAR,IFIT1,TRIM21,ISG15,TRIM25,OAS1,MX1,OAS3,IFITM1
PC13 (positive contribution)	GO_POSITIVE_REGULATION_OF_IMMUNE_SYSTEM_PROCESS	24.2765	4.01323	FCER1G,SYK,ITGB2,TLR6,PDPK1,TLR3,CD4,PIK3R6,CD74,NCKAP1L,MAPK1,CSF1R,CYLD,PTPN6,CD300A,CD86,HLA-DRB1,C3,CCR1,PLCG2,PRKCB,CMTM3,NFAM1,RPS6KA5,PYCARD,RASAL3,VAV1,PTAFR,EBI3,MNDA,LGALS9,GPR183,HAVCR2,IL18,BTK,HLA-DRA,SASH3,CD84,MMP2,SCIN,SKAP2,TLR7,CLEC7A,WAS,TLR1,LAT2,TREM2,CYBA,TMEM173,SPPL3,CTSS,CMKLR1,C3AR1,PUM1,VSIG4,C1QA,C1QC,C1QB,NLRC4,IKBKE,HCLS1,HCK,TLR5,PIK3AP1,FCGR1A,CNPY3,CYFIP2,UNC93B1,…
PC23 (negative contribution)	GO_POSITIVE_REGULATION_OF_IMMUNE_SYSTEM_PROCESS	14.4804	3.22466	WNT5A,SERPINE1,PTPRJ,SYK,ITGB2,TLR6,CD4,C13orf15,NCKAP1L,SLC11A1,PRKCD,CSF1R,NLRP3,PTPN6,CD300A,EFNB2,CD86,PSME4,RUNX1,RASAL3,VAV1,PTAFR,CARD11,TNFRSF13C,EBI3,STXBP2,GPR183,CORO1A,HAVCR2,IL18,ZBTB16,BTK,SASH3,CD84,TMIGD2,KLHL6,TLR7,CLEC7A,WAS,TLR1,CLEC4E,HMGB2,IRAK3,TLR2,TREM2,CMKLR1,C3AR1,VSIG4,C1QA,C1QC,C1QB,NLRC4,HCLS1,TLR5,CNPY3,UNC93B1,ITGAM
PC17 (negative contribution)	GO_OXIDATIVE_PHOSPHORYLATION	5.93142	6.33291	COX5A,UQCRB,NDUFA4,COX7C,COX4I1,COX5B,NDUFB9,AK2,NDUFV3,COQ9,SDHC
PC5 (positive contribution)	GO_ENSHEATHMENT_OF_NEURONS	4.62577	4.62698	NKX6-2,CNTN2,KLK6,UGT8,PLP1,NFASC,JAM3,FA2H,SH3TC2,C11orf9,CLDN11
PC8 (negative contribution)	GO_ENSHEATHMENT_OF_NEURONS	4.77634	4.80359	CD9,LPAR1,CNTN2,KLK6,DICER1,PLP1,NFASC,JAM3,PIKFYVE,SH3TC2,C11orf9
PC13 (positive contribution)	GO_POSITIVE_REGULATION_OF_PHOSPHORUS_METABOLIC_PROCESS	4.84794	1.9287	SYK,TLR6,MMD,PDPK1,ADCY7,VAPB,PPP1R9A,TLR3,CD4,FGD2,ODZ1,TGFBR1,DSTYK,PIK3R6,PIK3CG,CD74,PIK3R5,NCKAP1L,MAPK1,ARRB1,CSF1R,HTR2A,CD300A,C3,CCR1,PLEK,RPS6KA5,EPHA7,RAP2B,PYCARD,PTAFR,LGALS9,GPR183,HAVCR2,IL18,APOC2,PRKAA2,OPRK1,TREM2,SPPL3,HCLS1,FNIP2,GUCY1A3,C17orf87,GPR65,GUCY1A2
PC23 (positive contribution)	GO_POSITIVE_REGULATION_OF_PHOSPHORUS_METABOLIC_PROCESS	5.44661	2.05084	HES1,PDGFD,CCL2,HGF,KIAA1199,ZAK,MAPK3,MAP2K6,C1orf88,ACE,PFKFB2,CCND2,PDE5A,THBS1,STK3,IGF2,CCND1,CDC25B,PLCE1,ANGPT1,ADCY5,FGF1,CAV2,DRD1,EDNRA,NOS1,SEMA7A,RPS6KA5,CX3CL1,VEGFC,PRKD1,KNDC1,FABP3,SPHK1,HMGCR,ARHGEF2,GNAL,GPD1,NPNT,RARRES2,CD44,STAP2,GLIPR2,IGFBP4,AR
PC23 (positive contribution)	GO_REGULATION_OF_CALCIUM_ION_IMPORT	4.37988	4.78826	CCL2,KIAA1199,DRD1,HTT,EDNRA,CXCL12,NOS1,JPH3,CASQ2,PRKD1
PC1 (positive contribution)	GO_REGULATION_OF_METAL_ION_TRANSPORT	5.54844	2.58096	AKAP5,CALM1,CALM3,SNCA,HTR2A,ATP1A1,KCNIP4,KCNC2,ATP1B1,KCNS2,KCNAB1,THY1,CACNB1,CACNB4,ATP2B2,CACNA2D1,FGF14,MYO5A,PRKCE,CACNA1B,CAMK2D,FKBP1B,FGF12,YWHAH,GNB5,PTPN3,DPP10,DPP6,TSPAN13
PC5 (positive contribution)	GO_AXON_ENSHEATHMENT_IN_CENTRAL_NERVOUS_SYSTEM	4.92413	14.7222	NKX6-2,CNTN2,PLP1,FA2H,C11orf9
PC13 (positive contribution)	GO_REGULATION_OF_ERK1_AND_ERK2_CASCADE	4.33221	3.1738	SYK,DSTYK,CD74,ARRB1,CSF1R,HTR2A,PTPN6,C3,CCR1,EPHA7,PYCARD,LGALS9,GPR183,HAVCR2,TREM2,C17orf87
PC23 (positive contribution)	GO_REGULATION_OF_ERK1_AND_ERK2_CASCADE	4.77103	3.44978	PDGFD,CCL2,MAPK3,ANGPT1,FGF1,GBP1,EDNRA,EPHB1,SEMA7A,SLC9A3R1,CX3CL1,FN1,HMGCR,NPNT,CD44,GLIPR2
PC1 (negative contribution)	GO_RAS_PROTEIN_SIGNAL_TRANSDUCTION	5.20159	5.39503	RHOA,MAPKAPK2,GNA13,WASF2,ROCK1,EPS8,GNA12,RREB1,RHOJ,CDC42EP4,ARHGAP5
PC1 (positive contribution)	GO_NEGATIVE_REGULATION_OF_DENDRITE_DEVELOPMENT	4.9051	6.85619	GSK3B,PLK2,BCL11A,SEZ6,NGEF,DNM3,FSTL4,YWHAH
PC17 (positive contribution)	GO_RESPONSE_TO_HORMONE	5.18575	1.95686	NOTCH1,EP300,TEK,AHR,OGT,NCOA2,PDGFRB,NCOA3,BMP6,CDKN1B,IRS1,IGF2,CNGA3,CAV1,SPARC,CAV2,NR2F2,CXCL12,RAMP2,IGFBP2,CASP3,MFGE8,PRKDC,LEPR,COL1A1,ATP6V1G1,BSG,LCAT,NR3C1,RUVBL2,MLL2,GRN,O3FAR1,SSTR1,NR2C2,TIMP2,IGFBP5,ABCG2,TBC1D4,USF1,PIAS3,NR1D2,ZNF366,NR2F1,PTGFR,PAQR5,NR3C2,PGRMC2
PC29 (negative contribution)	GO_RESPONSE_TO_HORMONE	4.37544	2.08324	RARB,CITED2,CCL2,CTNNB1,KIT,ADCYAP1,THBS1,PTK2B,ABCC8,SPARC,SELS,CRH,CAMK2A,RAMP3,MECP2,OXTR,IGF1,MBD3,PRKDC,TAF7,HDAC9,HDAC5,TADA3,MED24,H3F3A,PARP1,NUP62,O3FAR1,SST,HNRNPK,AVPR1A,VGF,TRIM24,PTGFR
PC1 (positive contribution)	GO_LEARNING	6.89727	3.9555	BRAF,FGF13,CDK5,SLC12A5,ATP1A3,GRM7,NETO1,SLC8A3,SLC8A2,GRIN2A,PPP3CB,CHRNB2,CNTNAP2,NRXN3,SNAP25,SYNJ1,DGKI,GRM5,NDRG4,NPTN
PC1 (positive contribution)	GO_REGULATION_OF_CELLULAR_LOCALIZATION	8.03735	1.87858	MEF2C,GSK3B,AKAP5,BRAF,PRKCZ,CALM1,CALM3,CDK5,SNCA,FBXW7,HTR2A,G3BP2,KCNC2,KCNB1,THY1,INPP5F,POLR3A,PTPN5,BAG4,ELMOD1,GLS2,EPT1,NAPA,CLTC,AP2M1,UNC13A,FGF14,PLCB1,DNM1,YWHAB,GRM7,PPP3CB,CHRNB2,PRKCI,STXBP1,NDEL1,CCK,EPHA5,RAB3A,APBB1,MYO5A,CACNA1E,PRKCE,ATP6AP1,SNAP25,SYT1,ATP13A2,STX1A,CAMK2D,FKBP1B,SYNJ1,PFN2,SYT16,SYT4,STX1B,SYT5,DOC2A,SYT13,RPH3A,NDRG4,NPTN,CHRM1,PIN1,YWHAH,YWHAG,OXCT1,PPP3R1…
PC13 (positive contribution)	GO_REGULATION_OF_CELLULAR_LOCALIZATION	5.98912	1.91144	SUFU,FCER1G,SYK,TLR6,PDPK1,PPP1R9A,TLR3,CD4,ODZ1,TGFBR1,MAPK1,ARRB1,CSF1R,HTR2A,AKAP1,CYLD,VPS4B,P2RY12,PTPN6,CD300A,PPP3CA,HLA-DRB1,RNASE2,ATG13,ITGAX,SVIP,PTGS1,SEMA5A,PYCARD,PTAFR,LGALS9,HAVCR2,IL18,PRAM1,CD84,UCP2,SLC8A1,ITPR1,SYT6,LCP1,TLR7,TLR1,CHMP3,NUP62,PCLO,SYT11,OPRK1,TREM2,CYBA,TMEM173,SPPL3,GNL3L,SNX12,HCLS1,TLR5,RHBDF2,ARL2,RHOG,FAM115A
PC17 (positive contribution)	GO_REGULATION_OF_MULTICELLULAR_ORGANISMAL_DEVELOPMENT	4.5718	1.58908	NOTCH1,EP300,PROX1,SMAD7,ZFPM2,JAG1,SFRP2,TEK,FOXC1,OGT,CARTPT,ID1,RELN,GATA2,C1orf187,PDGFD,PDGFRB,NCOA3,PROM1,KITLG,BMP6,FOXJ1,RFX3,MAPK14,CDKN1B,LIMS2,CAV1,SPARC,ENG,STRAP,CD46,GPC4,GPC6,SEC24B,DACT1,CXCL12,RAMP2,FMOD,LAMA2,EPHA3,OMD,NEUROD1,FAT4,OGN,HIST1H4F,HIST1H4E,CYP1B1,AXIN2,LDB1,C19orf10,SEMA4C,TIE1,CD34,LAMA3,NOTCH3,SPINT1,NDNF,COL1A1,GPR124,FNIP1,GRN,NR2C2,TIMP2,COL3A1,LRP1,MAF,ARNT,F…
PC29 (negative contribution)	GO_REGULATION_OF_MULTICELLULAR_ORGANISMAL_DEVELOPMENT	6.47692	1.92304	RARB,PROX1,SEMA3C,CITED2,SFRP2,RELN,DAB1,PDGFD,CCL2,ALOX15B,CTNNB1,KITLG,KIT,ADCYAP1,THBS1,UBC,ERBB4,CSF1,PTK2B,KIAA0748,SPARC,CELSR3,PSMB1,IL8,SLITRK5,MECP2,SHANK1,OXTR,CUX2,IGF1,CNR1,NEUROD1,PTPRF,FAT4,IRF1,ZBTB16,KIAA0922,SOCS5,CYP1B1,SDK1,SPINT1,ECSCR,IL1RAPL1,HDAC9,HDAC5,HNRNPK,GNA11,COL5A2,DLX1,LZTS1,MTDH,TRIM11,SEMA6D,PURB,GCNT2,MGP,LRRTM3,SIPA1L1,SSH3,TCF4,CYB5D2,CBLN2
PC1 (positive contribution)	GO_REGULATION_OF_DENDRITIC_SPINE_DEVELOPMENT	4.04368	4.28512	MEF2C,EPHA4,CDK5,PAK3,PLK2,PAFAH1B1,BHLHB9,NGEF,DNM3,FSTL4
PC17 (positive contribution)	GO_CARDIAC_VENTRICLE_MORPHOGENESIS	4.71484	5.7705	NOTCH1,PROX1,SMAD7,ZFPM2,JAG1,TPM1,SFRP2,PKP2,FOXC1
PC13 (positive contribution)	GO_REGULATION_OF_MAST_CELL_ACTIVATION	4.3034	6.98353	FCER1G,SYK,PDPK1,CD300A,MILR1,LGALS9,CD84
PC1 (positive contribution)	GO_REGULATION_OF_NEURON_APOPTOTIC_PROCESS	4.76432	2.91065	MEF2C,STAR,GSK3B,NEFL,BRAF,CDK5,SNCA,FBXW7,PAK3,KCNB1,CHL1,GABRB3,GABRB2,PRKCI,STXBP1,BHLHB9,PIN1,OXR1,MAP2K4,UBE2V2
PC68 (positive contribution)	GO_AMIDE_BIOSYNTHETIC_PROCESS	4.07611	2.37268	EIF2AK2,RPS27A,RPL36A,SLC25A27,RPS27,TRMT112,MRPL51,GATC,FAU,RPL11,RPS16,RPS3A,RPS21,RPS10,RPL24,RPS4X,RPS11,RPS2,RPS20,RPL35,RPL34,RPL7A,SLC25A43,EEF1B2
PC1 (positive contribution)	GO_POSITIVE_REGULATION_OF_EXOCYTOSIS	4.38983	3.9668	CDK5,KCNB1,PLCB1,STXBP1,RAB3A,ATP6AP1,SYT1,ATP13A2,STX1A,RAB27B,STXBP5,VSNL1
PC17 (positive contribution)	GO_ORGAN_MORPHOGENESIS	6.16237	2.14206	NOTCH1,EP300,PROX1,SMAD7,ZFPM2,GJA5,JAG1,TPM1,SFRP2,PKP2,TEK,FOXC1,BHLHE41,ID3,ID1,GATA2,PDGFRB,PROM1,BMP6,FOXJ1,MAPK14,SLC24A4,CAV1,ENG,SEC24B,CLIC5,NEUROD1,FAT4,RAB33B,COL18A1,COL8A1,AXIN2,TMED2,COL1A1,BSG,JAG2,IGFBP5,COL1A2,COL3A1,ACTA2,FRZB,ELN,CRIP1,NAB1,TLE1,MGP,LRIG3
PC13 (positive contribution)	GO_POSITIVE_REGULATION_OF_MULTICELLULAR_ORGANISMAL_PROCESS	4.08319	1.68986	FCER1G,SYK,ITGB2,TLR6,MMD,PPP1R9A,TLR3,CD4,PIK3R6,CD74,NCKAP1L,CSF1R,HTR2A,PPP3CA,CD86,C3,CCR1,PLCG2,PRKCB,NFAM1,PLEK,PTGS1,CX3CR1,SLITRK1,AMIGO1,SEMA5A,PYCARD,PTAFR,EBI3,LGALS9,HAVCR2,IL18,BTK,SASH3,HPSE,MTPN,APOC2,SLC8A1,SCN3B,SCIN,TLR7,TLR1,GRN,ALOX5,NR2C2,IRF8,CEBPA,IRF5,CYBA,TMEM173,C3AR1,HCLS1,TLR5,LRRN3,TMEM119
PC23 (negative contribution)	GO_POSITIVE_REGULATION_OF_MULTICELLULAR_ORGANISMAL_PROCESS	5.65752	1.86542	WNT5A,SERPINE1,NGFR,SYK,ITGB2,TLR6,ALOX15B,TMEM100,NCOA3,ADCYAP1,KIDINS220,CD4,C13orf15,NCKAP1L,SLC11A1,CSF1R,NLRP3,EFNB2,CD86,FEZF2,PTGS1,CX3CR1,TNR,RUNX1,PTAFR,CARD11,TNFRSF13C,EBI3,HAVCR2,IL18,ZBTB16,BTK,SASH3,TMIGD2,AAMP,TMF1,APOC2,ACACB,LPL,TLR7,TLR1,CLEC4E,HMGB2,IRAK3,ALOX5,IRF8,CEBPA,TLR2,IRF5,EEF2K,C3AR1,SERPINF2,HCLS1,ZMYND8,TLR5,ARFGEF2,CLEC9A,POLR3E,TMEM119
PC29 (negative contribution)	GO_POSITIVE_REGULATION_OF_MULTICELLULAR_ORGANISMAL_PROCESS	6.6791	2.07391	RARB,PROX1,CITED2,SFRP2,RELN,DAB1,PDGFD,CCL2,ALOX15B,CTNNB1,KITLG,KIT,PARK7,ADCYAP1,THBS1,ERBB4,CSF1,PTK2B,KIAA0748,SPARC,CRH,IL8,SLITRK5,MECP2,SHANK1,OXTR,CUX2,IGF1,CNR1,SPON2,NEUROD1,MET,IRF1,THBD,ZBTB16,SOCS5,CYP1B1,PRKDC,SPINT1,IL1RAPL1,LPL,HDAC9,PARP1,VIP,HNRNPK,AVPR1A,PDE4B,MTDH,GCNT2,LRRTM3,PPIB,TCF4,CYB5D2,CBLN2
PC23 (negative contribution)	GO_REGULATION_OF_RESPONSE_TO_WOUNDING	4.2549	2.6273	WNT5A,PER1,SERPINE1,SYK,ADCYAP1,PIK3CG,PRKCD,NLRP3,CX3CR1,PTPRF,TNR,GPX1,TNFAIP8L2,IL18,LPL,TLR7,SETD6,TLR2,GPR77,C3AR1,SERPINF2
PC23 (negative contribution)	GO_REGULATION_OF_B_CELL_DIFFERENTIATION	4.83293	10.4717	SYK,NCKAP1L,PTPN6,IKZF3,CARD11,BTK
PC5 (positive contribution)	GO_MRNA_3_END_PROCESSING	4.6458	5.12077	THOC1,APP,SRSF5,PABPN1,SRSF7,SRSF1,CHTOP,SRRM1,CPSF1,SRSF11
PC13 (positive contribution)	GO_INNATE_IMMUNE_RESPONSE	20.1464	4.76562	FCER1G,SYK,TLR6,TLR3,PIK3CG,CSF1R,PTPN6,CD86,HLA-DRB1,C3,PYCARD,PTAFR,LGALS9,TNFAIP8L2,HAVCR2,BTK,HLA-DRA,CD84,SRPK2,CYBB,TLR7,TYROBP,CLEC7A,TLR1,IRF8,IRF5,TREM2,CYBA,TMEM173,IFI30,VSIG4,C1QA,C1QC,C1QB,NLRC4,IKBKE,TRIM14,CIITA,FRK,APOBEC3C,HCK,TLR5,CXCL16,SIGLEC14,FCGR1A,LY86,CNPY3,UNC93B1,NCF1,TRIM34,NCF2
PC23 (negative contribution)	GO_INNATE_IMMUNE_RESPONSE	14.0061	4.03866	WNT5A,SYK,TLR6,PIK3CG,SLC11A1,PRKCD,CSF1R,NLRP3,PTPN6,CD86,MRC1,PTAFR,CORO1A,TNFAIP8L2,HAVCR2,BTK,CD84,CYBB,TLR7,TYROBP,CLEC7A,ELF4,TLR1,CLEC4E,HMGB2,IRF8,TLR2,IRF5,TREM2,VSIG4,C1QA,C1QC,C1QB,NLRC4,SAMHD1,TLR5,POLR3E,CXCL16,SIGLEC14,CNPY3,UNC93B1,IFNGR1
PC35 (negative contribution)	GO_INNATE_IMMUNE_RESPONSE	14.6213	4.51553	PML,EIF2AK2,NOD2,PTK2,STAT1,IRF1,LGALS9,XAF1,RSAD2,TLR7,EGR1,B2M,BST2,IFI6,ADAR,DDX58,POLR3G,IFIH1,TMEM173,IFIT1,TRIM21,TRIM22,ISG15,IFIT2,NLRC5,HERC5,OAS2,TRIM25,ANKRD17,DDX60,OAS1,IRF9,IFIT5,MX1,IFI35,MX2,OAS3,IFITM1,IFIT3
PC1 (positive contribution)	GO_G_PROTEIN_COUPLED_RECEPTOR_SIGNALING_PATHWAY	4.05357	1.90389	GSK3B,MAS1,GNG3,PRKACB,CALM1,CALM3,PIK3CB,HTR2A,CACNB4,PLCL2,PLCB1,GPR158,GRM7,GABRB2,CCK,GABRA1,GABRA3,GABRG2,GLRB,GABRG3,GABRA4,DGKI,GRM5,CCKBR,CHRM1,CHRM3,GNG2,GNB5,DGKE,CALY,MCHR1,HTR5A,SCG5,D4S234E,HMP19,RGS7,OPN3,PTH2R,SORCS1
PC13 (positive contribution)	GO_G_PROTEIN_COUPLED_RECEPTOR_SIGNALING_PATHWAY	4.52902	2.2184	ADCY7,ODZ1,PIK3R6,PIK3CG,PIK3R5,ARRB1,HTR2A,P2RY12,PTPN6,CCR5,C3,CCR1,PLEK,CX3CR1,GABRB2,VAV1,PTAFR,GPR183,OPRK1,P2RY13,ADORA3,GPR34,APLP1,RGS10,CMKLR1,C3AR1,GPR65,FPR3,LPAR6,LPAR5,LANCL1
PC29 (negative contribution)	GO_G_PROTEIN_COUPLED_RECEPTOR_SIGNALING_PATHWAY	5.55904	2.59409	SFRP2,CCL2,ADCYAP1,HTR3A,CNGB1,CELSR3,CAMK2A,RGS16,IL8,RAMP3,RGS8,GRK5,OXTR,CNR1,PICK1,HTR3B,GLRA3,O3FAR1,VIP,SST,NPR3,GNA11,AVPR1A,APLP1,SPNS2,DARC,PTGFR,CXCL1,BAIAP3
PC8 (positive contribution)	GO_COVALENT_CHROMATIN_MODIFICATION	4.18445	2.53001	CLOCK,PKN1,RPS6KA5,RBBP7,RNF8,MBD2,RTF1,PAF1,NCOA1,ENY2,ARID4A,DDB2,TAF6L,SETDB1,DPY30,BRD8,SAP30L,KIAA1310,USP34,HDAC8,MBIP,SIN3A
PC13 (negative contribution)	GO_COVALENT_CHROMATIN_MODIFICATION	4.14685	2.65939	WHSC1,EZH2,KDM1A,BRD1,HDAC7,KDM4B,C12orf41,UBR2,KDM4C,PHF8,UIMC1,EHMT1,SETD3,PHC1,HDAC6,SETD6,PRMT3,SUV39H2,BEND3,DOT1L
PC13 (positive contribution)	GO_FC_RECEPTOR_SIGNALING_PATHWAY	4.36321	3.19247	FCER1G,SYK,PDPK1,NCKAP1L,MAPK1,PPP3CA,PLCG2,VAV1,BTK,WAS,LAT2,HCK,FCGR1A,CYFIP2,FCGR2A,FCGR3A
PC23 (negative contribution)	GO_REGULATION_OF_CHEMOKINE_PRODUCTION	4.10095	5.58489	WNT5A,ALOX15B,ADCYAP1,CSF1R,HAVCR2,LPL,TLR7,TLR2
PC17 (negative contribution)	GO_ELECTRON_TRANSPORT_CHAIN	4.69134	5.23381	COX5A,UQCRB,NDUFA4,COX7C,COX4I1,COX5B,NDUFB9,NDUFV3,COQ9,SDHC
PC17 (positive contribution)	GO_RESPONSE_TO_ORGANIC_CYCLIC_COMPOUND	4.51985	1.85965	NOTCH1,EP300,TEK,AHR,ID3,ATP7B,ID1,PDGFRB,NCOA3,BMP6,CDKN1B,IGF2,CNGA3,CAV1,SPARC,NR2F2,SNIP1,SMAD9,RAMP2,IGFBP2,CASP3,MFGE8,CYP1B1,AXIN2,CASQ2,COL1A1,CHRNA2,BSG,SLC16A1,LCAT,NR3C1,RUVBL2,MLL2,GRN,SSTR1,NR2C2,IGFBP5,ABCG2,EIF2C4,NR1D2,ZNF366,NR2F1,PTGFR,PTGES,PAQR5,NR3C2,PGRMC2
PC29 (negative contribution)	GO_RESPONSE_TO_ORGANIC_CYCLIC_COMPOUND	4.85971	2.14081	RARB,CITED2,CCL2,CTNNB1,ADCYAP1,THBS1,PTK2B,HTR3A,SPARC,GSN,CRH,RAMP3,MECP2,OXTR,IGF1,CNR1,VCAM1,THBD,MBD3,CYP1B1,SDK1,TAF7,CHRNA2,HDAC5,TADA3,MED24,SST,HNRNPK,HSP90B1,AVPR1A,APLP1,PDE4B,VGF,TRIM24,PTGFR,PTGES
PC29 (negative contribution)	GO_PALLIUM_DEVELOPMENT	4.80806	4.14436	PROX1,RELN,DAB1,CTNNB1,DCX,BTBD3,KIRREL3,LAMB1,NEUROD1,FAT4,NEUROD6,HNRNPK,DLX1
PC23 (negative contribution)	GO_REGULATION_OF_RESPONSE_TO_STRESS	4.19845	1.68612	WNT5A,PER1,SERPINE1,SYK,ITGB2,TLR6,ADCYAP1,GADD45G,CD4,FGD2,PIK3CG,PRKCD,NLRP3,PTPN6,CD86,PSME4,ARRB2,CX3CR1,PTPRF,TNR,GPX1,VAV1,CARD11,TNFAIP8L2,HAVCR2,IL18,BTK,LPL,DOCK2,TLR7,CLEC7A,TLR1,CLEC4E,SETD6,HMGB2,IRAK3,ERRFI1,TLR2,PDK4,AP1B1,RAP2A,EXOC8,GPR77,C3AR1,SERPINF2,USP19,NLRC4,SERPINB9,SAMHD1,NUP188,ZNF189,TLR5,CNPY3,UNC93B1,ITGAM,IFNGR1,GMIP
PC17 (positive contribution)	GO_GLOMERULUS_DEVELOPMENT	4.80052	5.9047	NOTCH1,JAG1,PDGFRB,PROM1,FOXJ1,PODXL,CD34,NOTCH3,ACTA2
PC1 (positive contribution)	GO_PHOSPHATE_CONTAINING_COMPOUND_METABOLIC_PROCESS	4.87769	1.48105	MEF2C,GSK3B,NEFL,EPHA4,NEK10,PRKACB,BRAF,MAP3K9,PPP2CA,FGF13,PRKCZ,PRKAR1B,CALM1,CALM3,CDK5,PIK3CB,PAK1,CAMKK1,SNCA,PAK3,ATP1A1,KCNH1,ATP1B1,THY1,INPP5F,PTPN5,EPT1,PSMD12,CACNB4,ATP2B2,FGF14,PLCB1,YWHAB,DCLK1,HPRT1,RASGRF1,PLK2,GRIN2A,PPP3CB,CAMK4,MAPK9,SPTBN2,PRKCI,RET,PAFAH1B1,PTPRO,EPHA5,LPPR4,FGF9,ATP6V1A,ATP6V1B2,ATP6V0A1,PRKCE,ATP13A2,CAMK2D,GRIN2B,DLG3,SYNJ1,LPPR5,MTMR7,PI4KA,HK1,OGDHL,PKM…
PC13 (positive contribution)	GO_GRANULOCYTE_MIGRATION	3.90237	6.08821	FCER1G,SYK,ITGB2,PIK3CG,NCKAP1L,VAV1,CSF3R
PC23 (negative contribution)	GO_GRANULOCYTE_MIGRATION	3.97982	6.2651	SYK,ITGB2,PIK3CG,NCKAP1L,VAV1,CSF3R,ITGA9
PC13 (positive contribution)	GO_POSITIVE_REGULATION_OF_CELL_ACTIVATION	8.1057	3.99059	FCER1G,SYK,PDPK1,CD4,PIK3R6,CD74,NCKAP1L,PTPN6,CD86,HLA-DRB1,PLEK,PYCARD,RASAL3,VAV1,PTAFR,EBI3,LGALS9,GPR183,RPS6KA1,HAVCR2,IL18,BTK,HLA-DRA,SASH3
PC23 (negative contribution)	GO_POSITIVE_REGULATION_OF_CELL_ACTIVATION	7.01531	3.76433	WNT5A,SYK,CD4,NCKAP1L,NLRP3,PTPN6,EFNB2,CD86,RASAL3,VAV1,PTAFR,CARD11,TNFRSF13C,EBI3,GPR183,CORO1A,HAVCR2,IL18,ZBTB16,BTK,SASH3,TMIGD2
PC1 (positive contribution)	GO_AMINO_ACID_TRANSPORT	4.40985	3.33745	GLS2,CACNB4,STXBP1,RAB3A,SLC25A12,SLC7A8,GLS,SLC7A14,XK,SNAP25,SYT1,SLC6A17,STX1A,SLC1A6,SLC6A7
PC13 (positive contribution)	GO_MACROPHAGE_ACTIVATION	5.52285	10.3235	SYK,TLR3,CX3CR1,HAVCR2,TLR7,TYROBP,TLR1
PC23 (negative contribution)	GO_MACROPHAGE_ACTIVATION	5.60539	10.6234	SYK,SLC11A1,CX3CR1,HAVCR2,TLR7,TYROBP,TLR1
PC5 (positive contribution)	GO_RNA_SPLICING_VIA_TRANSESTERIFICATION_REACTIONS	5.94237	3.16213	NONO,HNRNPK,HNRNPA2B1,SRSF5,SF3B1,DDX5,SF3B4,PABPN1,SFSWAP,SRSF7,SNRNP70,RBM5,SRSF1,LUC7L,PRPF39,SF3A2,SRRM1,CPSF1,SRSF11,PNN,TRA2A,SRRM2,ZCCHC8
PC17 (positive contribution)	GO_BLOOD_VESSEL_MORPHOGENESIS	10.7375	3.48062	NOTCH1,PROX1,SMAD7,ZFPM2,GJA5,JAG1,SFRP2,TEK,FOXC1,ID1,PDGFRB,MAPK14,NOV,SLC12A6,CAV1,ENG,NR2F2,SEC24B,RAMP2,HS6ST1,NRP2,COL18A1,COL8A1,MFGE8,CYP1B1,C19orf10,TIE1,PTPRB,CD34,NOTCH3,NDNF,THSD7A,EGFL7,LEPR,HSPG2,GPR124,COL3A1,LRP1
PC23 (positive contribution)	GO_BLOOD_VESSEL_MORPHOGENESIS	5.43609	2.87295	LEF1,HES1,PLXND1,CCL2,THBS1,ANGPT1,FGF1,COL4A1,EDNRA,EPHB1,UNC5B,CX3CL1,CYP1B1,FN1,PLAU,PLCD3,VEGFC,NOTCH3,PRKD1,COL15A1,ECSCR,SRPX2,PGF,COL3A1
PC1 (negative contribution)	GO_REGULATION_OF_CELL_DIFFERENTIATION	5.16024	2.09901	SMO,PPARA,ZFHX3,HDAC1,ABL1,ITGB1,RHOA,DDR2,GPRC5B,CSF1,REST,LRP4,SMAD5,FYN,KAT2B,CTNNA1,PLXNB1,IL6ST,ITPKB,CFLAR,TRPS1,FOXO1,TWSG1,PRKX,ROCK1,KANK1,PREX1,GABPA,YAP1,WDFY2,ZHX2,CERS2,NFE2L2,PDLIM5,TOB2,RREB1,TCF12,BNIP2,PLEKHB1
PC17 (positive contribution)	GO_REGULATION_OF_CELL_DIFFERENTIATION	5.34136	1.6992	NOTCH1,EP300,PROX1,SMAD7,ZFPM2,JAG1,SFRP2,PKP2,FOXC1,BHLHE41,OGT,ID3,CARTPT,ID1,RELN,GATA2,C1orf187,NCOA3,PROM1,KITLG,BMP6,FOXJ1,RFX3,MAPK14,EDN3,NOV,CAV1,STRAP,CD46,CXCL12,RAMP2,MEF2A,FMOD,EPHA3,NEUROD1,FAT4,OGN,HIST1H4F,HIST1H4E,AXIN2,LDB1,SEMA4C,CD34,NOTCH3,SPINT1,NDNF,COL1A1,FLNA,GPR124,FNIP1,RCC2,PDCD4,GRN,NR2C2,TIMP2,IGFBP5,COL3A1,SPOCK2,LRP1,TOB1,MAF,ARNT,NET1,FRZB,TMEM64,C10orf116,SEMA3G,…
PC31 (negative contribution)	GO_REGULATION_OF_CELL_DIFFERENTIATION	4.334	1.69502	RARB,PTK7,RORB,PTEN,DCC,ASCL1,MTOR,NF1,DPYSL2,VEGFA,CTNNB1,FGF18,PRLR,TIAM1,ADNP,MARCKS,SMURF1,SEMA3A,ADM,CTNNA2,DSCAM,EPHA3,NRCAM,TRIM32,PAFAH1B1,POSTN,C5orf13,CNTN1,DTX1,ZBTB16,SOCS5,SEMA4C,KDM2B,SEMA3E,BMPR2,TMEM30A,ABCG1,SORL1,HDAC9,FOXP1,HDAC5,XRCC5,ASXL1,TCF7L2,KDM3A,UST,CNOT1,RARRES2,TRIB2,SEMA3D,PTCHD2,EIF4ENIF1,FOXO3,PURB,ROD1,CUX1,FAM5C,DBC1
PC13 (positive contribution)	GO_POSITIVE_REGULATION_OF_ALPHA_BETA_T_CELL_PROLIFERATION	5.31415	16.96	SYK,RASAL3,EBI3,LGALS9,IL18
PC23 (negative contribution)	GO_POSITIVE_REGULATION_OF_ALPHA_BETA_T_CELL_PROLIFERATION	3.91521	13.9622	SYK,RASAL3,EBI3,IL18
PC17 (positive contribution)	GO_RESPONSE_TO_ESTROGEN	5.4389	3.24268	EP300,TEK,AHR,PDGFRB,NCOA3,CDKN1B,IGF2,CAV1,NR2F2,RAMP2,IGFBP2,CASP3,MFGE8,COL1A1,RUVBL2,MLL2,GRN,SSTR1,ZNF366,PTGFR
PC68 (positive contribution)	GO_ESTABLISHMENT_OF_PROTEIN_LOCALIZATION_TO_MEMBRANE	6.83323	3.83535	RPS27A,TOMM7,RPL36A,RPS27,NUP155,FAU,VAMP4,RPL11,RPS16,RPS3A,RPS21,RPS10,RPL24,RPS4X,RPS11,RPS2,RPS20,RPL35,RPL34,RPL7A,PKP3
PC1 (negative contribution)	GO_SMALL_GTPASE_MEDIATED_SIGNAL_TRANSDUCTION	5.02645	3.45459	RHOA,MAPKAPK2,RAB13,GNA13,WASF2,ROCK1,EPS8,RAB31,GNA12,RREB1,DOCK1,SOS2,RHOJ,CDC42EP4,RIN2,ARHGAP5,ARHGAP31
PC13 (positive contribution)	GO_REGULATION_OF_IMMUNE_SYSTEM_PROCESS	20.4572	2.99394	FCER1G,SYK,ITGB2,TLR6,PDPK1,TLR3,CD4,PIK3R6,CD74,NCKAP1L,MAPK1,CSF1R,CYLD,P2RY12,PTPN6,CD300A,PPP3CA,CD86,HLA-DRB1,C3,CCR1,PLCG2,PRKCB,CMTM3,NFAM1,RPS6KA5,PYCARD,RASAL3,VAV1,PTAFR,MILR1,EBI3,SAMSN1,MNDA,LGALS9,GPR183,TNFAIP8L2,HAVCR2,IL18,PRAM1,BTK,HLA-DRA,SASH3,CD84,CSF3R,SPI1,MMP2,SCIN,DOCK2,SKAP2,TLR7,TYROBP,ITGAL,CLEC7A,WAS,TLR1,LAT2,TREM2,CYBA,TMEM173,SPPL3,CTSS,AP1B1,CMKLR1,C3AR1,PUM1,VSIG4…
PC23 (negative contribution)	GO_REGULATION_OF_IMMUNE_SYSTEM_PROCESS	17.3422	2.83586	WNT5A,SERPINE1,PTPRJ,SYK,ITGB2,TLR6,ADCYAP1,CD4,C13orf15,NCKAP1L,SLC11A1,PRKCD,CSF1R,NLRP3,P2RY12,PTPN6,CD300A,EFNB2,CD86,PSME4,ARRB2,RUNX1,GPX1,RASAL3,VAV1,IKZF3,PTAFR,C10orf54,CARD11,TNFRSF13C,EBI3,STXBP2,GPR183,CORO1A,TNFAIP8L2,HAVCR2,IL18,ZBTB16,PRAM1,BTK,SASH3,CD84,TMIGD2,KLHL6,CSF3R,SPI1,TSC22D3,DOCK2,TLR7,TYROBP,CLEC7A,WAS,TLR1,CLEC4E,HMGB2,IRAK3,TLR2,TREM2,PDK4,AP1B1,CMKLR1,GPR77,C3AR1,VS…
PC13 (positive contribution)	GO_REGULATION_OF_LYMPHOCYTE_DIFFERENTIATION	4.00742	3.96936	SYK,PIK3R6,CD74,NCKAP1L,CYLD,PTPN6,CD86,NFAM1,LGALS9,BTK,SASH3
PC13 (positive contribution)	GO_REGULATION_OF_T_CELL_PROLIFERATION	5.28399	4.54598	SYK,CD4,NCKAP1L,PTPN6,CD86,HLA-DRB1,PYCARD,RASAL3,EBI3,LGALS9,HAVCR2,IL18,SASH3
PC23 (negative contribution)	GO_REGULATION_OF_T_CELL_PROLIFERATION	6.99538	5.39777	SYK,CD4,NCKAP1L,PTPN6,CD86,RASAL3,C10orf54,CARD11,TNFRSF13C,EBI3,CORO1A,HAVCR2,IL18,SASH3,TMIGD2
PC23 (negative contribution)	GO_DETECTION_OF_MOLECULE_OF_BACTERIAL_ORIGIN	3.91521	13.9622	TLR6,TLR1,TLR2,TREM2
PC1 (positive contribution)	GO_PHAGOSOME_ACIDIFICATION	6.03443	9.25586	ATP6V1D,ATP6V0D1,ATP6V1H,ATP6V1A,ATP6V1E1,ATP6V1B2,ATP6V0A1,ATP6V1C1
PC31 (negative contribution)	GO_REGULATION_OF_CELL_SIZE	3.89523	3.19924	PTEN,DCC,MTOR,DPYSL2,VEGFA,ADNP,SEMA3A,DSCAM,NRCAM,PAFAH1B1,SEMA4C,SEMA3E,BMPR2,SEMA3D
PC8 (positive contribution)	GO_CHROMATIN_ORGANIZATION	4.25601	2.11464	RSF1,SUPT5H,ATRX,CLOCK,PKN1,RERE,RPS6KA5,SUPT6H,VPS72,CHD8,RBBP7,RNF8,MBD2,RTF1,PAF1,NCOA1,ENY2,ARID4A,H1F0,DDB2,TAF6L,SETDB1,DPY30,BRD8,SAP30L,KIAA1310,TTF1,USP34,DNAJC2,HDAC8,MBIP,SIN3A
PC29 (negative contribution)	GO_RESPONSE_TO_OXYGEN_CONTAINING_COMPOUND	5.13962	1.92015	PDGFD,CCL2,CTNNB1,PARK7,ADCYAP1,THBS1,PTK2B,HTR3A,ABCC8,SPARC,GSN,SELS,CRH,CAMK2A,IL8,RAMP3,RGS8,MECP2,OXTR,IGF1,CNR1,SPON2,NEUROD1,VCAM1,THBD,MBD3,CYP1B1,SDK1,PRKDC,GLRA3,LPL,HDAC9,HDAC5,PARP1,O3FAR1,SST,HNRNPK,HSP90B1,GNA11,COL5A2,AVPR1A,IPO5,APLP1,PDE4B,VGF,MTDH,PTGFR,CXCL1,PTGES
PC1 (positive contribution)	GO_REGULATION_OF_NEUROTRANSMITTER_TRANSPORT	3.97341	4.20721	MEF2C,BRAF,SNCA,NAPA,UNC13A,STXBP1,RAB3A,STX1A,PFN2,STX1B
PC1 (positive contribution)	GO_NEURON_PROJECTION_MORPHOGENESIS	10.988	3.0675	MYH10,GSK3B,NEFL,SLIT2,EPHA4,PRKCZ,CDK5,PAK1,PAK3,ROBO2,STMN1,DCLK1,SLC9A6,HPRT1,MAP2,PPP3CB,CHRNB2,CHL1,PLXNC1,FLRT3,NTNG1,SPTBN2,CNTNAP1,STXBP1,PAFAH1B1,EPB41L3,NDEL1,CNTN4,ATP8A2,PTPRO,CRMP1,TUBB3,ODZ2,NRXN3,CCK,EPHA5,CHN1,PLXNA4,UCHL1,RAB3A,B3GNT1,LPPR4,SLITRK4,L1CAM,ATL1,APBB1
PC13 (positive contribution)	GO_REGULATION_OF_LYMPHOCYTE_MEDIATED_IMMUNITY	4.43887	4.84571	FCER1G,PIK3R6,PTPN6,C3,VAV1,LGALS9,HAVCR2,BTK,SASH3,WAS
PC23 (negative contribution)	GO_REGULATION_OF_LYMPHOCYTE_MEDIATED_IMMUNITY	4.54462	4.98651	NLRP3,PTPN6,ARRB2,VAV1,C10orf54,HAVCR2,BTK,SASH3,WAS,SERPINB9
PC17 (positive contribution)	GO_HEART_DEVELOPMENT	5.40839	2.37494	NOTCH1,EP300,PROX1,SMAD7,ZFPM2,GJA5,JAG1,ADAMTS6,TPM1,SFRP2,PKP2,TEK,FOXC1,ID3,ID1,GATA2,PDGFRB,FOXJ1,SPARC,ENG,SEC24B,RAMP2,MEF2A,FAT4,CASP3,AXIN2,CCDC164,PRKDC,TMED2,COL3A1,C3orf58,CRIP1,BICC1
PC13 (positive contribution)	GO_INFLAMMATORY_RESPONSE	13.1813	4.28341	FCER1G,SYK,ITGB2,TLR6,TLR3,PIK3CG,CSF1R,CCR5,HLA-DRB1,C3,CCR1,NFAM1,PTGS1,RPS6KA5,PYCARD,PTAFR,LGALS9,HAVCR2,IL18,CYBB,FOLR2,TLR7,BLNK,ITGAL,CLEC7A,TLR1,ALOX5,CYBA,C3AR1,NLRC4,HCK,TLR5,OLR1,LY86,C1orf38,LYZ,AOAH
PC23 (negative contribution)	GO_INFLAMMATORY_RESPONSE	5.9267	2.97829	NGFR,SYK,ITGB2,TLR6,PIK3CG,SLC11A1,CSF1R,NLRP3,PTGS1,PTAFR,HAVCR2,IL18,CYBB,TLR7,CLEC7A,TLR1,HMGB2,ALOX5,TLR2,GPR77,C3AR1,SERPINF2,NLRC4,TLR5,CD163
PC8 (positive contribution)	GO_POSITIVE_REGULATION_OF_LIGASE_ACTIVITY	4.04923	4.01672	PSMC2,PSMD1,PSMD7,PSMD14,PSMD4,PSMC5,PSMD6,GOLGA2,ANAPC11,ANAPC4,DCUN1D2
PC13 (positive contribution)	GO_LOCOMOTION	6.32749	2.06781	FCER1G,SYK,ITGB2,PDPK1,CD4,TGFBR1,PIK3CG,CD74,NCKAP1L,MAPK1,CSF1R,HTR2A,P2RY12,PTPN6,CCR5,SELPLG,CD86,HLA-DRB1,RNASE2,ITGAX,CCR1,CMTM3,SRGAP2,PAK7,CX3CR1,BCL11B,RPS6KA5,SEMA5A,DPYSL5,EPHA7,VAV1,PTAFR,LGALS9,CD84,CSF3R,FOLR2,SLC7A7,DOCK2,LCP1,ITGAL,DOCK8,CMKLR1,C3AR1,FSCN1,HCK,OLR1,CXCL16,BIN2,RHOG,ITGAM,C15orf38,FPR3
PC17 (positive contribution)	GO_LOCOMOTION	5.24643	1.85209	NOTCH1,PROX1,TEK,FOXC1,ID1,RELN,GATA2,C1orf187,PDGFRB,KITLG,FOXJ1,RFX3,MAPK14,EDN3,ADAM17,NOV,CAV1,ENG,CAV2,NR2F2,LAMP1,SCARB2,CD46,TNFRSF14,GPC6,CXCL12,UNK,B3GNT2,FMOD,LAMA2,EPHA3,NDN,ANKS1A,NRP2,OGN,MET,CYP1B1,PODXL,SEMA4C,CD34,CCDC164,ITGA4,NDNF,COL1A1,FLNA,GPR124,SLC7A5,BSG,SLC16A1,COL1A2,NET1,SEMA3G,SEMA6D,CD248,SYNE2,JMY
PC23 (positive contribution)	GO_LOCOMOTION	7.08998	2.20439	LEF1,HES1,PLXND1,C1orf187,PLAT,CCL2,HGF,MAPK3,THBS1,ANGPT1,CAV2,SLC20A2,LDLR,DRD1,APC,CXCL12,EPHB1,CTNNA2,MATN2,JPH3,FEZ1,FMOD,SCN1B,SPTAN1,UNC5B,SEMA7A,RPS6KA5,ENAH,DPYSL5,OGN,VCAM1,CX3CL1,CYP1B1,FN1,PLAU,CCDC164,VEGFC,ECSCR,SRPX2,PDPN,TTLL5,C12orf55,CACNA1I,DGKZ,RARRES2,SEMA3G,CD44,PROCR,RASGEF1A,MYO18A,PARP9
PC23 (negative contribution)	GO_LOCOMOTION	8.33833	2.29157	WNT5A,NGFR,PTPRJ,SYK,ITGB2,SDC4,CD4,PIK3CG,NCKAP1L,PRKCD,CSF1R,P2RY12,PTPN6,EFNB2,SLC1A5,SELPLG,CD86,MRC1,ARRB2,FEZF2,SRGAP2,CX3CR1,ETV1,ANKS1A,PLXNA2,PTPRF,TNR,GPX1,VAV1,PTAFR,CORO1A,CD84,AAMP,FMNL3,TMF1,CSF3R,SLC7A7,DOCK2,LCP1,DOCK8,HMGB2,STARD13,DDIT4,CMKLR1,GPR77,C3AR1,SPNS2,DNAH11,ITGA9,DOCK4,CXCL16,BIN2,IL16,GRB14,ITGAM,PSTPIP2
PC29 (negative contribution)	GO_LOCOMOTION	3.92327	1.88886	PROX1,SEMA3C,RELN,DAB1,CCL2,CTNNB1,KITLG,KIT,THBS1,ERBB4,TAOK2,PTK2B,SCG2,NCAM1,CELSR3,DCX,IL8,MATN2,KIRREL3,SPON2,LAMB1,PTPRF,KAL1,MET,VCAM1,THBD,CYP1B1,ECSCR,PDE4B,SEMA6D,DNER,SPNS2,ITGA9,DOCK4,CXCL1,GRB14,ELMO1,NAV1
PC13 (positive contribution)	GO_REGULATION_OF_PROTEIN_COMPLEX_ASSEMBLY	4.04282	2.41536	TLR6,PPP1R9A,ODZ1,NCKAP1L,VPS4B,SVIP,PLEK,CUL4B,PYCARD,MTPN,CAPG,SCIN,LCP1,WAS,GTF2H5,CHMP3,IRF8,FSCN1,HCLS1,FNIP2,HCK,ARL2,C15orf38
PC1 (positive contribution)	GO_CALCIUM_ION_REGULATED_EXOCYTOSIS_OF_NEUROTRANSMITTER	3.94541	5.99917	SYT1,SYT16,SYT4,SYT5,DOC2A,SYT13,RPH3A
PC1 (positive contribution)	GO_REGULATION_OF_REGULATED_SECRETORY_PATHWAY	5.73488	3.81917	BRAF,CDK5,KCNB1,NAPA,PLCB1,STXBP1,RAB3A,SYT1,STX1A,PFN2,SYT16,SYT4,STX1B,SYT5,DOC2A,SYT13,RPH3A
PC23 (positive contribution)	GO_POSITIVE_REGULATION_OF_MACROPHAGE_CHEMOTAXIS	4.46575	18.4348	CCL2,THBS1,CX3CL1,RARRES2
PC1 (positive contribution)	GO_REGULATION_OF_SYNAPTIC_VESICLE_EXOCYTOSIS	4.88963	8.09888	BRAF,NAPA,STXBP1,RAB3A,STX1A,PFN2,STX1B
PC13 (positive contribution)	GO_RESPIRATORY_BURST	5.80766	14.5371	PIK3CG,CYBB,CYBA,HCK,NCF1,NCF2
PC13 (positive contribution)	GO_POSITIVE_REGULATION_OF_CHEMOKINE_PRODUCTION	4.13468	6.59556	TLR3,CD74,CSF1R,PYCARD,LGALS9,HAVCR2,TLR7
PC23 (negative contribution)	GO_POSITIVE_REGULATION_OF_CHEMOKINE_PRODUCTION	5.19762	7.75679	WNT5A,ALOX15B,ADCYAP1,CSF1R,HAVCR2,LPL,TLR7,TLR2
PC68 (positive contribution)	GO_VIRAL_LIFE_CYCLE	6.48983	3.65902	ZNF639,RPS27A,NUP153,RPL36A,RPS27,NUP155,HBXIP,FAU,RPL11,RPS16,RPS3A,RPS21,RPS10,RPL24,RPS4X,RPS11,RPS2,RPS20,RPL35,RPL34,RPL7A
PC23 (negative contribution)	GO_REGULATION_OF_CYTOKINE_SECRETION	6.99538	5.39777	WNT5A,SYK,TLR6,ALOX15B,C13orf15,CSF1R,NLRP3,HAVCR2,LPL,TLR1,CLEC4E,TLR2,GPR77,TLR5,CLEC9A
PC1 (positive contribution)	GO_PRESYNAPTIC_PROCESS_INVOLVED_IN_SYNAPTIC_TRANSMISSION	10.5182	5.32212	CDK5,SNCA,UNC13A,STXBP1,NRXN3,RAB3A,SNAP25,CACNA1B,SYT1,STX1A,SYNJ1,CADPS,SYT16,SYT4,STX1B,SYT5,DOC2A,SYT13,RPH3A,DGKI,GAD2,GAD1,SYN2
PC1 (positive contribution)	GO_CELL_MORPHOGENESIS_INVOLVED_IN_DIFFERENTIATION	7.21132	2.37736	MEF2C,MYH10,GSK3B,SLIT2,EPHA4,CDK5,PAK1,PAK3,ROBO2,STMN1,ATP2B2,DCLK1,SLC9A6,HPRT1,MAP2,PPP3CB,CHRNB2,CHL1,PLXNC1,FLRT3,NTNG1,SPTBN2,STXBP1,PAFAH1B1,NDEL1,CNTN4,ATP8A2,PTPRO,CRMP1,TUBB3,ODZ2,NRXN3,CCK,EPHA5,CHN1,PLXNA4,UCHL1,RAB3A,B3GNT1,LPPR4,SLITRK4,L1CAM,ATL1,APBB1,BASP1
PC23 (positive contribution)	GO_CELL_MORPHOGENESIS_INVOLVED_IN_DIFFERENTIATION	4.60797	2.35696	LEF1,HES1,PLXND1,C1orf187,HGF,MAPK3,SFRP1,CXCL12,EPHB1,CTNNA2,MATN2,FEZ1,FMOD,SCN1B,ECM2,SPTAN1,LRRC55,UNC5B,SEMA7A,SLC9A3R1,RPS6KA5,ENAH,COBL,DPYSL5,LUM,OGN,FN1,FLNB
PC1 (positive contribution)	GO_REGULATION_OF_CALCIUM_ION_DEPENDENT_EXOCYTOSIS	8.85833	6.05191	BRAF,CDK5,KCNB1,NAPA,PLCB1,STXBP1,RAB3A,SYT1,STX1A,PFN2,SYT16,SYT4,STX1B,SYT5,DOC2A,SYT13,RPH3A
PC1 (positive contribution)	GO_SIGNAL_RELEASE	8.43827	4.08347	CDK5,UNC13A,STXBP1,NRXN3,RAB3A,MYO5A,SNAP25,CACNA1B,SYT1,STX1A,FKBP1B,SYNJ1,CADPS,SYT16,SYT4,STX1B,SYT5,DOC2A,SYT13,RPH3A,DGKI,GAD2,GAD1,SYN2
PC13 (positive contribution)	GO_ADAPTIVE_IMMUNE_RESPONSE	11.5716	5.81486	FCER1G,SYK,TLR6,CD4,PIK3CG,CD74,CD86,HLA-DRB1,C3,PRKCB,EBI3,GPR183,HAVCR2,IL18,BTK,CD84,POU2F2,LAT2,CTSS,C3AR1,C1QA,C1QC,C1QB,UNC93B1
PC23 (negative contribution)	GO_ADAPTIVE_IMMUNE_RESPONSE	8.51041	4.98651	SYK,TLR6,CD4,PIK3CG,SLC11A1,PRKCD,CD86,TNFRSF13C,EBI3,GPR183,HAVCR2,IL18,BTK,CD84,KLHL6,C3AR1,C1QA,C1QC,C1QB,UNC93B1
PC8 (negative contribution)	GO_PROTEIN_FOLDING	4.83888	3.33472	HSPA5,PTGES3,HSPD1,CCT4,DNAJA1,HSP90B1,GNAI1,CALR,HSPA8,DNAJB11,PDIA6,DNAJB5,PDIA4,DNAJB1,DNAJB4,VBP1,ST13
PC1 (positive contribution)	GO_CALCIUM_ION_REGULATED_EXOCYTOSIS	7.36964	5.21457	CDK5,UNC13A,PPP3CB,RAB3A,SNAP25,SYT1,STX1A,SYNJ1,CADPS,SYT16,SYT4,STX1B,SYT5,DOC2A,SYT13,RPH3A
PC1 (positive contribution)	GO_CELLULAR_RESPONSE_TO_NITROGEN_COMPOUND	4.65307	2.04967	MEF2C,STAR,GSK3B,SRD5A1,SLIT2,AKAP5,MAS1,GNG3,PRKACB,PRKCZ,PRKAR1B,PAK1,SNCA,KCNC2,HCN1,PLCB1,SLC8A3,GABRB3,GABRB2,PRKCI,MYO5A,ATP6V1D,ATP6V0D1,ATP6V1H,ATP6V1A,ATP6V1E1,GABRA1,ATP6V1B2,ATP6V0A1,ATP6V1C1,ATP6AP1,GABRG2,CHRM1,CHRM3,GUCY1B3,GOT1,YWHAG,GNG2
PC29 (negative contribution)	GO_NEGATIVE_REGULATION_OF_CELL_DEATH	4.41325	2.09231	RARB,CITED2,SFRP2,CCL2,CTNNB1,KITLG,KIT,PARK7,ADCYAP1,THBS1,UBC,ERBB4,PTK2B,SCG2,SELS,SYVN1,CRH,WNK3,GRK5,MECP2,IGF1,NEUROD1,MET,PRKDC,NUP62,O3FAR1,VIP,HNRNPK,HSP90B1,KIAA1967,DLX1,MTDH,PTGFR,CERKL
PC1 (positive contribution)	GO_NEUROGENESIS	15.503	2.19827	MEF2C,LMO4,MYH10,STAR,GSK3B,NEFL,SLIT2,AKAP5,EPHA4,BRAF,FGF13,PRKCZ,CDK5,PAK1,PAK3,HCN1,SLC12A5,THY1,INPP5F,SERPINF1,PTPN5,NAPA,ROBO2,SLC4A10,UNC13A,STMN1,OPA1,ATP2B2,DCLK1,SLC9A6,HPRT1,MCF2,MAP2,RASGRF1,SLC8A3,PLK2,GRIN2A,PPP3CB,CHRNB2,CHL1,PLXNC1,FLRT3,ATCAY,NTNG1,GABRB3,MAPK9,SPTBN2,GABRB2,PRKCI,RET,CNTNAP1,STXBP1,PAFAH1B1,EPB41L3,OLFM3,NDEL1,CNTN4,ATP8A2,CNTNAP2,FRY,PTPRO,CRMP1,TUBB3,ODZ2,C5o…
PC29 (negative contribution)	GO_NEUROGENESIS	6.98747	2.04933	RARB,PROX1,SEMA3C,SFRP2,CSNK1E,RELN,DAB1,CCL2,CTNNB1,KIT,ADCYAP1,ERBB4,CSF1,PTK2B,CNGB1,NCAM1,CELSR3,DCX,GSN,SLITRK5,MECP2,MATN2,BTBD3,SHANK1,CUX2,CNR1,BRSK1,PICK1,KIRREL3,SPON2,LAMB1,RND1,NEUROD1,PTPRF,SPRY3,FAT4,KAL1,HS6ST1,SDK1,SPINT1,IL1RAPL1,HDAC9,HDAC5,HNRNPK,DLX1,PLS3,LZTS1,TRIM11,SEMA6D,DNER,CIT,SIPA1L1,NNAT,SSH3,NAV1,TCF4,CYB5D2,PHLDA1
PC31 (negative contribution)	GO_NEUROGENESIS	4.74505	1.74149	RARB,PTK7,RORB,PTEN,DCC,ASCL1,MTOR,NF1,MDGA2,ZC4H2,DPYSL2,VEGFA,CTNNB1,TIAM1,ADNP,MARCKS,SMURF1,SEMA3A,TOP2B,ADM,EPHB1,CTNNA2,DSCAM,EGR2,EPHA3,NRCAM,LRRC55,ATP8B1,TRIM32,PAFAH1B1,KIF5A,POSTN,EXT1,NRN1L,ODZ2,C5orf13,CNTN1,CUL4B,CRB1,GPM6A,DTX1,SEMA4C,SEMA3E,BMPR2,TMEM30A,SORL1,HDAC9,HDAC5,XRCC5,NLGN4X,UST,SEMA3D,PTCHD2,EIF4ENIF1,CUX1,FAM5C,DBC1,ASTN1,ZNF521
PC1 (negative contribution)	GO_GROWTH	5.99978	3.69966	SMO,NOTCH2,SALL1,RXRA,ABL1,ITGB1,DDR2,CSF1,LAMB2,LRP4,PLXNB1,CFLAR,ATP6V0E1,NIPBL,PGCP,ERBB2IP,YAP1,PDLIM5,SEC61A1
PC31 (negative contribution)	GO_GROWTH	4.08616	2.43183	RARB,PTK7,PTEN,MTOR,VEGFA,PRLR,TIAM1,SEMA3A,BMP8B,ADM,POSTN,NRN1L,PDE4D,SOCS5,KDM5B,RC3H2,TBL1XR1,NLGN4X,FOXP2,ST6GAL2,PSAP,FOXO3,RMI1
PC1 (positive contribution)	GO_CALCIUM_ION_TRANSPORT	4.58193	2.74538	CDK5,HTR2A,CACNB1,CACNB4,ATP2B2,CACNA2D1,GRM7,SLC8A3,SLC8A2,GRIN2A,CHRNB2,CACNG3,CACNA1E,ATP2B1,CACNG8,PRKCE,CACNA1B,ANXA6,ATP2B3,CAMK2D,FKBP1B
PC13 (positive contribution)	GO_INTERFERON_GAMMA_MEDIATED_SIGNALING_PATHWAY	5.63264	6.52308	HLA-DRB1,PTAFR,HLA-DRA,IRF8,IRF5,IFI30,CIITA,HCK,FCGR1A,TRIM34
PC35 (negative contribution)	GO_INTERFERON_GAMMA_MEDIATED_SIGNALING_PATHWAY	7.5262	8.89078	PML,STAT1,IRF1,B2M,TRIM21,TRIM22,OAS2,TRIM25,OAS1,IRF9,OAS3
PC23 (negative contribution)	GO_POSITIVE_REGULATION_OF_CYTOKINE_SECRETION	5.15498	5.81759	WNT5A,SYK,ALOX15B,C13orf15,CSF1R,NLRP3,HAVCR2,LPL,CLEC4E,CLEC9A
PC13 (positive contribution)	GO_NEGATIVE_REGULATION_OF_MAST_CELL_ACTIVATION	4.07867	15.0756	CD300A,MILR1,LGALS9,CD84
PC1 (positive contribution)	GO_SYSTEM_PROCESS	9.18939	1.99562	MEF2C,MYH10,NEFL,SLIT2,PRKACB,BRAF,FGF13,PRKCZ,PRKAR1B,CALM1,CALM3,CDK5,HTR2A,ATP1A1,KCNH1,ATP1B1,SLC12A5,KCNAB1,ATP1A3,INPP5F,SERPINF1,CACNB4,OPA1,ATP2B2,CACNA2D1,PLCB1,DNM1,RASGRF1,GRM7,PJA2,NETO1,SLC8A3,SLC8A2,PLK2,GRIN2A,PPP3CB,CAMK4,CHRNB2,CHL1,GABRB3,GABRB2,CNTNAP1,PAFAH1B1,ATP8A2,CNTNAP2,PTPRO,NRXN3,UCHL1,RAB3A,HERC1,MYO5A,ARL6,CACNG3,SCN2A,GLS,NCALD,CACNG8,SNAP25,CACNA1B,ACCN1,SCN8A,TUSC3…
PC23 (positive contribution)	GO_SYSTEM_PROCESS	4.08311	1.77913	LEF1,KIAA1199,MAPK3,MAP2K6,ACE,PDE5A,IGF2,ANGPT1,ADCY5,KCNJ8,KCNQ4,LDLR,DRD1,UNC13B,VIM,HTT,EDNRA,CXCL12,NOS1,EPHB1,CTNNA2,JPH3,SCN1B,SLC9A3R1,LUM,CX3CL1,CYP1B1,CASQ2,VEGFC,SLC22A6,CACNA1I,SCN4B,HMGCR,PGAM2,NAV2,MYO9A,RLBP1,GNAL,ST3GAL4,MYO15A,NRGN,NPHP1,KIRREL,ACTA2,ELN,TPM4,MYL9
PC23 (positive contribution)	GO_MOVEMENT_OF_CELL_OR_SUBCELLULAR_COMPONENT	4.54983	1.81623	LEF1,HES1,PLXND1,C1orf187,PLAT,CCL2,HGF,MAPK3,THBS1,ANGPT1,DRD1,APC,VIM,HTT,CXCL12,EPHB1,CTNNA2,MATN2,FEZ1,FMOD,SCN1B,SPTAN1,UNC5B,SEMA7A,RPS6KA5,ENAH,DPYSL5,OGN,VCAM1,CX3CL1,CYP1B1,FN1,PLAU,CCDC164,IFT46,VEGFC,SRPX2,PDPN,TTLL5,C12orf55,CACNA1I,SCN4B,DGKZ,SEMA3G,CD44,PROCR,RASGEF1A,MYO18A,TPM4,PARP9
PC23 (negative contribution)	GO_MOVEMENT_OF_CELL_OR_SUBCELLULAR_COMPONENT	4.22526	1.75388	WNT5A,NGFR,SYK,ITGB2,SDC4,PIK3CG,NCKAP1L,PRKCD,CSF1R,P2RY12,PTPN6,EFNB2,SELPLG,ARRB2,FEZF2,SRGAP2,CX3CR1,ETV1,ANKS1A,PLXNA2,PTPRF,TNR,GPX1,VAV1,CORO1A,CD84,AAMP,FMNL3,TMF1,CSF3R,SLC7A7,LCP1,WAS,DOCK8,HMGB2,WDR81,STARD13,DDIT4,KIF19,SPNS2,DNAH11,ITGA9,DOCK4,CXCL16,BIN2,IL16,GRB14,ITGAM,BICD2,PSTPIP2,ABI3
PC5 (positive contribution)	GO_TERMINATION_OF_RNA_POLYMERASE_II_TRANSCRIPTION	4.29895	5.21311	THOC1,SRSF5,PABPN1,SRSF7,SRSF1,CHTOP,SRRM1,CPSF1,SRSF11
PC1 (positive contribution)	GO_SYNAPTIC_SIGNALING	26.7507	4.56275	MEF2C,GSK3B,AKAP5,CDK5,SNCA,HTR2A,KCNQ3,SLC12A5,KCNQ5,NAPA,CACNB1,UNC13A,CACNB4,PLCB1,DNM1,GRM7,GRIN2A,CHRNB2,GABRB3,GABRB2,STXBP1,PAFAH1B1,NRXN3,RAB3A,MYO5A,GLS,GABRA1,GRIA3,GABRD,CACNA1E,SNAP25,CACNA1B,ACCN1,GABRA3,SYT1,GABRG2,STX1A,SLC1A6,GLRB,GRIA4,GABRA4,GRIN2B,DLG3,SYNJ1,CADPS,SYT16,SYT4,STX1B,SYT5,DOC2A,SYT13,RPH3A,DGKI,FGF12,GRM5,CHRM1,CHRM3,SEZ6,APBA2,GAD2,GAD1,CLSTN3,CDH8,CNIH3,RIT2,SYN…
PC29 (negative contribution)	GO_SYNAPTIC_SIGNALING	5.41684	2.86648	CTNNB1,PARK7,HTR3A,CRH,RGS8,SLITRK5,MECP2,BRSK1,PTPRF,PCDH8,HTR3B,GLRA3,CHRNA2,GRIA4,C2CD4C,SYT10,CPLX3,DOC2B,SHC3,SST,GNA11,PCDHB13,PCDHB14,BAIAP3
PC17 (positive contribution)	GO_RESPONSE_TO_LIPID	4.60839	1.90617	NOTCH1,EP300,TEK,AHR,OGT,ID3,GATA2,PDGFRB,NCOA3,BMP6,MAPK14,CDKN1B,IGF2,ADAM17,CNGA3,CAV1,SPARC,NR2F2,TNFRSF14,RAMP2,EPHA3,IGFBP2,CASP3,MFGE8,TIE1,COL1A1,LCAT,NR3C1,RUVBL2,MLL2,GRN,SSTR1,NR2C2,ABCG2,NR1D2,ZNF366,AKIRIN2,NR2F1,PTGFR,ADNP2,PTGES,PAQR5,NR3C2,PGRMC2,PRPF8
PC29 (negative contribution)	GO_RESPONSE_TO_LIPID	4.71316	2.16456	RARB,CITED2,CCL2,CTNNB1,ADCYAP1,THBS1,PTK2B,ABCC8,SPARC,SELS,CRH,IL8,RAMP3,MECP2,OXTR,IGF1,CNR1,SPON2,VCAM1,THBD,MBD3,TAF7,HDAC5,TADA3,MED24,SST,HNRNPK,AVPR1A,PDE4B,MTDH,TRIM24,PTGFR,CXCL1,PTGES
PC13 (positive contribution)	GO_ACTIVATION_OF_IMMUNE_RESPONSE	24.6626	5.68911	FCER1G,SYK,ITGB2,TLR6,PDPK1,TLR3,CD4,NCKAP1L,MAPK1,CYLD,PTPN6,CD86,HLA-DRB1,C3,PLCG2,PRKCB,NFAM1,RPS6KA5,PYCARD,VAV1,MNDA,LGALS9,HAVCR2,BTK,HLA-DRA,SKAP2,TLR7,CLEC7A,WAS,TLR1,LAT2,TMEM173,SPPL3,CTSS,C3AR1,VSIG4,C1QA,C1QC,C1QB,NLRC4,IKBKE,HCK,TLR5,PIK3AP1,FCGR1A,CNPY3,CYFIP2,UNC93B1,ITGAM,C1orf38,FYB,FCGR2A,FCGR3A
PC23 (negative contribution)	GO_ACTIVATION_OF_IMMUNE_RESPONSE	9.88237	3.6452	PTPRJ,SYK,ITGB2,TLR6,CD4,C13orf15,NCKAP1L,PRKCD,PTPN6,CD86,PSME4,VAV1,CARD11,HAVCR2,BTK,KLHL6,TLR7,CLEC7A,WAS,TLR1,CLEC4E,IRAK3,TLR2,C3AR1,VSIG4,C1QA,C1QC,C1QB,NLRC4,TLR5,CNPY3,UNC93B1,ITGAM
PC17 (positive contribution)	GO_VASCULATURE_DEVELOPMENT	12.9146	3.36852	NOTCH1,PROX1,SMAD7,ZFPM2,GJA5,JAG1,ADAMTS6,SFRP2,TEK,FOXC1,AHR,ID1,PDGFRB,MAPK14,MAP3K3,NOV,SLC12A6,CAV1,ENG,NR2F2,SEC24B,RAMP2,HS6ST1,NRP2,COL18A1,COL8A1,MFGE8,CYP1B1,C19orf10,TIE1,PTPRB,CD34,NOTCH3,TMED2,SPINT1,NDNF,THSD7A,PTPN14,EGFL7,LEPR,COL1A1,HSPG2,GPR124,COL1A2,COL3A1,LRP1,TMEM204,ACTA2
PC23 (positive contribution)	GO_VASCULATURE_DEVELOPMENT	6.25933	2.75146	LEF1,LTBP1,HES1,PLXND1,AHR,CCL2,THBS1,ANGPT1,FGF1,COL4A1,EDNRA,EPHB1,UNC5B,CX3CL1,CYP1B1,FN1,PLAU,PLCD3,VEGFC,NOTCH3,PRKD1,COL15A1,ECSCR,SRPX2,PDPN,PGF,SPHK1,NSDHL,COL3A1,ACTA2
PC13 (positive contribution)	GO_POSITIVE_REGULATION_OF_INNATE_IMMUNE_RESPONSE	12.0603	4.96808	FCER1G,SYK,ITGB2,TLR6,PDPK1,TLR3,CYLD,CD86,PLCG2,RPS6KA5,PYCARD,VAV1,LGALS9,HAVCR2,BTK,MMP2,TLR7,CLEC7A,TLR1,TMEM173,CTSS,NLRC4,IKBKE,HCK,TLR5,PIK3AP1,CNPY3,UNC93B1,ITGAM
PC23 (negative contribution)	GO_POSITIVE_REGULATION_OF_INNATE_IMMUNE_RESPONSE	7.91844	4.05469	WNT5A,SYK,ITGB2,TLR6,PRKCD,CD86,PSME4,VAV1,CARD11,HAVCR2,BTK,TLR7,CLEC7A,TLR1,CLEC4E,HMGB2,IRAK3,TLR2,NLRC4,TLR5,CNPY3,UNC93B1,ITGAM
PC13 (positive contribution)	GO_DETECTION_OF_BIOTIC_STIMULUS	3.99834	9.97647	TLR6,HLA-DRB1,TLR1,TREM2,NLRC4
PC23 (negative contribution)	GO_DETECTION_OF_BIOTIC_STIMULUS	5.29698	12.3196	TLR6,NLRP3,TLR1,TLR2,TREM2,NLRC4
PC23 (positive contribution)	GO_LIPID_METABOLIC_PROCESS	5.05372	1.94486	NCOR1,MAPK3,PLCE1,FGF1,LDLR,SREBF2,CYGB,CYP1B1,PLCD3,PRKD1,PDPN,FABP3,LCAT,DGKZ,SPHK1,INSIG1,HMGCR,NSDHL,RLBP1,ST3GAL4,HMGCS1,HSD3B7,MSMO1,IDI1,HSD17B14,MVD,CYP51A1,SQLE,C14orf1,DHCR24,CH25H,GPD1,SCD,FASN,FABP5,RARRES2,RARRES3,PLA2G4C,HRASLS5,FADS1,FAM57B,PTGIS,RBP1,FADS2,PAFAH1B3,ARSI,ACAT2
PC29 (positive contribution)	GO_LIPID_METABOLIC_PROCESS	5.53392	1.93135	SMARCD3,DRD2,PDGFB,MAPK3,PRLR,PRKAG2,PIK3R6,CSF1R,SREBF2,PTGS1,INPP5D,OCRL,CACNA1H,FABP6,PITPNA,PRKAB2,ETFDH,MTMR1,INPP5A,PLA2G7,INSIG1,HMGCR,GK,AKR1C2,CEBPA,TMEM86B,HMGCS1,MSMO1,FDFT1,IDI1,MVD,SC5DL,EBP,SQLE,C14orf1,PTDSS1,AACS,LPIN1,PIK3R3,GPX4,PCYT1B,DPM1,CHKA,SERAC1,PTCHD2,NCOR2,CUBN,NSMAF,PLD4,TEX2,PLCXD2,ACAT2,GDPD3
PC29 (negative contribution)	GO_GLIAL_CELL_MIGRATION	5.11189	9.275	RELN,DAB1,CCL2,CTNNB1,DCX,MATN2,LAMB1
PC23 (positive contribution)	GO_STEROID_METABOLIC_PROCESS	6.54492	4.20033	LDLR,SREBF2,CYP1B1,LCAT,INSIG1,HMGCR,NSDHL,HMGCS1,HSD3B7,MSMO1,IDI1,HSD17B14,MVD,CYP51A1,SQLE,C14orf1,DHCR24,CH25H
PC29 (positive contribution)	GO_STEROID_METABOLIC_PROCESS	7.07446	4.10993	PRLR,PRKAG2,SREBF2,CACNA1H,FABP6,INSIG1,HMGCR,AKR1C2,CEBPA,HMGCS1,MSMO1,FDFT1,IDI1,MVD,SC5DL,EBP,SQLE,C14orf1,PTCHD2,CUBN
PC13 (positive contribution)	GO_CELLULAR_RESPONSE_TO_CYTOKINE_STIMULUS	5.83843	2.53016	TLR3,CD74,MAPK1,CSF1R,CCR5,SELPLG,CD86,HLA-DRB1,CCR1,CX3CR1,RPS6KA5,PYCARD,PTAFR,EBI3,LGALS9,HLA-DRA,CSF3R,IRF8,CEBPA,IRF5,CYBA,TMEM173,IFI30,CMKLR1,HCLS1,CIITA,HCK,FCGR1A,TRIM34,LRRC4C,CSF2RA,IL10RA
PC23 (positive contribution)	GO_CELLULAR_RESPONSE_TO_CYTOKINE_STIMULUS	3.9368	2.23452	LEF1,CCL2,MAPK3,GBP1,SFRP1,CXCL12,RPS6KA5,VCAM1,CX3CL1,FN1,DCN,ARHGEF2,GPD1,BGN,FASN,NPNT,F3,CD44,IFIT2,PTGIS,OAS2,IRF9,IFI35,MX2,OAS3,IFITM1
PC35 (negative contribution)	GO_CELLULAR_RESPONSE_TO_CYTOKINE_STIMULUS	9.12064	3.33098	PML,TNFRSF11A,ADAM17,PSMD10,RC3H1,STAT1,TNFRSF14,IRF1,LGALS9,TNFSF13B,XAF1,RSAD2,EGR1,B2M,BST2,IFI6,ADAR,TMEM173,IFIT1,TRIM21,TRIM22,ISG15,IFIT2,OAS2,TRIM25,OAS1,IRF9,MX1,IFI35,MX2,IL2RG,OAS3,IFITM1,IFIT3
PC1 (positive contribution)	GO_NEGATIVE_REGULATION_OF_CELL_PROJECTION_ORGANIZATION	7.31949	3.85661	GSK3B,SLIT2,EPHA4,FGF13,CDK5,THY1,INPP5F,PLK2,PAFAH1B1,PTPRO,CRMP1,BCL11A,PFN2,STMN2,SEZ6,NGEF,DNM3,FSTL4,YWHAH,TBC1D30,GDI1,RUFY3
PC13 (positive contribution)	GO_REGULATION_OF_ENDOCYTOSIS	4.42601	3.23048	FCER1G,SYK,NCKAP1L,ARRB1,CD300A,C3,PLCG2,PYCARD,APOC2,APOC1,DOCK2,CYBA,SNX12,SGIP1,HCK,RAB5B
PC1 (positive contribution)	GO_ACTION_POTENTIAL	5.92265	4.3936	ATP1A1,ATP1B1,KCNB1,CACNB4,CACNA2D1,CHRNB2,CNTNAP1,SCN2A,CACNA1E,CACNA1B,SCN8A,FKBP1B,SCN1A,FGF12,YWHAH
PC13 (positive contribution)	GO_REGULATION_OF_CYTOKINE_BIOSYNTHETIC_PROCESS	4.40194	5.35579	SYK,TLR6,TLR3,CD4,CD86,PTAFR,EBI3,TLR7,TLR1
PC23 (negative contribution)	GO_REGULATION_OF_CYTOKINE_BIOSYNTHETIC_PROCESS	7.24085	7.34854	WNT5A,SYK,TLR6,CD4,CD86,PTAFR,CARD11,TNFRSF13C,EBI3,TLR7,TLR1,ERRFI1
PC23 (positive contribution)	GO_ALCOHOL_METABOLIC_PROCESS	5.34064	3.00419	PLCE1,LDLR,SREBF2,CYP1B1,PLCD3,LCAT,SPHK1,INSIG1,HMGCR,NSDHL,HMGCS1,MSMO1,IDI1,MVD,CYP51A1,SQLE,C14orf1,DHCR24,CH25H,FABP5,PLA2G4C,NUDT4
PC29 (positive contribution)	GO_ALCOHOL_METABOLIC_PROCESS	6.55611	3.12659	PRKAG2,SREBF2,INPP5D,OCRL,CACNA1H,INPP5A,INSIG1,HMGCR,GK,CEBPA,HMGCS1,MSMO1,FDFT1,IDI1,MVD,SC5DL,EBP,SQLE,C14orf1,LPIN1,PCYT1B,DPM1,CHKA,PTCHD2,CUBN,PLD4
PC13 (positive contribution)	GO_REGULATION_OF_B_CELL_ACTIVATION	4.82683	4.84571	SYK,CD74,NCKAP1L,PTPN6,CD300A,NFAM1,SAMSN1,MNDA,GPR183,BTK,SASH3
PC23 (negative contribution)	GO_REGULATION_OF_B_CELL_ACTIVATION	4.18028	4.53319	SYK,NCKAP1L,PTPN6,CD300A,IKZF3,CARD11,TNFRSF13C,GPR183,BTK,SASH3
PC23 (positive contribution)	GO_POSITIVE_REGULATION_OF_INTRACELLULAR_SIGNAL_TRANSDUCTION	3.9399	1.91597	HES1,PDGFD,CCL2,HGF,ZAK,MAPK3,MAP2K6,PDE5A,THBS1,STK3,IGF2,PLCE1,ANGPT1,FGF1,ADA,CAV2,HTT,EDNRA,UNC5B,SEMA7A,SLC9A3R1,CX3CL1,CYP1B1,PRKD1,SPHK1,DCN,HMGCR,COL3A1,NPNT,F3,CD44,RASD2,STAP2,GLIPR2,IGFBP4,TNFSF10,RASGEF1A
PC1 (positive contribution)	GO_HEAD_DEVELOPMENT	6.04371	2.0138	MYH10,STAR,GSK3B,SRD5A1,NEFL,SLIT2,AKAP5,MAS1,BRAF,FGF13,CALM1,CALM3,CDK5,KCNC2,KCNAB1,NAPA,ROBO2,SLC4A10,STMN1,ATP2B2,PLCB1,DCLK1,HPRT1,SLC8A3,CHRNB2,FLRT3,SPTBN2,PAFAH1B1,NDEL1,CNTN4,CNTNAP2,EPHA5,PLXNA4,HERC1,ARL6,ATP6V0D1,FGF9,ATP2B1,SYT1,SLC6A17,SYT4,RPH3A,NDRG4,SEZ6,YWHAH,NME1,OXCT1,BASP1,ATP6AP2,UCHL5,INA,HTR5A,CA10
PC17 (positive contribution)	GO_REGULATION_OF_CELL_SUBSTRATE_ADHESION	4.10887	3.02941	NOTCH1,TEK,EPHA3,ECM2,COL8A1,LDB1,NDNF,COL1A1,FLNA,PPM1F,RCC2,SPOCK2,NET1,ACTN4,FBLN2,ABI3BP
PC68 (positive contribution)	GO_ORGANIC_CYCLIC_COMPOUND_CATABOLIC_PROCESS	5.65399	2.95781	RPS27A,RPL36A,TDG,RPS27,HSD17B11,ENDOG,DIS3,FAU,RPL11,RPS16,RPS3A,RPS21,RPS10,RPL24,RPS4X,RPS11,RPS2,RPS20,RPL35,RPL34,RPL7A,DNASE1,NT5E,DNASE2
PC13 (positive contribution)	GO_REGULATION_OF_CELL_CELL_ADHESION	5.55495	3.00062	SYK,PDPK1,CD4,PIK3R6,CD74,NCKAP1L,CYLD,PTPN6,CD300A,CD86,HLA-DRB1,EPHA7,PYCARD,RASAL3,VAV1,PTAFR,EBI3,LGALS9,TNFAIP8L2,HAVCR2,IL18,HLA-DRA,SASH3
PC23 (negative contribution)	GO_REGULATION_OF_CELL_CELL_ADHESION	8.76281	3.75906	WNT5A,SYK,CD4,C13orf15,NCKAP1L,PRKCD,NLRP3,PTPN6,CD300A,EFNB2,CD86,TNR,RASAL3,VAV1,PTAFR,C10orf54,CARD11,TNFRSF13C,EBI3,CORO1A,TNFAIP8L2,HAVCR2,IL18,ZBTB16,SASH3,TMIGD2,PIEZO1,SERPINF2
PC13 (positive contribution)	GO_IMMUNE_RESPONSE	31.4047	4.452	FCER1G,SYK,TLR6,TLR3,CD4,ODZ1,PIK3CG,CD74,CSF1R,PTPN6,CCR5,CD86,HLA-DRB1,C3,CCR1,PLCG2,PRKCB,CX3CR1,PYCARD,VAV1,PTAFR,MILR1,EBI3,LGALS9,GPR183,TNFAIP8L2,HAVCR2,IL18,BTK,HLA-DRA,CD84,SRPK2,CYBB,DOCK2,LCP1,POU2F2,TLR7,BLNK,TYROBP,ITGAL,CLEC7A,APBB1IP,MFNG,WAS,TLR1,LAT2,OPRK1,ST6GAL1,IRF8,IRF5,TREM2,CYBA,TMEM173,COL4A3BP,CTSS,IFI30,CMKLR1,C3AR1,VSIG4,C1QA,C1QC,C1QB,NLRC4,IKBKE,TRIM14,CIITA,FRK,APOBE…
PC23 (positive contribution)	GO_IMMUNE_RESPONSE	4.18764	2.0163	LEF1,CCL2,THBS1,ADA,GBP1,CXCL12,SEMA7A,VCAM1,IL33,ZEB1,CX3CL1,PRKD1,BTN3A1,PRF1,ARHGEF2,DDX58,IFIH1,COLEC12,RFTN1,CFI,MASP1,C7,C1R,C1S,CD44,IFIT2,OAS2,IRF9,PROCR,BTN3A3,IFI35,MX2,TNFSF10,OAS3,IFITM1
PC23 (negative contribution)	GO_IMMUNE_RESPONSE	18.0195	3.49056	WNT5A,NGFR,SYK,TLR6,CD4,C13orf15,ODZ1,PIK3CG,SLC11A1,PRKCD,CSF1R,NLRP3,PTPN6,CD86,MRC1,CX3CR1,VAV1,PTAFR,TNFRSF13C,EBI3,STXBP2,GPR183,CORO1A,TNFAIP8L2,HAVCR2,IL18,BTK,CD84,TMIGD2,KLHL6,CYBB,DOCK2,LCP1,TLR7,TYROBP,CLEC7A,APBB1IP,ELF4,WAS,TLR1,CLEC4E,HMGB2,AZGP1,IRF8,TLR2,IRF5,TREM2,CMKLR1,C3AR1,VSIG4,C1QA,C1QC,C1QB,NLRC4,SERPINB9,SAMHD1,TLR5,POLR3E,CXCL16,IL16,SIGLEC14,CNPY3,UNC93B1,IFNGR1
PC35 (negative contribution)	GO_IMMUNE_RESPONSE	17.5058	3.74322	PML,TNFRSF11A,EIF2AK2,NOD2,PTK2,ADAM17,TSC1,PRKD2,RC3H1,STAT1,TNFRSF14,IRF1,LGALS9,TNFSF13B,ATP6V0A2,XAF1,BTN3A1,POU2F2,PRF1,RSAD2,TLR7,EGR1,B2M,BST2,FOXP1,IFI6,ADAR,DDX58,POLR3G,IFIH1,TMEM173,IFIT1,TRIM21,TRIM22,ISG15,RNF19B,IFIT2,NLRC5,HERC5,OAS2,TRIM25,ANKRD17,DDX60,OAS1,CYSLTR2,IRF9,MADCAM1,BTN3A3,IFIT5,MX1,IFI35,MX2,IL2RG,BTN3A2,OAS3,IFITM1,IFIT3
PC1 (positive contribution)	GO_REGULATION_OF_PH	4.52022	4.08347	SLC4A10,SLC9A6,ATP6V1D,ATP6V0D1,ATP6V1H,ATP6V1A,ATP6V1E1,ATP6V1B2,ATP6V0A1,ATP6V1C1,ATP6AP1,SLC4A8
PC1 (positive contribution)	GO_CELL_SURFACE_RECEPTOR_SIGNALING_PATHWAY_INVOLVED_IN_CELL_CELL_SIGNALING	5.88984	5.44462	MEF2C,GSK3B,CDK5,SNCA,GRIN2A,CHRNB2,GABRB3,GABRA3,GABRG2,GABRA4,DGKI,SEZ6
PC13 (positive contribution)	GO_POSITIVE_REGULATION_OF_PROTEIN_COMPLEX_ASSEMBLY	3.89668	3.04671	TLR6,ODZ1,NCKAP1L,PLEK,CUL4B,PYCARD,CAPG,SCIN,LCP1,GTF2H5,IRF8,FSCN1,FNIP2,HCK,ARL2
PC35 (positive contribution)	GO_RIBONUCLEOPROTEIN_COMPLEX_BIOGENESIS	4.80693	2.33137	RPL22,RPL8,EIF4B,NPM1,NOL3,DROSHA,SRSF5,SRSF6,EXOSC2,ZNF658,MTG1,MTERFD2,WDR18,RSL24D1,RPL27,RPL5,RPS15A,RPL12,RPS17,RPS4X,RPL27A,RPS8,RPL35,DDX56,SF3A3,SF3A2,EIF3E,SNRPD3,GEMIN6,EIF2S3
PC68 (positive contribution)	GO_RIBONUCLEOPROTEIN_COMPLEX_BIOGENESIS	4.78951	2.62996	RPS27A,RPL36A,NPM1,CLNS1A,RPS27,DIS3,TRMT112,FAU,RPL11,RPS16,RPS3A,TSR2,RPS21,RPS10,RPL24,RPS4X,RPS11,RPS2,RPS20,RPL35,RPL34,DDX47,RPL7A,SNRPB
PC68 (positive contribution)	GO_INTERSPECIES_INTERACTION_BETWEEN_ORGANISMS	4.49288	2.27774	SNW1,ZNF639,PDGFRA,EIF2AK2,RPS27A,CREB3,NUP153,PSMC3,RPL36A,FYN,NPM1,RPS27,NUP155,HBXIP,ISG15,FAU,RPL11,RPS16,RPS3A,RPS21,RPS10,RPL24,RPS4X,RPS11,RPS2,RPS20,RPL35,RPL34,RPL7A
PC1 (positive contribution)	GO_REGULATION_OF_DEPHOSPHORYLATION	4.06453	2.87134	MEF2C,CALM1,CALM3,BAG4,SLC39A10,YWHAB,SLC7A14,FKBP1B,DLG3,TIPRL,PIN1,NUAK1,TMEM132D,PPP2R2B,CSRNP3,PPME1,PPP1R14C
PC1 (positive contribution)	GO_LONG_TERM_SYNAPTIC_POTENTIATION	4.58115	5.48044	BRAF,PRKCZ,SNCA,SLC8A3,SLC8A2,PLK2,GRIN2A,SNAP25,NPTN
PC23 (positive contribution)	GO_LIPID_BIOSYNTHETIC_PROCESS	5.09802	2.45797	PLCE1,FGF1,PRKD1,LCAT,SPHK1,INSIG1,HMGCR,NSDHL,ST3GAL4,HMGCS1,HSD3B7,MSMO1,IDI1,HSD17B14,MVD,CYP51A1,SQLE,C14orf1,DHCR24,CH25H,GPD1,SCD,FASN,FABP5,FADS1,FAM57B,PTGIS,RBP1,FADS2
PC1 (positive contribution)	GO_REGULATION_OF_NEURON_PROJECTION_DEVELOPMENT	14.8553	3.37581	MEF2C,GSK3B,NEFL,SLIT2,AKAP5,EPHA4,BRAF,FGF13,CDK5,PAK3,THY1,INPP5F,SERPINF1,PTPN5,ROBO2,UNC13A,OPA1,PLK2,CHRNB2,PLXNC1,PRKCI,RET,PAFAH1B1,NDEL1,ATP8A2,PTPRO,CRMP1,CHN1,PLXNA4,L1CAM,APBB1,XK,SNAP25,SYT1,FKBP1B,LPPR5,BCL11A,STMN2,KATNB1,SYT4,NDRG4,NPTN,BHLHB9,SEZ6,NGEF,DNM3,FSTL4,YWHAH,NME1,UBE2V2,GDI1,RUFY3,ENC1,CDKL5,NEGR1
PC13 (positive contribution)	GO_REGULATION_OF_LEUKOCYTE_MEDIATED_IMMUNITY	7.7851	5.33926	FCER1G,SYK,PDPK1,TLR3,PIK3R6,PTPN6,CD300A,C3,VAV1,PTAFR,LGALS9,HAVCR2,PRAM1,BTK,SASH3,CD84,WAS
PC23 (negative contribution)	GO_REGULATION_OF_LEUKOCYTE_MEDIATED_IMMUNITY	7.15248	5.1712	SYK,NLRP3,PTPN6,CD300A,ARRB2,VAV1,PTAFR,C10orf54,STXBP2,HAVCR2,PRAM1,BTK,SASH3,CD84,WAS,SERPINB9
PC23 (negative contribution)	GO_REGULATION_OF_B_CELL_PROLIFERATION	3.90699	6.10847	NCKAP1L,CD300A,IKZF3,CARD11,TNFRSF13C,GPR183,SASH3
PC13 (positive contribution)	GO_LEUKOCYTE_CELL_CELL_ADHESION	6.22977	3.81349	FCER1G,SYK,ITGB2,CD4,PIK3CG,CD74,PPP3CA,CD86,BCL11B,VAV1,EBI3,DOCK2,LCP1,ITGAL,CLEC7A,APBB1IP,WAS,DOCK8,OLR1
PC23 (negative contribution)	GO_LEUKOCYTE_CELL_CELL_ADHESION	5.76698	3.71775	SYK,ITGB2,CCND3,CD4,PIK3CG,SLC11A1,CD86,VAV1,CARD11,EBI3,DOCK2,LCP1,CLEC7A,APBB1IP,ELF4,WAS,DOCK8,CLEC4E
PC29 (negative contribution)	GO_POSITIVE_REGULATION_OF_TRANSCRIPTION_REGULATORY_REGION_DNA_BINDING	4.45742	18.8444	PARK7,IGF1,NEUROD1,PARP1
PC13 (positive contribution)	GO_SUPEROXIDE_ANION_GENERATION	4.07867	15.0756	CYBB,CYBA,NCF1,NCF2
PC13 (positive contribution)	GO_POSITIVE_REGULATION_OF_CYTOKINE_PRODUCTION	7.82642	3.50897	FCER1G,SYK,TLR6,TLR3,CD4,CD74,CSF1R,CD86,C3,PLCG2,NFAM1,PYCARD,PTAFR,EBI3,LGALS9,HAVCR2,IL18,SASH3,HPSE,TLR7,TLR1,IRF8,IRF5,CYBA,TMEM173,C3AR1,TLR5
PC23 (negative contribution)	GO_POSITIVE_REGULATION_OF_CYTOKINE_PRODUCTION	14.4166	4.81456	WNT5A,SERPINE1,SYK,TLR6,ALOX15B,ADCYAP1,CD4,C13orf15,SLC11A1,CSF1R,NLRP3,CD86,RUNX1,PTAFR,CARD11,TNFRSF13C,EBI3,HAVCR2,IL18,SASH3,TMIGD2,TMF1,LPL,TLR7,TLR1,CLEC4E,HMGB2,IRF8,TLR2,IRF5,C3AR1,SERPINF2,TLR5,ARFGEF2,CLEC9A,POLR3E
PC1 (positive contribution)	GO_CELLULAR_COMPONENT_MORPHOGENESIS	4.81882	1.7616	MEF2C,MYH10,GSK3B,NEFL,SLIT2,EPHA4,PRKCZ,CDK5,PAK1,PAK3,ROBO2,STMN1,ATP2B2,DCLK1,SLC9A6,HPRT1,MAP2,PPP3CB,CHRNB2,CHL1,PLXNC1,FLRT3,NTNG1,SPTBN2,CNTNAP1,STXBP1,PAFAH1B1,EPB41L3,NDEL1,CNTN4,ATP8A2,FRY,PTPRO,CRMP1,TUBB3,ODZ2,NRXN3,CCK,EPHA5,CHN1,PLXNA4,UCHL1,RAB3A,B3GNT1,LPPR4,SLITRK4,L1CAM,ATL1,APBB1,EHD3,ARL6,ATP6V1D,ATP6V0D1,KIF3A,SNX10,CAP2,BASP1,DNM1L,WASF1
PC13 (positive contribution)	GO_POSITIVE_REGULATION_OF_CELL_CELL_ADHESION	6.55945	4.00298	SYK,PDPK1,CD4,PIK3R6,CD74,NCKAP1L,PTPN6,CD86,HLA-DRB1,PYCARD,RASAL3,VAV1,PTAFR,EBI3,LGALS9,HAVCR2,IL18,HLA-DRA,SASH3
PC23 (negative contribution)	GO_POSITIVE_REGULATION_OF_CELL_CELL_ADHESION	8.92781	4.76971	WNT5A,SYK,CD4,NCKAP1L,NLRP3,PTPN6,EFNB2,CD86,RASAL3,VAV1,PTAFR,CARD11,TNFRSF13C,EBI3,CORO1A,HAVCR2,IL18,ZBTB16,SASH3,TMIGD2,PIEZO1,SERPINF2
PC1 (positive contribution)	GO_MULTICELLULAR_ORGANISMAL_SIGNALING	6.2249	3.92937	ATP1A1,KCNIP4,ATP1B1,ATP1A3,CACNB1,CACNB4,CACNA2D1,GRM7,CNTNAP1,PAFAH1B1,CNTNAP2,CACNG3,SCN2A,CACNG8,SCN8A,CAMK2D,FKBP1B,SCN1A
PC17 (positive contribution)	GO_NEGATIVE_REGULATION_OF_DEVELOPMENTAL_PROCESS	4.38436	1.89842	NOTCH1,SMAD7,ZFPM2,JAG1,SFRP2,PKP2,TEK,FOXC1,BHLHE41,ID3,CARTPT,ID1,GATA2,C1orf187,FOXJ1,CDKN1B,NOV,LIMS2,CAV1,SPARC,STRAP,HIST1H4F,HIST1H4E,AXIN2,LDB1,SEMA4C,TIE1,PRKDC,NOTCH3,RCC2,PDCD4,IGFBP5,COL3A1,LRP1,TOB1,FRZB,TMEM64,SEMA3G,SEMA6D,ACTN4,TBX18,WWC2,ZBTB46
PC13 (positive contribution)	GO_REGULATION_OF_HOMOTYPIC_CELL_CELL_ADHESION	6.00501	3.40823	SYK,PDPK1,CD4,PIK3R6,CD74,NCKAP1L,CYLD,PTPN6,CD300A,CD86,HLA-DRB1,PYCARD,RASAL3,VAV1,EBI3,LGALS9,TNFAIP8L2,HAVCR2,IL18,HLA-DRA,SASH3
PC23 (negative contribution)	GO_REGULATION_OF_HOMOTYPIC_CELL_CELL_ADHESION	6.82851	3.67427	SYK,CD4,NCKAP1L,PRKCD,NLRP3,PTPN6,CD300A,EFNB2,CD86,RASAL3,VAV1,C10orf54,CARD11,TNFRSF13C,EBI3,CORO1A,TNFAIP8L2,HAVCR2,IL18,ZBTB16,SASH3,TMIGD2
PC23 (positive contribution)	GO_ORGANIC_HYDROXY_COMPOUND_BIOSYNTHETIC_PROCESS	6.15922	4.40234	LCAT,SPHK1,INSIG1,HMGCR,NSDHL,HMGCS1,HSD3B7,MSMO1,IDI1,MVD,CYP51A1,SQLE,C14orf1,DHCR24,CH25H,FABP5
PC29 (positive contribution)	GO_ORGANIC_HYDROXY_COMPOUND_BIOSYNTHETIC_PROCESS	6.11627	4.11913	PRKAG2,NR4A2,CACNA1H,INSIG1,HMGCR,HMGCS1,MSMO1,FDFT1,IDI1,MVD,SC5DL,EBP,SQLE,C14orf1,LPIN1,PCYT1B,CHKA
PC5 (positive contribution)	GO_REGULATION_OF_MRNA_SPLICING_VIA_SPLICEOSOME	5.48349	6.30952	HNRNPK,HNRNPA2B1,MBNL2,TIA1,DDX5,SF3B4,SFSWAP,SRSF7,SNRNP70,RBM5
PC8 (positive contribution)	GO_POSITIVE_REGULATION_OF_CHROMOSOME_ORGANIZATION	5.24411	3.96494	SMAD4,ATRX,HMBOX1,WRAP53,RPS6KA5,RTF1,PAF1,CCT7,NSMCE2,SETDB1,SIN3A,GOLGA2,ANAPC11,MUC1,C6orf89
PC13 (positive contribution)	GO_POSITIVE_REGULATION_OF_CYTOKINE_BIOSYNTHETIC_PROCESS	6.37543	8.97882	SYK,TLR6,TLR3,CD4,CD86,PTAFR,EBI3,TLR7,TLR1
PC23 (negative contribution)	GO_POSITIVE_REGULATION_OF_CYTOKINE_BIOSYNTHETIC_PROCESS	8.8305	11.293	WNT5A,SYK,TLR6,CD4,CD86,PTAFR,CARD11,TNFRSF13C,EBI3,TLR7,TLR1
PC13 (positive contribution)	GO_POSITIVE_REGULATION_OF_IMMUNE_EFFECTOR_PROCESS	5.03947	4.32314	FCER1G,SYK,PDPK1,CD74,CD300A,CD86,C3,VAV1,PTAFR,LGALS9,SASH3,CD84,PUM1
PC13 (positive contribution)	GO_NEGATIVE_REGULATION_OF_CELL_ACTIVATION	3.90714	3.60212	CD74,CYLD,PTPN6,CD300A,HLA-DRB1,MILR1,SAMSN1,MNDA,LGALS9,TNFAIP8L2,HAVCR2,CD84
PC1 (negative contribution)	GO_CELL_JUNCTION_ASSEMBLY	4.28518	5.28898	ITGB1,RHOA,CTNNA1,PARD3,RAB13,TJP1,TLN1,PKN2,TNS1
PC68 (positive contribution)	GO_MACROMOLECULE_CATABOLIC_PROCESS	5.77338	2.22378	RPS27A,CTSK,PSME4,PSMC3,PSMD5,RPL36A,PCYOX1,RPS27,FBXO11,VCAN,HYAL1,ACAN,C11orf51,ENDOG,DIS3,ISG15,CDC26,FAU,RPL11,RPS16,RPS3A,RPS21,RPS10,RPL24,RPS4X,RPS11,RPS2,RPS20,RPL35,RPL34,RPL7A,USE1,OMA1,HERC5,USP45,DNASE1,RNF145,ZRANB1,DNASE2,GPC2
PC68 (positive contribution)	GO_MULTI_ORGANISM_METABOLIC_PROCESS	10.0338	6.49662	RPS27A,NUP153,RPL36A,RPS27,NUP155,FAU,RPL11,RPS16,RPS3A,RPS21,RPS10,RPL24,RPS4X,RPS11,RPS2,RPS20,RPL35,RPL34,RPL7A
PC1 (positive contribution)	GO_MONOVALENT_INORGANIC_CATION_HOMEOSTASIS	6.01126	4.20721	ATP1A1,ATP1B1,ATP1A3,SLC4A10,SLC9A6,ATP6V1D,ATP6V0D1,ATP6V1H,ATP6V1A,ATP6V1E1,ATP6V1B2,ATP6V0A1,ATP6V1C1,ATP6AP1,SLC4A8,CAMK2D
PC23 (positive contribution)	GO_REGULATION_OF_CHEMOTAXIS	5.49631	4.15822	PLXND1,PDGFD,CCL2,THBS1,FGF1,EDNRA,CXCL12,SEMA7A,CX3CL1,FN1,VEGFC,PRKD1,RARRES2,SEMA3G,F3
PC17 (positive contribution)	GO_NEGATIVE_REGULATION_OF_RESPONSE_TO_STIMULUS	4.63206	1.67141	NOTCH1,SMAD7,SFRP2,TEK,OGT,CARTPT,GATA2,C1orf187,FOXJ1,MAPK14,IRS1,IGF2,ADAM17,NOV,PRNP,CAV1,ENG,CAV2,STRAP,CD46,DACT1,HERPUD1,ERLEC1,UBXN1,CXCL12,RGS12,NEUROD1,MET,IGFBP2,AXIN2,SEMA4C,CASQ2,CD34,PRKDC,EGFL7,GPR124,FNIP1,PDCD4,O3FAR1,DACT2,GPD1L,TIMP2,IGFBP5,COL3A1,LRP1,TOB1,CTDSPL2,LEMD3,FRZB,PSAP,DAPK1,TMEM64,SEMA3G,SEMA6D,ZNF366,WTIP,TBX18,WWC2,TLE1,RNF115,IGFBP3,IGFBP4,PODN,BICC1,IGFBP6,ARAP3
PC23 (positive contribution)	GO_NEGATIVE_REGULATION_OF_RESPONSE_TO_STIMULUS	4.38994	1.75412	LEF1,LTBP1,NCOR1,TULP3,C1orf187,PLAT,CCL2,SFRP4,HGF,THBS1,STK3,IGF2,CCND1,ANGPT1,ADA,GBP1,SFRP1,CAV2,DRD1,APC,HTT,CXCL12,HELB,RGS3,RGS6,NOS1,CTNNA2,FEZ1,UNC5B,SEMA7A,SLC9A3R1,IL33,CX3CL1,PLAU,CASQ2,DCN,MAPK8IP1,HMGCR,ARHGEF2,NMI,COL3A1,BGN,TGFB1I1,MASP1,SEMA3G,CD44,KANK2,PTGIS,TBX18,TLE2,IGFBP4,TNFSF10,AR
PC35 (negative contribution)	GO_REGULATION_OF_MULTI_ORGANISM_PROCESS	8.63407	3.51219	COBRA1,SNW1,TAF11,PML,EIF2AK2,STAT1,PVRL2,SMURF2,LGALS9,NOX5,RSAD2,B2M,BST2,FOXP1,ADAR,DDX58,TMEM173,IFIT1,TRIM21,IST1,ISG15,TRIB1,HERC5,TRIM25,ANKRD17,DDX60,OAS1,MX1,OAS3,IFITM1
PC1 (positive contribution)	GO_PROTEIN_LOCALIZATION	4.58253	1.47459	GSK3B,AKAP5,DIRAS1,BRAF,FGF13,PRKCZ,CDK5,HTR2A,G3BP2,KCNIP4,ATP1B1,HCN1,KCNB1,KCNB2,BAG4,NAPA,CLTC,AP2M1,PRICKLE1,GPR158,YWHAB,NETO1,GRIN2A,MAPK9,PRKCI,CNTNAP1,STXBP1,PAFAH1B1,EPB41L3,CNTNAP2,RAB3A,MYO5A,EHD3,ARL6,ATP6V1D,ATP6V0D1,SNX10,FGF9,ATP6V1H,ATP6V1A,ATP6V1E1,ATP6V1B2,ATP6V0A1,ATP6V1C1,ATP6AP1,ACCN1,STX1A,GLRB,FKBP1B,DLG3,KATNB1,SEH1L,DDX1,AP3M2,CADPS,STX1B,AP3B2,RPH3A,HK1,YWHAH,YWHAG,GDAP…
PC17 (positive contribution)	GO_CELLULAR_RESPONSE_TO_ENDOGENOUS_STIMULUS	4.19915	1.75461	NOTCH1,EP300,SMAD7,AHR,OGT,NCOA2,ID1,PDGFD,PDGFRB,NCOA3,BMP6,IRS1,IGF2,CAV1,ENG,CAV2,NR2F2,RAB14,CLEC3B,SMAD9,RAMP2,FMOD,IGFBP2,CASQ2,PRKDC,SPINT1,LEPR,COL1A1,ATP6V1G1,NR3C1,CEP57,RUVBL2,O3FAR1,SSTR1,NR2C2,IGFBP5,COL1A2,C7orf59,ABCG2,COL3A1,IPO5,TBC1D4,USF1,NR1D2,NR2F1,PTGFR,LTBP2,PAQR5,NR3C2,PGRMC2,RGMB
PC29 (negative contribution)	GO_CELLULAR_RESPONSE_TO_ENDOGENOUS_STIMULUS	3.9436	1.91317	RARB,PDGFD,CCL2,CTNNB1,KIT,ADCYAP1,UBC,SELS,CRH,CAMK2A,IL8,RAMP3,OXTR,IGF1,KAL1,PRKDC,SPINT1,TAF7,HDAC9,HDAC5,TADA3,MED24,PARP1,NUP62,O3FAR1,SST,HNRNPK,HSP90B1,COL5A2,AVPR1A,IPO5,APLP1,PDE4B,HAS1,TRIM24,GCNT2,PTGFR
PC5 (positive contribution)	GO_MRNA_METABOLIC_PROCESS	4.18177	2.06738	THOC1,NONO,APP,HNRNPK,HNRNPA2B1,SRSF5,SF3B1,MBNL2,DDX5,SF3B4,PABPN1,SFSWAP,SRSF7,SNRNP70,RBM5,SRSF1,XRN1,EXOSC10,PATL1,CHTOP,LUC7L,PRPF39,SF3A2,CIR1,PAN2,SRRM1,CPSF1,SRSF11,PNN,CLASRP,TRA2A,SRRM2,ZCCHC8
PC8 (positive contribution)	GO_MRNA_METABOLIC_PROCESS	4.20246	2.07246	SUPT5H,NONO,PCBP2,TFIP11,THOC2,SUPT6H,CNOT2,PAF1,SMG6,UPF2,RPL14,RPL5,RPL4,RPL23,SLU7,CIR1,EIF3E,UPF3B,SRSF11,SARNP,CTNNBL1,PRPF40A,AQR,RNF113A,SREK1,SNRNP35,DDX46,WBP4,DHX32,SNRNP200,CWC27,SSU72,CWC15
PC13 (positive contribution)	GO_MYELOID_CELL_ACTIVATION_INVOLVED_IN_IMMUNE_RESPONSE	8.69981	10.9741	FCER1G,SYK,TLR3,PIK3CG,CX3CR1,PYCARD,MILR1,HAVCR2,DOCK2,TYROBP,LAT2
PC23 (negative contribution)	GO_MYELOID_CELL_ACTIVATION_INVOLVED_IN_IMMUNE_RESPONSE	4.38243	7.18644	SYK,PIK3CG,CX3CR1,STXBP2,HAVCR2,DOCK2,TYROBP
PC1 (positive contribution)	GO_POSITIVE_REGULATION_OF_SYNAPTIC_TRANSMISSION	8.258	4.72238	GSK3B,BRAF,PRKCZ,SNCA,UNC13A,DNM1,NETO1,SLC8A3,SLC8A2,PLK2,GRIN2A,CHRNB2,PRKCE,SNAP25,SYT1,STX1A,SYNJ1,STX1B,NPTN,CLSTN3
PC29 (negative contribution)	GO_POSITIVE_REGULATION_OF_SYNAPTIC_TRANSMISSION	3.98365	4.32653	RELN,CCL2,ADCYAP1,PTK2B,CRH,MECP2,SHANK1,OXTR,CUX2,HNRNPK
PC17 (positive contribution)	GO_REGULATION_OF_INSULIN_LIKE_GROWTH_FACTOR_RECEPTOR_SIGNALING_PATHWAY	4.25364	10.8505	IGFBP2,IGFBP5,IGFBP3,IGFBP4,IGFBP6
PC1 (positive contribution)	GO_ION_HOMEOSTASIS	7.21866	2.40696	GNG3,PIK3CB,SNCA,HTR2A,ATP1A1,ATP1B1,SLC12A5,ATP1A3,SLC4A10,CACNB4,ATP2B2,CACNA2D1,SLC39A10,SLC9A6,SLC8A3,SLC8A2,NDFIP1,ATP6V1D,ATP6V0D1,ATP6V1H,ATP6V1A,SLC7A8,SLC22A17,ATP6V1E1,FABP3,ATP6V1B2,ATP2B1,ATP6V0A1,XK,PRKCE,ATP6V1C1,ATP6AP1,ANXA6,SLC4A8,ATP2B3,ATP13A2,CAMK2D,FKBP1B,NPTN,CCKBR,GOT1,HMOX2,MCHR1,SV2A
PC1 (negative contribution)	GO_EPITHELIAL_CELL_MORPHOGENESIS	3.93453	10.1923	SMO,SALL1,ARHGEF26,ROCK1,PALLD
PC13 (positive contribution)	GO_POSITIVE_REGULATION_OF_ERK1_AND_ERK2_CASCADE	4.55354	3.9023	DSTYK,CD74,ARRB1,CSF1R,HTR2A,C3,CCR1,PYCARD,LGALS9,GPR183,HAVCR2,TREM2,C17orf87
PC23 (positive contribution)	GO_POSITIVE_REGULATION_OF_ERK1_AND_ERK2_CASCADE	4.25114	3.91535	PDGFD,CCL2,MAPK3,ANGPT1,FGF1,EDNRA,SEMA7A,CX3CL1,HMGCR,NPNT,CD44,GLIPR2
PC1 (positive contribution)	GO_MEMBRANE_ORGANIZATION	5.79451	1.83739	MYH10,GSK3B,BRAF,PPP2CA,FGF13,PRKCZ,CDK5,SNCA,KCNIP4,ATP1B1,KCNB1,KCNB2,BAG4,NAPA,OPA1,GPR158,SYP,YWHAB,PRKCI,STXBP1,PAFAH1B1,EPB41L3,NDEL1,ATP8A2,CNTNAP2,MYO5A,EHD3,ARL6,ANO3,ATP9A,SNAP25,SYT1,STX1A,GLRB,DLG3,SEH1L,SYT16,SYT4,STX1B,SYT5,DOC2A,SYT13,RPH3A,YWHAH,YWHAG,GDAP1,PPP3R1,SEC23A,MAPK8,DNM1L,YWHAZ,NAPB,CALY,CNIH3,TRAPPC6B,NAPG,TOMM20,TSPAN5,SNAP91,D4S234E,HMP19,REEP1,DPP10,DPP6
PC68 (positive contribution)	GO_ORGANONITROGEN_COMPOUND_BIOSYNTHETIC_PROCESS	4.06263	1.91585	EIF2AK2,RPS27A,RPL36A,SLC35D1,SLC25A27,SLC26A2,SPHK1,RPS27,GSTP1,VCAN,HYAL1,B3GNT7,ACAN,AKD1,DGUOK,TRMT112,MRPL51,GATC,FAU,RPL11,RPS16,RPS3A,RPS21,RPS10,RPL24,RPS4X,RPS11,RPS2,RPS20,RPL35,RPL34,RPL7A,NT5E,UCK1,MOCS2,GPC2,SLC25A43,EEF1B2
PC8 (positive contribution)	GO_REGULATION_OF_CHROMOSOME_ORGANIZATION	4.69247	2.90329	SMAD4,ATRX,HMBOX1,WRAP53,RPS6KA5,SUPT6H,RTF1,PAF1,CCT7,NSMCE2,SETDB1,SMG6,HDAC8,SIN3A,GOLGA2,ANAPC11,ANAPC4,USP7,MUC1,C6orf89
PC13 (positive contribution)	GO_REGULATION_OF_CELL_ADHESION	3.99311	2.10683	SYK,PDPK1,CD4,PIK3R6,PIK3CG,CD74,NCKAP1L,CYLD,PTPN6,CD300A,CD86,HLA-DRB1,SEMA5A,EPHA7,PYCARD,RASAL3,VAV1,PTAFR,EBI3,LGALS9,TNFAIP8L2,HAVCR2,IL18,HLA-DRA,SASH3,APBB1IP,ST6GAL1,ARHGDIB,ARL2,PLEKHA2
PC17 (positive contribution)	GO_REGULATION_OF_CELL_ADHESION	5.43631	2.21953	NOTCH1,SMAD7,TPM1,SFRP2,TEK,FOXJ1,IGF2,PRNP,CAV1,ENG,CD46,TNFRSF14,CXCL12,LAMA2,EPHA3,ECM2,IGFBP2,CASP3,COL8A1,CYP1B1,PODXL,LDB1,LAMA3,ITGA4,NDNF,COL1A1,FLNA,JAG2,PPM1F,RCC2,DACT2,SPOCK2,NET1,ACTN4,CBLL1,PTPRG,FBLN2,ABI3BP
PC23 (negative contribution)	GO_REGULATION_OF_CELL_ADHESION	5.44477	2.38485	WNT5A,SERPINE1,PTPRJ,SYK,SDC4,CD4,C13orf15,PIK3CG,NCKAP1L,PRKCD,NLRP3,PTPN6,CD300A,EFNB2,CD86,TNR,RASAL3,VAV1,PTAFR,C10orf54,CARD11,TNFRSF13C,EBI3,CORO1A,TNFAIP8L2,HAVCR2,IL18,ZBTB16,SASH3,TMIGD2,PIEZO1,APBB1IP,SERPINF2
PC17 (positive contribution)	GO_POSITIVE_REGULATION_OF_TRANSCRIPTION_FROM_RNA_POLYMERASE_II_PROMOTER	4.79911	1.84933	NOTCH1,EP300,PROX1,SMAD7,ZFPM2,JAG1,SFRP2,FOXC1,AHR,OGT,NCOA2,GATA2,NCOA3,BMP6,FOXJ1,RFX3,MAPK14,ENG,SMAD9,MEF2A,NDN,NEUROD1,MET,LDB1,C19orf10,PRKDC,NOTCH3,CREBBP,TRIM28,PHF17,TBL1XR1,NR3C1,RUVBL2,MLL2,CRTC2,NFAT5,NR2C2,CNBP,ELL,USF1,MAF,ARNT,C10orf116,DDX17,ZNF746,EAPP,AKIRIN2,ZBTB38,KLF12,NFE2L1,MAML3
PC17 (positive contribution)	GO_EPITHELIAL_CELL_DIFFERENTIATION_INVOLVED_IN_KIDNEY_DEVELOPMENT	5.29318	9.40378	NOTCH1,JAG1,PROM1,FOXJ1,PODXL,CD34,ACTA2
PC23 (positive contribution)	GO_STEROL_BIOSYNTHETIC_PROCESS	10.196	12.641	INSIG1,HMGCR,NSDHL,HMGCS1,MSMO1,IDI1,MVD,CYP51A1,SQLE,C14orf1,DHCR24,CH25H
PC29 (positive contribution)	GO_STEROL_BIOSYNTHETIC_PROCESS	9.55937	11.132	PRKAG2,INSIG1,HMGCR,HMGCS1,MSMO1,FDFT1,IDI1,MVD,SC5DL,EBP,SQLE,C14orf1
PC13 (positive contribution)	GO_REGULATION_OF_PHAGOCYTOSIS	4.7337	5.87077	FCER1G,SYK,NCKAP1L,CD300A,C3,PYCARD,DOCK2,CYBA,HCK
PC1 (positive contribution)	GO_CELL_PROJECTION_ORGANIZATION	6.87198	1.93553	MYH10,GSK3B,NEFL,SLIT2,CDH13,EPHA4,PRKCZ,CDK5,PAK1,PAK3,SLC12A5,BAG4,ROBO2,STMN1,ATP2B2,DCLK1,SLC9A6,HPRT1,MCF2,MAP2,RASGRF1,PPP3CB,CHRNB2,CHL1,PLXNC1,FLRT3,ATCAY,NTNG1,MAPK9,SPTBN2,CNTNAP1,STXBP1,PAFAH1B1,EPB41L3,NDEL1,CNTN4,ATP8A2,CNTNAP2,FRY,PTPRO,CRMP1,TUBB3,ODZ2,C5orf13,NRXN3,CCK,EPHA5,CHN1,PLXNA4,UCHL1,RAB3A,B3GNT1,LPPR4,HERC1,SLITRK4,L1CAM,ATL1,APBB1,EHD3,ARL6,ATP6V1D,ATP6V0D1,KIF3A,SNX10,…
PC23 (negative contribution)	GO_REGULATION_OF_INFLAMMATORY_RESPONSE	4.47432	3.12313	WNT5A,PER1,SERPINE1,ADCYAP1,PIK3CG,PRKCD,NLRP3,CX3CR1,GPX1,TNFAIP8L2,IL18,LPL,TLR7,SETD6,TLR2,GPR77,C3AR1
PC13 (positive contribution)	GO_RESPONSE_TO_INTERFERON_GAMMA	6.38939	5.21846	TLR3,CD86,HLA-DRB1,PTAFR,LGALS9,HLA-DRA,IRF8,IRF5,IFI30,CIITA,HCK,CXCL16,FCGR1A,TRIM34
PC35 (negative contribution)	GO_RESPONSE_TO_INTERFERON_GAMMA	7.5347	6.46602	PML,STAT1,IRF1,LGALS9,B2M,BST2,TRIM21,TRIM22,OAS2,TRIM25,OAS1,IRF9,OAS3,IFITM1
PC1 (positive contribution)	GO_MICROTUBULE_BASED_MOVEMENT	4.26048	2.61254	NEFL,PRKCZ,AP2M1,OPA1,PAFAH1B1,NDEL1,UCHL1,KIF3A,KATNB1,AP3M2,SH3GL2,AP3B2,DYNC1LI1,DCTN1,KLC2,DYNC1I1,KLC1,KIFAP3,RAB6A,COPG,KIF17
PC1 (positive contribution)	GO_LOCOMOTORY_BEHAVIOR	9.31479	4.17799	EPHA4,SNCA,ATP1A3,SLC4A10,CACNB4,ATP2B2,DNM1,HPRT1,PPP3CB,CHRNB2,CHL1,PAFAH1B1,UCHL1,MYO5A,PRKCE,SNAP25,CACNA1B,GLRB,SCN1A,FGF12,GRM5,SEZ6,OXR1,APBA2,ADAM22,NEGR1
PC1 (positive contribution)	GO_SYNAPTIC_TRANSMISSION_GLUTAMATERGIC	4.72997	7.71322	CDK5,NAPA,UNC13A,CACNB4,CLSTN3,CDH8,CNIH3
PC13 (positive contribution)	GO_REGULATION_OF_SEQUENCE_SPECIFIC_DNA_BINDING_TRANSCRIPTION_FACTOR_ACTIVITY	4.35864	2.53299	SUFU,SYK,ITGB2,TLR3,MAPK1,ARRB1,CYLD,PPP3CA,PRKCB,NFAM1,RPS6KA5,PYCARD,LGALS9,HAVCR2,BTK,MTPN,PBX1,CYTL1,CMKLR1,NLRC4,TRIM14,HCK,TRIM34
PC35 (negative contribution)	GO_NEGATIVE_REGULATION_OF_MULTI_ORGANISM_PROCESS	7.58202	6.00416	PML,EIF2AK2,STAT1,RSAD2,BST2,ADAR,IFIT1,TRIM21,ISG15,TRIB1,TRIM25,OAS1,MX1,OAS3,IFITM1
PC1 (positive contribution)	GO_NEURON_DIFFERENTIATION	9.99797	2.24442	MEF2C,LMO4,MYH10,GSK3B,NEFL,SLIT2,EPHA4,PRKCZ,CDK5,PAK1,PAK3,HCN1,SLC12A5,THY1,NAPA,ROBO2,SLC4A10,STMN1,ATP2B2,DCLK1,SLC9A6,HPRT1,MCF2,MAP2,RASGRF1,PPP3CB,CHRNB2,CHL1,PLXNC1,FLRT3,ATCAY,NTNG1,GABRB3,MAPK9,SPTBN2,GABRB2,PRKCI,RET,CNTNAP1,STXBP1,PAFAH1B1,EPB41L3,OLFM3,NDEL1,CNTN4,ATP8A2,CNTNAP2,FRY,PTPRO,CRMP1,TUBB3,ODZ2,C5orf13,NRXN3,CCK,EPHA5,CHN1,PLXNA4,UCHL1,RAB3A,B3GNT1,OPCML,LPPR4,HERC1,SLITR…
PC29 (negative contribution)	GO_NEURON_DIFFERENTIATION	5.38468	2.20109	PROX1,SEMA3C,CSNK1E,RELN,DAB1,CTNNB1,ADCYAP1,ERBB4,PTK2B,CNGB1,NCAM1,CELSR3,DCX,SLITRK5,MECP2,MATN2,BTBD3,SHANK1,CNR1,BRSK1,PICK1,KIRREL3,SPON2,LAMB1,RND1,NEUROD1,PTPRF,SPRY3,FAT4,KAL1,HS6ST1,IL1RAPL1,HDAC9,HDAC5,DLX1,PLS3,NNAT,PHLDA1
PC13 (positive contribution)	GO_ACTIVATION_OF_INNATE_IMMUNE_RESPONSE	11.9355	5.29387	FCER1G,SYK,ITGB2,TLR6,PDPK1,TLR3,CYLD,CD86,PLCG2,RPS6KA5,PYCARD,LGALS9,HAVCR2,BTK,TLR7,CLEC7A,TLR1,TMEM173,CTSS,NLRC4,IKBKE,HCK,TLR5,PIK3AP1,CNPY3,UNC93B1,ITGAM
PC23 (negative contribution)	GO_ACTIVATION_OF_INNATE_IMMUNE_RESPONSE	6.92639	4.03533	SYK,ITGB2,TLR6,PRKCD,CD86,PSME4,CARD11,HAVCR2,BTK,TLR7,CLEC7A,TLR1,CLEC4E,IRAK3,TLR2,NLRC4,TLR5,CNPY3,UNC93B1,ITGAM
PC1 (positive contribution)	GO_ATP_HYDROLYSIS_COUPLED_TRANSMEMBRANE_TRANSPORT	8.00564	9.09058	ATP1A1,ATP1B1,ATP1A3,ATP6V0D1,ATP6V1H,ATP6V1A,ATP6V1E1,ATP6V1B2,ATP6V0A1,ATP6V1C1,ATP6AP1
PC23 (positive contribution)	GO_POSITIVE_REGULATION_OF_DEVELOPMENTAL_PROCESS	4.54098	1.85731	LEF1,HES1,ADAMTS1,PDGFD,SFRP4,HGF,PDE5A,THBS1,STK3,CCND1,FGF1,ADA,SFRP1,HTT,EDNRA,CXCL12,EPHB1,CTNNA2,FEZ1,GFAP,SCN1B,SEMA7A,COBL,EHD2,ZEB1,CX3CL1,CYP1B1,FN1,FAM20C,VEGFC,PRKD1,SRPX2,PGF,SPHK1,DCN,HMGCR,TGFB1I1,NPNT,RARRES2,ZBTB7C,F3,SEPT7,PTGIS,GLIPR2,IFITM1,AR,THBS2
PC29 (negative contribution)	GO_POSITIVE_REGULATION_OF_DEVELOPMENTAL_PROCESS	5.08478	1.99957	RARB,PROX1,CITED2,SFRP2,RELN,DAB1,PDGFD,ALOX15B,CTNNB1,KITLG,KIT,ADCYAP1,THBS1,ERBB4,CSF1,PTK2B,KIAA0748,IL8,SLITRK5,MECP2,SHANK1,OXTR,CUX2,IGF1,CNR1,NEUROD1,ZBTB16,SOCS5,CYP1B1,PRKDC,SPINT1,MYLK3,IL1RAPL1,LPL,HDAC9,HNRNPK,MTDH,GCNT2,LRRTM3,PPIB,OLFM4,TCF4,CYB5D2,CBLN2
PC13 (positive contribution)	GO_RESPONSE_TO_BIOTIC_STIMULUS	5.34995	2.19959	FCER1G,SYK,TLR6,TLR3,CD4,MAPK1,CCR5,CD86,HLA-DRB1,PLCG2,CX3CR1,PYCARD,PTAFR,LGALS9,HAVCR2,IL18,TLR7,CLEC7A,TLR1,OPRK1,IRF8,IRF5,TREM2,TMEM173,EEF1G,NLRC4,IKBKE,APOBEC3C,HCK,GUCY1A3,TLR5,PLAC8,CXCL16,UNC93B1,TRIM34,GMIP,IL10RA,LYZ
PC23 (negative contribution)	GO_RESPONSE_TO_BIOTIC_STIMULUS	7.84244	2.56133	WNT5A,SERPINE1,NGFR,SYK,TLR6,CD4,SLC11A1,PRKCD,NLRP3,CD86,MRC1,CX3CR1,GPX1,PTAFR,HAVCR2,IL18,TMF1,APAF1,TLR7,CLEC7A,TLR1,CLEC4E,HMGB2,IRAK3,GJB6,IRF8,TLR2,IRF5,TREM2,PDK4,VGF,DDIT4,NLRC4,SERPINB9,SAMHD1,ZNF189,TLR5,POLR3E,CXCL16,UNC93B1,IFNGR1,GMIP,IL10RA
PC35 (negative contribution)	GO_RESPONSE_TO_BIOTIC_STIMULUS	12.6999	3.37094	PML,TNFRSF11A,EIF2AK2,NOD2,ADAM17,STAT1,TNFRSF14,IRF1,LGALS9,PRF1,RSAD2,TLR7,B2M,BST2,FOXP1,CPS1,ADAR,DDX58,POLR3G,IFIH1,TMEM173,IFIT1,CMPK2,TRIM22,IST1,ISG15,TRIB1,IFIT2,NLRC5,CREBZF,HERC5,OAS2,TRIM25,ANKRD17,DDX60,OAS1,IRF9,IFIT5,MX1,MX2,OAS3,IFI44L,IFITM1,IFIT3,OPTN,PTGES,IFI44
PC1 (positive contribution)	GO_HYDROGEN_TRANSPORT	4.12203	3.15541	ATP1A1,ATP1A3,SLC4A10,SLC9A6,ATP6V1D,ATP6V0D1,ATP6V1H,ATP6V1A,ATP6V1E1,SLC2A13,ATP6V1B2,ATP6V0A1,ATP6V1C1,ATP6AP1,SLC25A14
PC1 (positive contribution)	GO_CELL_MORPHOGENESIS_INVOLVED_IN_NEURON_DIFFERENTIATION	11.2101	3.21181	MEF2C,MYH10,GSK3B,SLIT2,EPHA4,CDK5,PAK1,PAK3,ROBO2,STMN1,ATP2B2,DCLK1,SLC9A6,HPRT1,MAP2,PPP3CB,CHRNB2,CHL1,PLXNC1,FLRT3,NTNG1,SPTBN2,STXBP1,PAFAH1B1,NDEL1,CNTN4,ATP8A2,PTPRO,CRMP1,TUBB3,ODZ2,NRXN3,CCK,EPHA5,CHN1,PLXNA4,UCHL1,RAB3A,B3GNT1,LPPR4,SLITRK4,L1CAM,ATL1,APBB1
PC23 (positive contribution)	GO_CELL_MORPHOGENESIS_INVOLVED_IN_NEURON_DIFFERENTIATION	4.72869	2.67508	HES1,PLXND1,C1orf187,MAPK3,CXCL12,EPHB1,CTNNA2,MATN2,FEZ1,FMOD,SCN1B,ECM2,SPTAN1,LRRC55,UNC5B,SEMA7A,SLC9A3R1,RPS6KA5,ENAH,COBL,DPYSL5,LUM,OGN
PC1 (positive contribution)	GO_CELLULAR_CHEMICAL_HOMEOSTASIS	6.81325	2.35783	STAR,GNG3,PIK3CB,HTR2A,ATP1A1,ATP1B1,SLC12A5,KCNB1,ATP1A3,SERPINF1,SLC4A10,CACNB4,ATP2B2,CACNA2D1,SLC39A10,SLC8A3,SLC8A2,NDFIP1,ATP6V1D,ATP6V0D1,ATP6V1H,ATP6V1A,SLC22A17,ATP6V1E1,ATP6V1B2,ATP2B1,ATP6V0A1,XK,PRKCE,ATP6V1C1,ANXA6,SLC4A8,ATP2B3,ATP13A2,CAMK2D,FKBP1B,HK1,NPTN,CCKBR,NME1,HMOX2,MCHR1,SV2A
PC1 (positive contribution)	GO_POSITIVE_REGULATION_OF_CELL_DEVELOPMENT	7.16864	2.42684	MEF2C,STAR,GSK3B,NEFL,SLIT2,AKAP5,EPHA4,BRAF,PAK3,SERPINF1,PTPN5,ROBO2,UNC13A,OPA1,MAPK9,PRKCI,RET,PAFAH1B1,NDEL1,ATP8A2,L1CAM,APBB1,ATP6AP1,SYT1,FKBP1B,LPPR5,BCL11A,STMN2,KATNB1,NAP1L2,SYT4,NDRG4,NPTN,BHLHB9,SEZ6,PIN1,NME1,UBE2V2,PRPF19,RUFY3,ENC1,CDKL5,NEGR1
PC1 (negative contribution)	GO_TRANSMEMBRANE_RECEPTOR_PROTEIN_TYROSINE_KINASE_SIGNALING_PATHWAY	3.97902	2.74977	SGPL1,ABL1,RHOA,DDR2,PAK2,CSF1,MAPKAPK2,FYN,YES1,WASF2,FOXO1,ATP6V0E1,ROCK1,EPS8,ERBB2IP,CPNE3,DOCK1,SS18
PC68 (positive contribution)	GO_NUCLEAR_TRANSCRIBED_MRNA_CATABOLIC_PROCESS_NONSENSE_MEDIATED_DECAY	9.33383	6.78156	RPS27A,RPL36A,RPS27,FAU,RPL11,RPS16,RPS3A,RPS21,RPS10,RPL24,RPS4X,RPS11,RPS2,RPS20,RPL35,RPL34,RPL7A
PC1 (positive contribution)	GO_POSITIVE_REGULATION_OF_TRANSPORT	4.91172	1.78471	GSK3B,AKAP5,PRKCZ,CALM1,CALM3,CDK5,SNCA,FBXW7,KCNC2,ATP1B1,KCNB1,THY1,POLR3A,PTPN5,ELMOD1,GLS2,EPT1,UNC13A,ATP2B2,CACNA2D1,FGF14,PLCB1,DNM1,YWHAB,PPP3CB,CHRNB2,MAPK9,PRKCI,STXBP1,ATP8A2,CCK,RAB3A,APBB1,PRKCE,ATP6AP1,SYT1,SLC30A3,ATP13A2,STX1A,SYNJ1,STX1B,FGF12,CHRM1,YWHAH,YWHAG,OXCT1,PPP3R1,CCDC165,MAPK8,DNM1L,YWHAZ,RUFY3,RAB27B,CALY,STXBP5L,STXBP5,VSNL1,DPP6
PC13 (positive contribution)	GO_POSITIVE_REGULATION_OF_TRANSPORT	4.61872	1.93957	FCER1G,SYK,PDPK1,TLR3,CD4,ODZ1,TGFBR1,NCKAP1L,ARRB1,CSF1R,KCNE3,VPS4B,P2RY12,PPP3CA,HLA-DRB1,RNASE2,ATG13,ITGAX,C3,CCR1,PLCG2,STIM1,AMIGO1,SEMA5A,PYCARD,PTAFR,LGALS9,HAVCR2,IL18,SCN3B,ATP8A1,SCN4B,SCIN,DOCK2,TLR7,OPRK1,CYBA,TMEM173,SPPL3,CTSS,HCLS1,SGIP1,FAM115A
PC17 (positive contribution)	GO_REGULATION_OF_CELLULAR_COMPONENT_MOVEMENT	9.9082	2.50865	NOTCH1,PROX1,SMAD7,GJA5,JAG1,TPM1,SFRP2,PKP2,TEK,RELN,PDGFD,PDGFRB,KITLG,KIAA1199,MAPK14,CDKN1B,EDN3,ADAM17,NOV,CAV1,SPARC,ENG,STRAP,NR2F2,LAMP1,TNFRSF14,CXCL12,LAMA2,NRP2,MET,COL18A1,CYP1B1,PODXL,LDB1,SEMA4C,TIE1,LAMA3,ITGA4,COL1A1,FLNA,GPR124,JAG2,PPM1F,RCC2,IGFBP5,COL3A1,LRP1,SEMA3G,SEMA6D,ACTN4,C16orf80,CBLL1,IGFBP3,PODN,SYNE2,ARAP3,PTPRG
PC23 (positive contribution)	GO_REGULATION_OF_CELLULAR_COMPONENT_MOVEMENT	6.10393	2.30075	LEF1,PLXND1,PDGFD,CCL2,HGF,KIAA1199,ACE,THBS1,ANGPT1,FGF1,ADA,SFRP1,DRD1,APC,EDNRA,CXCL12,SEMA7A,SLC9A3R1,CYGB,IL33,CX3CL1,CYP1B1,FN1,PLAU,VEGFC,PRKD1,SRPX2,PDPN,P2RY6,SPHK1,DCN,DDX58,COL3A1,RARRES2,SEMA3G,F3,SCRT1,GLIPR2,IFITM1,LAMA4
PC29 (negative contribution)	GO_REGULATION_OF_CELLULAR_COMPONENT_MOVEMENT	5.06036	2.24899	PROX1,SEMA3C,CITED2,SFRP2,RELN,PDGFD,CCL2,ALOX15B,KITLG,KIT,THBS1,ERBB4,CSF1,PTK2B,KCNJ2,SPARC,GSN,IL8,IGF1,LAMB1,MET,MTA2,CYP1B1,HDAC9,HDAC5,SST,PDE4B,SEMA6D,HAS1,GCNT2,DOCK4,CXCL1,OLFM4,SCAI
PC5 (positive contribution)	GO_PERIPHERAL_NERVOUS_SYSTEM_DEVELOPMENT	3.89345	5.23457	ERBB3,UGT8,NFASC,HAPLN2,FA2H,HNRNPK,SOX10,SH3TC2
PC23 (negative contribution)	GO_POSITIVE_REGULATION_OF_ALPHA_BETA_T_CELL_DIFFERENTIATION	3.92969	7.47976	SYK,NCKAP1L,NLRP3,CD86,ZBTB16,SASH3
PC1 (negative contribution)	GO_CELL_CELL_JUNCTION_ASSEMBLY	5.40496	8.55485	ITGB1,RHOA,CTNNA1,PARD3,RAB13,TJP1,TLN1,PKN2
PC31 (negative contribution)	GO_REGULATION_OF_EXTENT_OF_CELL_GROWTH	4.79563	4.42752	DCC,DPYSL2,VEGFA,ADNP,SEMA3A,DSCAM,NRCAM,PAFAH1B1,SEMA4C,SEMA3E,BMPR2,SEMA3D
PC1 (negative contribution)	GO_ACTIN_FILAMENT_ORGANIZATION	3.90504	4.26345	ABL1,ITGB1,RHOA,ITGB5,CTNNA1,NEBL,INPPL1,EPS8,PREX1,SWAP70
PC8 (negative contribution)	GO_PROTEIN_REFOLDING	4.30084	11.4631	PTGES3,HSPD1,HSPA8,DNAJB1,ST13
PC13 (positive contribution)	GO_REGULATION_OF_LEUKOCYTE_DEGRANULATION	5.20434	7.75314	FCER1G,SYK,PDPK1,CD300A,PTAFR,LGALS9,PRAM1,CD84
PC1 (positive contribution)	GO_NEURON_PROJECTION_GUIDANCE	4.26684	2.69066	MYH10,SLIT2,EPHA4,CDK5,ROBO2,CHL1,PLXNC1,FLRT3,SPTBN2,CNTN4,PTPRO,CRMP1,TUBB3,ODZ2,NRXN3,EPHA5,CHN1,PLXNA4,B3GNT1,L1CAM
PC23 (positive contribution)	GO_NEURON_PROJECTION_GUIDANCE	4.15447	3.21537	PLXND1,C1orf187,MAPK3,CXCL12,EPHB1,MATN2,FEZ1,FMOD,SCN1B,SPTAN1,UNC5B,RPS6KA5,ENAH,DPYSL5,OGN
PC35 (negative contribution)	GO_REGULATION_OF_INTERLEUKIN_1_SECRETION	4.06784	10.5073	PML,TRIM16,NOD2,LGALS9,FOXP1
PC1 (positive contribution)	GO_REGULATION_OF_TRANSPORT	14.2559	2.00733	MEF2C,GSK3B,AKAP5,CDH13,BRAF,PRKCZ,CALM1,CALM3,CDK5,PIK3CB,SNCA,FBXW7,HTR2A,G3BP2,KCNV1,ATP1A1,KCNIP4,KCNH1,KCNC2,ATP1B1,KCNJ3,KCNQ3,HCN1,KCNQ5,KCNB1,KCNB2,KCNS2,KCNAB1,THY1,INPP5F,POLR3A,PTPN5,BAG4,ELMOD1,GLS2,EPT1,NAPA,CACNB1,UNC13A,CACNB4,ATP2B2,CACNA2D1,FGF14,PLCB1,DNM1,YWHAB,RASGRF1,GRM7,PPP3CB,CHRNB2,MAPK9,PRKCI,STXBP1,NDEL1,ATP8A2,CCK,EPHA5,RAB3A,APBB1,MYO5A,NDFIP1,CACNG3,SCN2A,CACNA1E,VDA…
PC13 (positive contribution)	GO_REGULATION_OF_TRANSPORT	8.52492	1.92306	SUFU,FCER1G,SYK,TLR6,PDPK1,PPP1R9A,TLR3,CD4,ODZ1,TGFBR1,PIK3CG,CD74,NCKAP1L,MAPK1,ARRB1,CSF1R,HTR2A,AKAP1,CYLD,KCNA4,KCNE3,VPS4B,P2RY12,PTPN6,CD300A,PPP3CA,HLA-DRB1,RNASE2,ATG13,ITGAX,C3,CACNG2,SVIP,CCR1,PLCG2,STIM1,PRKCB,PTGS1,AMIGO1,SEMA5A,PYCARD,PTAFR,LGALS9,HAVCR2,IL18,PRAM1,CD84,CYBB,SCN2A,APOC2,UCP2,SLC8A1,ITPR1,APOC1,SCN3B,SCN2B,ATP8A1,SCN4B,SCIN,SYT6,DOCK2,LCP1,TLR7,TLR1,CHMP3,NUP62,PCLO,…
PC23 (negative contribution)	GO_NEGATIVE_REGULATION_OF_IMMUNE_RESPONSE	3.94543	4.25678	ADCYAP1,PTPN6,CD300A,ARRB2,GPX1,C10orf54,HAVCR2,CD84,IRAK3,SERPINB9
PC13 (positive contribution)	GO_REGULATION_OF_IMMUNE_EFFECTOR_PROCESS	6.40074	2.99294	FCER1G,SYK,PDPK1,TLR3,CD4,PIK3R6,CD74,PTPN6,CD300A,CD86,C3,VAV1,PTAFR,LGALS9,HAVCR2,PRAM1,BTK,SASH3,CD84,DOCK2,WAS,TMEM173,AP1B1,C3AR1,PUM1,HCK,GMIP
PC23 (negative contribution)	GO_REGULATION_OF_IMMUNE_EFFECTOR_PROCESS	6.64777	3.0799	WNT5A,SYK,CD4,NLRP3,PTPN6,CD300A,CD86,ARRB2,VAV1,PTAFR,C10orf54,STXBP2,HAVCR2,PRAM1,BTK,SASH3,CD84,DOCK2,WAS,IRAK3,PDK4,AP1B1,GPR77,C3AR1,SERPINB9,ZNF189,GMIP
PC1 (positive contribution)	GO_CALCIUM_ION_TRANSMEMBRANE_TRANSPORT	4.5321	3.12202	HTR2A,CACNB1,CACNB4,ATP2B2,CACNA2D1,GRM7,SLC8A3,SLC8A2,GRIN2A,CACNG3,CACNA1E,ATP2B1,CACNG8,PRKCE,CACNA1B,ATP2B3,FKBP1B
PC1 (positive contribution)	GO_CENTRAL_NERVOUS_SYSTEM_NEURON_DEVELOPMENT	4.72598	4.27193	SLIT2,EPHA4,CDK5,ROBO2,SLC4A10,DCLK1,HPRT1,MAP2,CHRNB2,PAFAH1B1,NDEL1,PLXNA4
PC1 (positive contribution)	GO_EXOCYTOSIS	5.54844	2.58096	MYH10,CALM1,CALM3,CDK5,PAK1,KCNB1,UNC13A,PPP3CB,STXBP1,RAB3A,MYO5A,SNAP25,SYT1,STX1A,SYNJ1,CADPS,SYT16,SYT4,STX1B,SYT5,DOC2A,SYT13,RPH3A,STXBP5L,STXBP5,ARHGAP44,FAM3C,SCAMP1,TUBA4A
PC17 (positive contribution)	GO_NEGATIVE_REGULATION_OF_OSTEOBLAST_DIFFERENTIATION	3.88855	5.98423	NOTCH1,ID3,ID1,AXIN2,IGFBP5,TOB1,TMEM64
PC35 (positive contribution)	GO_REGULATION_OF_MUSCLE_SYSTEM_PROCESS	4.45605	3.24534	GJA5,DSP,TPM1,PLCE1,PAWR,HDAC4,RPS6KB1,CTTN,NOL3,SRL,IGFBP5,NPNT,HRC,CNN1,MYL9,PPP1R12B
PC1 (positive contribution)	GO_NEUROMUSCULAR_PROCESS	4.57194	3.85661	MYH10,NEFL,KCNH1,ATP2B2,GRIN2A,CNTNAP1,PAFAH1B1,ATP8A2,UCHL1,HERC1,GLRB,SCN1A,FGF12
PC13 (positive contribution)	GO_IMMUNE_RESPONSE_REGULATING_CELL_SURFACE_RECEPTOR_SIGNALING_PATHWAY	10.1393	4.16814	FCER1G,SYK,PDPK1,CD4,NCKAP1L,MAPK1,PTPN6,PPP3CA,HLA-DRB1,PLCG2,PRKCB,NFAM1,RPS6KA5,VAV1,MNDA,BTK,HLA-DRA,CLEC7A,WAS,LAT2,SPPL3,C3AR1,HCK,FCGR1A,CYFIP2,C1orf38,FYB,FCGR2A,FCGR3A
PC13 (positive contribution)	GO_RESPONSE_TO_CYTOKINE	5.30049	2.27869	TLR3,CD74,MAPK1,CSF1R,CCR5,SELPLG,CD86,HLA-DRB1,CCR1,CX3CR1,RPS6KA5,PYCARD,PTAFR,EBI3,LGALS9,HLA-DRA,CSF3R,IRF8,CEBPA,IRF5,CYBA,TMEM173,IFI30,CMKLR1,IKBKE,HCLS1,CIITA,KLHL20,HCK,CXCL16,FCGR1A,TRIM34,LRRC4C,CSF2RA,IL10RA
PC35 (negative contribution)	GO_RESPONSE_TO_CYTOKINE	8.56586	2.9848	PML,TNFRSF11A,EIF2AK2,ADAM17,PSMD10,RC3H1,STAT1,TNFRSF14,IRF1,LGALS9,TNFSF13B,XAF1,RSAD2,EGR1,B2M,BST2,MTHFR,IFI6,ADAR,TMEM173,IFIT1,TRIM21,TRIM22,ISG15,IFIT2,OAS2,TRIM25,OAS1,IRF9,MX1,IFI35,MX2,IL2RG,OAS3,IFITM1,IFIT3,PTGES
PC1 (positive contribution)	GO_REGULATION_OF_CARDIAC_CONDUCTION	6.16413	5.27746	CALM1,CALM3,ATP1A1,ATP1B1,ATP1A3,ATP2B2,SLC8A3,SLC8A2,ATP2B1,ATP2B3,CAMK2D,FKBP1B,FXYD6
PC5 (positive contribution)	GO_SPLICEOSOMAL_COMPLEX_ASSEMBLY	4.07456	5.54248	SRSF5,SF3B1,SFSWAP,RBM5,SRSF1,LUC7L,PRPF39,SF3A2
PC13 (positive contribution)	GO_REGULATION_OF_INTERLEUKIN_6_PRODUCTION	5.6828	5.35579	FCER1G,TLR6,TLR3,NCKAP1L,ARRB1,PYCARD,PTAFR,LGALS9,HAVCR2,TLR7,TLR1,CYBA
PC23 (negative contribution)	GO_REGULATION_OF_INTERLEUKIN_6_PRODUCTION	6.66726	5.97069	WNT5A,TLR6,ADCYAP1,NCKAP1L,ARRB1,ARRB2,PTAFR,HAVCR2,TLR7,TLR1,IRAK3,TLR2,GPR77
PC13 (positive contribution)	GO_FATTY_ACID_DERIVATIVE_BIOSYNTHETIC_PROCESS	4.68117	7.91467	SYK,CD74,PTGS1,ALOX5,HPGDS,TBXAS1,ALOX5AP
PC1 (positive contribution)	GO_GLUTAMATE_RECEPTOR_SIGNALING_PATHWAY	4.58115	5.48044	KCNB1,ATP1A3,PLCB1,GRM7,GRIN2A,GRIA3,GRIA4,GRIN2B,GRM5
PC23 (positive contribution)	GO_STEROL_METABOLIC_PROCESS	8.44638	6.34315	LDLR,SREBF2,CYP1B1,LCAT,INSIG1,HMGCR,NSDHL,HMGCS1,MSMO1,IDI1,MVD,CYP51A1,SQLE,C14orf1,DHCR24,CH25H
PC29 (positive contribution)	GO_STEROL_METABOLIC_PROCESS	7.66506	5.58597	PRKAG2,SREBF2,INSIG1,HMGCR,CEBPA,HMGCS1,MSMO1,FDFT1,IDI1,MVD,SC5DL,EBP,SQLE,C14orf1,PTCHD2,CUBN
PC17 (positive contribution)	GO_POSITIVE_REGULATION_OF_ENDOTHELIAL_CELL_PROLIFERATION	4.35763	4.70189	PROX1,TEK,BMP6,CAV1,CAV2,CXCL12,NRP2,C19orf10,EGFL7,ARNT
PC35 (negative contribution)	GO_REGULATION_OF_VIRAL_GENOME_REPLICATION	5.80547	6.89003	EIF2AK2,RSAD2,BST2,ADAR,IFIT1,ISG15,OAS1,MX1,OAS3,IFITM1
PC29 (negative contribution)	GO_REGULATION_OF_STAT_CASCADE	4.51706	4.98824	DAB1,KIT,ERBB4,PTK2B,IGF1,NEUROD1,SOCS5,CYP1B1,LRRTM4,LRRTM3
PC1 (positive contribution)	GO_REGULATION_OF_ION_TRANSPORT	10.3165	2.65295	MEF2C,AKAP5,CALM1,CALM3,SNCA,HTR2A,KCNV1,ATP1A1,KCNIP4,KCNH1,KCNC2,ATP1B1,KCNJ3,KCNQ3,HCN1,KCNQ5,KCNB1,KCNB2,KCNS2,KCNAB1,THY1,CACNB1,CACNB4,ATP2B2,CACNA2D1,FGF14,RASGRF1,GRM7,CHRNB2,MAPK9,ATP8A2,CCK,MYO5A,CACNG3,SCN2A,CACNA1E,VDAC3,CACNG8,PRKCE,CACNA1B,ACCN1,SCN8A,CAMK2D,FKBP1B,SCN1A,FGF12,CHRM1,YWHAH,GNB5,PTPN3,CNIH3,DPP10,DPP6,TSPAN13
PC23 (positive contribution)	GO_REGULATION_OF_ION_TRANSPORT	5.30018	2.42666	NCOR1,CCL2,SFRP4,KIAA1199,MAP2K6,THBS1,KCNJ8,KCNJ9,KCNC4,KCNH4,KCNA6,KCNH5,KCNQ4,DRD1,CACNB3,HTT,EDNRA,CXCL12,NOS1,JPH3,SCN1B,SLC9A3R1,CASQ2,PRKD1,CACNA1I,CACNA1G,SCN4B,SLC38A3,MAOB,PIRT,PACSIN3
PC13 (positive contribution)	GO_INTEGRIN_MEDIATED_SIGNALING_PATHWAY	5.05452	5.11123	FCER1G,SYK,ITGB2,ITGAX,PLEK,VAV1,PRAM1,TYROBP,ITGAL,HCK,ITGAM
PC35 (negative contribution)	GO_NEGATIVE_REGULATION_OF_VIRAL_GENOME_REPLICATION	7.87488	11.0603	EIF2AK2,RSAD2,BST2,ADAR,IFIT1,ISG15,OAS1,MX1,OAS3,IFITM1
PC17 (positive contribution)	GO_ANGIOGENESIS	8.30111	3.38536	NOTCH1,GJA5,JAG1,SFRP2,TEK,ID1,PDGFRB,MAPK14,NOV,SLC12A6,CAV1,ENG,RAMP2,HS6ST1,NRP2,COL18A1,COL8A1,MFGE8,CYP1B1,C19orf10,TIE1,PTPRB,CD34,NOTCH3,NDNF,THSD7A,EGFL7,LEPR,HSPG2,GPR124
PC23 (positive contribution)	GO_ANGIOGENESIS	5.89162	3.24452	LEF1,PLXND1,CCL2,THBS1,ANGPT1,FGF1,COL4A1,EDNRA,EPHB1,UNC5B,CX3CL1,CYP1B1,FN1,PLAU,PLCD3,VEGFC,NOTCH3,PRKD1,COL15A1,ECSCR,SRPX2,PGF
PC17 (positive contribution)	GO_EPITHELIAL_CELL_DIFFERENTIATION	5.41385	2.45661	NOTCH1,PROX1,JAG1,ID3,ID1,PROM1,BMP6,FOXJ1,RFX3,EDN3,ENG,NR2F2,SEC24B,CLIC5,NEUROD1,MET,COL18A1,RAB1B,CASP3,PODXL,CD34,JAG2,NUMA1,DACT2,MAF,ACTA2,EXPH5,FRMD6,PLS3,PSAP,TAGLN
PC1 (positive contribution)	GO_MODULATION_OF_SYNAPTIC_TRANSMISSION	14.3094	3.84238	MEF2C,STAR,GSK3B,BRAF,PRKCZ,CDK5,SNCA,HTR2A,KCNB1,PTPN5,NAPA,UNC13A,ATP2B2,FGF14,PLCL2,DNM1,SYP,RASGRF1,GRM7,NETO1,SLC8A3,SLC8A2,PLK2,GRIN2A,PPP3CB,CHRNB2,STXBP1,CNTN4,RAB3A,CACNG3,CACNG8,PRKCE,SNAP25,SYT1,STX1A,SYNJ1,PFN2,STX1B,DGKI,GRM5,NPTN,YWHAH,YWHAG,CLSTN3,CNIH3
PC29 (negative contribution)	GO_MODULATION_OF_SYNAPTIC_TRANSMISSION	4.61963	2.97269	RELN,CCL2,KIT,ADCYAP1,PTK2B,NCAM1,CRH,CAMK2A,MECP2,SHANK1,OXTR,CUX2,CNR1,PICK1,CPLX3,HNRNPK,VGF,LZTS1,SIPA1L1
PC35 (positive contribution)	GO_RNA_CATABOLIC_PROCESS	3.9591	2.73826	THRAP3,RPL22,RPL8,EIF4B,DROSHA,EXOSC2,RPL27,RPL5,RPS15A,RPL12,RPS17,RPS4X,RPL27A,RPS8,RPL35,EIF3E,RNASEH1,ZCCHC6
PC68 (positive contribution)	GO_RNA_CATABOLIC_PROCESS	5.97823	3.8612	RPS27A,RPL36A,RPS27,DIS3,FAU,RPL11,RPS16,RPS3A,RPS21,RPS10,RPL24,RPS4X,RPS11,RPS2,RPS20,RPL35,RPL34,RPL7A
PC1 (negative contribution)	GO_REGULATION_OF_CELL_SHAPE	4.71242	5.30331	RDX,FYN,PLXNB1,GNA13,EPS8,GNA12,MYO10,MKLN1,RHOJ,CDC42EP4
PC1 (positive contribution)	GO_ORGANELLE_LOCALIZATION	9.10158	2.77424	MYH10,NEFL,PRKCZ,CDK5,SNCA,NAPA,UNC13A,OPA1,ATCAY,PAFAH1B1,NDEL1,UCHL1,RAB3A,MYO5A,ARL6,KIF3A,ATP6AP1,SNAP25,SYT1,STX1A,SYNJ1,KATNB1,SEH1L,AP3M2,CADPS,SYT16,SYT4,STX1B,SYT5,SH3GL2,AP3B2,DOC2A,SYT13,RPH3A,DCTN1,DYNC1I1,KIFAP3,SEC23A,YWHAZ,RAB27B,RAB6A,CNIH3,TRAPPC6B,COPG
PC17 (positive contribution)	GO_CELL_DEVELOPMENT	4.79573	1.67543	NOTCH1,EP300,PROX1,JAG1,TPM1,SFRP2,TEK,FOXC1,ID1,RELN,GATA2,C1orf187,PDGFRB,KITLG,BMP6,FOXJ1,RFX3,EDN3,ENG,CAV2,SEC24B,CXCL12,RAMP2,MEF2A,BTBD3,UNK,B3GNT2,FMOD,LAMA2,EPHA3,ECM2,CLIC5,OMD,NDN,NEUROD1,ANKS1A,FAT4,CUL4B,HS6ST1,NRP2,OGN,MET,COL18A1,RAB1B,CASP3,PODXL,SEMA4C,CASQ2,OBSCN,PRKDC,ITGA4,MFSD2A,JAG2,TRIM28,CEP57,MLL2,LAMC3,DACT2,MAF,LSR,ACTA2,EXPH5,FRMD6,SEMA3G,SEMA6D,PAQR5,MXRA8,FLNC
PC29 (negative contribution)	GO_TELENCEPHALON_DEVELOPMENT	5.84647	3.77822	RARB,PROX1,RELN,DAB1,CTNNB1,ERBB4,DCX,SLITRK5,BTBD3,OXTR,KIRREL3,LAMB1,NEUROD1,FAT4,NEUROD6,HNRNPK,AVPR1A,DLX1
PC1 (positive contribution)	GO_CLATHRIN_MEDIATED_ENDOCYTOSIS	4.89409	5.95019	CDK5,SNCA,INPP5F,AP2M1,DNM1,SYT1,SYNJ1,SYT5,SH3GL2
PC31 (negative contribution)	GO_CAMERA_TYPE_EYE_MORPHOGENESIS	4.0897	4.42752	RORB,NF1,IFT122,VEGFA,CTNNB1,SHROOM2,EPHB1,DSCAM,ALDH1A3,KDM2B
PC13 (positive contribution)	GO_POSITIVE_REGULATION_OF_IMMUNE_RESPONSE	23.014	4.87013	FCER1G,SYK,ITGB2,TLR6,PDPK1,TLR3,CD4,CD74,NCKAP1L,MAPK1,CYLD,PTPN6,CD86,HLA-DRB1,C3,PLCG2,PRKCB,NFAM1,RPS6KA5,PYCARD,VAV1,PTAFR,MNDA,LGALS9,HAVCR2,BTK,HLA-DRA,SASH3,MMP2,SKAP2,TLR7,CLEC7A,WAS,TLR1,LAT2,TMEM173,SPPL3,CTSS,C3AR1,VSIG4,C1QA,C1QC,C1QB,NLRC4,IKBKE,HCK,TLR5,PIK3AP1,FCGR1A,CNPY3,CYFIP2,UNC93B1,ITGAM,C1orf38,FYB,FCGR2A,FCGR3A
PC23 (negative contribution)	GO_POSITIVE_REGULATION_OF_IMMUNE_RESPONSE	11.3941	3.51693	WNT5A,PTPRJ,SYK,ITGB2,TLR6,CD4,C13orf15,NCKAP1L,SLC11A1,PRKCD,NLRP3,PTPN6,CD86,PSME4,VAV1,PTAFR,CARD11,TNFRSF13C,HAVCR2,BTK,SASH3,KLHL6,TLR7,CLEC7A,WAS,TLR1,CLEC4E,HMGB2,IRAK3,TLR2,C3AR1,VSIG4,C1QA,C1QC,C1QB,NLRC4,TLR5,CNPY3,UNC93B1,ITGAM
PC23 (positive contribution)	GO_POSITIVE_REGULATION_OF_CHEMOTAXIS	4.84738	4.88633	PDGFD,CCL2,THBS1,EDNRA,CXCL12,CX3CL1,FN1,VEGFC,PRKD1,RARRES2,F3
PC13 (positive contribution)	GO_POSITIVE_REGULATION_OF_INTERFERON_GAMMA_PRODUCTION	5.63024	7.44585	TLR3,PYCARD,EBI3,LGALS9,HAVCR2,IL18,SASH3,TLR7,IRF8
PC23 (negative contribution)	GO_POSITIVE_REGULATION_OF_INTERFERON_GAMMA_PRODUCTION	5.73266	7.6622	WNT5A,SLC11A1,TNFRSF13C,EBI3,HAVCR2,IL18,SASH3,TLR7,IRF8
PC1 (negative contribution)	GO_REGULATION_OF_RAS_PROTEIN_SIGNAL_TRANSDUCTION	5.04615	4.74406	NOTCH2,ITGB1,CSF1,RDX,ARHGEF26,ITPKB,KANK1,PREX1,FBXO8,SOS2,ARHGEF6,ARHGEF40
PC13 (positive contribution)	GO_ENDOCYTOSIS	4.47275	2.31649	FCER1G,SYK,ITGB2,PIK3CG,NCKAP1L,MAPK1,ARRB1,PLCG2,PYCARD,VAV1,FOLR2,DOCK2,CLEC7A,WAS,GRN,IRF8,TREM2,APLP1,MSR1,SGIP1,HCK,OLR1,CXCL16,BIN2,FCGR1A,CYFIP2,FCGR2A,FCGR3A
PC35 (negative contribution)	GO_REGULATION_OF_VIRAL_ENTRY_INTO_HOST_CELL	4.18427	11.0603	PVRL2,LGALS9,TRIM21,TRIM25,IFITM1
PC5 (positive contribution)	GO_RNA_SPLICING	5.77674	2.78134	THOC1,NONO,HNRNPK,HNRNPA2B1,SRSF5,SF3B1,MBNL2,DDX5,SF3B4,PABPN1,SFSWAP,SRSF7,SNRNP70,RBM5,SRSF1,LUC7L,PRPF39,SF3A2,CIR1,SRRM1,CPSF1,SRSF11,PNN,CLASRP,TRA2A,SRRM2,ZCCHC8
PC8 (positive contribution)	GO_RNA_SPLICING	3.93237	2.37511	NONO,PCBP2,TFIP11,THOC2,SUPT6H,SLU7,CIR1,UPF3B,SRSF11,CTNNBL1,PRPF40A,AQR,RNF113A,C14orf166,SREK1,SNRNP35,DDX46,WBP4,DHX32,SNRNP200,CWC27,CWC15,PPIG
PC29 (negative contribution)	GO_NEGATIVE_REGULATION_OF_MULTICELLULAR_ORGANISMAL_PROCESS	4.03358	1.95442	RARB,SEMA3C,SFRP2,DAB1,CCL2,CTNNB1,ADCYAP1,THBS1,UBC,ERBB4,PTK2B,SPARC,SELS,CRH,WNK3,MECP2,OXTR,IGF1,IRF1,THBD,ZBTB16,KIAA0922,SOCS5,ECSCR,HDAC5,O3FAR1,HNRNPK,COL5A2,AVPR1A,PDE4B,DLX1,TRIM11,SEMA6D,OSTN,MLIP,DOCK4
PC1 (positive contribution)	GO_REGULATION_OF_INTRACELLULAR_TRANSPORT	5.06845	1.97116	GSK3B,AKAP5,BRAF,CALM1,CALM3,CDK5,SNCA,FBXW7,G3BP2,KCNB1,THY1,INPP5F,POLR3A,PTPN5,BAG4,ELMOD1,GLS2,EPT1,NAPA,FGF14,DNM1,YWHAB,PPP3CB,STXBP1,NDEL1,RAB3A,MYO5A,PRKCE,STX1A,CAMK2D,FKBP1B,SYNJ1,PFN2,STX1B,NDRG4,CHRM1,YWHAH,YWHAG,PPP3R1,CCDC165,MAPK8,YWHAZ,GDI1,RUFY3,REEP1,CABP1
PC17 (positive contribution)	GO_AORTA_MORPHOGENESIS	4.76757	9.95695	PROX1,JAG1,PDGFRB,SEC24B,COL3A1,LRP1
PC1 (positive contribution)	GO_CELLULAR_HOMEOSTASIS	5.25383	2.02191	STAR,GNG3,PIK3CB,HTR2A,ATP1A1,ATP1B1,SLC12A5,KCNB1,ATP1A3,SERPINF1,SLC4A10,CACNB4,ATP2B2,CACNA2D1,SLC39A10,SLC8A3,SLC8A2,NDFIP1,ATP6V1D,ATP6V0D1,ATP6V1H,ATP6V1A,SLC22A17,ATP6V1E1,ATP6V1B2,ATP2B1,ATP6V0A1,XK,PRKCE,ATP6V1C1,ANXA6,SLC4A8,ATP2B3,ATP13A2,CAMK2D,FKBP1B,HK1,NPTN,CCKBR,NME1,HMOX2,MCHR1,SV2A,TMX4,NELL2
PC17 (positive contribution)	GO_NEGATIVE_REGULATION_OF_TRANSMEMBRANE_RECEPTOR_PROTEIN_SERINE_THREONINE_KINASE_SIGNALING_PATHWAY	4.844	4.12076	NOTCH1,SMAD7,SFRP2,ADAM17,NOV,CAV1,ENG,CAV2,STRAP,DACT2,TOB1,CTDSPL2,LEMD3
PC13 (negative contribution)	GO_PEPTIDYL_LYSINE_METHYLATION	4.41391	5.42045	WHSC1,EZH2,EHMT1,SETD3,SETD6,SUV39H2,BEND3,DOT1L,METTL21A
PC13 (positive contribution)	GO_POSITIVE_REGULATION_OF_INTERLEUKIN_6_PRODUCTION	4.7337	5.87077	FCER1G,TLR6,TLR3,PYCARD,PTAFR,LGALS9,TLR7,TLR1,CYBA
PC1 (negative contribution)	GO_NEGATIVE_REGULATION_OF_TRANSCRIPTION_FROM_RNA_POLYMERASE_II_PROMOTER	5.69348	2.80331	SMO,SALL1,RXRA,PPARA,ZFHX3,HDAC1,REST,PEX2,SMURF2,TMBIM6,CHD4,TRPS1,FOXO1,MED13,NIPBL,NACC2,TBL1X,PHF21A,ZBTB20,GABPA,ZHX2,NFIA,ATF7,RREB1,OTUD7B,ZNF217
PC1 (positive contribution)	GO_REGULATION_OF_CELL_DEVELOPMENT	7.92505	2.089	MEF2C,STAR,GSK3B,NEFL,SLIT2,AKAP5,EPHA4,BRAF,PPP2CA,FGF13,CDK5,PAK3,THY1,INPP5F,SERPINF1,PTPN5,ROBO2,UNC13A,OPA1,PLK2,CHRNB2,PLXNC1,MAPK9,PRKCI,RET,PAFAH1B1,NDEL1,CNTN4,ATP8A2,PTPRO,CRMP1,C5orf13,CHN1,PLXNA4,L1CAM,APBB1,XK,ATP6AP1,SNAP25,SYT1,FKBP1B,LPPR5,BCL11A,STMN2,KATNB1,NAP1L2,SYT4,NDRG4,NPTN,BHLHB9,SEZ6,NGEF,DNM3,FSTL4,PIN1,YWHAH,NME1,YWHAG,UBE2V2,PRPF19,GDI1,RUFY3,ENC1,CDKL5,NEGR1
PC29 (negative contribution)	GO_REGULATION_OF_CELL_DEVELOPMENT	4.39546	2.06111	RARB,PROX1,SEMA3C,SFRP2,RELN,DAB1,CTNNB1,KIT,ADCYAP1,ERBB4,CSF1,PTK2B,MECP2,SHANK1,CUX2,IGF1,CNR1,NEUROD1,PTPRF,SDK1,SPINT1,MYLK3,IL1RAPL1,HDAC9,HNRNPK,DLX1,LZTS1,TRIM11,SEMA6D,GCNT2,SIPA1L1,OLFM4,SSH3,TCF4,CYB5D2
PC31 (negative contribution)	GO_REGULATION_OF_CELL_DEVELOPMENT	5.18449	2.06618	RARB,PTK7,PTEN,DCC,ASCL1,MTOR,NF1,DPYSL2,VEGFA,CTNNB1,TIAM1,ADNP,MARCKS,SMURF1,SEMA3A,DSCAM,EPHA3,NRCAM,TRIM32,PAFAH1B1,POSTN,C5orf13,CNTN1,DTX1,SEMA4C,KDM2B,SEMA3E,BMPR2,TMEM30A,SORL1,HDAC9,XRCC5,TCF7L2,KDM3A,UST,CNOT1,SEMA3D,PTCHD2,EIF4ENIF1,CUX1,FAM5C,DBC1
PC1 (negative contribution)	GO_NEGATIVE_REGULATION_OF_CELL_DIFFERENTIATION	4.32081	2.72932	SMO,PPARA,ZFHX3,HDAC1,ITGB1,RHOA,REST,LRP4,CTNNA1,ITPKB,CFLAR,FOXO1,TWSG1,KANK1,GABPA,YAP1,ZHX2,CERS2,NFE2L2,TOB2
PC17 (positive contribution)	GO_NEGATIVE_REGULATION_OF_CELL_DIFFERENTIATION	4.39108	2.06568	NOTCH1,SMAD7,ZFPM2,JAG1,SFRP2,PKP2,FOXC1,BHLHE41,ID3,CARTPT,ID1,GATA2,C1orf187,FOXJ1,NOV,CAV1,STRAP,HIST1H4F,HIST1H4E,AXIN2,LDB1,SEMA4C,NOTCH3,RCC2,PDCD4,IGFBP5,COL3A1,LRP1,TOB1,FRZB,TMEM64,SEMA3G,SEMA6D,ACTN4,ZBTB46
PC68 (positive contribution)	GO_CATABOLIC_PROCESS	5.0086	1.77499	RPS27A,CTSK,TOMM7,PSME4,PSMC3,PSMD5,RPL36A,PCYOX1,ECI1,SPHK1,TDG,RPS27,DHDH,BPGM,FBXO11,FABP7,CBR3,HSD17B11,VCAN,HYAL1,ACAN,C11orf51,ENDOG,DIS3,PRDX5,ISG15,CDC26,FAU,RPL11,RPS16,RPS3A,RPS21,RPS10,RPL24,RPS4X,RPS11,RPS2,RPS20,RPL35,RPL34,RPL7A,USE1,OMA1,HERC5,USP45,DNASE1,NT5E,RNF145,ZRANB1,GPX3,DNASE2,SNRPB,C8orf59,CD163L1,GPC2,FUCA2,PAFAH1B3,HRASLS
PC1 (positive contribution)	GO_REGULATION_OF_CATION_CHANNEL_ACTIVITY	4.89335	4.12076	CALM1,CALM3,KCNS2,KCNAB1,CACNB1,CACNB4,CACNA2D1,FGF14,MYO5A,CAMK2D,FKBP1B,FGF12,GNB5
PC1 (positive contribution)	GO_TRANSMEMBRANE_TRANSPORT	18.0942	2.63512	CALM1,CALM3,HTR2A,KCNV1,ATP1A1,KCNIP4,KCNH1,KCNC2,ATP1B1,KCNJ3,KCNQ3,HCN1,SLC12A5,KCNQ5,KCNB1,KCNB2,KCNS2,KCNAB1,ATP1A3,SLC4A10,CACNB1,CACNB4,ATP2B2,CACNA2D1,SLC39A10,SLC9A6,GRM7,SLC8A3,SLC8A2,GRIN2A,CHRNB2,GABRB3,GABRB2,ATP6V1D,ATP6V0D1,SLC25A12,ATP6V1H,ATP6V1A,CACNG3,SCN2A,SLC7A8,SLC22A17,ATP6V1E1,SLC2A13,SLC16A7,UNC80,SLC7A14,GABRA1,GRIA3,NCALD,GABRD,ANO3,CACNA1E,ATP6V1B2,LRRC8B,ATP2B1,VDAC3,A…
PC1 (positive contribution)	GO_NEGATIVE_REGULATION_OF_NEURON_DEATH	3.94673	2.80981	MEF2C,STAR,NEFL,BRAF,CDK5,SNCA,SERPINF1,CHL1,GABRB3,GABRB2,PRKCI,STXBP1,BHLHB9,PIN1,OXR1,MAP2K4,UBE2V2
PC1 (positive contribution)	GO_REGULATION_OF_DENDRITE_DEVELOPMENT	5.86193	3.71887	MEF2C,GSK3B,AKAP5,EPHA4,CDK5,PAK3,OPA1,PLK2,CHRNB2,PAFAH1B1,BCL11A,BHLHB9,SEZ6,NGEF,DNM3,FSTL4,YWHAH,CDKL5
PC1 (positive contribution)	GO_REGULATION_OF_AXONOGENESIS	6.51282	3.36843	GSK3B,NEFL,SLIT2,EPHA4,BRAF,FGF13,CDK5,THY1,ROBO2,PLXNC1,RET,PAFAH1B1,NDEL1,PTPRO,CHN1,PLXNA4,L1CAM,XK,BCL11A,FSTL4,GDI1,RUFY3,CDKL5
PC31 (negative contribution)	GO_REGULATION_OF_AXONOGENESIS	4.38266	3.36267	PTEN,DCC,DPYSL2,VEGFA,TIAM1,ADNP,SEMA3A,DSCAM,NRCAM,PAFAH1B1,SEMA4C,SEMA3E,BMPR2,UST,SEMA3D
PC13 (positive contribution)	GO_POSITIVE_REGULATION_OF_DEFENSE_RESPONSE	12.3466	4.352	FCER1G,SYK,ITGB2,TLR6,PDPK1,TLR3,PIK3CG,CYLD,CD86,C3,PLCG2,RPS6KA5,PYCARD,VAV1,LGALS9,HAVCR2,IL18,BTK,MMP2,TLR7,CLEC7A,TLR1,CYBA,TMEM173,CTSS,PUM1,NLRC4,IKBKE,HCK,TLR5,PIK3AP1,CNPY3,UNC93B1,ITGAM
PC23 (negative contribution)	GO_POSITIVE_REGULATION_OF_DEFENSE_RESPONSE	7.94742	3.55642	WNT5A,SERPINE1,SYK,ITGB2,TLR6,PIK3CG,PRKCD,CD86,PSME4,VAV1,CARD11,HAVCR2,IL18,BTK,LPL,TLR7,CLEC7A,TLR1,CLEC4E,HMGB2,IRAK3,TLR2,NLRC4,TLR5,CNPY3,UNC93B1,ITGAM
PC13 (positive contribution)	GO_PHAGOCYTOSIS	5.39184	3.84908	FCER1G,SYK,NCKAP1L,MAPK1,PLCG2,VAV1,CLEC7A,WAS,IRF8,TREM2,HCK,BIN2,FCGR1A,CYFIP2,FCGR2A,FCGR3A
PC1 (positive contribution)	GO_INORGANIC_ION_TRANSMEMBRANE_TRANSPORT	14.0792	3.0818	HTR2A,KCNV1,ATP1A1,KCNIP4,KCNH1,KCNC2,ATP1B1,KCNJ3,KCNQ3,HCN1,SLC12A5,KCNQ5,KCNB1,KCNB2,KCNS2,KCNAB1,ATP1A3,SLC4A10,CACNB1,CACNB4,ATP2B2,CACNA2D1,SLC39A10,SLC9A6,GRM7,SLC8A3,SLC8A2,GRIN2A,GABRB3,GABRB2,ATP6V0D1,ATP6V1H,ATP6V1A,CACNG3,SCN2A,ATP6V1E1,GABRA1,GABRD,ANO3,CACNA1E,ATP6V1B2,ATP2B1,ATP6V0A1,CACNG8,PRKCE,ATP6V1C1,ATP6AP1,CACNA1B,ACCN1,GABRA3,SCN8A,SLC30A3,ATP2B3,GABRG2,GLRB,GABRG3,FKBP1B,S…
PC13 (positive contribution)	GO_REGULATION_OF_ALPHA_BETA_T_CELL_PROLIFERATION	4.45661	12.1143	SYK,RASAL3,EBI3,LGALS9,IL18
PC23 (negative contribution)	GO_REGULATION_OF_ALPHA_BETA_T_CELL_PROLIFERATION	4.51634	12.4663	SYK,RASAL3,C10orf54,EBI3,IL18
PC1 (positive contribution)	GO_CENTRAL_NERVOUS_SYSTEM_DEVELOPMENT	6.67284	1.95941	LMO4,MYH10,STAR,GSK3B,SRD5A1,NEFL,SLIT2,AKAP5,ACTL6B,MAS1,EPHA4,FGF13,CALM1,CALM3,CDK5,KCNC2,KCNAB1,NAPA,ROBO2,SLC4A10,STMN1,ATP2B2,PLCB1,DCLK1,HPRT1,MAP2,SLC8A3,CHRNB2,MAPK9,SPTBN2,PAFAH1B1,NDEL1,CNTN4,CNTNAP2,EPHA5,PLXNA4,HERC1,ARL6,ATP6V0D1,FGF9,ATP2B1,ACCN1,SYT1,SLC6A17,GABRA4,SYT4,SH3GL2,RPH3A,NDRG4,SEZ6,YWHAH,NME1,OXCT1,BASP1,SERPINI1,UCHL5,INA,ADAM22,TAGLN3,DRP2,HTR5A,CA10,ADAM23
PC23 (positive contribution)	GO_MUCOPOLYSACCHARIDE_METABOLIC_PROCESS	4.92291	4.56118	HGF,KIAA1199,ANGPT1,FMOD,LUM,OGN,DCN,ST3GAL4,BGN,CHST6,ITIH2,CD44
PC23 (positive contribution)	GO_REGULATION_OF_PHOSPHORUS_METABOLIC_PROCESS	6.37128	1.8704	HES1,NCOR1,PDGFD,CCL2,HGF,KIAA1199,ZAK,MAPK3,MAP2K6,C1orf88,ACE,PFKFB2,CCND2,PDE5A,THBS1,STK3,IGF2,CCND1,CDC25B,PLCE1,ANGPT1,ADCY5,FGF1,GBP1,SFRP1,CAV2,LDLR,DRD1,APC,HTT,EDNRA,RGS3,NOS1,EPHB1,SEMA7A,SLC9A3R1,RPS6KA5,CX3CL1,FN1,FAM20C,VEGFC,PRKD1,SRPX2,KNDC1,FABP3,SPHK1,DCN,MAPK8IP1,HMGCR,ARHGEF2,PGAM2,GNAL,KIRREL,C2orf40,GPD1,BGN,NPNT,RARRES2,ARPP19,CD44,STAP2,GLIPR2,IGFBP4,PPP1R1A,MYO1D,AR
PC13 (positive contribution)	GO_B_CELL_RECEPTOR_SIGNALING_PATHWAY	8.80847	13.0462	SYK,NCKAP1L,MAPK1,PTPN6,PLCG2,PRKCB,NFAM1,MNDA,BTK,LAT2
PC17 (positive contribution)	GO_EPITHELIAL_CELL_FATE_COMMITMENT	4.07457	10.0755	NOTCH1,PROX1,NR2F2,NEUROD1,JAG2
PC17 (positive contribution)	GO_REGULATION_OF_ENDOTHELIAL_CELL_PROLIFERATION	5.24431	4.47253	PROX1,TEK,BMP6,CAV1,SPARC,ENG,CAV2,NR2F2,CXCL12,NRP2,C19orf10,EGFL7,ARNT
PC1 (positive contribution)	GO_REGULATED_EXOCYTOSIS	4.29498	2.62666	CALM1,CALM3,CDK5,UNC13A,PPP3CB,STXBP1,RAB3A,SNAP25,SYT1,STX1A,SYNJ1,CADPS,SYT16,SYT4,STX1B,SYT5,DOC2A,SYT13,RPH3A,FAM3C,TUBA4A
PC29 (negative contribution)	GO_CELL_CELL_ADHESION_VIA_PLASMA_MEMBRANE_ADHESION_MOLECULES	4.55432	3.68696	DAB1,CELSR3,KIRREL3,FAT4,VCAM1,SDK1,PCDH8,IL1RAPL1,PCDHB13,PCDHB14,TRO,PVRL3,CDH9,CDH18
PC1 (positive contribution)	GO_REGULATION_OF_CALCIUM_ION_TRANSMEMBRANE_TRANSPORTER_ACTIVITY	4.35015	4.24227	CALM1,CALM3,ATP1B1,CACNB1,CACNB4,CACNA2D1,FGF14,MYO5A,CAMK2D,FKBP1B,GNB5
PC17 (positive contribution)	GO_CIRCULATORY_SYSTEM_DEVELOPMENT	12.5784	2.70694	NOTCH1,EP300,PROX1,SMAD7,ZFPM2,GJA5,JAG1,ADAMTS6,TPM1,SFRP2,PKP2,TEK,FOXC1,AHR,ID3,ID1,GATA2,PDGFRB,FOXJ1,MAPK14,MAP3K3,NOV,SLC12A6,CAV1,SPARC,ENG,NR2F2,SEC24B,RAMP2,MEF2A,FAT4,HS6ST1,NRP2,COL18A1,CASP3,COL8A1,MFGE8,CYP1B1,AXIN2,C19orf10,TIE1,PTPRB,CD34,CCDC164,PRKDC,NOTCH3,TMED2,SPINT1,NDNF,THSD7A,PTPN14,EGFL7,LEPR,COL1A1,HSPG2,GPR124,COL1A2,COL3A1,LRP1,TMEM204,ACTA2,C3orf58,CRIP1,BICC1
PC23 (positive contribution)	GO_CIRCULATORY_SYSTEM_DEVELOPMENT	4.53105	2.04524	LEF1,LTBP1,HES1,PLXND1,ADAMTS1,AHR,CCL2,MAPK3,THBS1,STK3,PLCE1,ANGPT1,FGF1,KCNJ8,COL4A1,EDNRA,EPHB1,UNC5B,CX3CL1,CYP1B1,FN1,PLAU,PLCD3,CCDC164,VEGFC,NOTCH3,PRKD1,COL15A1,ECSCR,SRPX2,PDPN,PGF,SPHK1,NSDHL,COL3A1,ACTA2,POU6F1
PC17 (positive contribution)	GO_REGULATION_OF_CELL_PROLIFERATION	7.08438	1.85955	NOTCH1,PROX1,JAG1,TPM1,SFRP2,PKP2,TEK,AHR,ID1,GATA2,PDGFD,PDGFRB,KITLG,BMP6,FOXJ1,MAPK14,CDKN1B,IRS1,IGF2,EDN3,ADAM17,NOV,PRNP,LIMS2,CAV1,SPARC,ENG,CAV2,STRAP,NR2F2,CD46,TNFRSF14,CXCL12,NDN,NRP2,OGN,RAB33B,COL18A1,IGFBP2,CASP3,MFGE8,CYP1B1,AXIN2,C19orf10,PRKDC,NOTCH3,SPINT1,PTPN14,EGFL7,CHERP,JAG2,HIST1H2AE,MLL2,SSTR1,CNBP,TIMP2,IGFBP5,CNOT8,TOB1,ARNT,FRZB,CNOT6L,CD248,EAPP,AKIRIN2,KLF11,IGFBP3,P…
PC35 (negative contribution)	GO_REGULATION_OF_TYPE_I_INTERFERON_PRODUCTION	6.94651	5.82582	IRF1,TLR7,DDX58,POLR3G,IFIH1,TMEM173,TRIM21,ISG15,NLRC5,UBA7,HERC5,UBE2L6,TRIM25,TREX1
PC1 (positive contribution)	GO_BEHAVIOR	20.1729	3.73403	MEF2C,STAR,SRD5A1,EPHA4,BRAF,FGF13,PRKCZ,PRKAR1B,CDK5,SNCA,HTR2A,SLC12A5,KCNAB1,ATP1A3,SERPINF1,PTPN5,SLC4A10,CACNB4,ATP2B2,PLCB1,DNM1,HPRT1,RASGRF1,GRM7,PJA2,NETO1,SLC8A3,SLC8A2,PLK2,GRIN2A,PPP3CB,CAMK4,CHRNB2,CHL1,SPTBN2,PAFAH1B1,ATP8A2,CNTNAP2,NRXN3,CCK,UCHL1,MYO5A,GLS,PRKCE,SNAP25,CACNA1B,GABRG2,GLRB,SCN1A,GRIN2B,SYNJ1,DGKI,FGF12,GRM5,STS,NDRG4,NPTN,CCKBR,BHLHB9,SEZ6,OXR1,APBA2,ADAM22,STRBP,M…
PC1 (positive contribution)	GO_TRIVALENT_INORGANIC_CATION_TRANSPORT	6.10012	7.01201	CLTC,ATP6V1D,ATP6V0D1,ATP6V1H,ATP6V1A,ATP6V1E1,ATP6V1B2,ATP6V0A1,ATP6V1C1,ATP6AP1
PC23 (positive contribution)	GO_RESPONSE_TO_VIRUS	4.29295	3.15462	ABCC9,KCNJ8,GBP1,CXCL12,IL33,PRF1,DDX58,IFIH1,ACTA2,IFIT2,OAS2,IRF9,MX2,OAS3,IFI44L,IFITM1
PC35 (negative contribution)	GO_RESPONSE_TO_VIRUS	19.9413	7.64166	PML,EIF2AK2,STAT1,IRF1,LGALS9,PRF1,RSAD2,TLR7,BST2,ADAR,DDX58,POLR3G,IFIH1,TMEM173,IFIT1,TRIM22,ISG15,IFIT2,NLRC5,CREBZF,HERC5,OAS2,TRIM25,DDX60,OAS1,IRF9,IFIT5,MX1,MX2,OAS3,IFI44L,IFITM1,IFIT3,IFI44
PC8 (positive contribution)	GO_REGULATION_OF_CELLULAR_AMINO_ACID_METABOLIC_PROCESS	3.95976	5.34644	PARK7,PSMC2,PSMD1,PSMD7,PSMD14,PSMD4,PSMC5,PSMD6
PC23 (positive contribution)	GO_ALCOHOL_BIOSYNTHETIC_PROCESS	7.56037	5.9467	LCAT,SPHK1,INSIG1,HMGCR,NSDHL,HMGCS1,MSMO1,IDI1,MVD,CYP51A1,SQLE,C14orf1,DHCR24,CH25H,FABP5
PC29 (positive contribution)	GO_ALCOHOL_BIOSYNTHETIC_PROCESS	7.66506	5.58597	PRKAG2,CACNA1H,INSIG1,HMGCR,HMGCS1,MSMO1,FDFT1,IDI1,MVD,SC5DL,EBP,SQLE,C14orf1,LPIN1,PCYT1B,CHKA
PC1 (positive contribution)	GO_REGULATION_OF_GTPASE_ACTIVITY	4.70022	1.89141	GSK3B,NEFL,SLIT2,EPHA4,MADD,CALM1,CALM3,THY1,ELMOD1,RGS4,PLCB1,MCF2,RASGRF1,GRIN2A,SPTBN2,RET,PAFAH1B1,NDEL1,EPHA5,CHN1,HERC1,FGF9,ARHGEF9,CAMK2D,GRIN2B,DGKI,NGEF,PIN1,GNB5,TBC1D9,RABGAP1L,SGSM1,TBC1D30,GDI1,GFRA2,STXBP5L,STXBP5,ARHGAP44,CDKL5,DOCK3,KALRN,AMPH,ARHGEF3,RGS7,ARHGAP20,RASAL2,SMAP2
PC13 (positive contribution)	GO_BIOLOGICAL_ADHESION	6.77255	2.15701	FCER1G,SYK,ITGB2,PDPK1,CD4,PIK3CG,CD74,P2RY12,PTPN6,CD300A,PPP3CA,SELPLG,CD86,ITGAX,CCR1,PLEK,SRGAP2,CX3CR1,BCL11B,AMIGO1,SEMA5A,RAP2B,VAV1,EBI3,CD84,HPSE,CSF3R,COL8A2,DOCK2,LCP1,ITGAL,CLEC7A,APBB1IP,WAS,DOCK8,NLGN4X,DGCR2,APLP1,HCK,OLR1,SIGLEC14,CYFIP2,ITGAM,C1orf38,PARVG,CD33,PCDH20,PCDHAC2,PCDH10,SIGLEC10,SIGLEC8
PC17 (positive contribution)	GO_BIOLOGICAL_ADHESION	4.15203	1.75881	PKP2,TEK,ID1,RELN,KITLG,ADAM17,NOV,LIMS2,ENG,CXCL12,LAMA2,EPHA3,ECM2,OMD,FAT4,NRP2,COL18A1,COL8A1,MFGE8,CYP1B1,PODXL,CD34,LAMA3,PRKDC,ITGA4,EGFL7,LEPR,FLNA,JAG2,DDOST,CREBBP,RCC2,PGM5,LAMC3,COL3A1,CBLL1,COL14A1,MFAP4,MYL9,COL6A2,GNE,SNED1,FBLN5,NID2,BCAM,RGMB,PCDH18,PPFIBP1,KIAA1462,ITGBL1
PC23 (negative contribution)	GO_BIOLOGICAL_ADHESION	4.58531	1.91502	SYK,ITGB2,CCND3,CD4,PIK3CG,SLC11A1,P2RY12,PTPN6,CD300A,EFNB2,SELPLG,CD86,SRGAP2,ITGA8,CX3CR1,PTPRF,TNR,HAPLN2,VAV1,C10orf54,CARD11,EBI3,CORO1A,CD84,GRID2,MEGF11,CSF3R,DOCK2,LCP1,CLEC7A,APBB1IP,ELF4,WAS,DOCK8,CLEC4E,AZGP1,ITGA9,SIGLEC14,ITGAM,PARVG,TRO,CD33,SIGLEC10,SIGLEC8
PC29 (negative contribution)	GO_BIOLOGICAL_ADHESION	5.2254	2.11471	RELN,DAB1,CCL2,CTNNB1,KITLG,KIT,THBS1,TAOK2,PTK2B,NCAM1,CELSR3,KIRREL3,SPON2,LAMB1,PTPRF,FAT4,KAL1,VCAM1,IRF1,CYP1B1,SDK1,PRKDC,PCDH8,IL1RAPL1,STOML2,CD93,APLP1,HAS1,PCDHB13,PCDHB14,ITGA9,IL32,RND3,OLFM4,TRO,PVRL3,CDH9,HAPLN3,CDH18,FBLN7
PC17 (positive contribution)	GO_TISSUE_DEVELOPMENT	8.97406	2.00971	NOTCH1,EP300,PROX1,SMAD7,ZFPM2,GJA5,JAG1,TPM1,SFRP2,PKP2,FOXC1,ID3,ID1,GATA2,PDGFRB,PROM1,KITLG,BMP6,FOXJ1,RFX3,MAPK14,EDN3,ADAM17,NOV,CAV1,ENG,CAV2,NR2F2,SEC24B,DACT1,CLEC3B,SMAD9,MEF2A,CLIC5,NEUROD1,FAT4,NRP2,MET,COL18A1,RAB1B,CASP3,COL8A1,CYP1B1,AXIN2,PODXL,LDB1,SEMA4C,TIE1,CD34,LAMA3,PRKDC,TMED2,ITGA4,SPINT1,TMEM107,COL1A1,FLNA,BSG,IGSF8,JAG2,TRIM28,TBL1XR1,NUMA1,DACT2,IGFBP5,COL3A1,MAF,ACTA2…
PC1 (negative contribution)	GO_CELL_GROWTH	3.96556	4.81211	NOTCH2,ABL1,ITGB1,LAMB2,PLXNB1,ATP6V0E1,ERBB2IP,PDLIM5,SEC61A1
PC1 (positive contribution)	GO_POSITIVE_REGULATION_OF_AXONOGENESIS	4.08179	3.97713	GSK3B,NEFL,SLIT2,BRAF,ROBO2,PAFAH1B1,NDEL1,L1CAM,BCL11A,RUFY3,CDKL5
PC13 (positive contribution)	GO_HEMOSTASIS	6.09401	3.33143	FCER1G,SYK,PDPK1,PIK3R6,PIK3CG,PIK3R5,MAPK1,ARRB1,AKAP1,P2RY12,PTPN6,C3,PLCG2,PRKCB,PLEK,RAP2B,VAV1,ITPR1,WAS,DOCK8,RHOG,DOCK11
PC13 (positive contribution)	GO_LYMPHOCYTE_DIFFERENTIATION	4.75047	3.60851	FCER1G,SYK,CD4,CD74,PLCG2,NFAM1,BCL11B,VAV1,GPR183,SPI1,DOCK2,POU2F2,BLNK,IKZF1,MFNG
PC13 (positive contribution)	GO_DEFENSE_RESPONSE_TO_BACTERIUM	5.54563	4.79304	FCER1G,SYK,TLR6,TLR3,CD4,PYCARD,HAVCR2,TLR1,IRF8,NLRC4,TLR5,PLAC8,LYZ
PC23 (negative contribution)	GO_DEFENSE_RESPONSE_TO_BACTERIUM	8.1784	6.07053	SERPINE1,SYK,TLR6,CD4,SLC11A1,PRKCD,HAVCR2,TMF1,TLR1,CLEC4E,HMGB2,IRF8,TLR2,VGF,NLRC4,TLR5
PC1 (positive contribution)	GO_REGULATION_OF_CATION_TRANSMEMBRANE_TRANSPORT	6.56464	3.2861	CALM1,CALM3,SNCA,KCNIP4,KCNC2,ATP1B1,KCNS2,KCNAB1,THY1,CACNB1,CACNB4,CACNA2D1,FGF14,MYO5A,PRKCE,CAMK2D,FKBP1B,FGF12,YWHAH,GNB5,PTPN3,DPP10,DPP6,TSPAN13
PC1 (positive contribution)	GO_POSITIVE_REGULATION_OF_NEURON_PROJECTION_DEVELOPMENT	11.5348	3.83884	GSK3B,NEFL,SLIT2,AKAP5,EPHA4,BRAF,PAK3,SERPINF1,PTPN5,ROBO2,UNC13A,OPA1,PRKCI,RET,PAFAH1B1,NDEL1,ATP8A2,L1CAM,APBB1,SYT1,FKBP1B,LPPR5,BCL11A,STMN2,KATNB1,SYT4,NDRG4,NPTN,BHLHB9,SEZ6,NME1,UBE2V2,RUFY3,ENC1,CDKL5,NEGR1
PC17 (negative contribution)	GO_MITOCHONDRIAL_ELECTRON_TRANSPORT_CYTOCHROME_C_TO_OXYGEN	4.93047	15.3525	COX5A,NDUFA4,COX7C,COX4I1,COX5B
PC8 (negative contribution)	GO_RESPONSE_TO_TOPOLOGICALLY_INCORRECT_PROTEIN	8.19637	4.79502	HSPA5,XBP1,HSPD1,C19orf10,DDIT3,DNAJA1,EDEM3,ATF3,HSP90B1,CALR,HSPA8,DNAJB11,PDIA6,DNAJB9,PREB,DNAJB5,STT3B,DNAJB1,DNAJB4,MANF
PC13 (positive contribution)	GO_RESPONSE_TO_MOLECULE_OF_BACTERIAL_ORIGIN	4.52788	2.82667	TLR6,MAPK1,CCR5,CD86,PLCG2,CX3CR1,PYCARD,PTAFR,LGALS9,HAVCR2,IL18,TLR1,OPRK1,IRF8,IRF5,TREM2,HCK,TLR5,CXCL16,IL10RA
PC23 (negative contribution)	GO_RESPONSE_TO_MOLECULE_OF_BACTERIAL_ORIGIN	6.37316	3.34512	WNT5A,SERPINE1,NGFR,TLR6,SLC11A1,NLRP3,CD86,MRC1,CX3CR1,PTAFR,HAVCR2,IL18,TLR1,HMGB2,IRAK3,GJB6,IRF8,TLR2,IRF5,TREM2,TLR5,CXCL16,IL10RA
PC1 (negative contribution)	GO_DEVELOPMENTAL_GROWTH	5.31356	3.82305	SMO,NOTCH2,SALL1,RXRA,ABL1,ITGB1,DDR2,CSF1,LAMB2,LRP4,PLXNB1,CFLAR,NIPBL,PGCP,YAP1,PDLIM5
PC1 (positive contribution)	GO_CENTRAL_NERVOUS_SYSTEM_NEURON_AXONOGENESIS	4.05938	6.2299	SLIT2,EPHA4,DCLK1,CHRNB2,PAFAH1B1,NDEL1,PLXNA4
PC1 (positive contribution)	GO_SINGLE_ORGANISM_CELLULAR_LOCALIZATION	5.94457	1.84549	NEFL,BRAF,FGF13,PRKCZ,CDK5,SNCA,KCNIP4,ATP1B1,KCNB1,KCNB2,BAG4,NAPA,PRICKLE1,UNC13A,OPA1,GPR158,ATCAY,MAPK9,PRKCI,STXBP1,PAFAH1B1,EPB41L3,NDEL1,UCHL1,RAB3A,MYO5A,EHD3,ARL6,KIF3A,FGF9,SNAP25,SYT1,STX1A,GLRB,DLG3,SYNJ1,KATNB1,SEH1L,AP3M2,CADPS,SYT16,SYT4,STX1B,SYT5,SH3GL2,AP3B2,DOC2A,SYT13,RPH3A,GDAP1,DCTN1,DYNC1I1,KIFAP3,SEC23A,RAB27B,RAB6A,CNIH3,TRAPPC6B,COPG,TOMM70A,TOMM20,TSPAN5,REEP1,DPP10,DPP6
PC1 (positive contribution)	GO_REGULATION_OF_SYNAPTIC_VESICLE_TRANSPORT	8.79135	9.25586	BRAF,CDK5,SNCA,NAPA,FGF14,DNM1,STXBP1,RAB3A,STX1A,SYNJ1,PFN2,STX1B
PC1 (positive contribution)	GO_REGULATION_OF_TRANSMEMBRANE_TRANSPORT	10.2668	3.01226	MEF2C,CALM1,CALM3,SNCA,KCNV1,KCNIP4,KCNH1,KCNC2,ATP1B1,KCNJ3,KCNQ3,HCN1,KCNQ5,KCNB1,KCNB2,KCNS2,KCNAB1,THY1,CACNB1,CACNB4,CACNA2D1,FGF14,RASGRF1,MYO5A,CACNG3,SCN2A,CACNA1E,VDAC3,CACNG8,PRKCE,CACNA1B,ACCN1,SCN8A,CAMK2D,FKBP1B,SCN1A,FGF12,YWHAH,GNB5,PTPN3,CNIH3,DPP10,DPP6,TSPAN13
PC23 (positive contribution)	GO_REGULATION_OF_TRANSMEMBRANE_TRANSPORT	5.23732	2.72704	CCL2,KIAA1199,THBS1,KCNJ8,KCNJ9,KCNC4,KCNH4,KCNA6,KCNH5,KCNQ4,DRD1,CACNB3,HTT,EDNRA,CXCL12,NOS1,JPH3,SCN1B,SLC9A3R1,CASQ2,PRKD1,CACNA1I,CACNA1G,SCN4B,PIRT
PC8 (negative contribution)	GO_POSITIVE_REGULATION_OF_TRANSCRIPTION_FROM_RNA_POLYMERASE_II_PROMOTER_IN_RESPONSE_TO_ENDOPLASMIC_RETICULUM_STRESS	3.99882	14.6728	HSPA5,XBP1,DDIT3,ATF3
PC1 (negative contribution)	GO_RHO_PROTEIN_SIGNAL_TRANSDUCTION	5.3006	10.147	RHOA,GNA13,ROCK1,GNA12,RHOJ,CDC42EP4,ARHGAP5
PC5 (positive contribution)	GO_REGULATION_OF_RNA_SPLICING	5.23226	4.87356	HNRNPK,HNRNPA2B1,MBNL2,TIA1,DDX5,SF3B4,SFSWAP,SRSF7,SNRNP70,RBM5,CLK2,CLK1
PC1 (positive contribution)	GO_REGULATION_OF_BLOOD_CIRCULATION	3.93204	2.31396	CALM1,CALM3,HTR2A,ATP1A1,KCNIP4,ATP1B1,ATP1A3,CACNB1,CACNB4,ATP2B2,CACNA2D1,SLC8A3,SLC8A2,CACNG3,ATP2B1,CACNG8,CACNA1B,ACCN1,ATP2B3,CAMK2D,FKBP1B,FXYD6,CHRM1,CHRM3
PC13 (positive contribution)	GO_POSITIVE_REGULATION_OF_ALPHA_BETA_T_CELL_ACTIVATION	5.10643	7.53778	SYK,NCKAP1L,CD86,RASAL3,EBI3,LGALS9,IL18,SASH3
PC23 (negative contribution)	GO_POSITIVE_REGULATION_OF_ALPHA_BETA_T_CELL_ACTIVATION	6.24821	8.72639	SYK,NCKAP1L,NLRP3,CD86,RASAL3,EBI3,IL18,ZBTB16,SASH3
PC1 (positive contribution)	GO_CYTOSOLIC_TRANSPORT	6.24765	2.99319	CDK5,SNCA,CLTC,UNC13A,RAB3A,EHD3,SNAP25,SYT1,STX1A,SYNJ1,AP3M2,CADPS,SYT16,SYT4,STX1B,SYT5,SH3GL2,AP3B2,DOC2A,SYT13,RPH3A,UBE2O,DCTN1,RAB6A,RAB6B,RAB9B
PC13 (positive contribution)	GO_IMMUNE_EFFECTOR_PROCESS	16.264	4.45516	FCER1G,SYK,TLR3,PIK3CG,CD74,NCKAP1L,MAPK1,PTPN6,CD86,HLA-DRB1,C3,PLCG2,CX3CR1,PYCARD,VAV1,MILR1,GPR183,HAVCR2,DOCK2,LCP1,POU2F2,TLR7,TYROBP,ITGAL,CLEC7A,APBB1IP,MFNG,WAS,LAT2,OPRK1,IRF5,TMEM173,VSIG4,C1QA,C1QC,C1QB,APOBEC3C,HCK,FCGR1A,CYFIP2,UNC93B1,TRIM34,FCGR2A,FCGR3A
PC23 (positive contribution)	GO_IMMUNE_EFFECTOR_PROCESS	5.30534	2.75146	LEF1,MAPK3,ACE,ABCC9,KCNJ8,ADA,GBP1,IL33,PRF1,DDX58,IFIH1,RFTN1,CFI,MASP1,C7,C1R,C1S,IFIT2,OAS2,IRF9,BTN3A3,MX2,OAS3,IFI44L,IFITM1
PC23 (negative contribution)	GO_IMMUNE_EFFECTOR_PROCESS	9.21823	3.43846	SYK,C13orf15,PIK3CG,NCKAP1L,SLC11A1,PRKCD,NLRP3,PTPN6,CD86,CX3CR1,VAV1,STXBP2,GPR183,CORO1A,HAVCR2,DOCK2,LCP1,TLR7,TYROBP,CLEC7A,APBB1IP,WAS,CLEC4E,IRF5,DDIT4,VSIG4,C1QA,C1QC,C1QB,SERPINB9,SAMHD1,POLR3E,UNC93B1
PC35 (negative contribution)	GO_IMMUNE_EFFECTOR_PROCESS	15.8034	4.89295	PML,EIF2AK2,PTK2,ADAM17,TSC1,RC3H1,STAT1,IRF1,POU2F2,PRF1,RSAD2,TLR7,BST2,FOXP1,ADAR,DDX58,POLR3G,IFIH1,TMEM173,IFIT1,TRIM22,ISG15,IFIT2,NLRC5,HERC5,OAS2,TRIM25,DDX60,OAS1,IRF9,BTN3A3,IFIT5,MX1,MX2,BTN3A2,OAS3,IFI44L,IFITM1,IFIT3
PC1 (positive contribution)	GO_POSITIVE_REGULATION_OF_CELL_PROJECTION_ORGANIZATION	9.69406	3.19748	GSK3B,NEFL,SLIT2,AKAP5,EPHA4,BRAF,PAK3,SERPINF1,PTPN5,ROBO2,UNC13A,OPA1,PRKCI,RET,PAFAH1B1,NDEL1,ATP8A2,ODZ2,L1CAM,APBB1,SYT1,FKBP1B,LPPR5,BCL11A,STMN2,KATNB1,SYT4,NDRG4,NPTN,BHLHB9,SEZ6,DNM3,NME1,UBE2V2,RUFY3,ENC1,CDKL5,NEGR1
PC17 (positive contribution)	GO_EXTRACELLULAR_STRUCTURE_ORGANIZATION	10.5103	3.83117	SFRP2,FOXC1,SPARC,ENG,RAMP2,FMOD,LAMA2,ECM2,COL18A1,COL8A1,CYP1B1,LAMA3,ITGA4,SPINT1,NDNF,COL1A1,HSPG2,BSG,LAMC3,TIMP2,COL1A2,COL3A1,SPOCK2,ELN,COL14A1,LTBP2,MFAP4,COL6A2,FBLN5,NID2,THSD4,ABI3BP,OLFML2A
PC23 (positive contribution)	GO_EXTRACELLULAR_STRUCTURE_ORGANIZATION	6.09969	3.33799	THBS1,COL4A1,GFAP,FMOD,ECM2,LUM,VCAM1,CYP1B1,FN1,DCN,COL3A1,BGN,NPNT,CD44,ELN,COL14A1,FBLN5,NID2,ABI3BP,CCDC80,LAMA4,OLFML2A
PC35 (positive contribution)	GO_EXTRACELLULAR_STRUCTURE_ORGANIZATION	9.31438	3.84883	FOXC2,SFRP2,CD36,SULF1,TNC,ITGA8,FMOD,ECM2,COL18A1,COL8A1,COL4A2,ANXA2,COL1A1,HSPG2,COL1A2,COL3A1,EGFLAM,NPNT,COL6A3,ELN,LOX,COL14A1,LTBP2,COL6A2,FBLN5,LOXL1,SMOC2,ABI3BP,OLFML2A
PC1 (positive contribution)	GO_DIVALENT_INORGANIC_CATION_TRANSPORT	4.73487	2.5951	CDK5,HTR2A,CACNB1,CACNB4,ATP2B2,CACNA2D1,SLC39A10,GRM7,SLC8A3,SLC8A2,GRIN2A,CHRNB2,CACNG3,CACNA1E,ATP2B1,CACNG8,PRKCE,CACNA1B,ANXA6,SLC30A3,ATP2B3,TUSC3,CAMK2D,FKBP1B
PC1 (negative contribution)	GO_REGULATION_OF_TRANSCRIPTION_FROM_RNA_POLYMERASE_II_PROMOTER	6.06402	2.09833	SP1,SMO,SALL1,RXRA,PPARA,ZFHX3,HDAC1,ACTL6A,ABL1,REST,ELF1,PEX2,SMURF2,LRP4,TMBIM6,SMAD5,KAT2B,NEO1,VEZF1,YES1,CHD4,TRPS1,FOXO1,TWSG1,MED13,CBFB,NIPBL,NACC2,TBL1X,PHF21A,MAVS,ZBTB20,TCEA1,GABPA,YAP1,YBX1,ZHX2,NFE2L2,NFIA,ATF7,RREB1,OTUD7B,ZNF217,TCF12,SS18,TEAD1
PC17 (positive contribution)	GO_REGULATION_OF_TRANSCRIPTION_FROM_RNA_POLYMERASE_II_PROMOTER	4.88439	1.59799	NOTCH1,EP300,WHSC2,PROX1,SMAD7,ZFPM2,JAG1,SFRP2,FOXC1,AHR,BHLHE41,OGT,ID3,NCOA2,ID1,ABT1,GATA2,NCOA3,BMP6,FOXJ1,RFX3,MAPK14,CAV1,ENG,STRAP,NR2F2,DACT1,SMAD9,MEF2A,NDN,NEUROD1,MET,LDB1,C19orf10,PRKDC,NOTCH3,FNIP1,CREBBP,TRIM28,PHF17,TBL1XR1,NR3C1,EPC2,RUVBL2,MLL2,CRTC2,NFAT5,NR2C2,CNBP,ELL,TCEB2,USF1,TOB1,MAF,CTDSPL2,ARNT,LEMD3,C10orf116,DDX17,ZNF366,ZNF746,EAPP,FOXG1,AKIRIN2,NR2F1,TBX18,PKIG,WWC2…
PC17 (positive contribution)	GO_NEGATIVE_REGULATION_OF_CELL_PROLIFERATION	5.87012	2.22864	NOTCH1,PROX1,TPM1,SFRP2,PKP2,GATA2,FOXJ1,CDKN1B,NOV,PRNP,LIMS2,CAV1,SPARC,ENG,CAV2,STRAP,NR2F2,TNFRSF14,NDN,OGN,COL18A1,CASP3,CYP1B1,AXIN2,SPINT1,PTPN14,CHERP,HIST1H2AE,SSTR1,TIMP2,IGFBP5,CNOT8,TOB1,FRZB,KLF11,IGFBP3,PODN,PTGES,IGFBP6,TMEM115,SESN1
PC23 (positive contribution)	GO_REGULATION_OF_VASCULATURE_DEVELOPMENT	6.20593	3.80718	PLXND1,PDGFD,CCL2,HGF,THBS1,FGF1,SFRP1,CX3CL1,CYP1B1,VEGFC,PRKD1,ECSCR,SRPX2,PGF,SPHK1,DCN,F3,PTGIS,THBS2
PC29 (negative contribution)	GO_REGULATION_OF_VASCULATURE_DEVELOPMENT	3.92144	3.22609	SFRP2,PDGFD,CCL2,CTNNB1,KIT,THBS1,PTK2B,SPARC,IL8,CYP1B1,ECSCR,HDAC9,HDAC5,MTDH
PC31 (negative contribution)	GO_EYE_MORPHOGENESIS	4.35888	4.00983	RARB,RORB,NF1,IFT122,VEGFA,CTNNB1,SHROOM2,EPHB1,DSCAM,CRB1,ALDH1A3,KDM2B
PC17 (positive contribution)	GO_EXTRACELLULAR_MATRIX	13.715	3.79602	ADAMTS6,SFRP2,RELN,NOV,SPARC,GPC4,GPC6,CLEC3B,FMOD,LAMA2,ECM2,OMD,OGN,COL18A1,COL8A1,MFGE8,LAMA3,NDNF,EGFL7,COL1A1,HSPG2,LAMC3,TIMP2,COL1A2,COL3A1,SPOCK2,CTSD,CD248,ELN,AEBP1,COL14A1,MGP,CRIP2,PODN,LTBP2,MFAP4,COL6A2,FBLN5,NID2,THSD4,FBLN2,ABI3BP,ADAMTS10,OLFML2A
PC23 (positive contribution)	GO_EXTRACELLULAR_MATRIX	12.1126	4.05903	LTBP1,ADAMTS1,PLAT,THBS1,FGF1,SFRP1,COL4A1,MATN2,FMOD,ECM2,LUM,OGN,FN1,COL15A1,DCN,NAV2,COL3A1,BGN,TGFB1I1,NPNT,RARRES2,F3,ELN,AEBP1,COL14A1,MGP,LGALS3BP,PCOLCE,THBS2,FBLN5,NID2,HAPLN4,ABI3BP,CCDC80,LAMA4,OLFML2A
PC35 (positive contribution)	GO_EXTRACELLULAR_MATRIX	9.80335	3.45189	SFRP2,TNC,MATN2,FMOD,ECM2,OMD,OGN,COL18A1,COL8A1,WNT16,COL4A2,ANXA2,COL1A1,HSPG2,COL1A2,COL3A1,EGFLAM,TGFB1I1,LTBP4,NPNT,COL6A3,ELN,LOX,COL14A1,MGP,LTBP2,PCOLCE,COL6A2,FBLN5,LOXL1,ADAMTSL1,SMOC2,ABI3BP,EMILIN1,OLFML2A
PC13 (positive contribution)	GO_PHAGOCYTIC_VESICLE	5.05452	5.11123	SYK,TLR6,SRGAP2,CYBB,TLR7,TLR1,CYBA,UNC93B1,NCF1,NCF2,RAB9B
PC23 (negative contribution)	GO_PHAGOCYTIC_VESICLE	4.38296	4.78158	SYK,TLR6,SLC11A1,SRGAP2,CORO1A,CYBB,TLR7,TLR1,TLR2,UNC93B1
PC23 (negative contribution)	GO_IMMUNOLOGICAL_SYNAPSE	4.02389	7.75679	PTPRJ,CARD11,CORO1A,HAVCR2,C17orf87,CD37
PC1 (positive contribution)	GO_GABA_RECEPTOR_COMPLEX	7.55673	13.2227	GABRB3,GABRB2,GABRA1,GABRD,GABRA3,GABRG2,GABRG3,GABRA4
PC1 (positive contribution)	GO_VESICLE_MEMBRANE	11.3132	2.81428	SNCA,CLTC,AP2M1,SYP,YWHAB,RAB3A,ATP6V0D1,CACNG3,GRIA3,NCALD,ATP6V0A1,CACNG8,SYT1,SLC6A17,SLC30A3,ATP13A2,STX1A,CAMK2D,GRIA4,PI4KA,AP3M2,CADPS,SYT4,SYT5,SH3GL2,AP3B2,DOC2A,RPH3A,YWHAH,YWHAG,SEC23A,DNM1L,YWHAZ,RAB27B,CALY,GAD2,GAD1,SV2A,STXBP5,CNIH3,COPG,RAB9B,SCAMP1,SYN2,GABARAPL1,HMP19,AMPH,NECAP1,SV2B,CLVS1,CAMKV,SVOP,TMEM163,DMXL2
PC35 (positive contribution)	GO_LARGE_RIBOSOMAL_SUBUNIT	3.94239	3.89842	RPL22,RPL22L1,RPL8,MRPL49,MTERFD2,RSL24D1,RPL27,RPL5,RPL12,RPL27A,RPL35
PC1 (positive contribution)	GO_EXCITATORY_SYNAPSE	8.53337	3.53184	GSK3B,AKAP5,EPHA4,GNG3,CDK5,ATP1A1,SYP,DCLK1,PJA2,NETO1,GRIN2A,EPB41L3,GRIA3,CACNG8,ADD2,SYT1,DLG3,DGKI,GRM5,NPTN,CHRM1,DNM3,CAP2,DNAJC6,DRP2,CLSTN3,DLGAP1,CABP1,SH2D5
PC23 (negative contribution)	GO_PLASMA_MEMBRANE_RECEPTOR_COMPLEX	4.78643	3.636	SYK,ITGB2,TLR6,CD4,PTPN6,ITGA8,CARD11,GRID2,APBB1IP,TLR1,TLR2,CNTFR,ITGA9,ITGAM,SHISA6
PC17 (positive contribution)	GO_ACROSOMAL_MEMBRANE	4.07457	10.0755	CAV1,CAV2,CD46,SUN1,BSG
PC1 (positive contribution)	GO_NEURON_PROJECTION_TERMINUS	9.37957	4.70984	EPHA4,SNCA,KCNC2,NAPA,AP2M1,SYP,SLC9A6,FLRT3,STXBP1,CCK,UCHL1,RAB3A,ATP6V0D1,GRIA3,SYT1,GRIA4,PFN2,DGKI,CHRM1,CHRM3,GOT1,SV2A,CDH8
PC35 (positive contribution)	GO_RIBOSOME	5.6553	3.24049	RPL22,RPL22L1,RPL8,HBA2,HBA1,EEF2,MRPL50,MRPS31,MRPL49,MTG1,MTERFD2,RSL24D1,RPL27,RPL5,RPS15A,RPL12,RPS17,RPS4X,RPL27A,RPS8,RPL35
PC68 (positive contribution)	GO_RIBOSOME	6.74048	4.13421	EIF2AK2,RPS27A,RPL36A,RPS27,MRPL51,FAU,RPL11,RPS16,RPS3A,RPS21,RPS10,RPL24,RPS4X,RPS11,RPS2,RPS20,RPL35,RPL34,RPL7A
PC1 (negative contribution)	GO_ACTIN_CYTOSKELETON	4.55921	3.04975	ABL1,RDX,FYN,KAT2B,CTNNA1,YES1,WASF2,NEBL,STAG2,GNG12,PALLD,PDLIM5,MYO10,CDC42EP4,AHNAK,CALD1,FAM129B,CGNL1
PC23 (positive contribution)	GO_ACTIN_CYTOSKELETON	4.282	2.39413	CTNNA2,SPTAN1,SLC9A3R1,COBL,VCAM1,NOTCH3,MYO9A,MYO15A,DDX58,ACTA2,FLNB,CNN3,SVIL,SEPT7,POU6F1,MYO1D,MYO18A,TPM4,ARHGAP32,MYL9,PPP1R12B,PKNOX2,KNCN,RAI14,AIF1L
PC1 (positive contribution)	GO_EXOCYTIC_VESICLE	15.8858	5.74142	SNCA,DNM1,SYP,GRIN2A,SPTBN2,NDEL1,RAB3A,ATP6V0D1,SYT1,SLC6A17,SLC30A3,STX1A,SYT4,STX1B,SYT5,DOC2A,RPH3A,DGKI,WDR7,APBA2,DNM1L,GAD2,SV2A,STXBP5,RAB6A,RAB3C,SCAMP1,SYN2,AMPH,SV2B,SVOP,TMEM163,DMXL2
PC1 (positive contribution)	GO_PERINUCLEAR_REGION_OF_CYTOPLASM	4.28943	1.83521	GSK3B,SRD5A1,AKAP5,CDH13,MAPRE3,PRKACB,NELL1,PRKCZ,SNCA,KCNH1,KCNS2,SERPINF1,YWHAB,SLC8A3,SPTBN2,PAFAH1B1,EPHA5,APBB1,EHD3,NDFIP1,ATP9A,PRKCE,SNAP25,ANXA6,NDFIP2,CAMK2D,STMN2,TPD52,TRIM37,SYT4,SYT5,DGKI,SEZ6,DNM3,PTPRR,NME1,DYNC1I1,SEC23A,DNM1L,GAD2,RNF128,EIF4A2,RAB3C,CABP1,MAGEE1,MAL2
PC23 (negative contribution)	GO_T_CELL_RECEPTOR_COMPLEX	4.89844	14.544	SYK,CD4,PTPN6,CARD11,APBB1IP
PC68 (positive contribution)	GO_CYTOSOLIC_PART	6.54745	4.21945	RPS27A,PSMC3,RPL36A,RPS27,FAU,RPL11,RPS16,RPS3A,RPS21,RPS10,RPL24,RPS4X,RPS11,RPS2,RPS20,RPL35,RPL34,RPL7A
PC13 (positive contribution)	GO_VACUOLE	4.10307	1.72418	MMD,TLR3,CD4,FGD2,TGFBR1,PIK3CG,CD74,MAPK1,ARRB1,SLC9A7,VPS4B,CCR5,HLA-DRB1,RNASE2,LNPEP,RAP2B,MILR1,HAVCR2,HLA-DRA,HPSE,APOC2,SLC15A3,TLR7,LAT2,CHMP3,NAGA,CYBA,IDS,SPPL3,PLA2G15,CTSS,IFI30,AP1B1,SNX12,IKBKE,RNASET2,HCK,RAB11FIP2,TMEM127,RAB5B,FCGR1A,UNC93B1,NCF1,NCF2,RAB11FIP4,SLA,SNX20,TGOLN2,CD68,PLBD2,PLEKHB2,LAPTM5
PC1 (positive contribution)	GO_SECRETORY_VESICLE	10.5184	3.01821	SNCA,DNM1,SYP,GRIN2A,SPTBN2,STXBP1,NDEL1,RAB3A,MYO5A,ATP6V0D1,SYT1,SLC6A17,SLC30A3,STX1A,TRIM36,SYT4,STX1B,SYT5,DOC2A,RPH3A,DGKI,FSTL4,WDR7,APBA2,DNM1L,GARS,RAB27B,GAD2,SV2A,STXBP5L,STXBP5,RAB6A,RAB3C,SCG5,FAM3C,SCAMP1,SYN2,PCSK1,PCSK2,AMPH,SV2B,SVOP,CHGB,TMEM163,DMXL2
PC5 (positive contribution)	GO_NUCLEAR_SPECK	7.23623	4.03261	THOC1,NONO,CCNL2,CCNL1,APEX1,SRSF5,SF3B1,SNRNP70,SRSF1,CLK2,IFI16,LMNA,PATL1,CHTOP,SF3A2,CIR1,BCLAF1,SRRM1,PNN,SRRM2,ATXN2L
PC1 (negative contribution)	GO_NUCLEAR_TRANSCRIPTIONAL_REPRESSOR_COMPLEX	4.98301	16.3077	SALL1,HDAC1,CHD4,NACC2,APPL2
PC1 (positive contribution)	GO_SITE_OF_POLARIZED_GROWTH	11.7881	4.75922	MYH10,GSK3B,NEFL,EPHA4,FGF13,CALM1,CALM3,CDK5,SNCA,THY1,RASGRF1,FLRT3,PAFAH1B1,FRY,PTPRO,ODZ2,L1CAM,APBB1,MYO5A,SNAP25,DLG3,STMN2,KATNB1,NGEF,BASP1,KLC1,RUFY3,CDKL5,NRSN1
PC13 (positive contribution)	GO_ENDOCYTIC_VESICLE	5.87045	3.34423	SYK,TLR6,CD74,HLA-DRB1,CACNG2,SRGAP2,HLA-DRA,CYBB,TLR7,TLR1,CYBA,MSR1,AP1B1,SGIP1,RAB5B,FCGR1A,UNC93B1,NCF1,NCF2,RAB9B,RAB11FIP4
PC1 (positive contribution)	GO_CELL_PROJECTION_CYTOPLASM	4.18963	4.44993	NEFL,KCNAB1,OPA1,PAFAH1B1,NDEL1,UCHL1,AP3M2,AP3B2,CDKL5,GABARAPL1
PC1 (positive contribution)	GO_NEURON_PART	48.3334	3.43801	MYH10,STAR,GSK3B,SRD5A1,NEFL,AKAP5,ACTL6B,CDH13,EPHA4,GNG3,BRAF,FGF13,PRKCZ,CALM1,CALM3,CDK5,EEF1A2,PAK1,SNCA,HTR2A,ATP1A1,KCNH1,KCNC2,KCNQ3,HCN1,SLC12A5,KCNB1,KCNB2,KCNAB1,ATP1A3,THY1,SERPINF1,PTPN5,NAPA,AP2M1,ROBO2,SLC4A10,UNC13A,STMN1,OPA1,ATP2B2,KCTD16,DNM1,SYP,DCLK1,SLC9A6,MAP2,RASGRF1,GRM7,SLC8A3,SLC8A2,PLK2,GRIN2A,CHL1,FLRT3,ATCAY,SPTBN2,RET,CNTNAP1,STXBP1,PAFAH1B1,EPB41L3,NDEL1,CNTN4,ATP8…
PC17 (negative contribution)	GO_NEURON_PART	4.66502	1.88492	SMARCA4,SMARCD3,NEFH,TGFB3,PRKCZ,NEURL,SRI,KCNN1,KCNQ3,KCNIP1,RAP1GAP,APC,GRK4,KLHL1,DSCAM,MAP2,BRSK1,KIF5C,NTNG2,KIF5B,KIF5A,CDK16,AP3B1,STX4,C19orf20,DMD,RIMS1,GRIK3,PPFIA3,TRPM2,RIMS2,PCLO,CADPS,SYT7,FOSL1,PCDH15,SST,KIF1A,NELF,RAP1GAP2,VTI1B,CNIH2,SEPT11,UNC13C,GLRX3,ERC2
PC29 (negative contribution)	GO_NEURON_PART	4.6986	1.8484	RELN,DAB1,CCL2,CTNNB1,PARK7,ADCYAP1,TAOK2,PTK2B,KCNN2,HTR3A,CNGB1,KCNJ2,ABCC8,DCX,CRH,CAMK2A,RGS8,SHANK1,IGF1,CNR1,BRSK1,PICK1,KIRREL3,PTPRF,PCDH8,GLRA3,IL1RAPL1,GRIA4,MCRS1,SYT10,CPLX3,DENND1A,DOC2B,VIP,SST,HNRNPK,CAMK2N1,GNA11,PDE4B,PLS3,LZTS1,DNER,CALB2,DOCK4,LMTK3,BAIAP3,SIPA1L1,DLGAP3,ANKS1B
PC1 (positive contribution)	GO_INTRINSIC_COMPONENT_OF_PLASMA_MEMBRANE	12.8905	2.09815	MAS1,EPHA4,CALM1,CALM3,HTR2A,KCNV1,ATP1A1,KCNIP4,KCNH1,KCNC2,ATP1B1,KCNJ3,KCNQ3,HCN1,SLC12A5,KCNQ5,KCNB1,KCNB2,KCNS2,KCNAB1,ATP1A3,THY1,SLC4A10,ATP2B2,SLC39A10,DCLK1,GRM7,NETO1,SLC8A3,SLC8A2,GRIN2A,CHRNB2,PLXNC1,FLRT3,NTNG1,GABRB3,GABRB2,RET,CNTNAP1,OLFM3,CNTNAP2,PTPRO,ODZ2,NRXN3,EPHA5,PLXNA4,LPPR4,ATP6V1A,CACNG3,SCN2A,SLC7A8,SLC22A17,SLC2A13,SLC16A7,SLC7A14,GABRA1,GRIA3,GABRD,ATP2B1,CACNG8,SNAP2…
PC13 (positive contribution)	GO_INTRINSIC_COMPONENT_OF_PLASMA_MEMBRANE	9.86805	2.1676	FCER1G,ITGB2,TLR6,MMD,TLR3,ODZ1,TGFBR1,NCKAP1L,CSF1R,HTR2A,KCNA4,SLC12A6,KCNE3,P2RY12,CCR5,SELPLG,HLA-DRB1,ITGAX,SLC4A10,CACNG2,LNPEP,CCR1,STIM1,CX3CR1,GABRB2,AMIGO1,EPHA7,CD53,RASAL3,PTAFR,MILR1,GPR183,HLA-DRA,CD84,CSF3R,CYBB,SCN2A,SLCO2B1,SLC8A1,ATP2B1,SCN3B,FOLR2,SCN2B,ATP2B3,SCN4B,SLC7A7,TLR7,TYROBP,ITGAL,TLR1,SYT11,NLGN4X,OPRK1,P2RY13,GPR34,CYBA,MSR1,SLC2A5,CMKLR1,C3AR1,TLR5,OLR1,GPR65,IGSF6…
PC23 (negative contribution)	GO_INTRINSIC_COMPONENT_OF_PLASMA_MEMBRANE	5.0135	1.77844	HTR7,NGFR,PTPRJ,ITGB2,TLR6,SDC4,ODZ1,NCKAP1L,SLC11A1,CSF1R,P2RY12,EFNB2,SLC1A5,SELPLG,MRC1,ITGA8,CX3CR1,PLXNA2,PTPRF,RASAL3,PTAFR,GPR183,CD84,GRID2,CSF3R,ST14,CYBB,SCN7A,ABCG1,SLC19A2,SLC7A7,ATP13A1,SLC43A2,TLR7,TYROBP,TLR1,TLR2,P2RY13,GPR34,NPFFR1,CNTFR,SLC2A5,CMKLR1,C3AR1,TLR5,ITGA9,ITGAM,IFNGR1,SLC14A1,SHISA6,CSF2RA,TRO,C2orf89,CD33,CD163,PILRA,CD37,LAPTM5,EVI2B
PC1 (positive contribution)	GO_POSTSYNAPSE	20.1431	4.04775	MEF2C,MYH10,GSK3B,AKAP5,EPHA4,GNG3,CDK5,SNCA,ATP1A1,KCNC2,KCNB1,ATP1A3,KCTD16,DCLK1,GRM7,PJA2,NETO1,SLC8A3,SLC8A2,GRIN2A,CHRNB2,GABRB3,GABRB2,EPB41L3,PTPRO,ODZ2,APBB1,GABRA1,GRIA3,GABRD,CACNG8,ADD2,ACCN1,GABRA3,GABRG2,GLRB,GRIA4,GABRG3,GABRA4,GRIN2B,DLG3,DGKI,GRM5,NPTN,CHRM1,CHRM3,SEZ6,DNM3,CAP2,DNAJC6,DRP2,CLSTN3,CNIH3,ARHGAP44,D4S234E,DLGAP1,CABP1,FRMPD4,SH2D5,MAGEE1
PC29 (negative contribution)	GO_POSTSYNAPSE	6.21643	3.09038	DAB1,PTK2B,KCNN2,HTR3A,KCNJ2,CAMK2A,MECP2,SHANK1,PICK1,PCDH8,HTR3B,GLRA3,CHRNA2,IL1RAPL1,GRIA4,HNRNPK,CAMK2N1,PDE4B,LZTS1,LRRTM4,LRRTM3,SIPA1L1,PVRL3,DLGAP3,ANKS1B
PC1 (positive contribution)	GO_AXON	26.2455	4.3614	MYH10,GSK3B,NEFL,EPHA4,FGF13,PRKCZ,CDK5,PAK1,SNCA,HTR2A,KCNH1,KCNC2,KCNQ3,HCN1,KCNB1,KCNAB1,ATP1A3,SERPINF1,PTPN5,NAPA,AP2M1,ROBO2,UNC13A,OPA1,DNM1,SYP,SLC9A6,GRM7,FLRT3,ATCAY,RET,CNTNAP1,STXBP1,PAFAH1B1,EPB41L3,NDEL1,CNTN4,CNTNAP2,PTPRO,TUBB3,CCK,EPHA5,UCHL1,RAB3A,L1CAM,ATL1,APBB1,ATP6V0D1,SCN2A,GRIA3,SYT1,SCN8A,GABRG2,CAMK2D,GRIA4,SCN1A,PFN2,STMN2,KATNB1,AP3M2,AP3B2,DGKI,CHRM1,CHRM3,DNM3,GOT1,R…
PC8 (positive contribution)	GO_NUCLEAR_BODY	4.68416	2.59172	ATRX,NONO,PARK7,C5orf41,TFIP11,WRAP53,THOC2,HIF3A,NSMCE2,ZC3H14,N4BP1,SUMO2,SLU7,CIR1,USP7,BCLAF1,EIF3E,CBX5,SARNP,PRPF40A,DDX46,WBP4,SUMO3,PPIG
PC1 (positive contribution)	GO_AMPA_GLUTAMATE_RECEPTOR_COMPLEX	3.94541	5.99917	OLFM3,CACNG3,GRIA3,CACNG8,GRIA4,DLG3,CNIH3
PC1 (positive contribution)	GO_IONOTROPIC_GLUTAMATE_RECEPTOR_COMPLEX	4.67702	5.03036	NETO1,GRIN2A,OLFM3,CACNG3,GRIA3,CACNG8,GRIA4,GRIN2B,DLG3,CNIH3
PC1 (positive contribution)	GO_NEURONAL_POSTSYNAPTIC_DENSITY	5.7931	5.33992	GSK3B,GNG3,ATP1A1,DCLK1,GRIN2A,EPB41L3,ADD2,DGKI,CAP2,DNAJC6,CLSTN3,DLGAP1
PC68 (positive contribution)	GO_CYTOSOLIC_SMALL_RIBOSOMAL_SUBUNIT	9.32476	12.8267	RPS27A,RPS27,FAU,RPS16,RPS3A,RPS21,RPS10,RPS4X,RPS11,RPS2,RPS20
PC1 (positive contribution)	GO_AXON_INITIAL_SEGMENT	4.04003	9.64152	KCNQ3,CCK,SCN8A,CAMK2D,SCN1A
PC17 (negative contribution)	GO_ORGANELLE_INNER_MEMBRANE	4.36115	2.41899	COX5A,UQCRB,NDUFA4,COX7C,COX7A2,COX4I1,COX5B,SFXN4,GPD2,NDUFB9,AK2,NDUFV3,C18orf55,ALDH18A1,MRPL24,MRPL47,MRPS31,MRPS15,MRPL40,C6orf125,SLC25A23,COQ9,MTFP1,SDHC,MINOS1
PC1 (positive contribution)	GO_POTASSIUM_CHANNEL_COMPLEX	8.20277	5.20642	CALM1,CALM3,KCNV1,KCNIP4,KCNH1,KCNC2,KCNJ3,KCNQ3,KCNQ5,KCNB1,KCNB2,KCNS2,KCNAB1,CNTNAP1,CNTNAP2,SNAP25,STX1A,DPP6
PC68 (positive contribution)	GO_SMALL_RIBOSOMAL_SUBUNIT	7.03874	8.06838	RPS27A,RPS27,FAU,RPS16,RPS3A,RPS21,RPS10,RPS4X,RPS11,RPS2,RPS20
PC1 (positive contribution)	GO_PROTON_TRANSPORTING_TWO_SECTOR_ATPASE_COMPLEX	4.484	5.33992	ATP6V1D,ATP6V0D1,ATP6V1H,ATP6V1A,ATP6V1E1,ATP6V1B2,ATP6V0A1,ATP6V1C1,ATP6AP1
PC5 (positive contribution)	GO_NODE_OF_RANVIER	4.54177	12.619	CNTN2,ANK3,NFASC,SPOCK1,BIN1
PC1 (positive contribution)	GO_DENDRITIC_SHAFT	4.89409	5.95019	GSK3B,AKAP5,HTR2A,SLC12A5,GRM7,GRIA3,DLG3,SEZ6,CNIH3
PC1 (positive contribution)	GO_NEURON_SPINE	5.57979	3.55995	MYH10,GSK3B,AKAP5,EPHA4,ATP1A3,SLC9A6,SLC8A3,SLC8A2,PTPRO,ODZ2,APBB1,GRIA3,ACCN1,DGKI,SEZ6,DNM3,ARHGAP44,FRMPD4
PC13 (positive contribution)	GO_ENDOCYTIC_VESICLE_MEMBRANE	4.02039	3.47213	TLR6,CD74,HLA-DRB1,CACNG2,HLA-DRA,CYBB,TLR1,CYBA,MSR1,AP1B1,SGIP1,FCGR1A,RAB9B
PC1 (negative contribution)	GO_TRANSCRIPTIONAL_REPRESSOR_COMPLEX	4.14212	6.81515	SALL1,HDAC1,REST,CHD4,NACC2,TBL1X,APPL2
PC1 (negative contribution)	GO_SWI_SNF_SUPERFAMILY_TYPE_COMPLEX	5.09387	7.78875	SALL1,HDAC1,ACTL6A,CHD4,NACC2,SS18,APPL2,PHF10
PC1 (negative contribution)	GO_CHROMATIN	3.89578	2.92351	SP1,SALL1,RXRA,HDAC1,ACTL6A,REST,KAT2B,CHD4,NIPBL,KAT6A,NACC2,SMC3,STAG2,GABPA,NFE2L2,TCF12
PC23 (positive contribution)	GO_BASEMENT_MEMBRANE	4.14204	4.49629	ADAMTS1,COL4A1,MATN2,FN1,COL15A1,NPNT,THBS2,NID2,CCDC80,LAMA4
PC35 (positive contribution)	GO_BASEMENT_MEMBRANE	4.36272	4.32629	TNC,MATN2,COL18A1,COL8A1,COL4A2,ANXA2,HSPG2,EGFLAM,NPNT,LOXL1,SMOC2
PC1 (positive contribution)	GO_CELL_JUNCTION	11.765	2.13068	CDH13,EPHA4,FGF13,PRKCZ,CDK5,PAK1,SNCA,ATP1A1,KCNC2,ATP1B1,KCNB1,THY1,CLTC,UNC13A,ATP2B2,KCTD16,SYP,YWHAB,PJA2,NETO1,SLC8A3,GRIN2A,CHRNB2,FLRT3,ATCAY,GABRB3,SPTBN2,GABRB2,PRKCI,EPB41L3,OLFM3,ODZ2,L1CAM,EHD3,SCN2A,GABRA1,GRIA3,GABRD,CACNG8,SNAP25,GABRA3,SYT1,ANXA6,SLC6A17,SLC30A3,GABRG2,STX1A,CAMK2D,GLRB,GRIA4,GABRG3,SCN1A,GABRA4,GRIN2B,DLG3,PI4KA,CADPS,SYT4,SYT5,DOC2A,RPH3A,CHRM1,CHRM3,PTPRR,YWHA…
PC1 (negative contribution)	GO_CELL_JUNCTION	4.53994	2.1313	ITGB1,RHOA,DDR2,ITGB5,RDX,CTNNA1,PARD3,RAB13,ENAH,TJP1,YES1,VAMP3,GNA13,WASF2,SNAP23,EPS8,ERBB2IP,GNA12,PALLD,CPNE3,PDLIM5,TLN1,NFIA,PARD3B,PKN2,ARHGAP31,DTNA,AHNAK,TNS1,FAM129B,ADD3,LPP,CGNL1
PC29 (negative contribution)	GO_CELL_JUNCTION	4.90751	1.93109	TMEM65,CTNNB1,KIT,PTK2B,HTR3A,KCNJ2,GSN,WNK3,CAMK2A,GRK5,SHANK1,OXTR,BRSK1,PICK1,RND1,SDK1,PCDH8,GLRA3,CHRNA2,GRIA4,MCRS1,CPLX3,DENND1A,HNRNPK,CAMK2N1,SPRY4,HSP90B1,LZTS1,MTDH,MRPS18B,WTIP,CALB2,LRRTM4,ARPC3,PDIA3,LRRTM3,PPIB,SIPA1L1,RND3,ARHGAP26,PVRL3,FRMPD2,PDLIM1,FBLN7,DLGAP3,ANKS1B
PC31 (positive contribution)	GO_COMPLEX_OF_COLLAGEN_TRIMERS	4.10188	10.6266	COL11A1,COL7A1,COL5A2,COL5A3,COL27A1
PC35 (positive contribution)	GO_COMPLEX_OF_COLLAGEN_TRIMERS	4.78153	10.1844	COL8A1,COL4A2,COL1A1,COL1A2,COL3A1,COL6A3
PC1 (positive contribution)	GO_MYELIN_SHEATH	14.0818	4.88663	SRD5A1,NEFL,PRKCZ,EEF1A2,ATP1A1,ATP1B1,ATP1A3,THY1,NAPA,PLCB1,DNM1,PRKCI,CNTNAP1,STXBP1,UCHL1,EHD3,SLC25A12,ATP6V1A,ATP6V1B2,GOT2,SNAP25,PKM2,ENO2,NME1,YWHAG,GNB5,GDI1,INA,TAGLN3,NAPG,MDH1,MDH2,SLC25A4,CNRIP1
PC5 (positive contribution)	GO_MYELIN_SHEATH	4.87239	3.51139	DPYSL2,HSPA2,MOG,CNTN2,PLP1,CNP,NFASC,JAM3,PDCD6IP,NDUFA10,MAG,FSCN1,MYO1D,ERMN,TUBB4A,CLDN11
PC35 (positive contribution)	GO_CONTRACTILE_FIBER	4.32398	3.1657	TPM1,HDAC4,JPH2,LMOD1,KRT19,ACTG1,NPNT,ACTA2,NEXN,DES,HRC,SYNE2,TPM2,MYL9,PPP1R12B,IGFN1
PC35 (positive contribution)	GO_CYTOSOLIC_LARGE_RIBOSOMAL_SUBUNIT	4.23188	5.09219	RPL22,RPL22L1,RPL8,RSL24D1,RPL27,RPL5,RPL12,RPL27A,RPL35
PC17 (positive contribution)	GO_PROTEINACEOUS_EXTRACELLULAR_MATRIX	11.5033	3.7683	ADAMTS6,RELN,NOV,SPARC,GPC4,GPC6,FMOD,LAMA2,ECM2,OMD,OGN,COL18A1,COL8A1,LAMA3,NDNF,COL1A1,HSPG2,LAMC3,TIMP2,COL1A2,COL3A1,SPOCK2,CD248,ELN,COL14A1,MGP,PODN,LTBP2,MFAP4,COL6A2,FBLN5,NID2,THSD4,FBLN2,ABI3BP,ADAMTS10,OLFML2A
PC23 (positive contribution)	GO_PROTEINACEOUS_EXTRACELLULAR_MATRIX	9.32141	3.85999	LTBP1,ADAMTS1,FGF1,SFRP1,COL4A1,MATN2,FMOD,ECM2,LUM,OGN,FN1,COL15A1,DCN,NAV2,COL3A1,BGN,NPNT,ELN,COL14A1,MGP,LGALS3BP,THBS2,FBLN5,NID2,HAPLN4,ABI3BP,CCDC80,LAMA4,OLFML2A
PC35 (positive contribution)	GO_PROTEINACEOUS_EXTRACELLULAR_MATRIX	9.85461	3.7257	TNC,MATN2,FMOD,ECM2,OMD,OGN,COL18A1,COL8A1,WNT16,COL4A2,ANXA2,COL1A1,HSPG2,COL1A2,COL3A1,EGFLAM,LTBP4,NPNT,COL6A3,ELN,LOX,COL14A1,MGP,LTBP2,COL6A2,FBLN5,LOXL1,ADAMTSL1,SMOC2,ABI3BP,EMILIN1,OLFML2A
PC1 (positive contribution)	GO_PROTON_TRANSPORTING_TWO_SECTOR_ATPASE_COMPLEX_CATALYTIC_DOMAIN	4.84819	9.91699	ATP6V1H,ATP6V1A,ATP6V1E1,ATP6V1B2,ATP6V1C1,ATP6AP1
PC5 (positive contribution)	GO_CYTOSKELETAL_PART	4.84018	1.77601	IFT172,DPYSL2,MYO1E,PSRC1,HSPA2,IFT80,KAT2A,APP,ANLN,IFT20,CNP,CTTN,ACTN1,DNAH1,ABCA2,RAB11B,CAPZA1,APEX1,HDAC6,PDCD6IP,CDK5RAP3,NUMA1,HNRNPK,ARL8A,CEP85,ELL2,CAPRIN2,DYNC1I2,CCDC14,LMNA,ACTN4,NCKAP5L,TUBGCP6,FSCN1,ZYX,LDLRAP1,LAS1L,DYNLRB1,CIR1,CC2D1A,STARD9,HAUS5,C17orf28,MYO1D,FSD1,MYO18A,MYO9B,FLII,PXK,MAP7,TUBE1,TUBB4A,PNN,TTLL7,CEP170,C10orf90,IFFO1
PC1 (positive contribution)	GO_MICROTUBULE	4.17543	2.09172	MAPRE3,FGF13,CALM1,CALM3,STMN1,DNM1,MAP2,SLC8A3,PAFAH1B1,NDEL1,TUBB3,MYO5A,ARL6,KIF3A,SYNJ1,KATNB1,DNM3,DYNC1LI1,DCTN1,KLC2,DYNC1I1,KLC1,KIFAP3,DNM1L,DYNLT3,TUBA4A,GABARAPL1,KIF17,SYBU,TUBA8,STAU2,WDR47
PC1 (negative contribution)	GO_CYTOSKELETON	4.713	1.86838	ABL1,RHOA,MAPKAPK2,RDX,FYN,KAT2B,CTNNA1,KIF5B,PARD3,ENAH,YES1,CHD4,WASF2,NEBL,INPPL1,ROCK1,MAPRE1,SWAP70,SMC3,TBL1X,STAG2,GNG12,NEK7,PALLD,NEDD1,CALCOCO2,NFE2L2,PDLIM5,TLN1,HIP1,PBXIP1,DDAH2,MYO10,PKN2,STOM,CDC42EP4,SS18,PARP4,AHNAK,TNS1,CALD1,FAM129B,ADD3,GRAMD3,MTUS1,CGNL1
PC5 (positive contribution)	GO_CYTOSKELETON	6.2632	1.73807	IFT172,DPYSL2,MYO1E,PSRC1,HSPA2,IFT80,KAT2A,ANK3,APP,ANLN,KLK6,PICK1,IFT20,CNP,CTTN,EVL,ACTN1,DNAH1,WDR19,ABCA2,RAB11B,CAPZA1,APEX1,HDAC6,PDCD6IP,CDK5RAP3,NUMA1,HNRNPK,ARL8A,CEP85,MVP,ELL2,CAPRIN2,DYNC1I2,CCDC14,LMNA,XRN1,ARHGDIA,ACTN4,NCKAP5L,TUBGCP6,FSCN1,ZYX,LDLRAP1,WASF1,LAS1L,DYNLRB1,CIR1,TCERG1,CC2D1A,STARD9,HAUS5,TYK2,C17orf28,MYO1D,FSD1,MYO18A,FRMD4B,MYO9B,FLII,TTC17,CORO2B,SSH2,CDC42EP2,…
PC35 (positive contribution)	GO_ENDOPLASMIC_RETICULUM_LUMEN	5.82306	3.5834	PDGFD,COL18A1,COL8A1,COL4A2,COL1A1,SRL,PRKCSH,COL1A2,COL3A1,ARSB,CES1,F10,COL6A3,HRC,COL14A1,P4HB,COL6A2,ADAMTSL1,RCN3
PC31 (positive contribution)	GO_BANDED_COLLAGEN_FIBRIL	4.37438	17.9471	COL11A1,COL5A2,COL5A3,COL27A1
PC1 (positive contribution)	GO_INTRACELLULAR_VESICLE	12.0917	2.12575	SNCA,HTR2A,ATP1A1,INPP5F,SERPINF1,CLTC,AP2M1,DNM1,SYP,YWHAB,SLC9A6,GRIN2A,SPTBN2,STXBP1,NDEL1,RAB3A,MYO5A,EHD3,ATP6V0D1,CACNG3,GRIA3,NCALD,ATP6V1B2,ATP6V0A1,CACNG8,ATP6V1C1,ADD2,SYT1,SCN8A,ANXA6,SLC6A17,SLC30A3,ATP13A2,STX1A,CAMK2D,GRIA4,PI4KA,TRIM36,AP3M2,CADPS,SYT4,STX1B,SYT5,SH3GL2,AP3B2,DOC2A,SYT13,RPH3A,DGKI,FSTL4,WDR7,YWHAH,YWHAG,APBA2,KLC1,SEC23A,DNM1L,YWHAZ,ENTPD4,GARS,RAB27B,CALY,GAD2,GA…
PC1 (negative contribution)	GO_CELL_SUBSTRATE_JUNCTION	5.1642	3.24446	ITGB1,RHOA,DDR2,ITGB5,RDX,CTNNA1,ENAH,YES1,GNA13,SNAP23,ERBB2IP,GNA12,PALLD,CPNE3,TLN1,ARHGAP31,AHNAK,TNS1,LPP
PC17 (positive contribution)	GO_EXTRACELLULAR_MATRIX_COMPONENT	6.6287	4.44068	SPARC,LAMA2,COL18A1,COL8A1,LAMA3,COL1A1,HSPG2,LAMC3,COL1A2,COL3A1,ELN,COL14A1,MFAP4,FBLN5,NID2,THSD4,ADAMTS10
PC23 (positive contribution)	GO_EXTRACELLULAR_MATRIX_COMPONENT	8.32317	5.80354	LTBP1,ADAMTS1,COL4A1,MATN2,LUM,FN1,COL15A1,DCN,COL3A1,NPNT,ELN,COL14A1,THBS2,FBLN5,NID2,CCDC80,LAMA4
PC35 (positive contribution)	GO_EXTRACELLULAR_MATRIX_COMPONENT	8.27393	5.37509	TNC,MATN2,COL18A1,COL8A1,COL4A2,ANXA2,COL1A1,HSPG2,COL1A2,COL3A1,EGFLAM,NPNT,COL6A3,ELN,COL14A1,FBLN5,LOXL1,SMOC2
PC1 (positive contribution)	GO_SYNAPSE	39.0534	3.9697	MEF2C,MYH10,GSK3B,AKAP5,EPHA4,GNG3,CDK5,SNCA,ATP1A1,KCNH1,KCNC2,KCNB1,ATP1A3,NAPA,AP2M1,UNC13A,CACNB4,ATP2B2,KCTD16,DNM1,SYP,DCLK1,SLC9A6,GRM7,PJA2,NETO1,SLC8A3,SLC8A2,GRIN2A,CHRNB2,FLRT3,ATCAY,GABRB3,SPTBN2,GABRB2,STXBP1,EPB41L3,OLFM3,NDEL1,PTPRO,ODZ2,NRXN3,CCK,RAB3A,APBB1,ATP6V0D1,GABRA1,GRIA3,GABRD,ATP2B1,CACNG8,SNAP25,CACNA1B,ADD2,ACCN1,GABRA3,SYT1,SLC6A17,SLC30A3,GABRG2,STX1A,CAMK2D,GLRB,GRI…
PC29 (negative contribution)	GO_SYNAPSE	6.12065	2.36246	DAB1,CCL2,CTNNB1,PARK7,ADCYAP1,PTK2B,KCNN2,HTR3A,KCNJ2,ABCC8,CAMK2A,MECP2,SHANK1,BRSK1,PICK1,SDK1,PCDH8,HTR3B,GLRA3,CHRNA2,IL1RAPL1,GRIA4,SYT10,CPLX3,DENND1A,DOC2B,HNRNPK,CAMK2N1,PDE4B,LZTS1,CALB2,LRRTM4,LRRTM3,BAIAP3,SIPA1L1,PVRL3,DLGAP3,ANKS1B
PC1 (positive contribution)	GO_CHLORIDE_CHANNEL_COMPLEX	4.89409	5.95019	GABRB3,GABRB2,GABRA1,GABRD,GABRA3,GABRG2,GLRB,GABRG3,GABRA4
PC1 (positive contribution)	GO_POSTSYNAPTIC_MEMBRANE	13.9416	4.57707	EPHA4,CDK5,KCNC2,KCNB1,KCTD16,GRM7,PJA2,NETO1,GRIN2A,CHRNB2,GABRB3,GABRB2,ODZ2,APBB1,GABRA1,GRIA3,GABRD,CACNG8,GABRA3,GABRG2,GLRB,GRIA4,GABRG3,GABRA4,GRIN2B,DLG3,CHRM1,CHRM3,DRP2,CLSTN3,CNIH3,D4S234E,DLGAP1,CABP1,SH2D5,MAGEE1
PC29 (negative contribution)	GO_POSTSYNAPTIC_MEMBRANE	5.83547	3.96044	HTR3A,SHANK1,PICK1,PCDH8,HTR3B,GLRA3,CHRNA2,IL1RAPL1,GRIA4,CAMK2N1,LZTS1,LRRTM4,LRRTM3,SIPA1L1,PVRL3,DLGAP3,ANKS1B
PC1 (positive contribution)	GO_CATION_CHANNEL_COMPLEX	12.4119	4.85447	CALM1,CALM3,KCNV1,KCNIP4,KCNH1,KCNC2,KCNJ3,KCNQ3,KCNQ5,KCNB1,KCNB2,KCNS2,KCNAB1,CACNB1,CACNB4,CACNA2D1,CNTNAP1,CNTNAP2,CACNG3,SCN2A,CACNA1E,CACNG8,SNAP25,CACNA1B,SCN8A,STX1A,CAMK2D,FKBP1B,SCN1A,DPP6
PC23 (positive contribution)	GO_CATION_CHANNEL_COMPLEX	4.46418	3.60961	ABCC9,KCNJ8,KCNN1,KCNC4,KCNH4,KCNA6,KCNQ4,CACNB3,NOS1,SCN1B,CASQ2,CACNA1I,CACNA1G,SCN4B
PC5 (positive contribution)	GO_NUCLEOPLASM_PART	4.59994	2.03743	THOC1,OGT,NONO,MAP3K7,CCNT2,CCNL2,CCNL1,KAT2A,WDR75,SIN3B,APEX1,MORF4L2,HDAC6,SUPT7L,ELL2,SRSF5,SF3B1,SNRNP70,SRSF1,CLK2,IFI16,EDF1,LMNA,PATL1,CHTOP,LAS1L,SF3A2,CIR1,NR2C1,BCLAF1,SRRM1,CPSF1,NCOA6,PNN,SRRM2,FAM48A,ATXN2L,CPSF3L
PC8 (positive contribution)	GO_NUCLEOPLASM_PART	6.57857	2.31118	SUPT5H,TH1L,ATRX,NONO,PARK7,C5orf41,TFIP11,WRAP53,RERE,THOC2,CHD8,RBBP7,MBD2,RTF1,HIF3A,PAF1,NSMCE2,ENY2,TAF6L,DPY30,BRD8,KIAA1310,USP34,HDAC8,MBIP,SIN3A,ZC3H14,TAF8,N4BP1,SUMO2,SLU7,CIR1,USP7,BCLAF1,EIF3E,CBX5,SARNP,PRPF40A,DDX46,WBP4,SUMO3,SHFM1,PPIG
PC35 (negative contribution)	GO_NUCLEOPLASM_PART	5.12395	2.2322	COBRA1,SNW1,TAF11,FANCM,PML,METTL3,MLL,TRIM16,TFIP11,PPARGC1B,ZNF451,SATB1,AKAP17A,MSL1,CHD6,YEATS2,MTF2,INO80C,KAT6B,ATXN7,TOP3A,AKAP8L,POLR3G,RBM25,SRSF4,TRIM22,LUC7L2,LUC7L3,MED14,RBM39,PNN,TRIM69,MED12L,FANCG,INTS2
PC1 (positive contribution)	GO_PRESYNAPTIC_MEMBRANE	5.60686	5.14214	KCNH1,KCNC2,UNC13A,KCTD16,SYP,GRM7,GRIN2A,APBB1,SNAP25,SYT1,NPTN,GAD2
PC1 (positive contribution)	GO_NEURON_PROJECTION	36.8049	3.46692	MYH10,STAR,GSK3B,SRD5A1,NEFL,AKAP5,CDH13,EPHA4,GNG3,BRAF,FGF13,PRKCZ,CALM1,CALM3,CDK5,PAK1,SNCA,HTR2A,KCNH1,KCNC2,KCNQ3,HCN1,SLC12A5,KCNB1,KCNB2,KCNAB1,ATP1A3,THY1,SERPINF1,PTPN5,NAPA,AP2M1,ROBO2,SLC4A10,UNC13A,STMN1,OPA1,DNM1,SYP,SLC9A6,MAP2,RASGRF1,GRM7,SLC8A3,SLC8A2,PLK2,GRIN2A,CHL1,FLRT3,ATCAY,RET,CNTNAP1,STXBP1,PAFAH1B1,EPB41L3,NDEL1,CNTN4,CNTNAP2,PTPRO,TUBB3,ODZ2,CCK,EPHA5,UCHL1,RAB3A,L1CAM…
PC35 (positive contribution)	GO_INTERSTITIAL_MATRIX	4.53229	12.4041	TNC,ECM2,EGFLAM,SMOC2,ABI3BP
PC17 (positive contribution)	GO_EXTRACELLULAR_SPACE	7.87236	2.14041	SFRP2,CARTPT,RELN,PDGFD,PROM1,KITLG,BMP6,IGF2,EDN3,SPARC,ENG,GPC4,GPC6,CLEC3B,CXCL12,FMOD,ECM2,OMD,OGN,COL18A1,IGFBP2,MFGE8,PODXL,C19orf10,SEMA4C,SPINT1,EGFL7,COL1A1,HSPG2,PCYOX1,LCAT,GRN,C2orf40,TIMP2,IGFBP5,COL1A2,COL3A1,LSR,CTSD,ACTA2,FRZB,PSAP,SEMA3G,ACTN4,ITIH2,C3orf58,AEBP1,ZBTB38,IGFBP3,IGFBP4,COL14A1,CDK13,PODN,LTBP2,IGFBP6,CPD,COL6A2,FBLN5,LRIG3,GOLM1,ABI3BP
PC23 (positive contribution)	GO_EXTRACELLULAR_SPACE	10.6834	2.61389	PDGFD,PLAT,CCL2,SFRP4,HGF,ACE,THBS1,IGF2,ANGPT1,FGF1,ADA,SFRP1,LDLR,CXCL12,FMOD,ECM2,SEMA7A,LUM,OGN,VCAM1,IL33,CX3CL1,FN1,PLAU,FAM20C,VEGFC,COL15A1,SRPX2,PGF,FABP3,LCAT,DCN,C2orf40,COL3A1,ACTA2,CFI,MASP1,SEMA3G,TFPI,F3,C1R,C1S,ITIH2,PTGIS,TLE2,AEBP1,IGFBP4,COL14A1,TNFSF10,OAS3,PPP1R1A,LGALS3BP,PCOLCE,FBLN5,FSTL1,ABI3BP,ANGPTL2
PC29 (negative contribution)	GO_EXTRACELLULAR_SPACE	6.81121	2.3204	SEMA3C,SFRP2,RELN,PDGFD,CCL2,KITLG,KIT,ADCYAP1,THBS1,UBC,CSF1,SCG2,SPARC,GSN,SELS,CRH,IL8,MECP2,IGF1,SPON2,LAMB1,KAL1,VCAM1,THBD,ST14,SPINT1,APOL1,LPL,ENO1,SST,VGF,ADAMTS3,CFB,OSTN,SERPINB1,IGFBP4,CXCL1,IL32,MTHFD2,OLFM4,CBLN2,HAPLN3,ADAMTS5,ZNF446
PC35 (positive contribution)	GO_EXTRACELLULAR_SPACE	8.84862	2.32653	SEMA3C,SFRP2,PDGFD,CD36,BMP6,IGF2,ANGPT1,SULF1,TNC,FMOD,ECM2,OMD,DPYSL3,OGN,COL18A1,IGFBP2,WNT16,ANXA2,ACTG1,COL1A1,HSPG2,HBB,HBA2,TG,TPT1,HBA1,SERPINA5,SORD,C2orf40,PTGDS,IGFBP5,COL1A2,COL3A1,LTBP4,ACTA2,SCUBE1,CES1,FRZB,CFH,TFPI,CPAMD8,COL6A3,LRRC17,ACP5,GPT,IGFBP3,LOX,COL14A1,LTBP2,DKK2,PCOLCE,COL6A2,HDLBP,FBLN5,LOXL1,CPSF3L,ABI3BP,KIAA0556
PC1 (negative contribution)	GO_CHD_TYPE_COMPLEX	5.51142	20.3846	SALL1,HDAC1,CHD4,NACC2,APPL2
PC5 (negative contribution)	GO_MITOCHONDRIAL_PART	4.4359	1.88565	ERBB4,GPAM,SCO1,STOML2,CCDC90A,SLC25A26,SLC25A15,ECHS1,ACADM,FDX1,MOSC1,SLC25A33,GSR,C8orf38,NDUFB3,GRSF1,MRPL13,MRPS33,MRPL11,MRPS17,SMCR7L,PANK2,DBT,FAM82A2,GLRX5,FAM36A,CCDC56,TFAM,PGAM5,TIMM8A,TRMT5,IBA57,PDSS2,SLC25A16,GRAMD4,SDHC,ME2,L2HGDH,LETM1,PDP2,FUNDC2,NAT8L,MINOS1,COQ10A
PC17 (negative contribution)	GO_MITOCHONDRIAL_PART	4.81346	2.05051	COX5A,UQCRB,NDUFA4,COX7C,COX7A2,COX4I1,COX5B,SFXN4,GPD2,NDUFB9,ISCA2,PDHA1,PCCA,AK2,AK4,NDUFV3,C18orf55,TMLHE,ALDH18A1,MRPL24,MRPL47,MRPS31,MRPS15,MRPL40,IKBKE,KARS,LARS2,C6orf125,FASTKD2,SLC25A23,KIAA0391,COQ9,MTFP1,FASTK,SDHC,ACO2,THOP1,CYB5B,MINOS1
PC5 (negative contribution)	GO_MITOCHONDRION	4.91062	1.68585	SOX4,PTEN,JTB,ERBB4,STK11,GPAM,SCO1,STOML2,CCDC90A,SLC25A26,SLC25A15,ECHS1,ACADM,NUDT19,FITM2,TUSC2,XRCC3,OPA3,FDX1,HINT2,MOSC1,SLC25A33,GSR,C8orf38,NDUFB3,RILP,GRSF1,AKR7A2,MRPL13,MRPS33,MRPL11,MRPS17,SMCR7L,PANK2,RPP14,DBT,FAM82A2,GLRX5,FAM36A,CCDC56,TFAM,PGAM5,TIMM8A,TRMT5,IBA57,PDSS2,SLC25A16,GRAMD4,SDHC,ME2,MMADHC,L2HGDH,TMEM8B,LETM1,GMPPB,PDP2,ATPAF1,FUNDC2,TSTD1,NAT8L,MINOS1,COQ10A,CCDC51,…
PC1 (positive contribution)	GO_TRANSPORTER_COMPLEX	20.2562	4.6458	CALM1,CALM3,KCNV1,ATP1A1,KCNIP4,KCNH1,KCNC2,ATP1B1,KCNJ3,KCNQ3,KCNQ5,KCNB1,KCNB2,KCNS2,KCNAB1,ATP1A3,CACNB1,CACNB4,CACNA2D1,NETO1,GRIN2A,CHRNB2,GABRB3,GABRB2,CNTNAP1,OLFM3,CNTNAP2,CACNG3,SCN2A,GABRA1,GRIA3,GABRD,CACNA1E,CACNG8,SNAP25,CACNA1B,GABRA3,SCN8A,GABRG2,STX1A,CAMK2D,GLRB,GRIA4,GABRG3,FKBP1B,SCN1A,GABRA4,GRIN2B,DLG3,STXBP5,CNIH3,DPP6
PC1 (positive contribution)	GO_CLATHRIN_COATED_VESICLE_MEMBRANE	3.8952	3.79905	CLTC,AP2M1,RAB3A,NCALD,SYT1,SH3GL2,AP3B2,GAD2,GAD1,NECAP1,CLVS1
PC1 (positive contribution)	GO_MEMBRANE_PROTEIN_COMPLEX	14.4124	2.40204	GNG3,CALM1,CALM3,PIK3CB,SNCA,KCNV1,ATP1A1,KCNIP4,KCNH1,KCNC2,ATP1B1,KCNJ3,KCNQ3,KCNQ5,KCNB1,KCNB2,KCNS2,KCNAB1,ATP1A3,NAPA,CLTC,AP2M1,CACNB1,CACNB4,CACNA2D1,DNM1,NETO1,GRIN2A,CHRNB2,GABRB3,GABRB2,CNTNAP1,OLFM3,CNTNAP2,ARL6,ATP6V1D,ATP6V0D1,ATP6V1H,ATP6V1A,CACNG3,SCN2A,ATP6V1E1,GABRA1,GRIA3,NCALD,GABRD,CACNA1E,ATP6V1B2,VDAC3,ATP6V0A1,CACNG8,ATP6V1C1,ATP6AP1,SNAP25,CACNA1B,GABRA3,SYT1,SCN8A,GABRG2,…
PC5 (positive contribution)	GO_U2_TYPE_PRESPLICEOSOME	4.22331	11.0417	SF3B1,SNRNP70,LUC7L,PRPF39,SF3A2
PC8 (negative contribution)	GO_ENDOPLASMIC_RETICULUM_CHAPERONE_COMPLEX	4.21123	16.3031	HSPA5,HSP90B1,DNAJB11,PDIA6
PC1 (negative contribution)	GO_LAMELLIPODIUM	7.58743	6.0774	ITGB1,RHOA,RDX,CTNNA1,RAB13,ENAH,WASF2,INPPL1,ROCK1,SWAP70,PALLD,MYO10,PKN2,ARHGEF6,ARHGAP31
PC5 (positive contribution)	GO_SPLICEOSOMAL_COMPLEX	4.77135	3.44715	HNRNPK,HNRNPA2B1,SF3B1,DDX5,SF3B4,SNRNP70,RBM5,SRSF1,LUC7L,PRPF39,SF3A2,SRRM1,PNN,SRRM2,ZCCHC8,HNRPDL
PC79 (positive contribution)	GO_REPLICATION_FORK	4.01988	5.47772	TOP1,CHEK1,PRIM1,DNMT1,POLD3,UHRF1,H2AFX,RAD51B
PC1 (negative contribution)	GO_ANCHORING_JUNCTION	4.60936	2.861	ITGB1,RHOA,DDR2,ITGB5,RDX,CTNNA1,ENAH,TJP1,YES1,GNA13,SNAP23,GNA12,PALLD,CPNE3,TLN1,ARHGAP31,AHNAK,TNS1,FAM129B,LPP
PC1 (negative contribution)	GO_EXTRINSIC_COMPONENT_OF_CYTOPLASMIC_SIDE_OF_PLASMA_MEMBRANE	4.40349	6.2873	ABL1,RHOA,FYN,YES1,GNA13,GNG12,GNA12,DTNA
PC17 (negative contribution)	GO_PRESYNAPTIC_ACTIVE_ZONE	4.50698	9.52914	RIMS1,PPFIA3,RIMS2,PCLO,UNC13C,ERC2
PC35 (positive contribution)	GO_RIBOSOMAL_SUBUNIT	5.9092	3.79418	RPL22,RPL22L1,RPL8,HBA2,HBA1,MRPS31,MRPL49,MTERFD2,RSL24D1,RPL27,RPL5,RPS15A,RPL12,RPS17,RPS4X,RPL27A,RPS8,RPL35
PC68 (positive contribution)	GO_RIBOSOMAL_SUBUNIT	8.1482	5.35016	RPS27A,RPL36A,RPS27,MRPL51,FAU,RPL11,RPS16,RPS3A,RPS21,RPS10,RPL24,RPS4X,RPS11,RPS2,RPS20,RPL35,RPL34,RPL7A
PC1 (positive contribution)	GO_SUPRAMOLECULAR_FIBER	3.92208	1.89506	NEFL,MAPRE3,FGF13,PRKCZ,CALM1,CALM3,PAK1,STMN1,DNM1,MAP2,SLC8A3,PAFAH1B1,NDEL1,TUBB3,MYO5A,ARL6,KIF3A,SYNJ1,KATNB1,DNM3,NME1,DYNC1LI1,DCTN1,KLC2,DYNC1I1,KLC1,KIFAP3,DNM1L,INA,DYNLT3,TUBA4A,GABARAPL1,KIF17,SYBU,TUBA8,STAU2,WDR47,KRT222
PC1 (positive contribution)	GO_CYTOPLASMIC_VESICLE_PART	10.3871	2.60728	SNCA,CLTC,AP2M1,SYP,YWHAB,RAB3A,ATP6V0D1,CACNG3,GRIA3,NCALD,ATP6V0A1,CACNG8,SYT1,SLC6A17,SLC30A3,STX1A,CAMK2D,GRIA4,PI4KA,AP3M2,CADPS,SYT4,SYT5,SH3GL2,AP3B2,DOC2A,RPH3A,YWHAH,YWHAG,SEC23A,DNM1L,YWHAZ,RAB27B,CALY,GAD2,GAD1,SV2A,STXBP5,CNIH3,COPG,RAB9B,FAM3C,SCAMP1,SYN2,GABARAPL1,PCSK1,PCSK2,HMP19,AMPH,NECAP1,SV2B,CLVS1,CAMKV,SVOP,TMEM163,DMXL2
PC1 (positive contribution)	GO_PLASMA_MEMBRANE_REGION	13.7559	2.50158	AKAP5,CDH13,EPHA4,PRKCZ,CDK5,PAK1,HTR2A,ATP1A1,KCNH1,KCNC2,ATP1B1,KCNB1,THY1,ROBO2,SLC4A10,UNC13A,ATP2B2,KCTD16,SYP,GRM7,PJA2,NETO1,SLC8A2,GRIN2A,CHRNB2,FLRT3,GABRB3,SPTBN2,GABRB2,PRKCI,EPB41L3,CNTNAP2,PTPRO,ODZ2,APBB1,EHD3,ARL6,ATP6V0D1,ATP6V1A,SLC7A8,ATP6V1E1,GABRA1,GRIA3,GABRD,ATP2B1,CACNG8,SNAP25,GABRA3,SYT1,ANXA6,GABRG2,GLRB,GRIA4,GABRG3,GABRA4,GRIN2B,DLG3,SYNJ1,DGKI,NDRG4,NPTN,CHRM1,CHRM3,N…
PC1 (positive contribution)	GO_NEURON_PROJECTION_MEMBRANE	4.78596	5.78491	AKAP5,KCNH1,KCNC2,ROBO2,EPB41L3,CNTNAP2,ATP2B1,GABRG2,GABARAPL1
PC1 (positive contribution)	GO_CELL_BODY	15.9704	3.26059	MYH10,STAR,GSK3B,SRD5A1,AKAP5,EPHA4,GNG3,BRAF,PRKCZ,CDK5,EEF1A2,HTR2A,KCNH1,KCNC2,SLC12A5,KCNB1,KCNB2,KCNAB1,SERPINF1,PTPN5,SLC4A10,ATP2B2,SLC8A3,SLC8A2,SPTBN2,RET,PAFAH1B1,NDEL1,CNTNAP2,TUBB3,CCK,EPHA5,UCHL1,APBB1,MYO5A,GRIA3,ATP2B1,GOT2,CACNA1B,ACCN1,SLC4A8,ATP13A2,CAMK2D,GRIA4,SCN1A,DLG3,STMN2,KATNB1,SYT5,ENO2,DGKI,SEZ6,ATP6AP2,RUFY3,ENC1,DRP2,HTR5A,GABARAPL1,PCSK2,DPP6,NELL2,NRSN1
PC13 (positive contribution)	GO_LYTIC_VACUOLE	4.15752	2.18596	MMD,TLR3,PIK3CG,CD74,ARRB1,HLA-DRB1,RNASE2,LNPEP,MILR1,HLA-DRA,HPSE,SLC15A3,TLR7,LAT2,NAGA,IDS,SPPL3,PLA2G15,CTSS,IFI30,AP1B1,RNASET2,HCK,UNC93B1,NCF1,NCF2,CD68,PLBD2,LAPTM5
PC1 (positive contribution)	GO_MAIN_AXON	8.04255	6.19812	KCNH1,KCNC2,KCNQ3,KCNAB1,ROBO2,DNM1,CNTNAP1,EPB41L3,CNTNAP2,CCK,APBB1,SCN2A,SCN8A,CAMK2D,SCN1A
PC5 (positive contribution)	GO_MAIN_AXON	5.48349	6.30952	CNTN2,ANK3,APP,NFASC,MAG,SPOCK1,MYO1D,ERMN,TUBB4A,BIN1
PC1 (positive contribution)	GO_CELL_PROJECTION	27.8129	2.43026	MYH10,STAR,GSK3B,SRD5A1,NEFL,AKAP5,CDH13,EPHA4,GNG3,PRKACB,BRAF,FGF13,PRKCZ,PRKAR1B,CALM1,CALM3,CDK5,PAK1,SNCA,HTR2A,ATP1A1,KCNH1,KCNC2,KCNQ3,HCN1,SLC12A5,KCNB1,KCNB2,KCNAB1,ATP1A3,THY1,SERPINF1,PTPN5,NAPA,AP2M1,ROBO2,SLC4A10,UNC13A,STMN1,OPA1,ATP2B2,DNM1,SYP,DCLK1,SLC9A6,MAP2,RASGRF1,GRM7,SLC8A3,SLC8A2,PLK2,GRIN2A,CHL1,FLRT3,ATCAY,RET,CNTNAP1,STXBP1,PAFAH1B1,EPB41L3,NDEL1,CNTN4,ATP8A2,CNTNAP2,PT…
PC1 (positive contribution)	GO_CELL_PROJECTION_PART	23.5551	2.93792	MYH10,GSK3B,NEFL,AKAP5,EPHA4,GNG3,PRKACB,FGF13,PRKCZ,PRKAR1B,CALM1,CALM3,CDK5,PAK1,SNCA,HTR2A,ATP1A1,KCNH1,KCNC2,KCNQ3,SLC12A5,KCNAB1,ATP1A3,THY1,SERPINF1,PTPN5,NAPA,AP2M1,ROBO2,OPA1,DNM1,SYP,DCLK1,SLC9A6,RASGRF1,GRM7,SLC8A3,SLC8A2,GRIN2A,FLRT3,CNTNAP1,STXBP1,PAFAH1B1,EPB41L3,NDEL1,CNTNAP2,PTPRO,ODZ2,CCK,UCHL1,RAB3A,L1CAM,APBB1,MYO5A,EHD3,ARL6,ATP6V0D1,KIF3A,SCN2A,GRIA3,ATP2B1,SNAP25,ADD2,ACCN1,S…
PC1 (positive contribution)	GO_PRESYNAPSE	22.1801	4.90016	CDK5,SNCA,KCNH1,KCNC2,NAPA,AP2M1,UNC13A,KCTD16,DNM1,SYP,GRM7,GRIN2A,SPTBN2,STXBP1,NDEL1,NRXN3,CCK,RAB3A,APBB1,ATP6V0D1,GRIA3,SNAP25,CACNA1B,SYT1,SLC6A17,SLC30A3,STX1A,GRIA4,SYNJ1,PFN2,CADPS,SYT4,STX1B,SYT5,DOC2A,SYT13,RPH3A,DGKI,NPTN,WDR7,APBA2,DNM1L,GAD2,GAD1,SV2A,STXBP5,RAB3C,SCAMP1,SYN2,AMPH,SV2B,SVOP,TMEM163,DMXL2
PC1 (positive contribution)	GO_SOMATODENDRITIC_COMPARTMENT	21.2624	3.24424	MYH10,STAR,GSK3B,SRD5A1,AKAP5,EPHA4,GNG3,FGF13,PRKCZ,CDK5,EEF1A2,PAK1,HTR2A,KCNH1,KCNC2,HCN1,SLC12A5,KCNB1,KCNB2,KCNAB1,ATP1A3,THY1,SERPINF1,PTPN5,SLC4A10,OPA1,ATP2B2,SLC9A6,GRM7,SLC8A3,SLC8A2,PLK2,CHL1,ATCAY,SPTBN2,RET,PAFAH1B1,NDEL1,CNTNAP2,PTPRO,TUBB3,ODZ2,CCK,EPHA5,UCHL1,APBB1,MYO5A,GRIA3,ATP2B1,GOT2,CACNA1B,ACCN1,SLC4A8,ATP13A2,CAMK2D,GLRB,GRIA4,SCN1A,DLG3,STMN2,KATNB1,SYT5,ENO2,DGKI,NPTN,CH…
PC29 (negative contribution)	GO_SOMATODENDRITIC_COMPARTMENT	5.37603	2.36351	RELN,DAB1,CCL2,CTNNB1,TAOK2,PTK2B,KCNN2,HTR3A,KCNJ2,DCX,CRH,RGS8,SHANK1,IGF1,KIRREL3,PTPRF,PCDH8,GLRA3,IL1RAPL1,GRIA4,MCRS1,DENND1A,VIP,SST,HNRNPK,CAMK2N1,PDE4B,LZTS1,DNER,LMTK3,SIPA1L1,DLGAP3,ANKS1B
PC1 (negative contribution)	GO_RUFFLE	4.75905	4.84823	ITGB1,RDX,ARHGEF26,WASF2,ROCK1,KANK1,EPS8,PALLD,TLN1,MYO10,MKLN1
PC1 (positive contribution)	GO_PERIKARYON	7.64616	4.57972	EPHA4,CDK5,KCNC2,KCNB1,KCNB2,KCNAB1,PTPN5,SLC8A3,SLC8A2,CNTNAP2,CCK,GRIA3,GOT2,ENO2,RUFY3,DRP2,HTR5A,PCSK2,NELL2
PC1 (positive contribution)	GO_TRANSPORT_VESICLE	12.199	3.4281	SNCA,CLTC,DNM1,SYP,GRIN2A,SPTBN2,NDEL1,RAB3A,ATP6V0D1,NCALD,SYT1,SLC6A17,SLC30A3,ATP13A2,STX1A,SYT4,STX1B,SYT5,DOC2A,SYT13,RPH3A,DGKI,WDR7,APBA2,SEC23A,DNM1L,RAB27B,GAD2,SV2A,STXBP5,RAB6A,RAB3C,CNIH3,COPG,SCAMP1,SYN2,PCSK1,PCSK2,AMPH,SV2B,SVOP,TMEM163,DMXL2,NRSN1
PC1 (positive contribution)	GO_CELL_LEADING_EDGE	4.37661	2.17372	LMO4,MYH10,AKAP5,PRKCZ,CDK5,PAK1,KCNH1,KCNC2,ROBO2,PRKCI,PAFAH1B1,EPB41L3,NDEL1,CNTNAP2,PTPRO,APBB1,MYO5A,ATP6V1B2,ATP2B1,GABRG2,STMN2,NME1,DCTN1,LDB2,RUFY3,WASF1,ARHGAP44,CDKL5,GABARAPL1,AMPH,TLN2
PC1 (negative contribution)	GO_CELL_LEADING_EDGE	7.42637	4.15105	ABL1,ITGB1,RHOA,RDX,CTNNA1,RAB13,ENAH,ARHGEF26,WASF2,INPPL1,ROCK1,KANK1,EPS8,SWAP70,PALLD,TLN1,MYO10,PKN2,MKLN1,ARHGEF6,ARHGAP31
PC1 (positive contribution)	GO_CALCIUM_CHANNEL_COMPLEX	4.80178	4.71363	CALM1,CALM3,CACNB1,CACNB4,CACNA2D1,CACNG3,CACNA1E,CACNG8,CACNA1B,CAMK2D,FKBP1B
PC1 (positive contribution)	GO_PROTON_TRANSPORTING_V_TYPE_ATPASE_COMPLEX	6.69874	10.8892	ATP6V1D,ATP6V0D1,ATP6V1H,ATP6V1A,ATP6V1B2,ATP6V0A1,ATP6V1C1,ATP6AP1
PC1 (positive contribution)	GO_MEMBRANE_REGION	12.3471	2.22882	GSK3B,AKAP5,CDH13,EPHA4,PRKCZ,CDK5,PAK1,HTR2A,ATP1A1,KCNH1,KCNC2,ATP1B1,KCNB1,THY1,INPP5F,CLTC,AP2M1,ROBO2,SLC4A10,UNC13A,ATP2B2,KCTD16,SYP,GRM7,PJA2,NETO1,SLC8A2,GRIN2A,CHRNB2,FLRT3,GABRB3,SPTBN2,GABRB2,PRKCI,RET,EPB41L3,CNTNAP2,PTPRO,ODZ2,APBB1,EHD3,ARL6,ATP6V0D1,ATP6V1A,SLC7A8,ATP6V1E1,GABRA1,GRIA3,GABRD,ATP2B1,CACNG8,SNAP25,GABRA3,SYT1,ANXA6,GABRG2,GLRB,GRIA4,GABRG3,GABRA4,GRIN2B,DLG3,SYNJ1,H…
PC1 (negative contribution)	GO_EXTRINSIC_COMPONENT_OF_PLASMA_MEMBRANE	4.19425	5.1498	ABL1,RHOA,FYN,CTNNA1,YES1,GNA13,GNG12,GNA12,DTNA
PC1 (positive contribution)	GO_AXON_PART	19.5541	5.18052	NEFL,EPHA4,PRKCZ,SNCA,KCNH1,KCNC2,KCNQ3,KCNAB1,SERPINF1,NAPA,AP2M1,ROBO2,OPA1,DNM1,SYP,SLC9A6,FLRT3,CNTNAP1,STXBP1,PAFAH1B1,EPB41L3,NDEL1,CNTNAP2,CCK,UCHL1,RAB3A,L1CAM,APBB1,ATP6V0D1,SCN2A,GRIA3,SYT1,SCN8A,CAMK2D,GRIA4,SCN1A,PFN2,AP3M2,AP3B2,DGKI,CHRM1,CHRM3,GOT1,SV2A,CDH8
PC1 (positive contribution)	GO_TERMINAL_BOUTON	6.77133	5.89834	SNCA,KCNC2,NAPA,AP2M1,SYP,STXBP1,CCK,RAB3A,GRIA3,SYT1,GRIA4,PFN2,SV2A
PC1 (positive contribution)	GO_SYNAPSE_PART	39.9933	4.45964	MEF2C,MYH10,GSK3B,AKAP5,EPHA4,GNG3,CDK5,SNCA,ATP1A1,KCNH1,KCNC2,KCNB1,ATP1A3,NAPA,AP2M1,UNC13A,KCTD16,DNM1,SYP,DCLK1,GRM7,PJA2,NETO1,SLC8A3,SLC8A2,GRIN2A,CHRNB2,FLRT3,GABRB3,SPTBN2,GABRB2,STXBP1,EPB41L3,NDEL1,PTPRO,ODZ2,NRXN3,CCK,RAB3A,APBB1,ATP6V0D1,GABRA1,GRIA3,GABRD,ATP2B1,CACNG8,SNAP25,CACNA1B,ADD2,ACCN1,GABRA3,SYT1,SLC6A17,SLC30A3,GABRG2,STX1A,GLRB,GRIA4,GABRG3,GABRA4,GRIN2B,DLG3,SYNJ1,PFN2,…
PC29 (negative contribution)	GO_SYNAPSE_PART	7.02615	2.69818	DAB1,PARK7,ADCYAP1,PTK2B,KCNN2,HTR3A,KCNJ2,ABCC8,CAMK2A,MECP2,SHANK1,BRSK1,PICK1,PCDH8,HTR3B,GLRA3,CHRNA2,IL1RAPL1,GRIA4,SYT10,CPLX3,DENND1A,DOC2B,HNRNPK,CAMK2N1,PDE4B,LZTS1,CALB2,LRRTM4,LRRTM3,BAIAP3,SIPA1L1,PVRL3,DLGAP3,ANKS1B
PC8 (positive contribution)	GO_PROTEASOME_ACCESSORY_COMPLEX	6.7295	11.8067	PSMC2,PSMD1,PSMD7,PSMD14,PSMD4,PSMC5,PSMD6,SHFM1
PC35 (positive contribution)	GO_CYTOSOLIC_RIBOSOME	6.20439	4.69668	RPL22,RPL22L1,RPL8,HBA2,HBA1,RSL24D1,RPL27,RPL5,RPS15A,RPL12,RPS17,RPS4X,RPL27A,RPS8,RPL35
PC68 (positive contribution)	GO_CYTOSOLIC_RIBOSOME	10.0498	7.5058	RPS27A,RPL36A,RPS27,FAU,RPL11,RPS16,RPS3A,RPS21,RPS10,RPL24,RPS4X,RPS11,RPS2,RPS20,RPL35,RPL34,RPL7A
PC1 (positive contribution)	GO_TRANSPORT_VESICLE_MEMBRANE	9.21121	4.44281	CLTC,SYP,RAB3A,NCALD,SYT1,SLC6A17,SLC30A3,STX1A,SYT4,SYT5,DOC2A,RPH3A,SEC23A,DNM1L,GAD2,SV2A,CNIH3,SCAMP1,SYN2,AMPH,SV2B,SVOP,TMEM163,DMXL2
PC1 (negative contribution)	GO_HISTONE_DEACETYLASE_COMPLEX	5.51674	8.84485	SALL1,HDAC1,CHD4,NACC2,TBL1X,PHF21A,ZNF217,APPL2
PC1 (positive contribution)	GO_PLASMA_MEMBRANE_PROTEIN_COMPLEX	10.2225	2.79961	GNG3,CALM1,CALM3,KCNV1,ATP1A1,KCNIP4,KCNH1,KCNC2,ATP1B1,KCNJ3,KCNQ3,KCNQ5,KCNB1,KCNB2,KCNS2,KCNAB1,ATP1A3,CLTC,AP2M1,CACNB1,CACNB4,CACNA2D1,NETO1,GRIN2A,CHRNB2,CNTNAP1,OLFM3,CNTNAP2,CACNG3,SCN2A,GRIA3,CACNA1E,CACNG8,SNAP25,CACNA1B,SCN8A,STX1A,GLRB,GRIA4,SCN1A,GRIN2B,DLG3,SYNJ1,GNG2,STXBP5,CNIH3,RGS7,DPP6,MAGEE1
PC13 (positive contribution)	GO_PLASMA_MEMBRANE_PROTEIN_COMPLEX	4.99871	2.42884	FCER1G,SYK,ITGB2,TLR6,CD4,TGFBR1,CD74,ARRB1,KCNA4,KCNE3,PTPN6,HLA-DRB1,ITGAX,CACNG2,AMIGO1,HLA-DRA,CYBB,SCN2A,SCN3B,SCN2B,SCN4B,ITGAL,APBB1IP,TLR1,CYBA,SGIP1,ITGAM,NCF1,NCF2
PC1 (positive contribution)	GO_SYNAPTIC_MEMBRANE	18.8872	4.68651	AKAP5,EPHA4,CDK5,KCNH1,KCNC2,KCNB1,UNC13A,KCTD16,SYP,GRM7,PJA2,NETO1,GRIN2A,CHRNB2,FLRT3,GABRB3,GABRB2,ODZ2,APBB1,GABRA1,GRIA3,GABRD,ATP2B1,CACNG8,SNAP25,GABRA3,SYT1,GABRG2,GLRB,GRIA4,GABRG3,GABRA4,GRIN2B,DLG3,SYNJ1,DGKI,NPTN,CHRM1,CHRM3,GAD2,DRP2,CLSTN3,CNIH3,D4S234E,DLGAP1,CABP1,SH2D5,MAGEE1
PC29 (negative contribution)	GO_SYNAPTIC_MEMBRANE	5.45143	3.39916	HTR3A,CAMK2A,SHANK1,PICK1,PCDH8,HTR3B,GLRA3,CHRNA2,IL1RAPL1,GRIA4,DENND1A,CAMK2N1,LZTS1,LRRTM4,LRRTM3,SIPA1L1,PVRL3,DLGAP3,ANKS1B
PC1 (positive contribution)	GO_EXOCYTIC_VESICLE_MEMBRANE	12.5625	8.29535	SYP,SYT1,SLC6A17,SLC30A3,STX1A,SYT4,SYT5,DOC2A,RPH3A,DNM1L,GAD2,SV2A,SCAMP1,SYN2,AMPH,SV2B,SVOP,TMEM163,DMXL2
PC1 (positive contribution)	GO_DENDRITE	14.8586	3.20479	MYH10,GSK3B,AKAP5,EPHA4,GNG3,FGF13,CDK5,PAK1,HTR2A,KCNH1,KCNC2,HCN1,SLC12A5,KCNB1,KCNB2,KCNAB1,ATP1A3,THY1,PTPN5,SLC4A10,OPA1,SLC9A6,GRM7,SLC8A3,SLC8A2,PLK2,CHL1,ATCAY,RET,CNTNAP2,PTPRO,TUBB3,ODZ2,CCK,EPHA5,APBB1,GRIA3,CACNA1B,ACCN1,GLRB,GRIA4,DLG3,DGKI,NPTN,CHRM1,CHRM3,SEZ6,DNM3,RUFY3,DRP2,HTR5A,CNIH3,ARHGAP44,CDKL5,GABARAPL1,PCSK2,NELL2,FRMPD4,MAGEE1
PC29 (negative contribution)	GO_DENDRITE	5.01792	2.58779	RELN,CCL2,CTNNB1,TAOK2,PTK2B,KCNN2,KCNJ2,DCX,RGS8,SHANK1,KIRREL3,PCDH8,GLRA3,IL1RAPL1,GRIA4,MCRS1,DENND1A,HNRNPK,CAMK2N1,PDE4B,LZTS1,DNER,LMTK3,SIPA1L1,DLGAP3,ANKS1B
PC35 (positive contribution)	GO_COLLAGEN_TRIMER	6.06034	5.77622	COL18A1,COL8A1,COL4A2,COL1A1,COL1A2,COL3A1,COL6A3,LOX,COL14A1,COL6A2,C1QL1,EMILIN1
PC1 (positive contribution)	GO_VACUOLAR_MEMBRANE	4.21588	1.88346	EPHA4,EEF1A2,KCNH1,INPP5F,NAPA,CLTC,AP2M1,SLC9A6,RET,EHD3,NDFIP1,ATP6V1D,ATP6V0D1,SNX10,ATP6V1H,ATP6V1A,SLC22A17,ATP6V1E1,SLC7A14,ATP6V1B2,ATP9A,ATP6V0A1,ATP6V1C1,ATP6AP1,ANXA6,NDFIP2,SLC30A3,ATP13A2,SYT5,PARM1,KIAA1324,NAPB,ENTPD4,RAB27B,NAPG,RAB2A,SCAMP1,GABARAPL1,HMP19,CLVS1,TMEM163,PLEKHB2
PC13 (positive contribution)	GO_IMMUNOGLOBULIN_BINDING	6.58779	18.5018	FCER1G,CD4,FCGR2C,FCGR1A,FCGR2A,FCGR3A
PC13 (positive contribution)	GO_SIGNAL_TRANSDUCER_ACTIVITY	7.57369	2.12676	SUFU,FCER1G,SYK,ITGB2,TLR6,TLR3,CD4,TGFBR1,CD74,MAPK1,CSF1R,HTR2A,P2RY12,PTPN6,CD300A,CCR5,CD86,HLA-DRB1,CCR1,PLCG2,NFAM1,PAK7,CX3CR1,GABRB2,EPHA7,PTAFR,EBI3,LGALS9,GPR183,HLA-DRA,CSF3R,ITPR1,TLR7,BLNK,TYROBP,ITGAL,CLEC7A,TLR1,PLCB2,OPRK1,NR2C2,P2RY13,ADORA3,GPR34,CMKLR1,C3AR1,IKBKE,TLR5,FCGR2C,FCGR1A,GPR65,IGSF6,CSF2RA,IL10RA,FPR3,LPAR6,LPAR5,LANCL1,SIGLEC8
PC23 (negative contribution)	GO_SIGNAL_TRANSDUCER_ACTIVITY	5.10241	1.8918	WNT5A,HTR7,NGFR,SYK,ITGB2,TLR6,MAP4K3,SDC4,ADCYAP1,CD4,CSF1R,P2RY12,PTPN6,CD300A,CD86,MRC1,CX3CR1,PLXNA2,PTPRF,PTAFR,EBI3,GPR183,TMIGD2,GRID2,CSF3R,TPCN1,TLR7,TYROBP,CLEC7A,TLR1,BRD8,PLCB2,TLR2,P2RY13,ADORA3,GPR34,GNA15,NPFFR1,CNTFR,CMKLR1,GPR77,C3AR1,DISP1,TLR5,IFNGR1,CSF2RA,GPR132,IL10RA,GPR113,LPAR5,SIGLEC8
PC35 (negative contribution)	GO_UBIQUITIN_LIKE_PROTEIN_TRANSFERASE_ACTIVITY	3.93515	2.43327	FBXW7,RC3H1,SMURF2,RNF213,ZNF451,DTX3L,HERC6,TRIM33,TRIM21,RNF19B,RBCK1,UBA7,HERC5,UHRF2,UBE2L6,RNF175,FBXO6,TRIM25,RNF145,RNF146,TRIM69,RNF25
PC1 (positive contribution)	GO_SYNTAXIN_1_BINDING	4.45448	8.67737	UNC13A,STXBP1,SNAP25,SYT1,STXBP5,SYBU
PC1 (positive contribution)	GO_ACTIVE_ION_TRANSMEMBRANE_TRANSPORTER_ACTIVITY	6.89382	3.79635	ATP1A1,ATP1B1,SLC12A5,ATP1A3,ATP2B2,SLC9A6,SLC8A3,SLC8A2,ATP6V0D1,ATP6V1H,ATP6V1A,ATP6V1E1,ATP6V1B2,ATP2B1,ATP6V0A1,ATP6V1C1,ATP6AP1,ATP2B3,ATP13A2,SLC1A6,SLC6A7
PC1 (positive contribution)	GO_VOLTAGE_GATED_ION_CHANNEL_ACTIVITY	7.45743	3.65363	KCNV1,KCNIP4,KCNH1,KCNC2,KCNJ3,KCNQ3,HCN1,KCNQ5,KCNB1,KCNB2,KCNS2,KCNAB1,CACNB1,CACNB4,CACNA2D1,GRM7,CACNG3,SCN2A,CACNA1E,VDAC3,CACNG8,CACNA1B,SCN8A,SCN1A
PC17 (negative contribution)	GO_OXIDOREDUCTASE_ACTIVITY_ACTING_ON_A_HEME_GROUP_OF_DONORS	5.38555	13.1593	COX5A,NDUFA4,COX7C,COX7A2,COX4I1,COX5B
PC1 (positive contribution)	GO_CYTOSKELETAL_PROTEIN_BINDING	5.00469	1.81997	MYH10,GSK3B,AKAP5,MAPRE3,FGF13,CALM1,CALM3,CDK5,SNCA,ATP1A1,STMN1,MAP2,ATCAY,SPTBN2,PAFAH1B1,EPB41L3,NDEL1,CRMP1,RAB3A,APBB1,MYO5A,KIF3A,FABP3,NCALD,PRKCE,ADD2,STX1A,CAMK2D,PFN2,STMN2,KATNB1,YWHAH,CAP2,NME1,MICAL2,PTPN3,KLC2,DYNC1I1,KIFAP3,CCDC165,WASF1,RAB27B,ENC1,AGBL4,RAB6A,RAB3C,RAB6B,GABARAPL1,ABLIM2,ACTR3B,CORO2A,TLN2,REEP1,KIF17,SYBU,PKNOX2
PC1 (negative contribution)	GO_CYTOSKELETAL_PROTEIN_BINDING	4.44508	2.38202	ABL1,ITGB1,RHOA,RDX,FYN,CTNNA1,KIF5B,ENAH,CHD4,WASF2,NEBL,INPPL1,MAPRE1,EPS8,PALLD,PDLIM5,TLN1,HIP1,MYO10,FMNL2,TOR1AIP1,KTN1,TNS1,CALD1,ADD3,SSFA2
PC23 (positive contribution)	GO_SULFUR_COMPOUND_BINDING	4.4652	3.25919	ADAMTS1,CCL2,THBS1,FGF1,SFRP1,FMOD,ECM2,OGN,FN1,PGF,NAV2,PCOLCE,THBS2,FSTL1,ABI3BP,CCDC80
PC1 (positive contribution)	GO_SYNTAXIN_BINDING	6.52349	4.57079	NAPA,UNC13A,STXBP1,SNAP25,SYT1,SYT16,SYT4,SYT5,DOC2A,SYT13,RPH3A,NAPB,STXBP5L,STXBP5,NAPG,SYBU
PC1 (positive contribution)	GO_DIVALENT_INORGANIC_CATION_TRANSMEMBRANE_TRANSPORTER_ACTIVITY	4.64812	3.0626	CACNB1,CACNB4,ATP2B2,CACNA2D1,SLC39A10,GRM7,SLC8A3,SLC8A2,GRIN2A,CACNG3,CACNA1E,ATP2B1,CACNG8,CACNA1B,SLC30A3,ATP2B3,TUSC3,FKBP1B
PC1 (positive contribution)	GO_MONOVALENT_INORGANIC_CATION_TRANSMEMBRANE_TRANSPORTER_ACTIVITY	7.97943	2.99144	KCNV1,ATP1A1,KCNIP4,KCNH1,KCNC2,ATP1B1,KCNJ3,KCNQ3,HCN1,SLC12A5,KCNQ5,KCNB1,KCNB2,KCNS2,KCNAB1,ATP1A3,SLC9A6,SLC8A3,SLC8A2,ATP6V0D1,ATP6V1H,ATP6V1A,SCN2A,ATP6V1E1,ATP6V1B2,ATP6V0A1,ATP6V1C1,ATP6AP1,ACCN1,SCN8A,SLC6A17,SLC1A6,SLC6A7,SCN1A
PC1 (positive contribution)	GO_VOLTAGE_GATED_CATION_CHANNEL_ACTIVITY	6.59278	3.96084	KCNV1,KCNH1,KCNC2,KCNJ3,KCNQ3,HCN1,KCNQ5,KCNB1,KCNB2,KCNS2,KCNAB1,CACNB1,CACNB4,CACNA2D1,GRM7,CACNG3,CACNA1E,CACNG8,CACNA1B
PC1 (negative contribution)	GO_PROTEIN_DEACETYLASE_ACTIVITY	4.33692	9.10197	SALL1,HDAC1,REST,CHD4,NACC2,PHF21A
PC8 (negative contribution)	GO_UNFOLDED_PROTEIN_BINDING	6.57886	5.88722	HSPA5,PTGES3,HSPD1,CCT4,DNAJA1,HSP90B1,CALR,HSPA8,DNAJB11,DNAJB5,DNAJB1,DNAJB4,ST13
PC1 (negative contribution)	GO_ACTIN_BINDING	6.13785	3.77861	ABL1,ITGB1,RDX,CTNNA1,ENAH,WASF2,NEBL,INPPL1,EPS8,PALLD,PDLIM5,TLN1,HIP1,MYO10,FMNL2,TNS1,CALD1,ADD3,SSFA2
PC1 (positive contribution)	GO_INORGANIC_ANION_TRANSMEMBRANE_TRANSPORTER_ACTIVITY	4.0601	3.45765	SLC12A5,SLC4A10,GABRB3,GABRB2,GABRA1,GABRD,ANO3,GABRA3,SLC4A8,GABRG2,GLRB,GABRG3,GABRA4
PC1 (positive contribution)	GO_METAL_ION_TRANSMEMBRANE_TRANSPORTER_ACTIVITY	10.1113	3.07552	KCNV1,ATP1A1,KCNIP4,KCNH1,KCNC2,ATP1B1,KCNJ3,KCNQ3,HCN1,SLC12A5,KCNQ5,KCNB1,KCNB2,KCNS2,KCNAB1,ATP1A3,CACNB1,CACNB4,ATP2B2,CACNA2D1,SLC39A10,SLC9A6,GRM7,SLC8A3,SLC8A2,GRIN2A,CACNG3,SCN2A,CACNA1E,ATP2B1,CACNG8,CACNA1B,ACCN1,SCN8A,SLC6A17,SLC30A3,ATP2B3,SLC1A6,TUSC3,SLC6A7,FKBP1B,SCN1A
PC1 (positive contribution)	GO_GATED_CHANNEL_ACTIVITY	16.3215	4.24073	CALM1,CALM3,KCNV1,KCNIP4,KCNH1,KCNC2,KCNJ3,KCNQ3,HCN1,KCNQ5,KCNB1,KCNB2,KCNS2,KCNAB1,CACNB1,CACNB4,CACNA2D1,GRM7,GRIN2A,CHRNB2,GABRB3,GABRB2,CACNG3,SCN2A,GABRA1,GRIA3,NCALD,GABRD,ANO3,CACNA1E,VDAC3,CACNG8,CACNA1B,ACCN1,GABRA3,SCN8A,ANXA6,GABRG2,GLRB,GRIA4,GABRG3,FKBP1B,SCN1A,GABRA4,GRIN2B,DLG3
PC23 (positive contribution)	GO_HEPARIN_BINDING	7.48158	5.46216	ADAMTS1,CCL2,THBS1,FGF1,SFRP1,FMOD,ECM2,OGN,FN1,PGF,NAV2,PCOLCE,THBS2,FSTL1,ABI3BP,CCDC80
PC1 (positive contribution)	GO_LIGAND_GATED_CHANNEL_ACTIVITY	11.1759	5.44462	CALM1,CALM3,KCNJ3,HCN1,KCNQ5,GRIN2A,CHRNB2,GABRB3,GABRB2,GABRA1,GRIA3,NCALD,GABRD,ACCN1,GABRA3,ANXA6,GABRG2,GLRB,GRIA4,GABRG3,FKBP1B,GABRA4,GRIN2B,DLG3
PC23 (positive contribution)	GO_COLLAGEN_BINDING	5.72361	6.70356	THBS1,ECM2,LUM,FN1,DCN,CD44,COL14A1,PCOLCE,NID2,ABI3BP
PC1 (negative contribution)	GO_REGULATORY_REGION_NUCLEIC_ACID_BINDING	5.41038	2.70494	SP1,SALL1,RXRA,PPARA,ZFHX3,HDAC1,ACTL6A,REST,ELF1,SMAD5,KAT2B,CHD4,TRPS1,NACC2,TBL1X,PHF21A,GABPA,YAP1,YBX1,NFE2L2,NFIA,ATF7,RREB1,ZNF217,TCF12,TEAD1
PC31 (negative contribution)	GO_REGULATORY_REGION_NUCLEIC_ACID_BINDING	4.36713	2.03369	RARB,NCOR1,BHLHE40,NRIP1,ASCL1,MTOR,CTNNB1,PIH1D1,KCNIP3,EGR2,ZBTB16,RBBP4,ZNF304,ETS2,KDM2B,HDAC5,TBL1XR1,XRCC5,BCOR,TCF7L2,KDM3A,FOXP2,FOXO3,ETV6,PURB,BACH2,KLF12,CUX1,ESRRG,AKNA,FOXJ2,HIVEP2,ZFX,ZNF548,ZNF792,ZNF395
PC13 (negative contribution)	GO_N_METHYLTRANSFERASE_ACTIVITY	4.62129	5.11932	WHSC1,EZH2,EHMT1,SETD3,SETD6,PRMT3,SUV39H2,DOT1L,METTL21A,TRMT11
PC1 (positive contribution)	GO_ATPASE_ACTIVITY_COUPLED_TO_TRANSMEMBRANE_MOVEMENT_OF_IONS_PHOSPHORYLATIVE_MECHANISM	6.44104	8.67737	ATP1A1,ATP1B1,ATP1A3,ATP2B2,ATP6V0D1,ATP6V1E1,ATP2B1,ATP6V1C1,ATP2B3
PC23 (positive contribution)	GO_EXTRACELLULAR_MATRIX_STRUCTURAL_CONSTITUENT	5.57538	6.46834	COL4A1,LUM,COL15A1,COL3A1,BGN,ELN,COL14A1,MGP,HAPLN4,LAMA4
PC1 (positive contribution)	GO_PASSIVE_TRANSMEMBRANE_TRANSPORTER_ACTIVITY	11.9924	3.17344	CALM1,CALM3,KCNV1,KCNIP4,KCNH1,KCNC2,KCNJ3,KCNQ3,HCN1,KCNQ5,KCNB1,KCNB2,KCNS2,KCNAB1,CACNB1,CACNB4,CACNA2D1,GRM7,GRIN2A,CHRNB2,GABRB3,GABRB2,CACNG3,SCN2A,GABRA1,GRIA3,NCALD,GABRD,ANO3,CACNA1E,VDAC3,CACNG8,CACNA1B,ACCN1,GABRA3,SCN8A,ANXA6,GABRG2,GLRB,GRIA4,GABRG3,FKBP1B,SCN1A,GABRA4,GRIN2B,FXYD6,DLG3,TOMM20
PC31 (positive contribution)	GO_PASSIVE_TRANSMEMBRANE_TRANSPORTER_ACTIVITY	4.20293	2.53823	KCNN2,KCNN1,KCNJ9,CNGB1,HCN4,KCNT1,KCNK4,TRPC6,ITPR3,GRID2,CACNA1H,NOX5,GRIK4,CLCN2,GABRA3,CLCN7,SLC4A11,SLC26A6,SCN4B,GABRQ,FKBP1B,TOMM22
PC1 (positive contribution)	GO_CALCIUM_ION_BINDING	4.5374	1.91021	SLIT2,CDH13,NELL1,BRAF,CALM1,CALM3,SNCA,KCNIP4,ATP2B2,PLCB1,GRM7,PPP3CB,RET,ODZ2,MYO5A,EHD3,SLC25A12,NCALD,CACNA1E,CACNA1B,SYT1,ANXA6,TPD52,SYT16,SYT4,SYT5,DOC2A,SYT13,RPH3A,FSTL4,PPP3R1,TBC1D9,CLSTN3,CDH8,VSNL1,CGREF1,CAMKK2,NELL2,REPS2,CABP1,PDP1,CDH18,CDH12,NECAB1
PC29 (negative contribution)	GO_CALCIUM_ION_BINDING	4.18041	2.22739	ALOX15B,THBS1,SLC24A4,SPARC,CELSR3,GSN,MATN2,FAT4,THBD,PCDH8,CD93,C2CD4C,SYT10,DOC2B,HSP90B1,PLS3,TCHH,PLCH2,DNER,CALB2,PCDHB13,PCDHB14,MGP,CDH9,CDH18,FBLN7,NECAB2,HPCAL1
PC1 (positive contribution)	GO_CLATHRIN_BINDING	6.92322	5.58543	CLTC,AP2M1,NCALD,SYT1,SYT16,SYT4,SYT5,DOC2A,SYT13,RPH3A,CALY,SNAP91,D4S234E,HMP19
PC1 (positive contribution)	GO_CATION_TRANSMEMBRANE_TRANSPORTER_ACTIVITY	10.4941	2.68142	KCNV1,ATP1A1,KCNIP4,KCNH1,KCNC2,ATP1B1,KCNJ3,KCNQ3,HCN1,SLC12A5,KCNQ5,KCNB1,KCNB2,KCNS2,KCNAB1,ATP1A3,CACNB1,CACNB4,ATP2B2,CACNA2D1,SLC39A10,SLC9A6,GRM7,SLC8A3,SLC8A2,GRIN2A,CHRNB2,ATP6V0D1,ATP6V1H,ATP6V1A,CACNG3,SCN2A,SLC7A8,ATP6V1E1,SLC2A13,CACNA1E,ATP6V1B2,ATP2B1,ATP6V0A1,CACNG8,ATP6V1C1,ATP6AP1,CACNA1B,ACCN1,SCN8A,SLC6A17,SLC30A3,ATP2B3,ATP13A2,SLC1A6,TUSC3,SLC6A7,FKBP1B,SCN1A
PC1 (positive contribution)	GO_CHANNEL_REGULATOR_ACTIVITY	6.46722	3.89074	FGF13,PRKCZ,KCNV1,KCNIP4,KCNAB1,GRM7,NRXN3,CACNG3,CACNG8,STX1A,CAMK2D,FKBP1B,FGF12,YWHAH,PTPN3,CNIH3,DPP10,DPP6,TSPAN13
PC1 (positive contribution)	GO_PHOSPHOLIPASE_BINDING	4.12155	7.71322	NEFL,PRKCZ,CALM1,CALM3,SNCA,PAFAH1B1
PC29 (negative contribution)	GO_HORMONE_ACTIVITY	4.36634	7.23902	ADCYAP1,CRH,IGF1,VIP,SST,VGF,OSTN
PC23 (positive contribution)	GO_GLYCOSAMINOGLYCAN_BINDING	9.33738	5.26708	ADAMTS1,CCL2,KIAA1199,THBS1,FGF1,SFRP1,FMOD,ECM2,OGN,FN1,PGF,DCN,NAV2,BGN,CD44,PCOLCE,THBS2,HAPLN4,FSTL1,ABI3BP,CCDC80
PC1 (positive contribution)	GO_HYDROLASE_ACTIVITY_ACTING_ON_ACID_ANHYDRIDES	6.32451	1.95271	MYH10,DIRAS1,GNG3,EEF1A2,ATP1A1,ATP1B1,ATP1A3,OPA1,ATP2B2,DNM1,ATP8A2,TUBB3,RAB3A,ATL1,MYO5A,ATP6V1D,ATP6V0D1,KIF3A,ATP6V1H,ATP6V1A,ATP6V1E1,ATP6V1B2,ATP9A,ATP2B1,ATP6V0A1,ATP6V1C1,ATP6AP1,ATP2B3,ATP13A2,KATNB1,DDX1,DNM3,PIN1,GNB5,DYNC1LI1,DCTN1,KLC2,DYNC1I1,KLC1,DNM1L,ENTPD3,ENTPD4,RAB27B,EIF4A2,RAB6A,RAB3C,RIT2,RAB6B,RAB2A,RAB9B,DYNLT3,TUBA4A,NKIRAS1,KIF17,OLA1,TUBA8,ENTPD6,ABCG4,ABCC12,LONRF2
PC1 (negative contribution)	GO_RNA_POLYMERASE_II_TRANSCRIPTION_FACTOR_ACTIVITY_SEQUENCE_SPECIFIC_DNA_BINDING	4.15602	2.742	SP1,SALL1,RXRA,PPARA,ZFHX3,REST,ELF1,TRPS1,FOXO1,NACC2,ZBTB20,GABPA,YBX1,NFE2L2,NFIA,ATF7,ZNF217,TCF12,TEAD1
PC17 (positive contribution)	GO_INSULIN_LIKE_GROWTH_FACTOR_BINDING	4.60463	9.40378	NOV,IGFBP2,IGFBP5,IGFBP3,IGFBP4,IGFBP6
PC1 (positive contribution)	GO_ANION_CHANNEL_ACTIVITY	4.08179	3.97713	GABRB3,GABRB2,GABRA1,GABRD,ANO3,VDAC3,GABRA3,GABRG2,GLRB,GABRG3,GABRA4
PC13 (positive contribution)	GO_SIGNALING_RECEPTOR_ACTIVITY	8.5692	2.53607	FCER1G,ITGB2,TLR6,TLR3,CD4,TGFBR1,CD74,CSF1R,HTR2A,P2RY12,PTPN6,CD300A,CCR5,CD86,HLA-DRB1,CCR1,NFAM1,CX3CR1,GABRB2,EPHA7,PTAFR,EBI3,GPR183,HLA-DRA,CSF3R,ITPR1,TLR7,ITGAL,CLEC7A,TLR1,OPRK1,NR2C2,P2RY13,ADORA3,GPR34,CMKLR1,C3AR1,TLR5,FCGR2C,GPR65,IGSF6,CSF2RA,IL10RA,FPR3,LPAR6,LPAR5,LANCL1,SIGLEC8
PC23 (negative contribution)	GO_SIGNALING_RECEPTOR_ACTIVITY	7.14557	2.39228	HTR7,NGFR,ITGB2,TLR6,SDC4,CD4,CSF1R,P2RY12,PTPN6,CD300A,CD86,MRC1,CX3CR1,PLXNA2,PTPRF,PTAFR,EBI3,GPR183,TMIGD2,GRID2,CSF3R,TPCN1,TLR7,CLEC7A,TLR1,BRD8,TLR2,P2RY13,ADORA3,GPR34,NPFFR1,CNTFR,CMKLR1,GPR77,C3AR1,DISP1,TLR5,IFNGR1,CSF2RA,GPR132,IL10RA,GPR113,LPAR5,SIGLEC8
PC1 (positive contribution)	GO_NEUROTRANSMITTER_RECEPTOR_ACTIVITY	5.42226	5.41566	GRIN2A,CHRNB2,GABRB3,GRIA3,GABRA3,GABRG2,GRIA4,GABRA4,GRIN2B,CHRM1,CHRM3
PC13 (negative contribution)	GO_PROTEIN_METHYLTRANSFERASE_ACTIVITY	4.16595	5.04919	WHSC1,EZH2,EHMT1,SETD3,SETD6,PRMT3,SUV39H2,DOT1L,METTL21A
PC23 (negative contribution)	GO_ENZYME_ACTIVATOR_ACTIVITY	4.52643	2.33259	C13orf15,NCKAP1L,ARRB1,PRKCD,PSME4,SRGAP2,RASAL3,APAF1,APOC2,DOCK2,ERRFI1,RGS10,TBC1D10A,RUNDC1,TBC1D8,STARD13,IGFBP3,DOCK4,GMFG,GMIP,ARHGAP26,TAGAP,ARHGAP30,ARHGAP15,ARHGAP9,RIN3,HMHA1,ALOX5AP
PC1 (negative contribution)	GO_PROTEIN_COMPLEX_BINDING	4.13456	2.2379	RXRA,PPARA,HDAC1,ACTL6A,ABL1,ITGB1,DDR2,REST,LAMB2,FYN,KAT2B,CTNNA1,KIF5B,CHD4,CFLAR,GNA13,WASF2,NEBL,MAPRE1,NIPBL,SMC3,ERBB2IP,GNA12,TLN1,FCGRT,MYO10,SSFA2
PC23 (positive contribution)	GO_PROTEIN_COMPLEX_BINDING	5.7644	2.10817	TULP3,THBS1,IGF2,CCND1,DRD1,APC,VIM,HMBOX1,EPHB1,CTNNA2,STRN,GFAP,ECM2,SPTAN1,SEMA7A,SLC9A3R1,DPYSL5,LUM,VCAM1,CX3CL1,FN1,DCN,ARHGEF2,GNAL,COL3A1,DOK5,NPNT,CNN3,CD44,SVIL,SYNM,MAP6D1,COL14A1,MYO1D,ANXA11,MYO18A,PCOLCE,FBLN5,NID2,KCTD2,ABI3BP,PKNOX2,CLIP2,AIF1L,JAKMIP2
PC13 (negative contribution)	GO_NUCLEIC_ACID_BINDING_TRANSCRIPTION_FACTOR_ACTIVITY	5.45285	2.02789	ZNF639,ATF4,KDM1A,SCXB,TAF7,CEBPG,ZNF354A,ZFAT,CNBP,NRF1,E4F1,FOXG1,ZNF224,ZNF382,ZNF567,ZNF154,NR2C1,ELF2,CC2D1A,HIVEP1,C2orf3,ZNF354B,ZMYM2,PGBD1,SNAPC4,GTF2IRD1,PRDM15,ZNF773,ZNF549,ZNF461,ZNF841,ZNF394,SCML1,ZKSCAN5,ZNF7,MYNN,ZNF121,ZNF140,ZNF484,ZFP30,ZNF571,ZSCAN12,ZNF595,ZNF814,ZNF26,ZNF432
PC1 (positive contribution)	GO_CATION_TRANSPORTING_ATPASE_ACTIVITY	9.07504	7.23114	ATP1A1,ATP1B1,ATP1A3,ATP2B2,ATP6V0D1,ATP6V1H,ATP6V1A,ATP6V1E1,ATP6V1B2,ATP2B1,ATP6V0A1,ATP6V1C1,ATP6AP1,ATP2B3,ATP13A2
PC1 (positive contribution)	GO_ATPASE_COUPLED_ION_TRANSMEMBRANE_TRANSPORTER_ACTIVITY	8.04255	6.19812	ATP1A1,ATP1B1,ATP1A3,ATP2B2,ATP6V0D1,ATP6V1H,ATP6V1A,ATP6V1E1,ATP6V1B2,ATP2B1,ATP6V0A1,ATP6V1C1,ATP6AP1,ATP2B3,ATP13A2
PC35 (positive contribution)	GO_STRUCTURAL_CONSTITUENT_OF_RIBOSOME	3.93748	2.82608	RPL22,RPL22L1,RPL8,SLC25A24,MRPS31,MRPL49,RSL24D1,RPL27,RPL5,RPS15A,RPL12,RPS17,RPS4X,RPL27A,RPS8,RPL35,SLC25A30
PC68 (positive contribution)	GO_STRUCTURAL_CONSTITUENT_OF_RIBOSOME	7.98778	4.68828	RPS27A,RPL36A,SLC25A27,RPS27,MRPL51,FAU,RPL11,RPS16,RPS3A,RPS21,RPS10,RPL24,RPS4X,RPS11,RPS2,RPS20,RPL35,RPL34,RPL7A,SLC25A43
PC1 (positive contribution)	GO_MOLECULAR_FUNCTION_REGULATOR	7.11652	1.79295	NEFL,SLIT2,MADD,FGF13,PRKCZ,PRKAR1B,CALM1,CALM3,CDK5,SNCA,FBXW7,KCNV1,KCNIP4,ATP1B1,KCNAB1,THY1,SERPINF1,BAG4,ELMOD1,RGS4,PLCB1,MCF2,RASGRF1,GRM7,GRIN2A,FLRT3,MAPK9,SPTBN2,RET,FRY,NRXN3,CHN1,RAB3A,HERC1,FGF9,ATP6V1H,CACNG3,CACNG8,PRKCE,ARHGEF9,STX1A,CAMK2D,FKBP1B,GRIN2B,PFN2,DGKI,FGF12,CCKBR,NGEF,YWHAH,YWHAG,GNB5,PTPN3,TBC1D9,RABGAP1L,SGSM1,TBC1D30,MAPK8,GDI1,SPINT2,SERPINI1,UCHL5,GFRA2,RCAN2,STX…
PC1 (positive contribution)	GO_ATPASE_ACTIVITY_COUPLED_TO_MOVEMENT_OF_SUBSTANCES	8.258	4.72238	ATP1A1,ATP1B1,ATP1A3,ATP2B2,ATP8A2,ATP6V1D,ATP6V0D1,ATP6V1H,ATP6V1A,ATP6V1E1,ATP6V1B2,ATP9A,ATP2B1,ATP6V0A1,ATP6V1C1,ATP6AP1,ATP2B3,ATP13A2,ABCG4,ABCC12
PC1 (negative contribution)	GO_DOUBLE_STRANDED_DNA_BINDING	4.90038	2.65796	SP1,SALL1,RXRA,PPARA,ZFHX3,HDAC1,ACTL6A,REST,ELF1,SMAD5,KAT2B,CHD4,TRPS1,NACC2,PHF21A,GABPA,YAP1,YBX1,NFE2L2,NFIA,ATF7,RREB1,ZNF217,TCF12
PC13 (negative contribution)	GO_TRANSITION_METAL_ION_BINDING	4.36079	1.79497	WHSC1,ADAM17,PDZRN3,TRIM9,BRD1,POLE,KDM4B,AKAP8,UBR2,ING1,KDM4C,PHF8,EHMT1,PHC1,HDAC6,RLF,SUV39H2,CNBP,TRAF3,ZCCHC11,SRSF7,RFWD2,MICAL3,ZYX,CHFR,NR2C1,NEIL1,USP45,TRIM54,MIB2,MYO9B,ZMYM2,BRF1,ZCCHC8,DIDO1,ZNF346,LEPRE1,LONRF1,LEPREL2,C17orf101,ADAM32,ADAMTS17,ZZEF1,ZKSCAN5,MYNN,KIAA0913,ZNF276,C4orf21,TRIM7
PC17 (positive contribution)	GO_TRANSCRIPTIONAL_REPRESSOR_ACTIVITY_RNA_POLYMERASE_II_ACTIVATING_TRANSCRIPTION_FACTOR_BINDING	4.09538	5.50465	NOTCH1,ZFPM2,MEF2A,NEUROD1,CREBBP,TRIM28,PHF17,NFE2L1
PC1 (positive contribution)	GO_CALMODULIN_BINDING	7.07316	3.49278	MYH10,AKAP5,CAMKK1,KCNH1,KCNQ3,ATP2B2,RGS4,PLCB1,MAP2,SLC8A3,SLC8A2,PPP3CB,CAMK4,MYO5A,ATP2B1,ADD2,SYT1,ATP2B3,CAMK2D,PPP3R1,FBXL2,RIT2,CAMKK2,CAMKV
PC1 (positive contribution)	GO_ACTIVE_TRANSMEMBRANE_TRANSPORTER_ACTIVITY	7.68886	2.97124	ATP1A1,ATP1B1,SLC12A5,ATP1A3,SLC4A10,ATP2B2,SLC9A6,SLC8A3,SLC8A2,ATP6V1D,ATP6V0D1,ATP6V1H,ATP6V1A,SLC7A8,ATP6V1E1,SLC2A13,SLC16A7,SLC7A14,ATP6V1B2,ATP2B1,ATP6V0A1,ATP6V1C1,ATP6AP1,SLC6A17,SLC4A8,ATP2B3,ATP13A2,SLC1A6,SLC6A7,SLC45A1,TOMM20,ABCG4,ABCC12
PC1 (positive contribution)	GO_CALCIUM_ION_TRANSMEMBRANE_TRANSPORTER_ACTIVITY	4.40985	3.33745	CACNB1,CACNB4,ATP2B2,CACNA2D1,GRM7,SLC8A3,SLC8A2,GRIN2A,CACNG3,CACNA1E,ATP2B1,CACNG8,CACNA1B,ATP2B3,FKBP1B
PC23 (positive contribution)	GO_INTEGRIN_BINDING	3.88036	4.18972	THBS1,GFAP,ECM2,SEMA7A,VCAM1,CX3CL1,FN1,COL3A1,NPNT,FBLN5
PC1 (negative contribution)	GO_TRANSCRIPTION_FACTOR_ACTIVITY_RNA_POLYMERASE_II_CORE_PROMOTER_PROXIMAL_REGION_SEQUENCE_SPECIFIC_BINDING	5.41875	4.12853	SP1,SALL1,PPARA,REST,ELF1,FOXO1,NACC2,ZBTB20,GABPA,YBX1,NFIA,ATF7,ZNF217,TCF12,TEAD1
PC1 (positive contribution)	GO_INORGANIC_CATION_TRANSMEMBRANE_TRANSPORTER_ACTIVITY	11.1881	2.9365	KCNV1,ATP1A1,KCNIP4,KCNH1,KCNC2,ATP1B1,KCNJ3,KCNQ3,HCN1,SLC12A5,KCNQ5,KCNB1,KCNB2,KCNS2,KCNAB1,ATP1A3,CACNB1,CACNB4,ATP2B2,CACNA2D1,SLC39A10,SLC9A6,GRM7,SLC8A3,SLC8A2,GRIN2A,ATP6V0D1,ATP6V1H,ATP6V1A,CACNG3,SCN2A,ATP6V1E1,CACNA1E,ATP6V1B2,ATP2B1,ATP6V0A1,CACNG8,ATP6V1C1,ATP6AP1,CACNA1B,ACCN1,SCN8A,SLC6A17,SLC30A3,ATP2B3,SLC1A6,TUSC3,SLC6A7,FKBP1B,SCN1A
PC1 (positive contribution)	GO_ANION_TRANSMEMBRANE_TRANSPORTER_ACTIVITY	3.91541	2.41266	SLC12A5,SLC4A10,GABRB3,GABRB2,SLC25A12,SLC7A8,SLC22A17,SLC16A7,SLC7A14,GABRA1,GABRD,ANO3,VDAC3,GABRA3,SLC6A17,SLC4A8,GABRG2,SLC1A6,SLC6A7,GLRB,GABRG3,GABRA4
PC31 (negative contribution)	GO_NEUROPILIN_BINDING	4.38096	11.8067	VEGFA,SEMA3A,SEMA4C,SEMA3E,SEMA3D
PC17 (positive contribution)	GO_TRANSCRIPTIONAL_REPRESSOR_ACTIVITY_RNA_POLYMERASE_II_TRANSCRIPTION_FACTOR_BINDING	5.31552	4.90632	NOTCH1,ZFPM2,BHLHE41,MEF2A,NEUROD1,CREBBP,TRIM28,PHF17,TBX18,PHF12,TLE1,NFE2L1
PC13 (positive contribution)	GO_SUPEROXIDE_GENERATING_NADPH_OXIDASE_ACTIVITY	4.97223	22.6133	CYBB,CYBA,NCF1,NCF2
PC1 (positive contribution)	GO_HYDROGEN_EXPORTING_ATPASE_ACTIVITY	5.49431	8.04857	ATP6V0D1,ATP6V1H,ATP6V1A,ATP6V1E1,ATP6V1B2,ATP6V0A1,ATP6V1C1,ATP6AP1
PC1 (positive contribution)	GO_TRANSMEMBRANE_TRANSPORTER_ACTIVITY	18.838	2.79642	CALM1,CALM3,KCNV1,ATP1A1,KCNIP4,KCNH1,KCNC2,ATP1B1,KCNJ3,KCNQ3,HCN1,SLC12A5,KCNQ5,KCNB1,KCNB2,KCNS2,KCNAB1,ATP1A3,SLC4A10,CACNB1,CACNB4,ATP2B2,CACNA2D1,SLC39A10,SLC9A6,GRM7,SLC8A3,SLC8A2,GRIN2A,CHRNB2,GABRB3,GABRB2,ATP6V1D,ATP6V0D1,SLC25A12,ATP6V1H,ATP6V1A,CACNG3,SCN2A,SLC7A8,SLC22A17,ATP6V1E1,SLC2A13,SLC16A7,SLC7A14,GABRA1,GRIA3,NCALD,GABRD,ANO3,CACNA1E,ATP6V1B2,ATP2B1,VDAC3,ATP6V0A1,CACNG8,ATP6…
PC1 (positive contribution)	GO_GABA_RECEPTOR_ACTIVITY	6.69874	10.8892	GABRB3,GABRB2,GABRA1,GABRD,GABRA3,GABRG2,GABRG3,GABRA4
PC1 (negative contribution)	GO_TRANSCRIPTIONAL_REPRESSOR_ACTIVITY_RNA_POLYMERASE_II_CORE_PROMOTER_PROXIMAL_REGION_SEQUENCE_SPECIFIC_BINDING	4.36572	6.21245	SALL1,PPARA,REST,FOXO1,NACC2,ZBTB20,ATF7,ZNF217
PC23 (positive contribution)	GO_OXIDOREDUCTASE_ACTIVITY_ACTING_ON_PAIRED_DONORS_WITH_INCORPORATION_OR_REDUCTION_OF_MOLECULAR_OXYGEN	4.40673	4.05903	NOS1,CYGB,CYP1B1,MSMO1,CYP51A1,SQLE,CH25H,SCD,FADS1,PTGIS,EGLN2,FADS2
PC17 (positive contribution)	GO_TRANSCRIPTION_FACTOR_ACTIVITY_PROTEIN_BINDING	4.29424	2.0191	NOTCH1,EP300,PROX1,ZFPM2,BHLHE41,ID3,NCOA2,ABT1,NCOA3,NR2F2,MEF2A,NEUROD1,LDB1,PTPN14,CREBBP,TRIM28,PHF17,TBL1XR1,NR3C1,NR2C2,TOB1,ARNT,ACTN4,DDX17,ZNF366,WTIP,NAB1,NR2F1,TBX18,AEBP1,KLF12,PHF12,TLE1,NFE2L1,JMY,MAML3
PC1 (positive contribution)	GO_RIBONUCLEOTIDE_BINDING	6.53782	1.59733	MYH10,GSK3B,EPHA4,DIRAS1,NEK10,PRKACB,BRAF,MAP3K9,PRKCZ,PRKAR1B,CDK5,PIK3CB,EEF1A2,PAK1,CAMKK1,PAK3,ATP1A1,ATP1B1,HCN1,ATP1A3,OPA1,ATP2B2,DNM1,DCLK1,PLK2,CAMK4,MAPK9,PRKCI,RET,ATP8A2,TUBB3,EPHA5,RAB3A,ATL1,MYO5A,EHD3,ARL6,KIF3A,ATP6V1A,ATP6V1B2,ATP9A,ATP2B1,PRKCE,ATP6AP1,CACNA1B,SCN8A,ANXA6,ATP2B3,ATP13A2,CAMK2D,PI4KA,DDX1,UBE2N,HK1,PKM2,DGKI,DNM3,NME1,ASNS,GUCY1B3,DYNC1LI1,MAP2K4,AK5,UBE2O,RASL1…
PC1 (positive contribution)	GO_SNARE_BINDING	5.86193	3.71887	NAPA,UNC13A,STXBP1,SNAP25,SYT1,STX1A,SYT16,SYT4,STX1B,SYT5,DOC2A,SYT13,RPH3A,NAPB,STXBP5L,STXBP5,NAPG,SYBU
PC1 (positive contribution)	GO_DELAYED_RECTIFIER_POTASSIUM_CHANNEL_ACTIVITY	4.65208	6.38335	KCNV1,KCNH1,KCNC2,KCNQ3,KCNQ5,KCNB1,KCNB2,KCNS2
PC1 (negative contribution)	GO_ENZYME_BINDING	4.50095	1.86616	SP1,RXRA,PPARA,ZFHX3,HDAC1,ABL1,ITGB1,PAK2,GPRC5B,SASH1,RDX,LRP4,TMBIM6,SMAD5,TEP1,KAT2B,PARD3,RAB13,YES1,CFLAR,FOXO1,ROCK1,EPS8,PREX1,NIPBL,NACC2,CCDC50,SERPINB6,MAVS,CPNE3,YBX1,RNF114,ANKIB1,PDLIM5,ATF7,CASC3,PKN2,STOM,FMNL2,CDC42EP4,SRGAP1,TOR1AIP1,PARP4,ADD3
PC13 (negative contribution)	GO_ZINC_ION_BINDING	5.34172	2.00843	WHSC1,ADAM17,PDZRN3,TRIM9,BRD1,POLE,KDM4B,AKAP8,UBR2,ING1,KDM4C,PHF8,EHMT1,PHC1,HDAC6,RLF,SUV39H2,CNBP,TRAF3,ZCCHC11,SRSF7,RFWD2,MICAL3,ZYX,CHFR,NR2C1,NEIL1,USP45,TRIM54,MIB2,MYO9B,ZMYM2,BRF1,ZCCHC8,DIDO1,ZNF346,LONRF1,ADAM32,ADAMTS17,ZZEF1,ZKSCAN5,MYNN,KIAA0913,ZNF276,C4orf21,TRIM7
PC35 (negative contribution)	GO_ZINC_ION_BINDING	4.58568	1.92671	RORB,PML,MLL,TRIM16,ADAM17,RC3H1,LPXN,RNF213,XAF1,KDM5B,BAZ2A,DTX3L,NR3C1,MTF2,KDM2A,KAT6B,TOP3A,WHSC1L1,MAN2A2,DDX58,IFIH1,TRIM33,TRIM21,TRIM22,RNF19B,VPS8,NR6A1,RBCK1,UHRF2,RNF175,OAS2,TRIM25,RNF145,RNF146,OAS1,ZC3HC1,TRIM69,RNF25,TRIM45,SP110,THAP11,ZNFX1,C4orf21
PC5 (positive contribution)	GO_POLY_A_RNA_BINDING	3.90909	1.68254	NONO,WDR75,APEX1,HNRNPK,PRRC2C,HNRNPA2B1,SRSF5,SF3B1,MBNL2,TIA1,DDX5,SF3B4,PABPN1,SRSF7,SNRNP70,RBM5,SRSF1,IFI16,EDF1,XRN1,EXOSC10,PCBP4,ARHGEF1,ACTN4,MRPS31,FSCN1,ZYX,PATL1,DDX17,CHTOP,LAS1L,SRPR,LUC7L,SF3A2,TNRC6A,TCERG1,BCLAF1,SRRM1,CPSF1,SRSF11,MYO18A,TRMT1,PNN,TRA2A,SRRM2,ZCCHC8,ATXN2L,ZFC3H1,HNRPDL,SECISBP2L,RBM33,GPATCH8,SCAF4
PC8 (positive contribution)	GO_POLY_A_RNA_BINDING	4.21689	1.7185	SUPT5H,NONO,PARK7,ATP5A1,NKAP,PSMD4,PCBP2,SUPT6H,MBD2,RTF1,RPGR,KPNB1,H1F0,PURA,DNAJC2,SSRP1,LTA4H,SUCLG1,ZC3H14,MRPL27,MRPL22,SARS2,SUMO2,SSBP1,RPL14,KRR1,RPL5,RPL4,DHX30,THUMPD1,RPL23,BCLAF1,EIF3E,UPF3B,NUCKS1,SRSF11,SARNP,PRPF40A,CSRP1,AQR,ZMAT3,C14orf166,SREK1,SNRNP35,DDX46,DHX32,SNRNP200,SLTM,GOLGB1,LARP7,PPIG,EWSR1,FAM133B,HNRNPUL2
PC1 (positive contribution)	GO_EXTRACELLULAR_LIGAND_GATED_ION_CHANNEL_ACTIVITY	7.69616	6.35206	GRIN2A,CHRNB2,GABRB3,GABRB2,GABRA1,GRIA3,GABRD,GABRA3,GABRG2,GLRB,GRIA4,GABRG3,GABRA4,GRIN2B
PC13 (positive contribution)	GO_PHOSPHOLIPASE_C_ACTIVITY	3.95542	7.53778	CCR5,CCR1,PLCG2,PLCB2,C3AR1,PLD4
PC13 (positive contribution)	GO_RECEPTOR_ACTIVITY	10.1962	2.4699	FCER1G,ITGB2,TLR6,MMD,TLR3,CD4,TGFBR1,CD74,CSF1R,HTR2A,P2RY12,PTPN6,CD300A,CCR5,SELPLG,CD86,HLA-DRB1,ITGAX,CCR1,NFAM1,CX3CR1,GABRB2,EPHA7,PTAFR,EBI3,GPR183,HLA-DRA,CSF3R,ITPR1,FOLR2,TLR7,ITGAL,CLEC7A,TLR1,NLGN4X,OPRK1,NR2C2,P2RY13,ADORA3,GPR34,TREM2,MSR1,CMKLR1,C3AR1,GUCY1A3,TLR5,SV2A,OLR1,CXCL16,FCGR2C,GPR65,IGSF6,CSF2RA,IL10RA,CD33,FPR3,LPAR6,LPAR5,LANCL1,SIGLEC8
PC23 (negative contribution)	GO_RECEPTOR_ACTIVITY	8.02115	2.2875	HTR7,NGFR,ITGB2,TLR6,SDC4,CD4,CSF1R,P2RY12,PTPN6,CD300A,EFNB2,SLC1A5,SELPLG,CD86,MRC1,CX3CR1,PLXNA2,PTPRF,PTAFR,EBI3,GPR183,TMIGD2,GRID2,CSF3R,TPCN1,TLR7,CLEC7A,TLR1,CLEC4E,BRD8,TLR2,P2RY13,ADORA3,GPR34,TREM2,NPFFR1,CNTFR,CMKLR1,GPR77,C3AR1,RNF139,DISP1,TLR5,CXCL16,IFNGR1,CSF2RA,GPR132,IL10RA,CD33,APOBR,CD163,GPR113,LPAR5,SIGLEC8
PC8 (positive contribution)	GO_CHROMATIN_BINDING	4.97076	2.57241	SMAD4,ATRX,CLOCK,NONO,PKN1,IFT74,NKAP,RERE,CHD8,RNF8,MBD2,PAF1,NCOA1,GLI1,ENY2,H1F0,SETDB1,TTF1,DNAJC2,SIN3A,SSRP1,ELK1,SSBP1,DHX30,FOXO3,CBX5
PC1 (negative contribution)	GO_PROTEIN_DOMAIN_SPECIFIC_BINDING	5.16823	2.83612	SP1,RXRA,PPARA,ABL1,ITGB1,RDX,ENAH,TJP1,INPPL1,NIPBL,TBL1X,MAVS,GNG12,QKI,NFE2L2,TLN1,TCF12,CARD8,MCL1,DOCK1,ARHGAP5,ARHGAP31,DTNA
PC35 (negative contribution)	GO_DOUBLE_STRANDED_RNA_BINDING	6.84621	7.70534	EIF2AK2,TLR7,SUPV3L1,DDX58,IFIH1,DHX15,EIF2C4,OAS2,DDX60,OAS1,OAS3
PC13 (positive contribution)	GO_LIPID_BINDING	5.69848	2.33931	TLR6,FGD2,CD300A,C3,RASGRP4,PLEK,PTGS1,PTAFR,GPR183,PRAM1,BTK,APOC2,ITPR1,APOC1,SCIN,SYT6,TLR1,CHMP3,NUP62,PCLO,SYT11,TREM2,PLA2G15,COL4A3BP,SNX12,SGIP1,BIN2,NCF1,ADAP2,CYTH4,SNX20,ALOX5AP,PLEKHA2,DAPP1,WDFY4,SNX29
PC13 (positive contribution)	GO_IGG_BINDING	5.94606	21.2	FCER1G,FCGR2C,FCGR1A,FCGR2A,FCGR3A
PC13 (positive contribution)	GO_PHOSPHOLIPID_BINDING	5.33871	2.76221	FGD2,CD300A,PLEK,PTAFR,BTK,ITPR1,APOC1,SCIN,SYT6,CHMP3,NUP62,PCLO,SYT11,PLA2G15,COL4A3BP,SNX12,SGIP1,BIN2,NCF1,ADAP2,SNX20,PLEKHA2,DAPP1,WDFY4,SNX29
PC1 (negative contribution)	GO_SEQUENCE_SPECIFIC_DNA_BINDING	4.24403	2.31694	SP1,SALL1,RXRA,PPARA,ZFHX3,HDAC1,ACTL6A,REST,ELF1,SMAD5,KAT2B,CHD4,TRPS1,FOXO1,NACC2,PHF21A,GABPA,YAP1,YBX1,NFE2L2,ZNF24,NFIA,ATF7,RREB1,ZNF217,TCF12
PC31 (negative contribution)	GO_SEQUENCE_SPECIFIC_DNA_BINDING	3.98337	1.88714	RARB,RORB,NRIP1,ASCL1,MTOR,PIH1D1,KCNIP3,EGR2,ZBTB16,RBBP4,CENPC1,ZNF304,ETS2,KDM2B,UBP1,FOXP1,XRCC5,TCF7L2,KDM3A,CAMTA1,FOXP2,FOXO3,ETV6,ZNF295,NR2F1,PURB,BACH2,KLF12,CXXC5,CUX1,ESRRG,AKNA,FOXJ2,HIVEP2,ZFX,ZNF548,ZNF792,ZNF395,ZNF232
PC1 (positive contribution)	GO_GLUTAMATE_RECEPTOR_BINDING	4.1088	5.44462	GSK3B,CALM1,CALM3,PTPN5,RASGRF1,NETO1,DLG3,DNM3
PC13 (positive contribution)	GO_CYTOKINE_RECEPTOR_ACTIVITY	4.34001	5.26345	CD74,CCR5,CCR1,CX3CR1,EBI3,CSF3R,CMKLR1,CSF2RA,IL10RA
PC13 (negative contribution)	GO_LYSINE_N_METHYLTRANSFERASE_ACTIVITY	4.52709	6.42424	WHSC1,EZH2,EHMT1,SETD3,SETD6,SUV39H2,DOT1L,METTL21A
PC1 (negative contribution)	GO_CORE_PROMOTER_PROXIMAL_REGION_DNA_BINDING	4.79572	3.66465	SP1,SALL1,PPARA,HDAC1,ACTL6A,ELF1,CHD4,NACC2,GABPA,YBX1,NFIA,ATF7,ZNF217,TCF12,TEAD1
PC1 (positive contribution)	GO_ADENYL_NUCLEOTIDE_BINDING	4.70403	1.54969	MYH10,GSK3B,EPHA4,NEK10,PRKACB,BRAF,MAP3K9,PRKCZ,PRKAR1B,CDK5,PIK3CB,PAK1,CAMKK1,PAK3,ATP1A1,ATP1B1,HCN1,ATP1A3,BAG4,ATP2B2,DCLK1,PLK2,CAMK4,MAPK9,PRKCI,RET,ATP8A2,EPHA5,MYO5A,EHD3,KIF3A,ATP6V1A,ATP6V1B2,ATP9A,ATP2B1,PRKCE,ATP6AP1,CACNA1B,SCN8A,ATP2B3,ATP13A2,CAMK2D,PI4KA,PFN2,DDX1,UBE2N,HK1,PKM2,DGKI,NME1,ASNS,DYNC1LI1,MAP2K4,AK5,UBE2O,MAPK8,DGKE,ENTPD3,NARS,HARS,GARS,SARS,FARSB,EIF4A2,NUAK1,STY…
PC29 (negative contribution)	GO_RECEPTOR_BINDING	8.44321	2.29411	RARB,PROX1,SEMA3C,SFRP2,RELN,PDGFD,CCL2,CTNNB1,KITLG,PARK7,ADCYAP1,THBS1,ERBB4,CSF1,PTK2B,KIAA0748,SCG2,CRH,CAMK2A,IL8,SHANK1,IGF1,PICK1,RND1,VCAM1,SOCS5,ETS2,TAF7,IL1RAPL1,STOML2,LPL,TADA3,MED24,NUP62,SHC3,RTP1,VIP,SST,HSP90B1,GNA11,AVPR1A,APLP1,VGF,SEMA6D,OSTN,DNER,TRIM24,HSD17B10,IGFBP4,DOCK4,CXCL1,IL32,SIPA1L1,PVRL3,ADAMTS5,ANKS1B
PC1 (positive contribution)	GO_TRANSPORTER_ACTIVITY	15.766	2.37818	STAR,CALM1,CALM3,KCNV1,ATP1A1,KCNIP4,KCNH1,KCNC2,ATP1B1,KCNJ3,KCNQ3,HCN1,SLC12A5,KCNQ5,KCNB1,KCNB2,KCNS2,KCNAB1,ATP1A3,AP2M1,SLC4A10,CACNB1,CACNB4,ATP2B2,CACNA2D1,SLC39A10,SYP,SLC9A6,GRM7,SLC8A3,SLC8A2,GRIN2A,CHRNB2,GABRB3,GABRB2,ATP8A2,ATP6V1D,ATP6V0D1,SLC25A12,ATP6V1H,ATP6V1A,CACNG3,SCN2A,SLC7A8,SLC22A17,ATP6V1E1,FABP3,SLC2A13,SLC16A7,SLC7A14,GABRA1,GRIA3,NCALD,GABRD,ANO3,CACNA1E,ATP6V1B2,ATP9A…
PC23 (positive contribution)	GO_MACROMOLECULAR_COMPLEX_BINDING	4.39891	1.73318	LEF1,NCOR1,TULP3,THBS1,IGF2,CCND1,LDLR,DRD1,APC,VIM,HMBOX1,EPHB1,CTNNA2,STRN,GFAP,ECM2,SPTAN1,SEMA7A,SLC9A3R1,DPYSL5,LUM,VCAM1,ZEB1,CX3CL1,FN1,TDRD3,DCN,ARHGEF2,GNAL,IFIH1,COLEC12,COL3A1,DOK5,NPNT,CNN3,CD44,SVIL,SYNM,CIC,CBX5,MAP6D1,COL14A1,MYO1D,ANXA11,AR,MYO18A,PCOLCE,FBLN5,NID2,KCTD2,ABI3BP,PKNOX2,CLIP2,AIF1L,JAKMIP2
PC35 (positive contribution)	GO_STRUCTURAL_MOLECULE_ACTIVITY	5.62437	2.29035	DSP,TPM1,RPL22,RPL22L1,RPL8,COL18A1,COL4A2,KRT19,ACTG1,COL1A1,SLC25A24,COL1A2,COL3A1,LAMTOR3,HBXIP,ISCA1,MRPS31,MRPL49,TUBGCP6,ELN,NEXN,DES,RSL24D1,RPL27,RPL5,RPS15A,RPL12,RPS17,RPS4X,RPL27A,RPS8,RPL35,COL14A1,MGP,TPM2,MYL9,SLC25A30
PC68 (positive contribution)	GO_STRUCTURAL_MOLECULE_ACTIVITY	4.90511	2.44403	RPS27A,NUP153,RPL36A,SLC25A27,RPS27,NUP155,HBXIP,VCAN,ACAN,MRPL51,FAU,RPL11,RPS16,RPS3A,RPS21,RPS10,RPL24,RPS4X,RPS11,RPS2,RPS20,RPL35,RPL34,RPL7A,KSR1,CLTB,PDLIM3,SLC25A43
PC35 (negative contribution)	GO_RNA_BINDING	4.67811	1.71431	SNW1,TOP1,METTL3,EIF2AK2,RC3H1,PPARGC1B,TLR7,BST2,AKAP17A,BAZ2A,AKAP8L,SUPV3L1,ADAR,DDX58,IFIH1,DHX15,EIF2B4,IFIT1,EIF2C4,TNRC6B,RBM25,HNRNPL,TNRC6C,SRSF4,TDRD7,TRIM21,MRPL32,IFIT2,BMS1,DDX47,LUC7L,LUC7L2,LUC7L3,CELF1,HERC5,OAS2,TRIM25,ANKRD17,DDX60,OAS1,SRSF11,IFIT5,OAS3,IFIT3,RBM39,PRPF38B,PNN,BUD13,PRIC285,ZNF74,NOL7,SPATS2L,DDX60L,ZNFX1,PARP12,ZNF579,RSRC2,C11orf68,SCAF4,KIAA0907
PC1 (positive contribution)	GO_CATION_CHANNEL_ACTIVITY	5.70265	2.74022	KCNV1,KCNIP4,KCNH1,KCNC2,KCNJ3,KCNQ3,HCN1,KCNQ5,KCNB1,KCNB2,KCNS2,KCNAB1,CACNB1,CACNB4,CACNA2D1,GRM7,GRIN2A,CHRNB2,CACNG3,SCN2A,CACNA1E,CACNG8,CACNA1B,ACCN1,SCN8A,FKBP1B,SCN1A
PC17 (positive contribution)	GO_GROWTH_FACTOR_BINDING	5.42871	4.06894	TEK,PDGFRB,NOV,ENG,NRP2,IGFBP2,COL1A1,CEP57,IGFBP5,COL1A2,COL3A1,IGFBP3,IGFBP4,LTBP2,IGFBP6
PC1 (positive contribution)	GO_SODIUM_ION_TRANSMEMBRANE_TRANSPORTER_ACTIVITY	4.64104	3.68131	ATP1A1,ATP1B1,HCN1,ATP1A3,SLC9A6,SLC8A3,SLC8A2,SCN2A,ACCN1,SCN8A,SLC6A17,SLC1A6,SLC6A7,SCN1A
