# Supplementary material for: Inferring protein expression changes from mRNA in Alzheimer’s dementia using deep neural networks
Source: Nat Commun. 2022 Feb 3;13:655. doi: 10.1038/s41467-022-28280-1 (PMC8814036; doi:10.1038/s41467-022-28280-1)
Supplement: Supplementary file 7 — Supplementary Data 3 [file 41467_2022_28280_MOESM7_ESM.xlsx]

## Sheet: Supplementary Data 3
Supplementary Data 3. Molecular characteristics defining protein predictability
gene_id	Correlatation actual protein vs mRNA	Correlatation actual vs estimated protein	Delta correlatation	Mean intensity	Standard deviation of intensity	Connectivity in protein module	Degree in PPI	TF in promotor	RBP density
ENSG00000000003	0.0106168	0.131337	0.12072	Q1	Q5	Q4	Q3	Q1	Q4
ENSG00000000419	0.147209	0.434586	0.287377	Q3	Q2	Q4	Q3	Q2	Q5
ENSG00000000971	0.150589	0.287211	0.136623	Q4	Q5	Q5	Q2	Q1	Q1
ENSG00000001036	0.0631875	0.119819	0.0566315	Q2	Q5	Q1	Q2	Q3	Q5
ENSG00000001084	0.0353053	0.138191	0.102886	Q4	Q2	Q4	Q1	Q5	Q3
ENSG00000001461	0.158993	0.224223	0.0652301	Q2	Q3	Q3	Q1	Q2	Q2
ENSG00000001497	0.113561	0.04381	-0.0697514	Q1	Q3	Q3	Q2	Q3	Q4
ENSG00000001561	0.175171	0.260098	0.084927	Q3	Q3	Q1	Q4	Q1	Q3
ENSG00000001629	0.0353025	0.131911	0.0966088	Q3	Q1	Q3		Q4	Q3
ENSG00000001630	0.115862	0.504588	0.388725	Q2	Q5	Q4	Q3	Q5	Q5
ENSG00000001631	0.0200241	0.214698	0.194674	Q1	Q5	Q2	Q3	Q4	Q4
ENSG00000002330	-0.0444629	0.146219	0.190681	Q1	Q3	Q1	Q5	Q3	Q4
ENSG00000002549	0.096944	0.232329	0.135385	Q4	Q5	Q1	Q2	Q2	Q4
ENSG00000002586	0.432891	0.466215	0.0333236	Q2	Q5	Q1	Q2	Q2	Q4
ENSG00000002746	0.0329186	-0.0350581	-0.0679767	Q4	Q1	Q5	Q3	Q1	Q1
ENSG00000002822	0.0158887	0.0557515	0.0398628	Q3	Q2	Q5	Q5	Q5	Q3
ENSG00000002834	-0.00465245	0.274057	0.278709	Q5	Q1	Q5	Q4	Q5	Q4
ENSG00000002919	0.00876685	-0.00703666	-0.0158035	Q1	Q3	Q1	Q3	Q5	Q4
ENSG00000003056	0.0571984	0.133211	0.0760122	Q4	Q1	Q1	Q2	Q3	Q5
ENSG00000003096	-0.075062	-0.0238289	0.0512331	Q2	Q4	Q3	Q2	Q1	Q2
ENSG00000003147	0.139992	0.17176	0.0317673	Q5	Q1	Q3	Q1	Q2	Q2
ENSG00000003249	0.158042	0.187526	0.029484	Q1	Q5	Q1		Q2	Q2
ENSG00000003393	0.0382005	0.147229	0.109029	Q4	Q1	Q5	Q3	Q3	Q2
ENSG00000003509	0.0338679	0.408935	0.375067	Q4	Q4	Q5	Q1	Q3	Q4
ENSG00000003756	0.0373328	0.158994	0.121661	Q1	Q3	Q2	Q4	Q2	Q3
ENSG00000003987	0.252921	0.466237	0.213316	Q3	Q2	Q4	Q2	Q1	Q1
ENSG00000003989	0.321416	0.52636	0.204944	Q3	Q5	Q4	Q3	Q2	Q3
ENSG00000004059	0.167358	0.200326	0.0329677	Q4	Q2	Q5	Q4	Q2	Q5
ENSG00000004139	0.170754	0.218345	0.0475913	Q2	Q2	Q3	Q4	Q3	Q2
ENSG00000004142	0.161067	0.305348	0.144281	Q4	Q3	Q2	Q3	Q4	Q5
ENSG00000004399	0.187839	0.246009	0.05817	Q4	Q2	Q4	Q1	Q3	Q2
ENSG00000004455	0.047426	0.144559	0.0971334	Q4	Q2	Q1	Q4	Q5	Q4
ENSG00000004468	0.16301	0.139072	-0.0239381	Q3	Q5	Q3	Q2	Q1	Q1
ENSG00000004478	0.429899	0.576482	0.146584	Q5	Q3	Q5	Q4	Q3	Q4
ENSG00000004487	-0.0436701	0.037339	0.0810092	Q3	Q2	Q2	Q5	Q5	Q4
ENSG00000004534	0.0739169	0.0378761	-0.0360408	Q1	Q4	Q4	Q2	Q3	Q4
ENSG00000004660	0.023938	0.154346	0.130408	Q5	Q2	Q1	Q3	Q4	Q2
ENSG00000004700	0.230651	0.217006	-0.0136454	Q4	Q3	Q2	Q4	Q3	Q4
ENSG00000004766	0.0398137	0.17494	0.135126	Q5	Q1	Q2	Q2	Q4	Q2
ENSG00000004776	0.197644	0.220614	0.0229706	Q3	Q5	Q3	Q2	Q3	Q1
ENSG00000004777	0.110551	0.201134	0.0905833	Q1	Q4	Q5	Q2	Q2	Q3
ENSG00000004779	0.103095	0.197774	0.094679	Q1	Q5	Q3	Q3	Q5	Q5
ENSG00000004864	0.0763952	0.22543	0.149035	Q4	Q3	Q4	Q2	Q4	Q4
ENSG00000004866	-0.12861	0.125909	0.25452	Q3	Q3	Q4	Q3	Q5	Q3
ENSG00000004897	-0.0241976	0.0191593	0.0433569	Q3	Q2	Q4	Q5	Q3	Q4
ENSG00000004961	0.10214	0.0821265	-0.0200131	Q3	Q2	Q3	Q3	Q1	Q5
ENSG00000004975	-0.0994258	0.120879	0.220304	Q1	Q5	Q5	Q5	Q5	Q4
ENSG00000005007	0.264517	0.395229	0.130712	Q5	Q1	Q4	Q5	Q3	Q3
ENSG00000005022	0.0381258	0.166608	0.128483	Q5	Q3	Q5	Q5	Q2	Q5
ENSG00000005059	0.10488	0.0539376	-0.0509422	Q1	Q5	Q2	Q2	Q2	Q3
ENSG00000005075	-0.00438621	0.360149	0.364535	Q2	Q3	Q5	Q4	Q2	Q5
ENSG00000005108	0.105922	0.0295516	-0.0763708	Q3	Q3	Q4	Q1	Q1	Q1
ENSG00000005156	0.171982	0.36037	0.188388	Q3	Q2	Q4	Q4	Q5	Q2
ENSG00000005175	0.10148	0.272123	0.170643	Q4	Q1	Q5	Q3	Q3	Q3
ENSG00000005194	0.181625	0.255163	0.0735373	Q5	Q1	Q4	Q2	Q4	Q4
ENSG00000005249	0.0107251	0.151242	0.140517					Q2	Q4
ENSG00000005339	-0.0200393	-0.0842123	-0.064173	Q1	Q3	Q4	Q5	Q3	Q2
ENSG00000005379	0.000877974	-0.0117112	-0.0125891	Q1	Q3	Q2	Q1	Q2	Q1
ENSG00000005381	0.0133651	0.0529953	0.0396302	Q1	Q5	Q4	Q2	Q1	Q1
ENSG00000005436	0.099187	0.252299	0.153112	Q2	Q4	Q1	Q1	Q3	Q3
ENSG00000005448	0.00239884	0.184502	0.182103	Q3	Q2	Q4	Q3	Q2	Q4
ENSG00000005469	0.122582	0.22933	0.106748	Q1	Q4	Q3	Q1	Q2	Q2
ENSG00000005471	0.0029911	0.165101	0.16211	Q2	Q4	Q3	Q1	Q2	Q1
ENSG00000005486	-0.132074	0.591155	0.723229	Q3	Q5	Q5		Q4	Q5
ENSG00000005810	-0.00265281	0.310065	0.312718	Q5	Q1	Q5	Q5	Q5	Q1
ENSG00000005882	0.15582	0.105577	-0.0502433	Q4	Q2	Q2	Q3	Q4	Q2
ENSG00000005884	0.106354	0.132798	0.0264436	Q2	Q5	Q3	Q4	Q5	Q1
ENSG00000005893	0.113863	0.078513	-0.0353502	Q3	Q5	Q5	Q5	Q1	Q4
ENSG00000006007	0.130523	0.127523	-0.00300021	Q3	Q4	Q4	Q2	Q5	Q4
ENSG00000006016	0.358304	0.30659	-0.0517146	Q1	Q5	Q1	Q1	Q2	Q2
ENSG00000006025	-0.100092	0.0413052	0.141397	Q1	Q5	Q2		Q3	Q2
ENSG00000006047	0.0224336	0.233865	0.211431	Q1	Q5	Q2	Q5	Q2	Q1
ENSG00000006071	0.18302	0.108535	-0.0744854	Q2	Q3	Q4	Q2	Q2	Q1
ENSG00000006116	0.166279	0.29316	0.12688	Q4	Q3	Q4	Q2	Q1	Q1
ENSG00000006118	0.225146	0.172281	-0.0528654	Q2	Q3	Q4	Q5	Q2	Q2
ENSG00000006125	0.0490146	0.101818	0.0528033	Q5	Q1	Q5	Q5	Q5	Q4
ENSG00000006128	0.166402	0.181581	0.0151794	Q2	Q5	Q1	Q2	Q1	Q2
ENSG00000006282	0.604532	0.60028	-0.00425233	Q4	Q5	Q1	Q3	Q4	Q3
ENSG00000006451	-0.0795047	0.101206	0.180711	Q5	Q1	Q1	Q4	Q3	Q4
ENSG00000006530	0.157777	0.174238	0.0164612					Q5	Q3
ENSG00000006607	0.230192	0.0976968	-0.132495	Q2	Q3	Q4	Q3	Q5	Q2
ENSG00000006625	0.231245	0.220867	-0.0103783	Q5	Q3	Q1	Q1	Q2	Q5
ENSG00000006712	0.042397	0.113936	0.0715392	Q2	Q2	Q3	Q4	Q3	Q5
ENSG00000006715	0.111887	0.374341	0.262454	Q3	Q1	Q2	Q3	Q3	Q3
ENSG00000006740	0.106584	0.218488	0.111904	Q5	Q1	Q5	Q2	Q1	Q1
ENSG00000006744	0.356887	0.46808	0.111192	Q1	Q4	Q4	Q3	Q3	Q4
ENSG00000006747	0.46345	0.461543	-0.00190681	Q3	Q5	Q5	Q3	Q1	Q1
ENSG00000006837	-0.109792	0.124255	0.234046	Q2	Q3	Q4	Q3	Q5	Q2
ENSG00000007047	0.0523155	0.170943	0.118627	Q4	Q1	Q5	Q5	Q5	Q3
ENSG00000007080	-0.0174335	0.358086	0.37552	Q5	Q2	Q4	Q5	Q4	Q5
ENSG00000007168	0.213385	0.297932	0.0845466	Q5	Q1	Q1	Q4	Q3	Q4
ENSG00000007202	0.107447	0.134562	0.0271149	Q3	Q2	Q3	Q1	Q3	Q3
ENSG00000007237	0.228417	0.433544	0.205127	Q5	Q2	Q4	Q3	Q3	Q1
ENSG00000007264	0.0211925	0.0528066	0.031614	Q2	Q3	Q2	Q3	Q1	Q3
ENSG00000007384	0.134136	0.127121	-0.00701503	Q2	Q4	Q3	Q3	Q5	Q2
ENSG00000007392	-0.254368	0.496588	0.750956	Q3	Q3	Q5	Q5	Q4	Q4
ENSG00000007402	0.046152	0.0630332	0.0168812	Q5	Q2	Q1	Q4	Q1	Q1
ENSG00000007516	0.40121	0.411466	0.010256	Q4	Q5	Q2	Q1	Q2	Q1
ENSG00000007923	0.0943798	0.108581	0.0142009	Q5	Q1	Q4	Q3	Q5	Q4
ENSG00000008018	0.00205123	0.212506	0.210455	Q5	Q1	Q5	Q5	Q5	Q5
ENSG00000008056	-0.0524938	0.204093	0.256587	Q5	Q2	Q5	Q5	Q2	Q1
ENSG00000008086	0.0710747	0.145734	0.0746594	Q5	Q1	Q5	Q2	Q1	Q1
ENSG00000008118	0.247906	0.446761	0.198854	Q3	Q4	Q2	Q2	Q1	Q1
ENSG00000008130	-0.0790377	0.114989	0.194026	Q2	Q4	Q1	Q2	Q4	Q5
ENSG00000008256	-0.0560726	0.184975	0.241047	Q3	Q1	Q3	Q3	Q2	Q3
ENSG00000008277	0.0551373	0.260269	0.205131	Q5	Q1	Q2	Q2	Q3	Q1
ENSG00000008282	0.053278	0.00350008	-0.0497779	Q2	Q5	Q4	Q1	Q3	Q5
ENSG00000008283	0.209473	0.283298	0.0738254	Q1	Q4	Q3	Q1	Q3	Q2
ENSG00000008294	-0.0892406	0.385498	0.474739	Q5	Q1	Q5	Q5	Q5	Q3
ENSG00000008311	0.205261	0.297398	0.0921368	Q3	Q4	Q4	Q1	Q1	Q2
ENSG00000008394	0.295594	0.303678	0.00808412	Q4	Q5	Q1	Q1	Q2	Q2
ENSG00000008441	0.0537359	0.267182	0.213446	Q3	Q3	Q2	Q3	Q4	Q3
ENSG00000008735	-0.00570409	0.296103	0.301807	Q2	Q3	Q3	Q5	Q2	Q2
ENSG00000008869	-0.0261157	0.0662324	0.092348	Q4	Q1	Q5	Q2	Q3	Q2
ENSG00000008952	0.0374211	0.187281	0.14986	Q4	Q2	Q1	Q1	Q4	Q3
ENSG00000008988	0.0214522	0.17399	0.152538	Q4	Q1	Q4	Q5	Q5	Q5
ENSG00000009307	-0.0673203	0.36974	0.43706	Q5	Q1	Q4	Q2	Q5	Q4
ENSG00000009335	0.0277955	0.147055	0.119259	Q4	Q1	Q4	Q3	Q4	Q3
ENSG00000009413	0.0492626	0.169183	0.119921	Q2	Q5	Q1	Q2	Q5	Q2
ENSG00000009694	0.174459	0.113253	-0.0612058	Q2	Q4	Q5	Q1	Q1	Q1
ENSG00000009780	0.032404	0.0483544	0.0159503	Q1	Q4	Q4		Q3	Q3
ENSG00000009844	0.0189016	0.0886407	0.0697391	Q4	Q2	Q4	Q4	Q5	Q3
ENSG00000009954	-0.0745225	0.185754	0.260277	Q3	Q2	Q5	Q5	Q4	Q4
ENSG00000010017	0.0439769	0.146129	0.102153	Q2	Q1	Q1	Q5	Q4	Q5
ENSG00000010165	0.0529155	0.171545	0.11863	Q2	Q2	Q5	Q2	Q4	Q4
ENSG00000010244	0.0323411	-0.0615762	-0.0939173	Q4	Q2	Q2	Q3	Q3	Q2
ENSG00000010256	0.0802408	0.175462	0.0952208	Q5	Q1	Q5	Q4	Q2	Q5
ENSG00000010270	-0.00222526	0.0565059	0.0587312	Q1	Q3	Q3		Q2	Q4
ENSG00000010278	0.0956501	0.132785	0.0371345	Q5	Q5	Q5	Q4	Q3	Q4
ENSG00000010282	0.242622	0.214831	-0.0277916	Q3	Q5	Q1		Q1	Q1
ENSG00000010295	0.0853027	0.118457	0.0331546	Q1	Q4	Q1	Q3	Q2	Q3
ENSG00000010322	0.0734931	0.260638	0.187145	Q4	Q1	Q4	Q3	Q2	Q3
ENSG00000010327	0.341523	0.338962	-0.00256043	Q1	Q5	Q5	Q2	Q1	Q1
ENSG00000010404	0.0507093	0.258892	0.208182	Q2	Q3	Q1	Q4	Q2	Q2
ENSG00000010810	0.167615	0.174269	0.00665385	Q5	Q1	Q5	Q5	Q5	Q3
ENSG00000010818	-0.145795	0.155933	0.301728	Q1	Q3	Q3	Q1	Q5	Q2
ENSG00000011007	0.00126248	0.172591	0.171329	Q3	Q4	Q5	Q3	Q2	Q4
ENSG00000011009	0.0784513	0.184477	0.106025	Q4	Q1	Q3	Q3	Q3	Q5
ENSG00000011021	0.0360539	0.0528569	0.016803	Q3	Q1	Q2	Q1	Q4	Q3
ENSG00000011083	-0.0216843	0.267677	0.289362	Q1	Q4	Q4		Q1	Q1
ENSG00000011105	-0.0249607	0.079774	0.104735	Q1	Q5	Q1	Q1	Q2	Q2
ENSG00000011243	0.000707216	0.505658	0.504951	Q3	Q4	Q5	Q2	Q3	Q5
ENSG00000011260	0.0578652	-0.010538	-0.0684032	Q1	Q5	Q4	Q5	Q5	Q5
ENSG00000011295	0.422162	0.520414	0.0982517	Q4	Q5	Q5	Q3	Q5	Q4
ENSG00000011304	0.247009	0.273087	0.0260774	Q4	Q3	Q5	Q5	Q5	Q5
ENSG00000011347	0.112111	0.124105	0.0119936	Q5	Q2	Q4	Q2	Q4	Q1
ENSG00000011376	0.282328	0.4009	0.118573	Q4	Q4	Q3	Q3	Q4	Q4
ENSG00000011405	0.20145	0.36379	0.162341	Q3	Q2	Q3	Q4	Q3	Q3
ENSG00000011422	0.0670285	0.217602	0.150573	Q1	Q5	Q2	Q5	Q4	Q2
ENSG00000011426	0.141059	0.206901	0.0658427	Q5	Q5	Q5	Q4	Q5	Q4
ENSG00000011454	0.0871737	-0.00948571	-0.0966594	Q5	Q3	Q4	Q4	Q4	Q3
ENSG00000011465	0.0298941	0.0191444	-0.0107496	Q3	Q5	Q5	Q5	Q1	Q1
ENSG00000011478	0.0752872	-0.0462204	-0.121508	Q1	Q3	Q5	Q1	Q3	Q5
ENSG00000011485	0.089787	0.112095	0.0223083	Q5	Q1	Q3	Q4	Q4	Q4
ENSG00000011523	0.0250817	0.0746799	0.0495982	Q1	Q4	Q3	Q3	Q3	Q2
ENSG00000011566	0.134451	0.243475	0.109024	Q3	Q1	Q5	Q2	Q3	Q4
ENSG00000011677	-0.0842062	0.275609	0.359815	Q4	Q3	Q5	Q3	Q1	Q1
ENSG00000012061	-0.028118	0.109421	0.137539	Q1	Q4	Q4	Q3	Q5	Q3
ENSG00000012211	-0.066985	-0.00650955	0.0604755	Q1	Q3	Q4	Q4	Q2	Q3
ENSG00000012223	0.160009	0.102216	-0.0577932	Q3	Q5	Q4	Q4	Q1	Q1
ENSG00000012232	0.153481	0.243567	0.0900863	Q1	Q5	Q3	Q3	Q5	Q2
ENSG00000012779	0.348317	0.324856	-0.0234617					Q1	Q1
ENSG00000012822	-0.0497989	0.304984	0.354783	Q4	Q1	Q2	Q4	Q4	Q2
ENSG00000012963	0.136842	0.224686	0.0878441					Q5	Q5
ENSG00000012983	0.112456	0.117726	0.00527008	Q2	Q3	Q3	Q2	Q5	Q1
ENSG00000013016	0.0319195	0.0833477	0.0514282	Q5	Q1	Q3	Q2	Q1	Q2
ENSG00000013275	-0.0557049	0.355826	0.411531					Q4	Q5
ENSG00000013288	0.107595	0.204611	0.0970166	Q2	Q5	Q2	Q2	Q1	Q2
ENSG00000013293	-0.00943267	0.211458	0.220891	Q4	Q3	Q5		Q1	Q1
ENSG00000013297	0.121355	0.0892565	-0.0320986	Q5	Q5	Q5	Q4	Q1	Q1
ENSG00000013364	0.209486	0.187389	-0.022097	Q5	Q5	Q4	Q3	Q2	Q2
ENSG00000013374	0.212523	0.294858	0.0823348	Q1	Q2	Q2	Q3	Q5	Q4
ENSG00000013375	0.17508	0.171667	-0.0034132	Q4	Q2	Q3	Q1	Q2	Q3
ENSG00000013392	0.00762101	0.0180872	0.0104662	Q3	Q5	Q1	Q1	Q2	Q4
ENSG00000013503	-0.0119052	0.0399367	0.0518419	Q1	Q4	Q2	Q3	Q5	Q3
ENSG00000013523	0.0960679	0.155973	0.0599049	Q1	Q5	Q1	Q2	Q4	Q3
ENSG00000013561	0.0823562	0.162966	0.0806097	Q1	Q4	Q3	Q3	Q4	Q4
ENSG00000013563	0.306588	0.278425	-0.0281634	Q1	Q4	Q1	Q1	Q2	Q2
ENSG00000013583	0.141625	0.0140845	-0.127541	Q5	Q5	Q1		Q2	Q3
ENSG00000014123	0.12898	0.268051	0.13907	Q5	Q1	Q5	Q2	Q4	Q4
ENSG00000014216	0.108405	0.19596	0.087554	Q5	Q1	Q2	Q5	Q3	Q3
ENSG00000014641	0.00104243	0.136711	0.135668	Q5	Q1	Q1	Q2	Q5	Q4
ENSG00000014824	0.108593	0.0465712	-0.0620213	Q4	Q1	Q5	Q2	Q2	Q3
ENSG00000014919	0.102833	0.137469	0.0346358	Q3	Q2	Q1		Q4	Q4
ENSG00000015171	0.158788	0.119642	-0.0391466	Q1	Q4	Q3	Q4	Q3	Q3
ENSG00000015475	0.0913779	0.0489318	-0.0424461	Q2	Q2	Q2	Q5	Q1	Q4
ENSG00000015479	0.101178	0.22324	0.122062	Q5	Q1	Q2	Q5	Q5	Q3
ENSG00000015592	0.169266	0.400727	0.231461	Q2	Q3	Q3	Q3	Q1	Q1
ENSG00000015676	0.145075	0.416328	0.271254	Q5	Q3	Q2	Q3	Q5	Q3
ENSG00000016391	0.195105	0.439844	0.24474	Q4	Q5	Q4	Q2	Q2	Q2
ENSG00000017260	0.167944	0.237951	0.0700062	Q4	Q1	Q2	Q3	Q5	Q3
ENSG00000017797	-0.00294682	0.0633964	0.0663433	Q4	Q1	Q3	Q5	Q3	Q3
ENSG00000018189	0.0534077	0.00767083	-0.0457369	Q5	Q1	Q2	Q2	Q5	Q2
ENSG00000018236	0.0564693	0.121978	0.0655087	Q5	Q1	Q1	Q5	Q1	Q1
ENSG00000018510	0.0413407	0.220192	0.178851	Q3	Q1	Q3	Q1	Q3	Q3
ENSG00000018610	-0.134439	0.372984	0.507424	Q1	Q5	Q5	Q2	Q2	Q5
ENSG00000018625	-0.0532303	0.235131	0.288361	Q5	Q2	Q5	Q2	Q1	Q1
ENSG00000018699	0.0300723	0.199113	0.16904	Q1	Q4	Q2	Q1	Q3	Q5
ENSG00000019144	0.261638	0.261839	0.000201195	Q4	Q4	Q5	Q1	Q5	Q1
ENSG00000019505	-0.0898423	0.179212	0.269054	Q3	Q3	Q3	Q1	Q1	Q1
ENSG00000019582	0.378208	0.400073	0.0218648	Q1	Q5	Q5	Q3	Q1	Q2
ENSG00000020129	0.0490185	0.325627	0.276609	Q5	Q2	Q3	Q2	Q4	Q4
ENSG00000020577	0.184313	0.204559	0.0202457	Q1	Q5	Q2	Q2	Q5	Q2
ENSG00000020922	0.138402	0.139947	0.0015452	Q3	Q2	Q1	Q5	Q2	Q3
ENSG00000021300	0.0480343	0.0885625	0.0405282	Q4	Q5	Q5	Q2	Q3	Q2
ENSG00000021355	0.113811	0.4116	0.297789	Q3	Q5	Q1	Q3	Q5	Q4
ENSG00000021574	0.148237	0.299429	0.151192	Q4	Q1	Q3	Q3	Q4	Q4
ENSG00000021645	0.00999455	0.119614	0.109619	Q5	Q1	Q5	Q3	Q2	Q1
ENSG00000021762	-0.0173061	-0.0126487	0.00465739	Q1	Q5	Q5	Q2	Q3	Q1
ENSG00000021776	0.0017127	0.0408823	0.0391696	Q2	Q3	Q3	Q5	Q5	Q2
ENSG00000021826	0.165172	0.231117	0.0659446	Q2	Q4	Q3	Q4	Q3	Q2
ENSG00000022267	0.0824529	0.324347	0.241894	Q5	Q4	Q3	Q4	Q2	Q3
ENSG00000022277	0.215184	0.315728	0.100544	Q2	Q4	Q2	Q2	Q4	Q5
ENSG00000022355	0.170313	0.269608	0.0992957	Q5	Q3	Q4	Q4	Q1	Q1
ENSG00000022567	0.205879	0.335981	0.130102	Q1	Q4	Q4	Q1	Q5	Q2
ENSG00000023171	-0.0315273	0.0362344	0.0677617	Q3	Q2	Q1	Q3	Q3	Q1
ENSG00000023191	0.173518	0.15223	-0.0212878					Q4	Q4
ENSG00000023228	0.210213	0.205045	-0.00516866					Q3	Q2
ENSG00000023287	0.0464648	0.0550159	0.0085511	Q5	Q1	Q5	Q5	Q3	Q4
ENSG00000023318	0.0564869	0.206347	0.14986	Q5	Q1	Q3	Q4	Q3	Q4
ENSG00000023445	0.0329694	0.158793	0.125824	Q2	Q3	Q1	Q5	Q3	Q1
ENSG00000023516	-0.109473	0.202336	0.311808	Q3	Q5	Q1	Q4	Q3	Q3
ENSG00000023572	0.144717	0.0820696	-0.0626472	Q1	Q5	Q2	Q1	Q2	Q5
ENSG00000023697	0.106481	0.137436	0.0309546	Q3	Q5	Q1	Q1	Q3	Q4
ENSG00000023734	-0.045415	0.37033	0.415745	Q5	Q1	Q3	Q5	Q3	Q5
ENSG00000023902	0.0615689	0.290773	0.229205	Q1	Q4	Q3	Q5	Q2	Q2
ENSG00000023909	0.227222	0.31704	0.0898188	Q4	Q1	Q1	Q3	Q4	Q4
ENSG00000024048	-0.0795628	0.37226	0.451823	Q3	Q2	Q5	Q4	Q4	Q3
ENSG00000024422	0.0832194	0.0868814	0.00366203	Q4	Q5	Q5	Q3	Q3	Q2
ENSG00000024862	0.0384039	0.239286	0.200883	Q3	Q3	Q3	Q1	Q2	Q5
ENSG00000025039	0.0899715	0.139723	0.0497515	Q2	Q3	Q1	Q2	Q1	Q3
ENSG00000025708	0.294697	0.298029	0.00333208	Q2	Q5	Q5	Q3	Q1	Q1
ENSG00000025772	0.21548	0.287046	0.0715657	Q4	Q3	Q2	Q3	Q3	Q5
ENSG00000025796	0.165757	0.107326	-0.0584309	Q4	Q1	Q1	Q3	Q3	Q3
ENSG00000025800	0.0627021	0.193946	0.131244	Q4	Q1	Q1	Q4	Q3	Q4
ENSG00000026025	0.25006	0.23886	-0.0112005	Q5	Q5	Q4	Q5	Q5	Q4
ENSG00000026103	0.486378	0.497384	0.0110055	Q2	Q5	Q1	Q5	Q2	Q2
ENSG00000026297	0.240781	0.276325	0.0355443	Q3	Q5	Q5	Q1	Q4	Q3
ENSG00000026508	0.247623	0.248503	0.00088058	Q4	Q5	Q4	Q5	Q2	Q1
ENSG00000026652	0.030626	0.26444	0.233814	Q3	Q2	Q2	Q2	Q2	Q2
ENSG00000027001	0.0217719	0.269399	0.247627	Q4	Q4	Q4	Q3	Q3	Q3
ENSG00000027697	0.0765771	0.0796	0.00302282	Q2	Q3	Q3	Q5	Q3	Q5
ENSG00000028203	-0.0299923	-0.050634	-0.0206417	Q3	Q2	Q3	Q3	Q4	Q3
ENSG00000028528	0.121854	0.209175	0.0873214	Q5	Q1	Q1	Q4	Q5	Q2
ENSG00000028839	0.00868942	0.298001	0.289312	Q2	Q4	Q3	Q3	Q5	Q3
ENSG00000029363	0.193596	0.344466	0.15087	Q4	Q3	Q2	Q5	Q4	Q3
ENSG00000029534	0.0688413	0.215731	0.14689	Q5	Q4	Q4	Q4	Q4	Q2
ENSG00000029639	0.267332	0.473684	0.206352	Q1	Q5	Q4	Q3	Q3	Q5
ENSG00000029725	0.142802	0.310296	0.167493	Q5	Q1	Q3	Q4	Q2	Q3
ENSG00000029993	0.318957	0.473116	0.15416	Q3	Q5	Q4	Q1	Q1	Q5
ENSG00000030066	0.0702903	0.119369	0.049079					Q3	Q3
ENSG00000030582	0.0864119	0.0158259	-0.070586	Q1	Q5	Q1	Q5	Q5	Q5
ENSG00000031081	0.144744	0.139961	-0.00478264	Q1	Q5	Q3	Q1	Q3	Q1
ENSG00000031698	0.0997371	0.296043	0.196306	Q5	Q1	Q1	Q3	Q3	Q5
ENSG00000031823	-0.000828851	0.259494	0.260323	Q4	Q1	Q2	Q3	Q4	Q3
ENSG00000032389	-0.0263743	0.252154	0.278529	Q4	Q1	Q2	Q4	Q5	Q3
ENSG00000032444	0.251591	0.275015	0.0234232	Q5	Q2	Q3	Q2	Q5	Q1
ENSG00000032742	0.102352	-0.00622691	-0.108579	Q1	Q4	Q4	Q3	Q3	Q2
ENSG00000033011	0.217081	0.175964	-0.041117	Q2	Q4	Q3		Q5	Q3
ENSG00000033050	0.112282	0.384189	0.271907					Q3	Q4
ENSG00000033122	0.0697465	0.193959	0.124212	Q4	Q1	Q5	Q2	Q1	Q1
ENSG00000033170	0.110382	0.159378	0.0489954	Q1	Q3	Q2	Q3	Q3	Q2
ENSG00000033178	0.0795814	0.218614	0.139033	Q5	Q1	Q4	Q3	Q4	Q2
ENSG00000033327	0.0105505	0.227136	0.216585	Q3	Q2	Q2	Q5	Q3	Q3
ENSG00000033627	0.00791095	0.081144	0.073233	Q5	Q2	Q5	Q4	Q5	Q3
ENSG00000033867	-0.0255391	0.0381095	0.0636486	Q1	Q5	Q2	Q4	Q4	Q3
ENSG00000034053	0.131342	0.278979	0.147637					Q1	Q3
ENSG00000034152	0.180464	0.308979	0.128515	Q1	Q4	Q2	Q5	Q5	Q4
ENSG00000034510	0.00302805	0.114465	0.111437	Q5	Q5	Q1	Q1	Q3	Q5
ENSG00000034693	0.170826	0.308493	0.137667	Q2	Q3	Q4	Q1	Q5	Q4
ENSG00000034713	0.0591071	0.194099	0.134992	Q5	Q1	Q4	Q5	Q2	Q5
ENSG00000035141	0.145427	0.128305	-0.0171228	Q5	Q3	Q1	Q4	Q3	Q5
ENSG00000035403	0.194312	0.165384	-0.0289279	Q5	Q3	Q5	Q5	Q3	Q3
ENSG00000035687	0.0832106	0.228692	0.145482	Q5	Q1	Q2	Q1	Q3	Q5
ENSG00000035862	0.167402	0.305751	0.138349	Q3	Q4	Q5	Q4	Q2	Q3
ENSG00000035928	0.0774932	0.171223	0.0937297	Q1	Q4	Q3	Q5	Q5	Q4
ENSG00000036054	0.165263	0.354652	0.18939	Q4	Q1	Q1	Q2	Q4	Q4
ENSG00000036257	0.0452843	0.099663	0.0543787	Q5	Q1	Q4	Q5	Q5	Q2
ENSG00000036448	0.295778	0.309715	0.0139371					Q2	Q1
ENSG00000036530	0.15937	0.239838	0.0804681	Q3	Q3	Q4	Q1	Q3	Q1
ENSG00000037042	0.246279	0.236889	-0.00939008	Q3	Q2	Q1	Q4	Q2	Q4
ENSG00000037241	0.241984	0.44369	0.201705	Q1	Q5	Q5	Q5	Q3	Q5
ENSG00000037280	0.0812815	0.104661	0.0233798	Q4	Q5	Q5	Q5	Q1	Q1
ENSG00000037474	0.151128	0.465696	0.314568	Q4	Q3	Q4	Q5	Q3	Q4
ENSG00000037637	-0.0974732	0.0633512	0.160824	Q3	Q3	Q4	Q3	Q2	Q2
ENSG00000037757	0.177002	0.129555	-0.0474471	Q2	Q5	Q2	Q2	Q1	Q4
ENSG00000038210	0.0371946	-0.214446	-0.251641	Q2	Q5	Q4	Q3	Q2	Q4
ENSG00000038219	0.0342469	0.0432808	0.00903384	Q3	Q3	Q3	Q2	Q5	Q2
ENSG00000038274	0.0529328	0.305301	0.252368	Q4	Q1	Q2	Q1	Q5	Q4
ENSG00000038358	-0.0448588	0.21435	0.259209	Q4	Q1	Q4	Q3	Q5	Q4
ENSG00000038382	0.0643644	0.133595	0.0692306	Q5	Q1	Q5	Q5	Q5	Q2
ENSG00000038427	0.10716	0.115121	0.00796055	Q5	Q5	Q4	Q4	Q1	Q2
ENSG00000038532	0.0702177	0.154204	0.0839866	Q3	Q1	Q1	Q1	Q5	Q2
ENSG00000039123	0.0427215	0.288086	0.245365	Q2	Q2	Q4	Q4	Q3	Q3
ENSG00000039319	0.175604	0.230039	0.0544348	Q1	Q3	Q3	Q4	Q4	Q2
ENSG00000039523	0.0140946	0.151882	0.137788	Q4	Q1	Q4	Q1	Q3	Q3
ENSG00000039560	0.229005	0.155848	-0.0731566	Q3	Q4	Q3	Q5	Q4	Q3
ENSG00000039650	0.153938	0.284652	0.130715	Q1	Q4	Q4	Q4	Q5	Q4
ENSG00000040199	0.101156	0.0813031	-0.0198531	Q2	Q3	Q3	Q3	Q3	Q2
ENSG00000040341	0.269716	0.361897	0.0921811	Q3	Q2	Q5	Q5	Q5	Q1
ENSG00000040608	0.0225796	0.154146	0.131567	Q3	Q2	Q5	Q2	Q2	Q2
ENSG00000040731	0.0313094	0.232138	0.200829	Q4	Q2	Q5	Q2	Q1	Q1
ENSG00000040933	0.00860178	0.0803373	0.0717355	Q5	Q1	Q5	Q1	Q2	Q2
ENSG00000041353	0.0105696	0.341037	0.330468	Q4	Q5	Q5	Q3	Q2	Q1
ENSG00000041357	-0.0316775	0.0817432	0.113421	Q4	Q1	Q3	Q5	Q2	Q4
ENSG00000041802	0.165558	0.200643	0.0350849	Q2	Q2	Q4	Q2	Q5	Q4
ENSG00000041982	0.238701	0.217682	-0.0210191	Q5	Q5	Q4	Q3	Q2	Q1
ENSG00000042286	0.0289878	-0.0216291	-0.0506169	Q2	Q4	Q2		Q2	Q2
ENSG00000042429	0.0307635	0.152863	0.122099	Q1	Q4	Q2	Q4	Q2	Q2
ENSG00000042445	0.306136	0.294182	-0.0119538	Q4	Q4	Q2	Q4	Q4	Q4
ENSG00000042493	0.378667	0.363602	-0.0150653	Q4	Q5	Q3	Q2	Q5	Q2
ENSG00000042753	-0.0622226	-0.0204463	0.0417763	Q5	Q1	Q4	Q5	Q5	Q5
ENSG00000043093	0.0401278	0.0997439	0.0596161	Q4	Q1	Q1	Q3	Q1	Q2
ENSG00000044090	-0.00285579	0.514717	0.517573	Q1	Q5	Q5	Q4	Q4	Q4
ENSG00000044115	0.238882	0.243364	0.00448181	Q4	Q3	Q4	Q5	Q5	Q3
ENSG00000044446	0.0794432	0.098028	0.0185848	Q2	Q2	Q2	Q4	Q2	Q2
ENSG00000044574	0.285802	0.503249	0.217447	Q5	Q2	Q5	Q5	Q3	Q5
ENSG00000046651	-0.0324847	0.365958	0.398443	Q2	Q2	Q4	Q4	Q2	Q4
ENSG00000046653	-0.0193871	0.12228	0.141667	Q4	Q5	Q5	Q5	Q1	Q2
ENSG00000046889	0.0851334	0.423296	0.338163	Q3	Q4	Q4	Q1	Q1	Q1
ENSG00000047056	0.0404289	0.189552	0.149123	Q5	Q1	Q5	Q3	Q5	Q4
ENSG00000047188	0.0985176	0.176882	0.0783639	Q1	Q5	Q4	Q5	Q2	Q2
ENSG00000047230	0.144625	0.194932	0.0503072	Q2	Q2	Q4	Q1	Q1	Q3
ENSG00000047249	0.000970625	0.0781142	0.0771435	Q5	Q1	Q4	Q3	Q4	Q3
ENSG00000047315	0.126019	0.478044	0.352024	Q3	Q4	Q3	Q4	Q4	Q4
ENSG00000047365	0.117011	0.0777382	-0.0392726	Q2	Q2	Q4	Q1	Q2	Q1
ENSG00000047410	0.0914126	0.147385	0.0559724	Q5	Q1	Q5	Q5	Q5	Q3
ENSG00000047457	0.128411	0.249923	0.121512	Q4	Q5	Q5	Q3	Q3	Q1
ENSG00000047579	0.11722	0.243031	0.125811	Q2	Q4	Q2	Q5	Q2	Q4
ENSG00000047597	-0.00569746	-0.0283925	-0.022695	Q2	Q4	Q3	Q1	Q1	Q2
ENSG00000047621	0.00421445	0.0183997	0.0141853	Q2	Q1	Q1	Q1	Q3	Q3
ENSG00000047849	0.0773554	0.384056	0.306701	Q5	Q4	Q5	Q3	Q4	Q2
ENSG00000047932	0.274151	0.329099	0.0549474	Q4	Q1	Q2	Q5	Q3	Q4
ENSG00000048052	-0.106389	-0.0169673	0.0894219	Q1	Q5	Q1	Q4	Q2	Q1
ENSG00000048162	0.0644351	0.131732	0.0672967	Q1	Q4	Q1	Q5	Q5	Q5
ENSG00000048392	0.0789326	0.0448222	-0.0341104	Q4	Q3	Q1	Q3	Q4	Q3
ENSG00000048405	0.0975573	0.0277163	-0.069841	Q1	Q4	Q2	Q2	Q2	Q4
ENSG00000048471	0.221204	0.199387	-0.0218169	Q2	Q2	Q5	Q4	Q5	Q2
ENSG00000048540	0.00368534	0.23947	0.235784	Q2	Q4	Q2	Q3	Q1	Q1
ENSG00000048544	0.0365159	0.455206	0.41869	Q4	Q4	Q5	Q4	Q3	Q5
ENSG00000048649	-0.0819947	0.135599	0.217594	Q3	Q3	Q4	Q1	Q4	Q2
ENSG00000048707	0.0487582	0.178913	0.130155	Q5	Q1	Q5	Q1	Q4	Q2
ENSG00000048740	0.0972979	0.203377	0.106079	Q3	Q2	Q3	Q2	Q2	Q2
ENSG00000048828	0.0537479	0.519084	0.465336	Q5	Q1	Q5	Q4	Q1	Q4
ENSG00000048991	-0.0875998	0.168559	0.256159	Q2	Q4	Q3	Q1	Q4	Q3
ENSG00000049239	0.249654	0.29247	0.0428158	Q2	Q4	Q1	Q1	Q4	Q2
ENSG00000049245	0.0879943	0.0720136	-0.0159807	Q2	Q5	Q4	Q5	Q2	Q5
ENSG00000049283	0.158165	0.289352	0.131187	Q1	Q5	Q2	Q4	Q1	Q1
ENSG00000049449	0.118352	0.134708	0.0163562	Q5	Q4	Q4	Q3	Q5	Q2
ENSG00000049541	-0.0811757	0.0335366	0.114712	Q2	Q4	Q4	Q4	Q4	Q5
ENSG00000049618	-0.0515535	0.0851411	0.136695	Q2	Q3	Q3	Q4	Q5	Q1
ENSG00000049656	0.0464136	0.15909	0.112677					Q4	Q4
ENSG00000049759	0.107294	0.211759	0.104465	Q4	Q1	Q4	Q5	Q5	Q2
ENSG00000049769	0.148392	0.136337	-0.0120556	Q2	Q4	Q2	Q1	Q2	Q2
ENSG00000049860	0.0955353	0.193265	0.0977297	Q4	Q3	Q1	Q1	Q5	Q3
ENSG00000050165	0.22809	0.360653	0.132563	Q3	Q5	Q3	Q5	Q1	Q1
ENSG00000050393	0.128455	0.133696	0.0052402	Q4	Q2	Q2	Q1	Q2	Q3
ENSG00000050405	0.0275474	0.1873	0.159753	Q3	Q4	Q3	Q5	Q5	Q3
ENSG00000050426	0.115067	0.189062	0.0739947	Q4	Q2	Q5	Q2	Q3	Q4
ENSG00000050438	0.155645	0.435648	0.280002	Q3	Q5	Q5	Q4	Q3	Q1
ENSG00000050555	0.0429475	-0.0482012	-0.0911487	Q1	Q5	Q1	Q1	Q1	Q1
ENSG00000050748	0.00767799	0.252737	0.245059	Q3	Q1	Q2	Q5	Q3	Q2
ENSG00000050820	-0.0613451	-0.00358815	0.0577569	Q3	Q1	Q5	Q5	Q4	Q3
ENSG00000051009	0.252125	0.315386	0.0632615	Q3	Q3	Q5	Q2	Q2	Q4
ENSG00000051108	0.101951	-0.0167746	-0.118726	Q1	Q5	Q2	Q4	Q5	Q4
ENSG00000051128	0.150226	0.110755	-0.0394706	Q3	Q5	Q2	Q4	Q1	Q2
ENSG00000051382	-0.0763858	0.361144	0.43753	Q4	Q1	Q4	Q5	Q5	Q3
ENSG00000051523	0.281236	0.244861	-0.0363756	Q1	Q5	Q5	Q2	Q3	Q5
ENSG00000051596	0.264554	0.33811	0.0735569	Q2	Q4	Q1	Q4	Q1	Q3
ENSG00000051620	0.148	0.269924	0.121924	Q4	Q4	Q2	Q1	Q5	Q2
ENSG00000052126	-0.0171721	0.143746	0.160918	Q4	Q1	Q4	Q3	Q2	Q2
ENSG00000052749	0.0217595	0.122503	0.100743	Q2	Q5	Q2	Q5	Q5	Q2
ENSG00000052795	0.113689	0.114878	0.00118873	Q1	Q4	Q3	Q1	Q3	Q2
ENSG00000052802	0.215365	0.213384	-0.00198105	Q3	Q5	Q2	Q1	Q3	Q5
ENSG00000053108	0.135114	0.0857456	-0.0493682	Q2	Q4	Q1	Q1	Q1	Q1
ENSG00000053371	0.114169	0.141614	0.0274451	Q5	Q2	Q1	Q1	Q2	Q5
ENSG00000053372	0.213411	0.242526	0.0291145	Q1	Q3	Q3	Q5	Q3	Q5
ENSG00000053501	0.0888352	0.133397	0.0445615	Q3	Q3	Q1	Q3	Q4	Q4
ENSG00000053524	0.134602	0.239177	0.104575	Q1	Q3	Q2	Q1	Q2	Q1
ENSG00000053702	0.486783	0.46913	-0.0176526	Q4	Q5	Q5	Q1	Q1	Q1
ENSG00000053770	-0.214806	0.360628	0.575434	Q1	Q4	Q4	Q1	Q4	Q2
ENSG00000053900	0.00834831	0.0350408	0.0266925	Q1	Q3	Q1	Q4	Q2	Q2
ENSG00000054116	0.0196766	0.0167218	-0.00295489	Q4	Q1	Q1	Q3	Q5	Q5
ENSG00000054118	0.12368	0.345778	0.222098	Q4	Q2	Q3	Q5	Q4	Q5
ENSG00000054148	0.0551877	0.17453	0.119342	Q4	Q3	Q2	Q2	Q4	Q5
ENSG00000054179	0.279017	0.332854	0.0538371	Q2	Q5	Q3	Q1	Q2	Q3
ENSG00000054282	-0.0747152	0.0982633	0.172978					Q5	Q3
ENSG00000054356	-0.0465086	0.257174	0.303682	Q4	Q3	Q4	Q4	Q3	Q1
ENSG00000054523	0.0404751	0.244529	0.204054	Q2	Q3	Q3	Q4	Q4	Q2
ENSG00000054611	0.078601	0.00669583	-0.0719052	Q1	Q3	Q3	Q2	Q5	Q3
ENSG00000054654	0.062305	0.0511219	-0.0111832	Q3	Q4	Q1	Q3	Q4	Q1
ENSG00000054793	0.028967	0.0682632	0.0392962	Q5	Q1	Q3	Q3	Q1	Q3
ENSG00000054803	0.242466	0.278298	0.0358311	Q4	Q5	Q5	Q2	Q1	Q1
ENSG00000054965	0.0110082	0.255922	0.244914	Q1	Q4	Q4	Q1	Q4	Q3
ENSG00000054983	0.162909	0.220457	0.0575481	Q1	Q5	Q1	Q2	Q2	Q1
ENSG00000055044	0.0922143	0.282163	0.189949	Q4	Q2	Q1	Q5	Q4	Q5
ENSG00000055070	0.0819184	0.301384	0.219466	Q2	Q2	Q4	Q1	Q5	Q4
ENSG00000055130	0.112915	0.332182	0.219266	Q5	Q1	Q3	Q5	Q2	Q5
ENSG00000055147	0.181473	0.245622	0.0641493	Q5	Q2	Q2	Q2	Q4	Q2
ENSG00000055163	0.0425336	0.0883342	0.0458006	Q5	Q1	Q5	Q4	Q3	Q2
ENSG00000055208	0.0891552	0.127527	0.0383721	Q1	Q5	Q2	Q5	Q4	Q4
ENSG00000055332	0.105962	0.256474	0.150512	Q4	Q2	Q1	Q5	Q2	Q2
ENSG00000055813	0.118097	0.0966378	-0.0214592	Q3	Q3	Q4	Q1	Q1	Q1
ENSG00000055917	-0.102945	0.154344	0.257289	Q1	Q3	Q3	Q3	Q5	Q4
ENSG00000055950	0.0280964	0.348418	0.320322	Q4	Q4	Q5	Q5	Q2	Q4
ENSG00000055955	-0.0751705	0.349562	0.424732	Q4	Q5	Q5	Q1	Q1	Q1
ENSG00000056050	0.188984	0.385136	0.196152	Q2	Q5	Q4	Q1	Q2	Q5
ENSG00000056097	0.227866	0.377863	0.149997	Q4	Q2	Q5	Q3	Q4	Q4
ENSG00000056586	-0.0277512	0.0373701	0.0651213	Q1	Q4	Q5	Q1	Q4	Q2
ENSG00000056998	0.126399	0.149425	0.0230254	Q1	Q5	Q4	Q3	Q1	Q2
ENSG00000057294	0.0157578	-0.0964599	-0.112218	Q2	Q5	Q3	Q5	Q2	Q2
ENSG00000057608	-0.000663124	0.10662	0.107283	Q5	Q1	Q3	Q4	Q5	Q5
ENSG00000057663	-0.056706	0.234186	0.290892	Q2	Q1	Q1	Q4	Q5	Q3
ENSG00000057704	0.1099	0.159226	0.0493263	Q2	Q5	Q5	Q1	Q2	Q1
ENSG00000057757	0.053751	0.257492	0.203741	Q5	Q1	Q4	Q2	Q3	Q5
ENSG00000057935	-0.0654373	0.164744	0.230182	Q1	Q4	Q2	Q5	Q4	Q2
ENSG00000058056	0.279642	0.356407	0.076765	Q2	Q4	Q5	Q3	Q2	Q2
ENSG00000058063	0.188498	0.226642	0.0381442	Q3	Q3	Q3	Q1	Q2	Q3
ENSG00000058091	0.119342	0.350033	0.230691	Q4	Q2	Q3	Q3	Q2	Q2
ENSG00000058262	0.0740932	0.176532	0.102439	Q1	Q2	Q2	Q3	Q3	Q5
ENSG00000058272	0.0729628	0.417053	0.34409	Q5	Q1	Q5	Q5	Q4	Q2
ENSG00000058335	0.322976	0.509809	0.186833	Q4	Q4	Q5	Q4	Q3	Q1
ENSG00000058404	0.0605622	0.261421	0.200858	Q5	Q2	Q3	Q5	Q2	Q1
ENSG00000058453	0.0583883	0.0788127	0.0204244	Q3	Q3	Q5	Q3	Q2	Q1
ENSG00000058600	0.0904106	0.0812381	-0.00917251					Q5	Q3
ENSG00000058668	0.0973447	0.202323	0.104979	Q5	Q2	Q5	Q4	Q5	Q2
ENSG00000058673	0.0881489	0.0887111	0.00056221	Q1	Q3	Q3	Q4	Q4	Q3
ENSG00000058804	0.0160507	0.15986	0.14381	Q2	Q3	Q5	Q4	Q4	Q4
ENSG00000058866	0.352624	0.481053	0.128428	Q3	Q4	Q5	Q1	Q3	Q1
ENSG00000059377	0.299281	0.288244	-0.011037	Q2	Q5	Q5	Q1	Q3	Q1
ENSG00000059573	0.109346	0.273033	0.163687	Q3	Q3	Q4	Q2	Q2	Q5
ENSG00000059691	-0.140664	0.395176	0.53584	Q3	Q4	Q4	Q1	Q4	Q1
ENSG00000059758	0.0430508	0.313919	0.270869	Q4	Q2	Q3	Q3	Q4	Q4
ENSG00000059804	0.174609	0.185586	0.0109769	Q4	Q4	Q3	Q1	Q1	Q3
ENSG00000059915	0.125912	0.273259	0.147347	Q4	Q2	Q5	Q3	Q5	Q1
ENSG00000060069	0.105264	0.16269	0.0574258	Q2	Q3	Q5	Q4	Q4	Q2
ENSG00000060237	0.105804	0.167523	0.0617192	Q5	Q1	Q5	Q5	Q5	Q2
ENSG00000060339	0.129533	0.131059	0.0015262	Q4	Q1	Q5	Q4	Q4	Q5
ENSG00000060491	0.0795873	0.23499	0.155402	Q3	Q2	Q5	Q1	Q2	Q4
ENSG00000060656	0.0377855	0.166884	0.129099	Q1	Q3	Q4	Q4	Q3	Q2
ENSG00000060688	0.0231161	-0.0161879	-0.0393041	Q3	Q2	Q5	Q5	Q2	Q5
ENSG00000060709	-0.0425564	0.0882407	0.130797	Q4	Q1	Q5		Q1	Q1
ENSG00000060718	0.00264409	-0.000157032	-0.00280113	Q1	Q5	Q5	Q2	Q1	Q1
ENSG00000060762	0.0603657	0.0949794	0.0346137	Q3	Q4	Q3		Q4	Q5
ENSG00000060971	0.102427	0.125248	0.0228215	Q4	Q3	Q1	Q2	Q5	Q3
ENSG00000060982	0.288891	0.248482	-0.0404094	Q2	Q3	Q4	Q3	Q3	Q2
ENSG00000061337	0.213391	0.247997	0.0346061	Q5	Q3	Q4	Q2	Q1	Q1
ENSG00000061676	-0.0140989	0.138494	0.152593	Q5	Q1	Q5	Q4	Q2	Q2
ENSG00000061794	0.0340887	0.459685	0.425597	Q4	Q5	Q5	Q5	Q3	Q5
ENSG00000061918	-0.0281425	0.116651	0.144794	Q5	Q1	Q1	Q2	Q1	Q2
ENSG00000061938	0.138132	0.165761	0.0276283	Q2	Q3	Q4	Q5	Q5	Q2
ENSG00000061987	0.117353	0.121386	0.00403264	Q4	Q1	Q3	Q3	Q2	Q2
ENSG00000062485	0.10299	0.198664	0.0956742	Q5	Q2	Q4	Q2	Q5	Q4
ENSG00000062582	-0.123046	0.37095	0.493996	Q3	Q5	Q5	Q4	Q3	Q5
ENSG00000062598	0.0972509	0.148328	0.0510771	Q4	Q1	Q2	Q3	Q3	Q3
ENSG00000062650	0.0821772	0.123307	0.0411298	Q1	Q3	Q3	Q4	Q3	Q4
ENSG00000062725	0.0401048	0.106622	0.0665173	Q1	Q4	Q3	Q5	Q3	Q2
ENSG00000063015	0.155593	0.0897229	-0.0658706	Q1	Q4	Q3	Q1	Q3	Q1
ENSG00000063046	0.00508496	0.182997	0.177912	Q5	Q1	Q2	Q3	Q4	Q4
ENSG00000063176	0.126619	0.0916222	-0.0349969	Q1	Q4	Q2	Q2	Q5	Q2
ENSG00000063177	-0.0996908	0.157001	0.256692	Q4	Q2	Q3	Q5	Q5	Q5
ENSG00000063180	0.0835621	-0.0384386	-0.122001	Q2	Q4	Q3	Q1	Q5	Q4
ENSG00000063241	-0.0471889	0.0446494	0.0918382	Q1	Q5	Q1	Q3	Q3	Q3
ENSG00000063244	0.0241265	0.064874	0.0407475	Q4	Q1	Q2	Q5	Q5	Q5
ENSG00000063245	0.0845944	0.105486	0.0208919	Q5	Q1	Q5	Q5	Q4	Q2
ENSG00000063322	0.230468	0.23966	0.00919167	Q1	Q4	Q3	Q4	Q3	Q4
ENSG00000063601	0.0263694	0.252533	0.226164	Q4	Q1	Q5	Q3	Q2	Q3
ENSG00000063660	0.130082	0.200178	0.0700959	Q4	Q2	Q2	Q4	Q2	Q2
ENSG00000063761	0.169549	0.156885	-0.0126638	Q1	Q4	Q2	Q4	Q4	Q2
ENSG00000063854	0.185273	0.151583	-0.03369	Q5	Q1	Q1	Q1	Q5	Q3
ENSG00000064042	-0.00688583	0.464144	0.47103	Q5	Q1	Q3	Q4	Q2	Q1
ENSG00000064205	-0.0496045	0.211922	0.261526	Q1	Q3	Q1	Q1	Q1	Q1
ENSG00000064419	0.0103472	0.177481	0.167134	Q4	Q2	Q5	Q5	Q4	Q5
ENSG00000064601	-0.0598417	0.320152	0.379994	Q2	Q3	Q1	Q2	Q5	Q4
ENSG00000064607	-0.0513608	0.279793	0.331154	Q5	Q2	Q2	Q2	Q3	Q4
ENSG00000064651	0.087531	0.280127	0.192596	Q5	Q3	Q5	Q4	Q3	Q2
ENSG00000064652	0.088017	0.0478669	-0.0401501	Q1	Q5	Q1	Q3	Q3	Q2
ENSG00000064666	0.274978	0.273709	-0.00126844	Q2	Q5	Q4	Q2	Q2	Q4
ENSG00000064687	-0.0628972	-0.0225696	0.0403276	Q2	Q4	Q3	Q1	Q5	Q3
ENSG00000064703	-0.0823712	0.108763	0.191134	Q2	Q5	Q3	Q5	Q5	Q3
ENSG00000064726	0.100797	0.0377282	-0.063069	Q2	Q4	Q3	Q5	Q4	Q4
ENSG00000064787	0.129925	0.200306	0.0703803	Q5	Q5	Q5	Q1	Q1	Q1
ENSG00000064989	-0.0194037	-0.0982525	-0.0788488	Q1	Q5	Q1	Q2	Q1	Q1
ENSG00000064999	-0.019394	-0.0136147	0.00577935	Q1	Q3	Q2	Q3	Q5	Q4
ENSG00000065000	0.132516	0.218541	0.086025	Q5	Q1	Q5	Q3	Q5	Q4
ENSG00000065054	0.0540866	0.221124	0.167038	Q4	Q1	Q2	Q5	Q3	Q4
ENSG00000065057	0.15105	0.17354	0.0224898	Q2	Q4	Q1	Q2	Q4	Q4
ENSG00000065060	0.0473274	-0.0507017	-0.0980292	Q2	Q2	Q3	Q2	Q2	Q3
ENSG00000065135	-0.0190995	0.105594	0.124694	Q4	Q1	Q2	Q5	Q3	Q1
ENSG00000065150	0.154308	0.162766	0.00845866	Q5	Q2	Q5	Q4	Q3	Q3
ENSG00000065154	0.264481	0.437243	0.172762	Q4	Q3	Q4	Q3	Q4	Q5
ENSG00000065183	-0.125867	0.178377	0.304244	Q1	Q4	Q4	Q2	Q2	Q2
ENSG00000065243	0.165663	0.202879	0.0372156	Q1	Q2	Q4	Q5	Q4	Q3
ENSG00000065268	0.126009	0.0660976	-0.0599112	Q3	Q2	Q4	Q3	Q4	Q5
ENSG00000065320	-0.0472232	0.131544	0.178767	Q3	Q5	Q3	Q2	Q1	Q2
ENSG00000065357	0.0459682	0.267239	0.221271	Q4	Q1	Q4	Q1	Q5	Q1
ENSG00000065413	0.0922997	0.189814	0.0975144	Q3	Q1	Q5	Q3	Q2	Q1
ENSG00000065427	0.145021	0.273199	0.128177	Q5	Q1	Q3	Q4	Q3	Q4
ENSG00000065491	-0.00100471	0.0227249	0.0237296	Q3	Q2	Q4	Q5	Q2	Q5
ENSG00000065518	0.00583345	0.0963168	0.0904834	Q5	Q3	Q5	Q4	Q1	Q5
ENSG00000065526	0.159795	0.152879	-0.0069164	Q2	Q3	Q5	Q5	Q3	Q3
ENSG00000065534	0.223427	0.286444	0.0630165	Q5	Q3	Q3	Q5	Q3	Q1
ENSG00000065548	0.0731508	0.49541	0.422259	Q4	Q3	Q5	Q1	Q4	Q5
ENSG00000065559	0.0220418	0.19897	0.176929	Q5	Q1	Q3	Q5	Q2	Q3
ENSG00000065609	0.129716	0.274133	0.144417	Q5	Q2	Q3	Q5	Q1	Q1
ENSG00000065613	0.124486	0.374964	0.250479	Q5	Q1	Q5	Q4	Q2	Q4
ENSG00000065665	0.140555	0.345344	0.204788	Q3	Q1	Q2	Q1	Q3	Q4
ENSG00000065675	0.122675	0.173345	0.0506694	Q2	Q4	Q2	Q5	Q1	Q2
ENSG00000065802	0.00785097	0.139803	0.131952	Q2	Q4	Q2	Q2	Q4	Q3
ENSG00000065809	0.135582	0.206906	0.0713238	Q3	Q5	Q5	Q1	Q5	Q3
ENSG00000065833	0.218536	0.236479	0.0179424	Q5	Q4	Q1	Q2	Q2	Q4
ENSG00000065882	0.246972	0.22534	-0.0216323	Q4	Q2	Q2	Q2	Q5	Q1
ENSG00000065923	0.0652765	0.137502	0.0722251	Q4	Q2	Q2	Q1	Q2	Q2
ENSG00000065978	0.068195	0.336301	0.268106	Q3	Q4	Q4	Q5	Q3	Q5
ENSG00000065989	0.0421052	0.196506	0.154401	Q3	Q2	Q3	Q3	Q5	Q2
ENSG00000066027	0.148998	0.433527	0.284529	Q4	Q1	Q2	Q4	Q4	Q5
ENSG00000066032	0.116408	0.267678	0.15127	Q5	Q1	Q3	Q4	Q2	Q1
ENSG00000066044	0.00246523	0.251203	0.248737	Q4	Q1	Q4	Q5	Q3	Q4
ENSG00000066084	0.0361709	0.164717	0.128546	Q5	Q1	Q3	Q2	Q4	Q3
ENSG00000066117	0.132486	0.248028	0.115542	Q2	Q2	Q4	Q5	Q3	Q4
ENSG00000066135	-0.0786217	0.0661935	0.144815	Q2	Q5	Q1	Q3	Q4	Q4
ENSG00000066136	-0.0104209	0.126168	0.136589	Q2	Q4	Q3	Q3	Q5	Q3
ENSG00000066248	0.189124	0.452992	0.263868	Q5	Q3	Q3	Q4	Q3	Q2
ENSG00000066382	0.0572494	0.0928369	0.0355875	Q1	Q3	Q5	Q2	Q1	Q1
ENSG00000066427	0.0468487	0.0481154	0.0012667	Q1	Q5	Q1	Q5	Q5	Q1
ENSG00000066455	-0.060142	0.12897	0.189112	Q4	Q2	Q3	Q4	Q4	Q4
ENSG00000066468	0.0358642	-0.044849	-0.0807132	Q2	Q3	Q2	Q5	Q2	Q2
ENSG00000066557	0.0945675	0.182353	0.0877853	Q5	Q1	Q2	Q3	Q4	Q5
ENSG00000066583	0.219829	0.27661	0.0567807	Q4	Q3	Q3	Q2	Q3	Q5
ENSG00000066629	0.160943	0.201968	0.0410251	Q4	Q2	Q2	Q3	Q3	Q1
ENSG00000066651	0.0300537	0.0961629	0.0661092	Q2	Q5	Q4	Q1	Q3	Q5
ENSG00000066654	0.161603	0.237917	0.0763133	Q4	Q2	Q2	Q2	Q4	Q3
ENSG00000066739	0.10255	0.122467	0.0199162	Q5	Q1	Q3	Q3	Q2	Q1
ENSG00000066777	0.0412565	0.237998	0.196742	Q4	Q1	Q5	Q3	Q2	Q2
ENSG00000066923	0.115985	0.206772	0.0907876	Q1	Q4	Q4	Q1	Q2	Q1
ENSG00000066926	0.186433	0.123921	-0.0625124	Q5	Q3	Q1	Q4	Q1	Q4
ENSG00000066933	0.0319692	0.0543995	0.0224303	Q3	Q1	Q4	Q2	Q3	Q1
ENSG00000067057	0.236163	0.233525	-0.00263817	Q5	Q2	Q1	Q4	Q2	Q4
ENSG00000067064	0.231246	0.31171	0.0804644	Q3	Q3	Q2	Q1	Q4	Q5
ENSG00000067141	0.24666	0.273925	0.0272654	Q4	Q1	Q3	Q3	Q2	Q2
ENSG00000067177	0.205225	0.322146	0.116921	Q3	Q3	Q1	Q4	Q1	Q2
ENSG00000067191	-0.0778959	0.251254	0.32915	Q3	Q2	Q5	Q2	Q2	Q1
ENSG00000067208	0.103057	0.071678	-0.0313791	Q2	Q2	Q3	Q2	Q4	Q2
ENSG00000067225	-0.099217	0.332158	0.431375	Q5	Q1	Q2	Q5	Q5	Q4
ENSG00000067248	0.118589	0.369455	0.250867	Q3	Q1	Q4	Q5	Q3	Q4
ENSG00000067334	0.0319208	0.0968923	0.0649715	Q1	Q4	Q3	Q3	Q4	Q3
ENSG00000067369	0.0652318	0.387464	0.322232	Q5	Q2	Q5	Q5	Q5	Q2
ENSG00000067560	-0.0108524	0.0858515	0.0967039	Q5	Q2	Q5	Q5	Q3	Q5
ENSG00000067596	0.0136877	-0.00975753	-0.0234452	Q1	Q5	Q2	Q5	Q5	Q2
ENSG00000067606	-0.0415399	0.0189042	0.0604441	Q1	Q3	Q1	Q5	Q4	Q2
ENSG00000067704	0.0697625	0.182255	0.112492	Q5	Q1	Q5	Q4	Q2	Q5
ENSG00000067715	0.0568857	0.214315	0.157429	Q5	Q2	Q5	Q5	Q1	Q1
ENSG00000067798	0.208449	0.27112	0.0626713	Q2	Q4	Q4	Q1	Q2	Q1
ENSG00000067829	0.0250932	0.0851768	0.0600837	Q5	Q2	Q4	Q2	Q2	Q5
ENSG00000067836	0.0141051	0.126946	0.112841	Q5	Q1	Q5	Q2	Q2	Q3
ENSG00000067840	-0.0414433	0.111631	0.153074	Q2	Q3	Q3	Q1	Q1	Q1
ENSG00000067842	0.0916783	0.121964	0.0302859	Q5	Q1	Q2	Q4	Q1	Q1
ENSG00000067900	0.127484	0.207804	0.0803205	Q2	Q3	Q5	Q5	Q2	Q2
ENSG00000067955	0.108219	0.239277	0.131057	Q1	Q4	Q4	Q4	Q4	Q5
ENSG00000067992	0.0780124	0.223902	0.145889	Q4	Q2	Q3	Q3	Q2	Q4
ENSG00000068024	0.187867	0.150022	-0.0378443	Q4	Q2	Q4	Q5	Q5	Q2
ENSG00000068078	0.331002	0.49777	0.166768	Q2	Q4	Q4	Q5	Q2	Q5
ENSG00000068079	0.175964	0.222609	0.046645	Q1	Q5	Q3	Q1	Q3	Q4
ENSG00000068097	-0.0790043	0.051395	0.130399	Q1	Q5	Q3	Q2	Q2	Q3
ENSG00000068120	0.0516677	0.128427	0.0767594	Q4	Q1	Q2	Q2	Q5	Q5
ENSG00000068323	0.0542807	0.00904182	-0.0452389	Q3	Q2	Q4	Q4	Q2	Q4
ENSG00000068354	0.115936	0.0909706	-0.0249651	Q1	Q3	Q2	Q2	Q2	Q3
ENSG00000068366	0.150582	0.352897	0.202315	Q4	Q1	Q3	Q3	Q2	Q4
ENSG00000068383	0.097716	0.134997	0.0372808	Q5	Q1	Q3	Q2	Q2	Q3
ENSG00000068394	-0.00521128	0.0799775	0.0851887	Q1	Q3	Q4	Q3	Q2	Q5
ENSG00000068400	0.114686	0.210122	0.0954362	Q5	Q1	Q5	Q3	Q5	Q1
ENSG00000068438	0.169955	0.209549	0.039594	Q1	Q4	Q4	Q5	Q2	Q5
ENSG00000068615	0.175254	0.30025	0.124996	Q4	Q2	Q4	Q3	Q1	Q2
ENSG00000068650	0.0990048	0.130765	0.0317598	Q3	Q2	Q5	Q1	Q5	Q2
ENSG00000068796	0.0507248	0.186303	0.135578	Q5	Q1	Q4	Q3	Q4	Q4
ENSG00000068831	0.233916	0.256844	0.0229273	Q4	Q3	Q4	Q2	Q2	Q2
ENSG00000068878	0.0445326	0.134567	0.090034	Q1	Q4	Q3	Q4	Q3	Q3
ENSG00000068903	0.098125	0.157232	0.0591068					Q5	Q3
ENSG00000068912	0.329725	0.488694	0.158969	Q4	Q2	Q5	Q2	Q3	Q5
ENSG00000068971	0.141561	0.247541	0.10598	Q4	Q1	Q4	Q2	Q5	Q3
ENSG00000068976	0.138791	0.21719	0.0783996	Q5	Q5	Q1	Q3	Q1	Q1
ENSG00000069020	-0.0856054	0.228438	0.314043	Q4	Q1	Q3	Q1	Q5	Q1
ENSG00000069122	0.0549846	0.0320016	-0.0229831	Q1	Q5	Q1	Q1	Q1	Q1
ENSG00000069188	0.0820454	0.0182174	-0.063828	Q3	Q3	Q5	Q3	Q2	Q1
ENSG00000069248	0.143744	0.174221	0.0304768	Q3	Q1	Q5	Q4	Q4	Q4
ENSG00000069275	0.0667992	0.265301	0.198502	Q5	Q5	Q1	Q1	Q5	Q4
ENSG00000069329	-0.0471268	0.0705202	0.117647	Q5	Q2	Q5	Q4	Q2	Q3
ENSG00000069345	0.000676718	0.33002	0.329343	Q5	Q1	Q5	Q3	Q3	Q4
ENSG00000069399	-0.0743564	0.105261	0.179618	Q3	Q4	Q3	Q4	Q5	Q2
ENSG00000069424	0.016989	0.330461	0.313472	Q5	Q2	Q3	Q3	Q5	Q2
ENSG00000069509	-0.0232443	0.170323	0.193568	Q2	Q5	Q3	Q1	Q1	Q5
ENSG00000069535	0.211459	0.246215	0.0347564	Q5	Q4	Q2	Q1	Q1	Q2
ENSG00000069702	0.103443	0.174233	0.0707898	Q1	Q4	Q3	Q4	Q5	Q3
ENSG00000069849	0.14457	0.293402	0.148831	Q4	Q4	Q1	Q4	Q3	Q5
ENSG00000069966	0.0699307	0.131153	0.0612226	Q5	Q1	Q4	Q4	Q3	Q1
ENSG00000069974	0.222142	0.301292	0.0791497	Q2	Q4	Q3	Q4	Q5	Q3
ENSG00000069998	0.105031	0.298004	0.192973	Q3	Q4	Q5	Q1	Q2	Q3
ENSG00000070010	0.067972	0.26919	0.201218	Q4	Q1	Q1	Q4	Q3	Q3
ENSG00000070018	0.0498901	0.267226	0.217336					Q5	Q3
ENSG00000070061	-0.00292546	0.220412	0.223338	Q4	Q2	Q2	Q4	Q4	Q4
ENSG00000070081	0.113011	0.19408	0.0810695	Q3	Q1	Q2	Q3	Q5	Q2
ENSG00000070087	0.0976263	0.150121	0.0524945	Q5	Q1	Q1	Q5	Q3	Q5
ENSG00000070182	-0.0476434	0.102603	0.150246	Q5	Q3	Q3	Q3	Q3	Q1
ENSG00000070214	0.0709485	0.160332	0.0893834	Q4	Q5	Q5	Q2	Q5	Q2
ENSG00000070366	0.24603	0.188448	-0.057582	Q3	Q2	Q3	Q2	Q5	Q2
ENSG00000070367	0.0353787	0.0384366	0.00305788	Q5	Q1	Q5	Q4	Q4	Q2
ENSG00000070413	0.00208429	0.134441	0.132357	Q1	Q3	Q3	Q1	Q2	Q4
ENSG00000070423	0.0070979	0.0225031	0.0154052	Q1	Q2	Q3	Q4	Q5	Q1
ENSG00000070495	0.117197	0.168618	0.0514213	Q1	Q5	Q1	Q5	Q3	Q3
ENSG00000070501	0.0347917	0.450583	0.415791	Q1	Q5	Q5	Q4	Q3	Q3
ENSG00000070540	0.192404	0.227765	0.035361	Q2	Q4	Q2	Q2	Q4	Q2
ENSG00000070601	-0.0328054	0.198915	0.231721	Q1	Q5	Q3	Q1	Q1	Q1
ENSG00000070610	0.0807672	0.147368	0.0666006	Q4	Q2	Q3	Q1	Q2	Q4
ENSG00000070669	0.0773187	0.482639	0.40532	Q4	Q5	Q5	Q2	Q4	Q5
ENSG00000070718	0.0696733	0.103202	0.0335287	Q4	Q1	Q5	Q2	Q5	Q3
ENSG00000070756	-0.0420266	0.102748	0.144774	Q5	Q1	Q3	Q5	Q5	Q5
ENSG00000070761	0.0229889	0.192792	0.169803	Q2	Q3	Q2	Q3	Q5	Q5
ENSG00000070770	0.0797865	0.228103	0.148317	Q4	Q1	Q3	Q5	Q1	Q4
ENSG00000070785	-0.015696	0.207797	0.223493	Q4	Q1	Q2	Q4	Q5	Q4
ENSG00000070808	0.0209212	0.210083	0.189161	Q5	Q3	Q3	Q5	Q1	Q1
ENSG00000070814	0.0448795	0.289647	0.244767	Q5	Q2	Q3	Q3	Q3	Q3
ENSG00000070831	-0.0747447	0.0638978	0.138642	Q5	Q1	Q1	Q5	Q4	Q5
ENSG00000070882	0.287426	0.371772	0.0843457	Q4	Q3	Q5	Q3	Q4	Q2
ENSG00000070961	0.0619131	0.160143	0.0982302	Q5	Q1	Q4	Q3	Q5	Q1
ENSG00000071051	0.0377388	0.0935062	0.0557674	Q4	Q1	Q4	Q5	Q1	Q5
ENSG00000071054	0.0115891	0.276757	0.265168	Q3	Q1	Q4	Q4	Q3	Q3
ENSG00000071082	-0.0575308	0.0705288	0.12806	Q4	Q1	Q1	Q5	Q4	Q4
ENSG00000071127	0.100869	0.366375	0.265506	Q5	Q1	Q3	Q5	Q4	Q4
ENSG00000071189	-0.0131275	0.118468	0.131596	Q3	Q1	Q3	Q1	Q3	Q2
ENSG00000071205	-0.0248652	-0.0946055	-0.0697403	Q1	Q5	Q2	Q2	Q2	Q1
ENSG00000071242	0.193873	0.383138	0.189265	Q5	Q2	Q5	Q4	Q3	Q1
ENSG00000071282	0.177055	0.0949094	-0.0821456	Q3	Q3	Q1	Q1	Q2	Q1
ENSG00000071537	0.194668	0.453387	0.258719	Q4	Q3	Q4	Q4	Q2	Q3
ENSG00000071553	-0.0820243	0.105083	0.187107	Q5	Q3	Q4	Q3	Q2	Q4
ENSG00000071626	0.0587445	-0.00807773	-0.0668222	Q2	Q2	Q4	Q2	Q5	Q4
ENSG00000071655	-0.0532106	-0.0880356	-0.034825	Q2	Q3	Q4	Q5	Q3	Q4
ENSG00000071794	-0.0349323	0.193784	0.228716	Q1	Q5	Q1	Q4	Q3	Q4
ENSG00000071859	0.0548963	0.290259	0.235362	Q4	Q3	Q3		Q1	Q5
ENSG00000071894	0.0236486	-0.0527063	-0.0763549					Q5	Q4
ENSG00000071967	0.139332	0.124431	-0.014901	Q3	Q5	Q2	Q2	Q1	Q3
ENSG00000071991	0.214786	0.16057	-0.0542159	Q1	Q5	Q2	Q3	Q1	Q1
ENSG00000072041	0.157977	0.45758	0.299603	Q1	Q3	Q4	Q3	Q1	Q2
ENSG00000072042	0.156066	0.13979	-0.0162756	Q4	Q2	Q1	Q2	Q2	Q4
ENSG00000072062	-0.0568825	0.136923	0.193805	Q4	Q3	Q2	Q5	Q4	Q3
ENSG00000072071	-0.06641	0.117002	0.183412	Q4	Q1	Q5	Q4	Q5	Q2
ENSG00000072110	0.0436391	0.126864	0.0832246	Q5	Q2	Q4	Q5	Q5	Q2
ENSG00000072121	0.0348346	0.0956161	0.0607815	Q2	Q3	Q2	Q1	Q4	Q1
ENSG00000072134	0.0869906	0.234336	0.147345	Q3	Q2	Q4	Q2	Q2	Q2
ENSG00000072135	0.0826811	-0.0143789	-0.09706	Q1	Q5	Q1	Q2	Q4	Q4
ENSG00000072195	0.0369355	-0.0431158	-0.0800513	Q1	Q2	Q5	Q1	Q3	Q1
ENSG00000072210	0.268427	0.43271	0.164284	Q4	Q2	Q4	Q3	Q5	Q3
ENSG00000072274	0.280432	0.360716	0.0802835	Q5	Q4	Q1	Q5	Q5	Q4
ENSG00000072364	0.174211	0.154699	-0.0195114	Q1	Q4	Q2	Q4	Q5	Q3
ENSG00000072401	0.0892734	0.193531	0.104258	Q2	Q3	Q2	Q5	Q2	Q4
ENSG00000072415	0.114805	0.0885191	-0.0262858	Q4	Q1	Q4	Q4	Q2	Q2
ENSG00000072501	0.171658	0.28126	0.109601	Q4	Q2	Q5	Q5	Q3	Q3
ENSG00000072506	0.0227881	0.0570554	0.0342673	Q5	Q1	Q2	Q3	Q1	Q5
ENSG00000072518	0.0239422	0.0807251	0.0567829	Q4	Q1	Q4	Q5	Q4	Q4
ENSG00000072657	0.0902358	0.0993969	0.00916104	Q1	Q3	Q4	Q3	Q1	Q1
ENSG00000072756	0.0584516	0.215133	0.156682	Q4	Q2	Q4	Q1	Q2	Q4
ENSG00000072778	0.192631	0.319904	0.127273	Q5	Q4	Q2	Q4	Q3	Q5
ENSG00000072786	0.318562	0.345262	0.0267	Q2	Q4	Q3	Q1	Q5	Q2
ENSG00000072803	-0.0933101	0.106387	0.199697	Q2	Q3	Q3	Q5	Q4	Q4
ENSG00000072818	-0.0421762	0.0441784	0.0863546	Q2	Q4	Q1	Q3	Q2	Q1
ENSG00000072832	0.177547	0.201999	0.0244518	Q5	Q2	Q5	Q5	Q1	Q1
ENSG00000072858	-0.0270173	0.12169	0.148708	Q2	Q5	Q3		Q2	Q1
ENSG00000072864	0.111054	0.130994	0.01994					Q5	Q4
ENSG00000072952	0.37554	0.354196	-0.021344	Q3	Q5	Q4	Q1	Q5	Q1
ENSG00000072954	0.128983	0.213067	0.0840846	Q3	Q4	Q3	Q1	Q4	Q2
ENSG00000072958	-0.014968	0.125088	0.140056	Q5	Q1	Q4	Q4	Q4	Q2
ENSG00000073008	0.0175557	0.230638	0.213082	Q3	Q3	Q1	Q4	Q2	Q5
ENSG00000073050	0.271072	0.396557	0.125485	Q3	Q4	Q5	Q4	Q3	Q4
ENSG00000073060	0.209734	0.142555	-0.0671792	Q1	Q3	Q2	Q4	Q4	Q4
ENSG00000073169	0.121835	0.235611	0.113777	Q3	Q4	Q5	Q2	Q1	Q5
ENSG00000073350	0.125827	0.128497	0.00266923	Q2	Q5	Q2	Q4	Q5	Q2
ENSG00000073417	0.0643936	0.0948992	0.0305057	Q1	Q5	Q5	Q2	Q5	Q3
ENSG00000073464	0.144636	0.294374	0.149738	Q3	Q2	Q5		Q1	Q1
ENSG00000073536	0.0410055	0.0862908	0.0452853	Q2	Q5	Q2	Q3	Q4	Q3
ENSG00000073578	0.145582	0.167266	0.0216841	Q5	Q1	Q5	Q3	Q3	Q3
ENSG00000073584	0.0267698	0.0393645	0.0125948	Q3	Q1	Q5	Q5	Q3	Q2
ENSG00000073670	0.274475	0.352869	0.0783935	Q4	Q1	Q4	Q1	Q2	Q2
ENSG00000073712	0.304777	0.357526	0.052749	Q5	Q2	Q2	Q2	Q4	Q2
ENSG00000073803	0.0122539	0.0218054	0.00955152	Q2	Q3	Q4	Q2	Q5	Q2
ENSG00000073910	0.0271088	0.183814	0.156705	Q3	Q1	Q5	Q1	Q2	Q1
ENSG00000073921	-0.0324162	0.252034	0.284451	Q5	Q1	Q2	Q4	Q5	Q4
ENSG00000073969	-0.0166326	0.267462	0.284094					Q1	Q3
ENSG00000074054	0.211791	0.274212	0.0624205	Q5	Q1	Q1	Q5	Q5	Q3
ENSG00000074071	-0.200177	0.41149	0.611667	Q3	Q5	Q5	Q5	Q4	Q5
ENSG00000074201	0.127794	0.118595	-0.00919941	Q1	Q2	Q5	Q4	Q4	Q4
ENSG00000074211	0.052461	0.357562	0.305101	Q3	Q2	Q4	Q4	Q1	Q1
ENSG00000074317	0.0275862	0.255342	0.227755	Q5	Q5	Q1	Q5	Q1	Q1
ENSG00000074319	0.0506741	0.125005	0.0743311	Q4	Q1	Q1	Q5	Q4	Q4
ENSG00000074356	0.0848133	0.00221917	-0.0825941	Q1	Q5	Q3	Q4	Q5	Q2
ENSG00000074416	0.135129	0.271578	0.136449	Q2	Q4	Q3	Q1	Q2	Q1
ENSG00000074582	0.0622067	0.0946055	0.0323987	Q4	Q1	Q3	Q3	Q2	Q5
ENSG00000074590	0.228526	0.266689	0.0381628	Q4	Q2	Q3	Q3	Q2	Q2
ENSG00000074603	0.343248	0.487804	0.144557	Q3	Q3	Q5	Q3	Q5	Q3
ENSG00000074660	0.0840189	0.0260015	-0.0580174					Q1	Q1
ENSG00000074695	0.205742	0.193125	-0.0126176	Q4	Q1	Q2	Q3	Q2	Q4
ENSG00000074696	0.0301084	0.184718	0.154609	Q4	Q1	Q2	Q2	Q3	Q4
ENSG00000074706	0.0958233	0.166898	0.0710746	Q4	Q3	Q2	Q1	Q1	Q1
ENSG00000074755	0.190974	0.209894	0.0189203	Q4	Q1	Q3	Q4	Q5	Q2
ENSG00000074800	0.224458	0.336475	0.112017	Q5	Q2	Q2	Q5	Q5	Q5
ENSG00000074842	0.0548451	-0.0100594	-0.0649045	Q4	Q1	Q1	Q1	Q2	Q5
ENSG00000074855	-0.0267901	0.245404	0.272194	Q3	Q3	Q3	Q1	Q5	Q3
ENSG00000074964	0.0837039	0.134299	0.0505949	Q2	Q3	Q2	Q1	Q5	Q1
ENSG00000075043	-0.0243426	0.385019	0.409362	Q4	Q2	Q5	Q2	Q4	Q1
ENSG00000075142	0.171828	0.202865	0.0310368	Q5	Q2	Q1	Q4	Q5	Q4
ENSG00000075151	0.107585	0.336121	0.228535	Q5	Q1	Q3	Q3	Q4	Q3
ENSG00000075188	-0.00202454	0.108407	0.110431	Q2	Q2	Q2	Q4	Q4	Q4
ENSG00000075234	0.195399	0.341266	0.145867	Q1	Q5	Q1	Q1	Q2	Q4
ENSG00000075239	0.139354	0.177465	0.0381104	Q5	Q1	Q3	Q2	Q2	Q3
ENSG00000075240	0.0670535	0.167993	0.10094	Q3	Q2	Q4	Q1	Q2	Q4
ENSG00000075292	0.18204	0.32346	0.14142	Q4	Q2	Q5	Q4	Q4	Q3
ENSG00000075303	0.12716	0.227644	0.100484	Q1	Q4	Q5	Q1	Q3	Q4
ENSG00000075336	0.0452095	0.125771	0.0805614	Q3	Q2	Q4	Q1	Q4	Q3
ENSG00000075340	0.152048	0.134545	-0.0175035	Q5	Q1	Q5	Q3	Q1	Q2
ENSG00000075391	0.143809	0.308119	0.16431	Q3	Q1	Q5	Q2	Q4	Q1
ENSG00000075399	0.0211493	0.00905669	-0.0120926	Q3	Q1	Q2	Q2	Q5	Q3
ENSG00000075413	0.0420592	0.0792087	0.0371495	Q1	Q2	Q2	Q5	Q5	Q1
ENSG00000075415	0.0407389	0.12952	0.0887814	Q5	Q3	Q4	Q5	Q4	Q3
ENSG00000075461	0.103408	0.0569962	-0.0464119	Q1	Q5	Q2	Q2	Q1	Q1
ENSG00000075539	0.135976	0.179957	0.0439808	Q3	Q2	Q5	Q3	Q5	Q2
ENSG00000075618	0.156992	0.242874	0.0858823	Q5	Q2	Q3	Q4	Q3	Q5
ENSG00000075624	0.0659525	0.150509	0.0845564	Q5	Q2	Q1	Q5	Q5	Q5
ENSG00000075651	0.148221	0.274	0.125779	Q2	Q5	Q5	Q4	Q5	Q2
ENSG00000075711	0.0810843	0.191292	0.110208	Q5	Q1	Q2	Q5	Q3	Q3
ENSG00000075785	-0.0243933	0.0930561	0.117449	Q5	Q1	Q1	Q5	Q5	Q5
ENSG00000075790	0.170163	0.0730433	-0.0971199					Q4	Q2
ENSG00000075826	-0.0390213	-0.079507	-0.0404857	Q1	Q5	Q1	Q2	Q1	Q2
ENSG00000075856	0.11446	0.244343	0.129883	Q4	Q1	Q5	Q5	Q4	Q4
ENSG00000075914	-0.0164643	0.0954938	0.111958	Q2	Q3	Q3	Q3	Q3	Q4
ENSG00000075945	0.0356538	0.160358	0.124704	Q4	Q1	Q5	Q4	Q2	Q3
ENSG00000075975	0.243037	0.286917	0.0438799	Q3	Q2	Q2	Q2	Q5	Q5
ENSG00000076043	0.112843	0.121974	0.00913086	Q4	Q2	Q1		Q3	Q5
ENSG00000076201	0.0309394	0.12649	0.0955509	Q5	Q1	Q1	Q3	Q4	Q4
ENSG00000076242	0.141683	0.180929	0.0392463	Q3	Q4	Q4	Q5	Q4	Q4
ENSG00000076248	0.00912769	0.361729	0.352601	Q1	Q4	Q4	Q2	Q2	Q5
ENSG00000076356	0.0573805	0.235355	0.177975	Q5	Q1	Q3	Q4	Q2	Q1
ENSG00000076513	0.0882797	0.0893352	0.00105555	Q1	Q4	Q5	Q3	Q5	Q3
ENSG00000076554	0.073501	0.154613	0.0811115	Q4	Q2	Q5	Q3	Q5	Q2
ENSG00000076641	0.0357306	0.124977	0.0892462	Q3	Q2	Q5	Q5	Q1	Q2
ENSG00000076685	0.242256	0.331024	0.0887685	Q3	Q3	Q2	Q2	Q3	Q4
ENSG00000076706	0.164448	0.18183	0.0173826	Q5	Q4	Q3	Q2	Q2	Q2
ENSG00000076716	0.230522	0.405043	0.174521	Q2	Q4	Q4	Q2	Q1	Q2
ENSG00000076770	-0.0434711	0.146321	0.189792	Q3	Q3	Q3	Q1	Q2	Q2
ENSG00000076826	0.0530009	0.131912	0.0789112	Q5	Q1	Q5	Q1	Q1	Q3
ENSG00000076864	0.109836	0.273809	0.163974	Q5	Q1	Q1	Q4	Q3	Q3
ENSG00000076924	0.0216137	0.119167	0.097553	Q3	Q4	Q4	Q5	Q2	Q4
ENSG00000076928	0.0456706	0.160058	0.114388	Q2	Q4	Q5	Q4	Q5	Q3
ENSG00000076984	0.0096911	0.165656	0.155965	Q4	Q2	Q4	Q5	Q2	Q5
ENSG00000077044	0.0984942	0.0942401	-0.00425407					Q4	Q2
ENSG00000077063	0.0333379	0.0935643	0.0602264	Q3	Q1	Q4	Q3	Q2	Q2
ENSG00000077080	-0.0477396	0.510443	0.558182	Q4	Q3	Q5	Q4	Q2	Q1
ENSG00000077097	0.226736	0.45703	0.230294	Q4	Q2	Q5	Q5	Q3	Q4
ENSG00000077147	0.0121416	0.229918	0.217776	Q3	Q2	Q1	Q1	Q3	Q4
ENSG00000077157	0.198333	0.479928	0.281595	Q4	Q2	Q4	Q4	Q5	Q1
ENSG00000077232	0.0271928	0.165802	0.138609	Q3	Q2	Q1	Q3	Q3	Q1
ENSG00000077235	0.00793688	0.0848279	0.076891	Q1	Q3	Q5	Q5	Q4	Q3
ENSG00000077254	0.0773322	0.0844564	0.00712422	Q2	Q3	Q5	Q4	Q3	Q3
ENSG00000077264	0.0888589	0.255585	0.166726	Q4	Q1	Q4	Q4	Q1	Q1
ENSG00000077279	0.13006	0.195182	0.065122	Q2	Q3	Q5	Q5	Q1	Q1
ENSG00000077312	0.0978428	0.153389	0.0555462	Q3	Q2	Q4	Q5	Q4	Q5
ENSG00000077348	0.115344	0.115501	0.000156573	Q1	Q3	Q4	Q4	Q3	Q5
ENSG00000077380	0.0347362	0.0754258	0.0406896	Q5	Q2	Q5	Q3	Q4	Q3
ENSG00000077420	0.272587	0.308592	0.0360047	Q2	Q5	Q5	Q2	Q1	Q1
ENSG00000077522	0.155393	0.186741	0.0313482	Q5	Q3	Q2	Q5	Q1	Q1
ENSG00000077549	-0.120657	0.28351	0.404166	Q5	Q1	Q1	Q4	Q3	Q5
ENSG00000077721	-0.0405105	0.179135	0.219646	Q1	Q4	Q2	Q4	Q2	Q4
ENSG00000077782	0.0358811	-0.0111347	-0.0470158	Q1	Q4	Q3	Q5	Q4	Q2
ENSG00000077942	0.20791	0.331728	0.123818	Q3	Q5	Q4	Q4	Q2	Q2
ENSG00000078018	0.186602	0.406462	0.219859	Q5	Q4	Q5	Q5	Q2	Q1
ENSG00000078053	0.0207321	0.239118	0.218386	Q5	Q2	Q5	Q5	Q1	Q1
ENSG00000078061	0.103793	0.128345	0.0245528	Q1	Q3	Q3	Q5	Q2	Q4
ENSG00000078070	0.259356	0.289916	0.03056	Q4	Q3	Q2	Q3	Q5	Q3
ENSG00000078114	0.122393	0.260414	0.138022	Q5	Q3	Q5	Q2	Q2	Q1
ENSG00000078140	0.122778	0.273736	0.150958	Q4	Q1	Q5	Q4	Q2	Q4
ENSG00000078142	0.122557	0.217697	0.0951405	Q4	Q1	Q2	Q3	Q3	Q1
ENSG00000078237	0.217648	0.250517	0.0328689	Q4	Q2	Q1	Q1	Q3	Q3
ENSG00000078269	0.113413	0.0870794	-0.0263335	Q1	Q5	Q5	Q2	Q5	Q2
ENSG00000078295	0.117414	0.440865	0.323451	Q4	Q2	Q3	Q3	Q1	Q1
ENSG00000078304	0.0858914	0.144315	0.0584231	Q2	Q2	Q3	Q4	Q5	Q2
ENSG00000078328	0.166889	0.221769	0.0548805	Q2	Q3	Q2	Q2	Q1	Q1
ENSG00000078369	-0.0570346	0.107126	0.164161	Q5	Q2	Q4	Q5	Q4	Q4
ENSG00000078549	0.264805	0.244121	-0.0206837	Q1	Q4	Q3	Q1	Q1	Q1
ENSG00000078596	0.14093	0.175444	0.034514	Q2	Q5	Q2	Q2	Q1	Q2
ENSG00000078618	0.200028	0.449696	0.249668	Q4	Q3	Q4	Q4	Q5	Q1
ENSG00000078668	0.0815717	0.0847295	0.00315781	Q5	Q2	Q1	Q3	Q3	Q5
ENSG00000078674	-0.00249961	0.513519	0.516019	Q3	Q2	Q5	Q5	Q5	Q1
ENSG00000078725	0.177463	0.233671	0.056208	Q3	Q2	Q5	Q2	Q1	Q1
ENSG00000078747	0.00888441	0.334104	0.32522	Q3	Q1	Q2	Q5	Q2	Q4
ENSG00000078808	-0.129465	0.508078	0.637542	Q3	Q4	Q4	Q4	Q3	Q5
ENSG00000078814	-0.00919924	0.0221579	0.0313572	Q2	Q5	Q2	Q5	Q1	Q1
ENSG00000078902	-0.00528667	0.0883686	0.0936553	Q5	Q1	Q2	Q4	Q4	Q3
ENSG00000078967	0.182797	0.117255	-0.0655417	Q2	Q3	Q3	Q2	Q3	Q2
ENSG00000079134	0.0148971	0.13774	0.122843	Q2	Q3	Q4	Q4	Q5	Q3
ENSG00000079156	0.113927	0.241396	0.127469	Q5	Q1	Q4	Q3	Q2	Q2
ENSG00000079215	0.168344	0.240739	0.0723957	Q5	Q5	Q5	Q2	Q1	Q3
ENSG00000079246	0.0564279	0.286168	0.22974	Q5	Q1	Q5	Q5	Q5	Q5
ENSG00000079257	0.192692	0.258406	0.0657142	Q2	Q5	Q2	Q2	Q1	Q2
ENSG00000079277	0.116806	0.133593	0.0167864	Q1	Q4	Q1	Q4	Q3	Q2
ENSG00000079308	0.146429	0.208786	0.0623573	Q5	Q2	Q5	Q2	Q4	Q1
ENSG00000079332	-0.148848	0.159206	0.308054	Q4	Q1	Q1	Q2	Q4	Q4
ENSG00000079337	-0.0358252	-0.0111564	0.0246687	Q2	Q4	Q2	Q2	Q4	Q1
ENSG00000079432	0.0214167	0.200044	0.178627	Q1	Q4	Q3	Q3	Q5	Q3
ENSG00000079435	0.165353	0.181844	0.0164914	Q4	Q5	Q5	Q3	Q1	Q1
ENSG00000079459	0.155387	0.477481	0.322094	Q1	Q5	Q4	Q3	Q5	Q5
ENSG00000079462	0.231312	0.415104	0.183793	Q4	Q4	Q5	Q4	Q3	Q5
ENSG00000079482	0.203279	0.249232	0.0459532	Q4	Q1	Q4	Q1	Q1	Q1
ENSG00000079616	0.0745263	0.122562	0.0480358	Q1	Q5	Q2	Q4	Q3	Q5
ENSG00000079691	0.231905	0.230271	-0.00163337	Q5	Q1	Q2	Q2	Q2	Q2
ENSG00000079739	0.158602	0.229126	0.0705244	Q5	Q3	Q1	Q2	Q2	Q3
ENSG00000079785	-0.0115597	0.262114	0.273674	Q5	Q1	Q4	Q4	Q5	Q5
ENSG00000079805	0.108588	0.116818	0.00822993	Q4	Q3	Q5	Q5	Q5	Q3
ENSG00000079819	0.117692	0.243686	0.125993	Q5	Q4	Q4	Q4	Q4	Q3
ENSG00000079841	0.241556	0.156235	-0.0853206	Q5	Q1	Q5	Q3	Q1	Q1
ENSG00000079931	0.477424	0.494423	0.0169984	Q4	Q5	Q1	Q4	Q1	Q2
ENSG00000079950	0.0505237	0.136713	0.0861893	Q4	Q1	Q4	Q5	Q2	Q2
ENSG00000079974	0.137931	0.121643	-0.0162875	Q1	Q5	Q1	Q1	Q2	Q2
ENSG00000080200	0.0801378	0.167581	0.0874432	Q1	Q4	Q4	Q2	Q1	Q2
ENSG00000080345	0.162559	0.0638831	-0.0986761	Q2	Q5	Q4	Q5	Q4	Q2
ENSG00000080371	0.0800981	0.150189	0.0700906	Q4	Q2	Q4	Q3	Q4	Q2
ENSG00000080493	0.172083	0.270083	0.0980006	Q5	Q4	Q1	Q1	Q1	Q1
ENSG00000080503	0.0990017	0.154806	0.0558044	Q4	Q1	Q4	Q5	Q5	Q2
ENSG00000080546	0.247566	0.403684	0.156118	Q3	Q5	Q3	Q1	Q5	Q3
ENSG00000080561	-0.00773835	0.110873	0.118612	Q1	Q4	Q4	Q3	Q1	Q2
ENSG00000080603	0.138668	0.107357	-0.0313106	Q1	Q5	Q5	Q4	Q5	Q3
ENSG00000080709	0.0510775	-0.00188691	-0.0529644	Q2	Q5	Q2	Q1	Q1	Q1
ENSG00000080802	0.178158	0.246543	0.0683855	Q3	Q1	Q2	Q2	Q4	Q3
ENSG00000080815	0.0118175	0.0343829	0.0225654	Q3	Q2	Q2	Q5	Q3	Q2
ENSG00000080819	0.0284253	0.151347	0.122921	Q3	Q4	Q1	Q2	Q4	Q5
ENSG00000080822	0.0945287	0.256458	0.16193	Q3	Q4	Q5	Q3	Q3	Q4
ENSG00000080824	0.369063	0.589394	0.220331	Q5	Q3	Q5	Q5	Q5	Q5
ENSG00000080845	0.109154	0.383692	0.274538	Q4	Q2	Q5	Q3	Q4	Q2
ENSG00000080854	0.0294478	-0.0350561	-0.064504	Q4	Q2	Q4		Q2	Q2
ENSG00000081014	0.0594952	0.023411	-0.0360842	Q2	Q3	Q4	Q2	Q5	Q2
ENSG00000081019	0.0747751	0.110499	0.0357235	Q1	Q4	Q2	Q5	Q4	Q3
ENSG00000081026	0.111019	0.0738432	-0.0371759	Q4	Q1	Q4	Q4	Q5	Q1
ENSG00000081087	0.166473	0.192873	0.0264004	Q3	Q3	Q1	Q4	Q3	Q3
ENSG00000081138	0.129685	0.0494269	-0.0802586	Q1	Q3	Q4	Q1	Q1	Q1
ENSG00000081154	-0.0812792	0.433274	0.514553	Q4	Q4	Q4	Q2	Q4	Q5
ENSG00000081177	0.292339	0.358116	0.0657771	Q3	Q2	Q4	Q2	Q5	Q2
ENSG00000081181	0.390349	0.506296	0.115947	Q1	Q5	Q3	Q1	Q3	Q5
ENSG00000081189	-0.0139381	0.0590518	0.0729899	Q2	Q4	Q2	Q4	Q5	Q1
ENSG00000081237	0.0971034	0.187163	0.0900595					Q5	Q1
ENSG00000081248	0.153575	0.126019	-0.0275566	Q2	Q4	Q1	Q1	Q2	Q1
ENSG00000081307	-0.104864	-0.0532507	0.051613	Q4	Q1	Q3	Q3	Q4	Q3
ENSG00000081721	-0.0833971	0.0619062	0.145303	Q2	Q5	Q3	Q2	Q3	Q5
ENSG00000081760	0.191983	0.252069	0.0600854	Q4	Q4	Q1	Q1	Q3	Q1
ENSG00000081803	0.111046	0.231288	0.120242	Q5	Q1	Q4	Q1	Q2	Q2
ENSG00000081870	0.0274192	-0.0579927	-0.0854119	Q1	Q4	Q1	Q1	Q2	Q4
ENSG00000081913	0.0573621	0.144968	0.0876061	Q3	Q4	Q5	Q4	Q5	Q2
ENSG00000081923	-0.00422489	-0.0439158	-0.0396909	Q1	Q5	Q1	Q1	Q2	Q1
ENSG00000082014	0.0574259	0.016936	-0.0404899	Q1	Q3	Q4	Q5	Q3	Q1
ENSG00000082153	0.147374	0.170725	0.0233511	Q4	Q1	Q2	Q3	Q4	Q3
ENSG00000082212	0.132796	0.226782	0.0939856	Q5	Q2	Q2	Q2	Q2	Q1
ENSG00000082213	0.0623865	0.058246	-0.00414046	Q1	Q4	Q2	Q1	Q3	Q4
ENSG00000082258	0.000234936	0.212367	0.212132	Q3	Q5	Q5	Q3	Q4	Q3
ENSG00000082397	0.0494012	0.179128	0.129727	Q5	Q1	Q1	Q4	Q2	Q1
ENSG00000082438	0.142178	0.170903	0.028725	Q2	Q4	Q3	Q1	Q4	Q1
ENSG00000082458	0.165526	0.346341	0.180815	Q5	Q1	Q5	Q5	Q3	Q2
ENSG00000082515	0.00981843	0.326314	0.316495	Q2	Q3	Q4	Q5	Q2	Q3
ENSG00000082516	0.191039	0.163087	-0.0279517	Q3	Q1	Q2	Q4	Q3	Q4
ENSG00000082701	0.222348	0.352507	0.130159	Q4	Q2	Q5	Q5	Q5	Q3
ENSG00000082781	0.08027	0.112292	0.032022	Q1	Q3	Q2	Q5	Q5	Q2
ENSG00000082805	0.247562	0.176059	-0.0715029					Q5	Q2
ENSG00000082898	0.182773	0.281688	0.0989153	Q5	Q1	Q1	Q5	Q5	Q3
ENSG00000083067	0.297042	0.284486	-0.0125561	Q2	Q5	Q1	Q2	Q1	Q1
ENSG00000083097	0.021016	-0.0121377	-0.0331537	Q2	Q4	Q3	Q1	Q5	Q2
ENSG00000083099	-0.22709	0.212962	0.440052	Q1	Q4	Q2	Q2	Q2	Q2
ENSG00000083123	0.157643	0.265604	0.107961	Q4	Q3	Q3	Q2	Q2	Q3
ENSG00000083168	-0.0154841	0.0127309	0.028215	Q2	Q5	Q2	Q3	Q5	Q3
ENSG00000083223	-0.00123057	0.141332	0.142562	Q2	Q4	Q5	Q2	Q5	Q3
ENSG00000083290	0.0405996	0.120036	0.0794367	Q2	Q3	Q3	Q3	Q1	Q1
ENSG00000083312	0.00780962	0.0602792	0.0524696	Q4	Q1	Q1	Q4	Q5	Q3
ENSG00000083444	0.33809	0.339115	0.00102497	Q1	Q5	Q4	Q4	Q2	Q4
ENSG00000083520	0.196623	0.34614	0.149517	Q2	Q2	Q3	Q4	Q3	Q2
ENSG00000083535	0.163412	0.163178	-0.000233772	Q2	Q5	Q1	Q4	Q3	Q4
ENSG00000083544	0.129084	0.130669	0.00158475	Q2	Q4	Q5	Q2	Q4	Q2
ENSG00000083642	0.0694753	0.351869	0.282394	Q3	Q2	Q5	Q4	Q3	Q2
ENSG00000083720	0.166883	0.235499	0.068616	Q5	Q3	Q3	Q2	Q4	Q4
ENSG00000083799	0.0863757	0.0510995	-0.0352762	Q5	Q1	Q5	Q5	Q3	Q1
ENSG00000083845	0.12366	0.2646	0.14094	Q4	Q2	Q3	Q5	Q4	Q5
ENSG00000083857	-0.0466683	0.149843	0.196512	Q2	Q5	Q1	Q4	Q3	Q2
ENSG00000083896	0.00411695	0.2836	0.279483					Q4	Q4
ENSG00000083937	0.0395733	0.148107	0.108534	Q3	Q2	Q1	Q3	Q2	Q5
ENSG00000084070	0.148347	0.322168	0.173821	Q5	Q2	Q4	Q2	Q4	Q5
ENSG00000084072	0.00775572	0.017946	0.0101903	Q4	Q3	Q1	Q5	Q2	Q2
ENSG00000084073	0.166174	0.284263	0.11809	Q4	Q1	Q1	Q3	Q5	Q5
ENSG00000084090	0.316389	0.336217	0.0198279	Q2	Q3	Q2	Q2	Q4	Q5
ENSG00000084092	0.00905786	0.33951	0.330452	Q1	Q5	Q3	Q1	Q2	Q3
ENSG00000084112	-0.0217968	-0.0371693	-0.0153724	Q1	Q2	Q1	Q3	Q3	Q2
ENSG00000084207	0.204467	0.218447	0.0139801	Q5	Q4	Q2	Q5	Q4	Q5
ENSG00000084234	0.0134499	0.160976	0.147526	Q4	Q2	Q1	Q4	Q3	Q4
ENSG00000084444	0.0561443	0.0315345	-0.0246098	Q4	Q2	Q5	Q4	Q2	Q2
ENSG00000084463	0.124223	0.230565	0.106342	Q3	Q3	Q5	Q5	Q2	Q4
ENSG00000084623	0.0861183	0.192765	0.106647	Q4	Q1	Q1	Q4	Q2	Q5
ENSG00000084652	0.148117	0.186804	0.0386872	Q3	Q1	Q3	Q4	Q4	Q5
ENSG00000084674	0.0366097	0.278839	0.24223	Q5	Q5	Q5	Q5	Q1	Q1
ENSG00000084676	0.0905227	0.0145296	-0.0759931	Q2	Q4	Q1	Q5	Q3	Q2
ENSG00000084710	0.145077	0.125564	-0.0195132	Q4	Q1	Q5	Q2	Q1	Q1
ENSG00000084731	0.0732735	0.127691	0.0544179	Q1	Q3	Q2	Q1	Q3	Q2
ENSG00000084733	0.0664904	0.142705	0.0762147	Q5	Q1	Q2	Q5	Q4	Q5
ENSG00000084754	0.129259	0.148662	0.0194024	Q5	Q2	Q1	Q5	Q4	Q5
ENSG00000084764	0.131344	0.213368	0.0820237	Q5	Q2	Q3	Q5	Q1	Q4
ENSG00000084774	0.0390515	0.373237	0.334186	Q4	Q2	Q3	Q3	Q2	Q3
ENSG00000085063	0.0901939	0.0868275	-0.00336641	Q5	Q4	Q1	Q3	Q3	Q4
ENSG00000085117	0.215544	0.215678	0.000133661	Q1	Q5	Q4	Q4	Q2	Q1
ENSG00000085224	0.0779334	0.350462	0.272528	Q3	Q3	Q4	Q4	Q2	Q2
ENSG00000085365	-0.0123459	0.155754	0.1681	Q4	Q2	Q5	Q3	Q4	Q4
ENSG00000085377	0.019628	0.134068	0.11444	Q5	Q1	Q1	Q3	Q2	Q4
ENSG00000085382	-0.0115548	0.189725	0.20128	Q3	Q2	Q3	Q2	Q3	Q2
ENSG00000085415	-0.162958	0.165325	0.328282	Q1	Q1	Q3	Q4	Q5	Q3
ENSG00000085433	-0.0382489	0.0371238	0.0753727	Q5	Q1	Q4	Q3	Q2	Q3
ENSG00000085449	0.0728277	0.111226	0.0383981	Q4	Q2	Q3	Q3	Q5	Q3
ENSG00000085491	0.317412	0.396371	0.0789587					Q2	Q3
ENSG00000085511	0.0499981	-0.00415038	-0.0541485	Q2	Q3	Q2	Q5	Q3	Q3
ENSG00000085563	0.246533	0.340332	0.093799	Q4	Q3	Q3	Q3	Q2	Q2
ENSG00000085662	0.259849	0.344913	0.0850647	Q5	Q1	Q4	Q5	Q3	Q4
ENSG00000085719	0.141187	0.207027	0.0658392	Q5	Q2	Q3	Q1	Q1	Q3
ENSG00000085733	0.0337376	0.440356	0.406618	Q5	Q2	Q5	Q5	Q4	Q4
ENSG00000085760	0.0953517	0.243732	0.148381	Q4	Q2	Q4	Q4	Q5	Q4
ENSG00000085788	0.0176822	0.179307	0.161624	Q4	Q1	Q3	Q3	Q3	Q2
ENSG00000085831	-0.0418847	0.0918281	0.133713	Q1	Q4	Q2	Q1	Q5	Q1
ENSG00000085832	0.0310143	0.207771	0.176757	Q5	Q2	Q5	Q5	Q4	Q3
ENSG00000085871	0.115229	0.137741	0.0225122	Q2	Q4	Q2	Q1	Q3	Q4
ENSG00000085872	-0.11297	0.167865	0.280835	Q4	Q1	Q4	Q5	Q2	Q4
ENSG00000085978	-0.000132976	0.368496	0.368629					Q4	Q4
ENSG00000086061	0.488045	0.588416	0.100371	Q5	Q3	Q5	Q5	Q3	Q5
ENSG00000086065	-0.00952424	-0.00469407	0.00483017	Q4	Q2	Q3	Q4	Q2	Q5
ENSG00000086102	0.0630533	0.0380965	-0.0249568	Q2	Q3	Q4	Q1	Q5	Q3
ENSG00000086200	0.0380695	0.110988	0.0729182	Q3	Q2	Q1	Q4	Q5	Q3
ENSG00000086205	0.0561813	0.0740512	0.0178698	Q3	Q5	Q5	Q1	Q1	Q1
ENSG00000086289	0.187634	0.197164	0.00952978	Q4	Q4	Q1	Q2	Q2	Q4
ENSG00000086300	0.200413	0.4163	0.215887	Q2	Q5	Q4		Q3	Q4
ENSG00000086475	0.0516966	0.101878	0.0501816	Q1	Q2	Q2	Q2	Q3	Q4
ENSG00000086504	0.0806575	0.351963	0.271305	Q1	Q5	Q4	Q5	Q3	Q5
ENSG00000086589	0.0161516	0.256122	0.23997	Q3	Q2	Q4	Q5	Q4	Q5
ENSG00000086598	-0.0231236	0.0209695	0.0440931	Q3	Q3	Q4	Q4	Q4	Q5
ENSG00000086712	0.141341	0.0767012	-0.0646395	Q2	Q3	Q4	Q3	Q2	Q4
ENSG00000086717	0.28057	0.285263	0.00469299	Q3	Q5	Q3	Q1	Q2	Q1
ENSG00000086758	-0.0176731	0.0587262	0.0763992	Q5	Q1	Q1	Q5	Q4	Q2
ENSG00000086827	0.0142007	0.127202	0.113002	Q4	Q1	Q1	Q4	Q2	Q4
ENSG00000086848	0.0691729	0.141091	0.0719181	Q1	Q3	Q2	Q4	Q3	Q2
ENSG00000087008	0.00870994	0.161259	0.15255	Q3	Q4	Q1	Q2	Q5	Q2
ENSG00000087053	-0.00473577	0.0969482	0.101684	Q4	Q1	Q2	Q2	Q3	Q3
ENSG00000087077	0.135923	0.179132	0.0432086	Q2	Q4	Q2	Q5	Q2	Q5
ENSG00000087086	0.00398056	0.0104473	0.00646674	Q3	Q5	Q2	Q3	Q5	Q5
ENSG00000087087	0.108497	0.197335	0.0888375	Q5	Q1	Q5	Q5	Q5	Q5
ENSG00000087088	0.0811072	0.0825748	0.00146756	Q1	Q2	Q1	Q5	Q4	Q5
ENSG00000087095	0.154339	0.126019	-0.0283193	Q1	Q4	Q3	Q5	Q4	Q4
ENSG00000087111	0.0135719	0.171147	0.157576	Q3	Q2	Q4	Q2	Q2	Q4
ENSG00000087157	0.0627947	-0.0758251	-0.13862	Q1	Q3	Q2	Q1	Q4	Q4
ENSG00000087191	0.0668784	0.254597	0.187719	Q5	Q1	Q2	Q5	Q3	Q5
ENSG00000087250	0.037194	-0.0836042	-0.120798	Q5	Q5	Q1	Q1	Q1	Q1
ENSG00000087253	0.30086	0.277108	-0.0237517	Q3	Q4	Q3	Q1	Q1	Q2
ENSG00000087258	0.123493	0.145126	0.0216325	Q5	Q2	Q3	Q5	Q3	Q1
ENSG00000087274	0.241808	0.394904	0.153095	Q5	Q1	Q5	Q4	Q4	Q3
ENSG00000087299	0.0582355	0.0740812	0.0158457	Q3	Q3	Q2	Q2	Q2	Q2
ENSG00000087302	0.0506366	0.190772	0.140136	Q5	Q1	Q3	Q2	Q3	Q3
ENSG00000087303	0.0900201	0.0974262	0.00740617	Q4	Q3	Q3	Q3	Q2	Q2
ENSG00000087365	0.0914262	0.325634	0.234208	Q5	Q1	Q5	Q5	Q3	Q3
ENSG00000087448	0.119154	0.424816	0.305662	Q1	Q4	Q4	Q3	Q2	Q3
ENSG00000087460	-0.125642	0.189974	0.315616	Q5	Q1	Q3	Q5	Q5	Q3
ENSG00000087470	0.0886413	0.228973	0.140331	Q5	Q1	Q5	Q5	Q5	Q3
ENSG00000087495	0.0769656	0.251072	0.174106	Q3	Q3	Q2	Q1	Q1	Q1
ENSG00000087502	0.0347094	0.0628326	0.0281231	Q3	Q3	Q2	Q3	Q4	Q3
ENSG00000087842	0.346101	0.40024	0.0541394	Q3	Q5	Q1	Q2	Q1	Q3
ENSG00000087884	0.191013	0.268529	0.0775153	Q3	Q5	Q1	Q1	Q4	Q2
ENSG00000088038	-0.0924587	0.0940229	0.186482					Q2	Q4
ENSG00000088179	-0.0125215	-0.0826598	-0.0701384	Q1	Q2	Q5	Q3	Q5	Q2
ENSG00000088205	-0.0626746	0.302639	0.365314	Q2	Q2	Q2	Q5	Q5	Q3
ENSG00000088247	0.0585421	0.425527	0.366985	Q5	Q2	Q4	Q4	Q3	Q5
ENSG00000088256	-0.000127125	0.255733	0.25586	Q4	Q1	Q2	Q5	Q1	Q4
ENSG00000088280	0.152858	0.180395	0.0275366					Q2	Q2
ENSG00000088356	-0.00873983	0.163905	0.172644	Q2	Q3	Q1	Q3	Q2	Q5
ENSG00000088367	-0.0329185	0.161678	0.194596	Q5	Q1	Q4	Q5	Q3	Q2
ENSG00000088387	-0.0258509	0.138414	0.164265	Q5	Q1	Q2	Q1	Q2	Q1
ENSG00000088538	0.182822	0.363445	0.180623	Q4	Q1	Q5	Q3	Q1	Q1
ENSG00000088543	-0.0240501	0.128279	0.152329	Q1	Q5	Q3		Q5	Q1
ENSG00000088682	0.0861313	0.131756	0.0456249	Q4	Q3	Q1	Q1	Q4	Q4
ENSG00000088727	0.0992991	0.108785	0.00948574	Q2	Q2	Q3	Q1	Q5	Q1
ENSG00000088808	0.045795	0.184582	0.138787	Q4	Q1	Q4	Q3	Q2	Q2
ENSG00000088812	0.105979	0.19251	0.086531	Q1	Q1	Q3	Q1	Q2	Q3
ENSG00000088832	-0.0137978	-0.0364393	-0.0226415	Q4	Q3	Q2	Q4	Q4	Q5
ENSG00000088833	-0.0263702	0.219764	0.246134	Q5	Q1	Q3	Q3	Q5	Q3
ENSG00000088854	0.107976	0.115492	0.00751664	Q3	Q5	Q4		Q2	Q2
ENSG00000088888	0.171147	0.372529	0.201382	Q3	Q3	Q5	Q5	Q2	Q2
ENSG00000088899	0.0686871	0.320986	0.252299	Q4	Q3	Q5		Q3	Q3
ENSG00000088930	0.137325	0.420167	0.282842	Q3	Q2	Q5	Q5	Q4	Q5
ENSG00000088986	-0.0546673	0.112197	0.166865	Q5	Q2	Q1	Q5	Q5	Q5
ENSG00000088992	0.159513	0.17302	0.0135068	Q4	Q3	Q4	Q2	Q3	Q4
ENSG00000089006	0.00550592	0.134079	0.128573	Q5	Q1	Q4	Q4	Q5	Q4
ENSG00000089009	0.042646	0.0521277	0.00948166	Q5	Q3	Q2	Q5	Q5	Q5
ENSG00000089041	0.0519098	0.125018	0.0731086	Q3	Q5	Q1	Q2	Q1	Q1
ENSG00000089050	0.119908	0.228795	0.108887	Q2	Q2	Q1	Q1	Q2	Q4
ENSG00000089053	0.0357745	0.125591	0.0898163	Q1	Q3	Q4	Q5	Q5	Q3
ENSG00000089057	0.158948	0.117088	-0.04186	Q2	Q3	Q1		Q1	Q3
ENSG00000089063	0.180216	0.360653	0.180437	Q3	Q3	Q1	Q1	Q4	Q5
ENSG00000089154	0.00947543	0.507737	0.498262	Q4	Q2	Q5	Q5	Q4	Q3
ENSG00000089157	0.0957118	0.27076	0.175048	Q4	Q1	Q4	Q5	Q4	Q5
ENSG00000089159	0.256494	0.202174	-0.0543205	Q1	Q4	Q3	Q5	Q5	Q3
ENSG00000089169	0.30452	0.31387	0.0093495	Q5	Q4	Q4	Q3	Q1	Q1
ENSG00000089195	0.0508299	0.0182218	-0.0326082	Q1	Q4	Q4	Q2	Q3	Q3
ENSG00000089199	-0.0476601	0.255571	0.303231	Q5	Q4	Q5	Q4	Q3	Q1
ENSG00000089220	0.00948986	0.169542	0.160052	Q5	Q1	Q1	Q4	Q3	Q5
ENSG00000089234	0.161389	0.177118	0.0157284	Q2	Q3	Q4	Q4	Q4	Q4
ENSG00000089248	0.227984	0.466313	0.23833	Q4	Q2	Q2	Q2	Q4	Q5
ENSG00000089250	0.207567	0.306667	0.0991005	Q4	Q2	Q3	Q4	Q1	Q1
ENSG00000089280	0.0456119	0.513984	0.468372	Q4	Q4	Q4	Q5	Q5	Q4
ENSG00000089289	0.0187391	0.156868	0.138129	Q5	Q1	Q3	Q3	Q2	Q5
ENSG00000089351	0.0558707	0.0606651	0.00479436	Q2	Q3	Q4	Q3	Q4	Q4
ENSG00000089472	0.141349	0.139341	-0.00200811	Q2	Q5	Q3		Q1	Q2
ENSG00000089486	0.0946117	0.206661	0.112049					Q4	Q4
ENSG00000089597	0.126174	0.180797	0.0546228	Q5	Q1	Q1	Q4	Q3	Q5
ENSG00000089639	0.207537	0.222829	0.0152916	Q1	Q4	Q4	Q1	Q1	Q2
ENSG00000089693	0.165002	0.346229	0.181228	Q4	Q3	Q1	Q2	Q5	Q5
ENSG00000089737	-0.108686	0.315423	0.424109					Q2	Q3
ENSG00000089818	0.254112	0.277992	0.0238798	Q4	Q2	Q4	Q2	Q4	Q2
ENSG00000089820	0.14219	0.136363	-0.00582695	Q1	Q5	Q3	Q2	Q4	Q4
ENSG00000089847	0.216181	0.298362	0.0821812	Q3	Q2	Q5	Q1	Q5	Q1
ENSG00000090013	-0.000267952	0.2064	0.206668	Q4	Q4	Q1	Q3	Q2	Q5
ENSG00000090020	0.190791	0.280583	0.0897913	Q3	Q2	Q3	Q4	Q5	Q2
ENSG00000090054	0.0704285	0.29791	0.227481	Q4	Q3	Q4	Q3	Q4	Q4
ENSG00000090060	0.233714	0.265275	0.0315613	Q1	Q3	Q4	Q3	Q4	Q2
ENSG00000090097	0.26274	0.344751	0.0820109	Q2	Q5	Q4	Q2	Q4	Q2
ENSG00000090238	-0.034347	0.15539	0.189737	Q1	Q5	Q5	Q1	Q2	Q4
ENSG00000090263	-0.0172861	0.536431	0.553717	Q2	Q5	Q5	Q4	Q4	Q3
ENSG00000090266	-0.0201902	0.0144802	0.0346704	Q2	Q4	Q4		Q3	Q5
ENSG00000090273	0.152009	0.34459	0.192582	Q5	Q1	Q4	Q5	Q5	Q5
ENSG00000090316	0.0357372	0.0388813	0.00314411	Q3	Q2	Q1	Q4	Q3	Q3
ENSG00000090339	0.115631	0.274823	0.159192	Q2	Q5	Q4	Q5	Q3	Q3
ENSG00000090372	0.0902614	0.123836	0.0335746	Q4	Q1	Q5	Q5	Q3	Q4
ENSG00000090382	0.279319	0.235414	-0.0439045	Q1	Q5	Q3	Q3	Q1	Q3
ENSG00000090432	0.092325	0.0850935	-0.00723149	Q4	Q2	Q4	Q5	Q3	Q5
ENSG00000090487	0.0349538	0.149702	0.114748	Q1	Q4	Q2	Q3	Q3	Q4
ENSG00000090520	0.264554	0.403417	0.138863	Q4	Q2	Q4	Q4	Q5	Q4
ENSG00000090539	-0.0346828	0.100612	0.135295	Q1	Q3	Q5	Q3	Q1	Q2
ENSG00000090581	0.153103	0.160904	0.00780021	Q1	Q5	Q1	Q4	Q3	Q4
ENSG00000090615	-0.188822	0.330333	0.519155	Q5	Q1	Q3	Q3	Q5	Q3
ENSG00000090621	0.12726	0.312912	0.185652	Q4	Q1	Q3	Q5	Q4	Q4
ENSG00000090661	0.112722	0.110481	-0.00224025	Q2	Q4	Q1		Q2	Q3
ENSG00000090674	0.0576628	-0.0992556	-0.156918	Q1	Q4	Q1	Q2	Q5	Q2
ENSG00000090686	0.259117	0.352487	0.0933699	Q1	Q3	Q4	Q2	Q5	Q3
ENSG00000090776	0.0530639	0.124512	0.0714482	Q2	Q4	Q2	Q4	Q1	Q3
ENSG00000090857	0.112669	0.054547	-0.0581217	Q4	Q2	Q2	Q3	Q2	Q2
ENSG00000090861	0.124223	0.154663	0.03044	Q5	Q1	Q1	Q2	Q3	Q5
ENSG00000090863	0.248504	0.524538	0.276034	Q5	Q3	Q5	Q2	Q5	Q2
ENSG00000090971	-0.1302	0.372988	0.503188	Q3	Q3	Q4	Q3	Q1	Q5
ENSG00000090975	-0.00198262	0.216642	0.218625	Q4	Q1	Q5	Q1	Q4	Q1
ENSG00000090989	0.076128	0.1551	0.0789724	Q5	Q1	Q3	Q5	Q3	Q3
ENSG00000091009	-0.0447888	-0.0371466	0.00764219	Q1	Q4	Q2	Q3	Q4	Q4
ENSG00000091039	0.121391	0.426985	0.305593	Q4	Q1	Q5	Q3	Q5	Q3
ENSG00000091129	0.192627	0.288892	0.0962651	Q5	Q1	Q2	Q2	Q2	Q2
ENSG00000091136	0.114073	0.0453898	-0.0686835	Q3	Q5	Q3	Q5	Q2	Q3
ENSG00000091140	0.144842	0.211575	0.0667329	Q5	Q2	Q5	Q4	Q3	Q4
ENSG00000091157	0.0299919	0.17496	0.144968	Q5	Q1	Q5	Q1	Q4	Q1
ENSG00000091164	0.0838102	0.273313	0.189503	Q5	Q2	Q4	Q2	Q5	Q2
ENSG00000091317	0.0625761	0.0195486	-0.0430276	Q2	Q4	Q3	Q2	Q2	Q4
ENSG00000091409	0.218933	0.185113	-0.0338192	Q4	Q3	Q3	Q4	Q2	Q2
ENSG00000091428	0.181841	0.154693	-0.0271478	Q5	Q1	Q5	Q2	Q4	Q1
ENSG00000091436	0.088283	-0.0695275	-0.157811	Q1	Q4	Q3	Q3	Q2	Q2
ENSG00000091482	0.237578	0.138008	-0.0995706	Q1	Q5	Q2	Q1	Q1	Q1
ENSG00000091483	0.10311	0.140473	0.0373633	Q5	Q1	Q5	Q4	Q2	Q5
ENSG00000091513	0.0984207	0.148742	0.0503216	Q5	Q5	Q1	Q4	Q1	Q2
ENSG00000091527	0.0291485	0.304228	0.275079	Q4	Q2	Q2	Q1	Q4	Q5
ENSG00000091542	-0.0487685	0.134782	0.183551	Q3	Q3	Q3	Q1	Q3	Q5
ENSG00000091622	0.183382	0.170463	-0.0129186	Q4	Q1	Q5	Q1	Q1	Q1
ENSG00000091640	0.18118	0.143529	-0.0376512	Q2	Q3	Q1	Q2	Q5	Q5
ENSG00000091664	0.189437	0.231968	0.0425314	Q3	Q5	Q1	Q1	Q1	Q1
ENSG00000091732	0.0522206	0.16041	0.108189	Q1	Q3	Q3	Q3	Q5	Q5
ENSG00000091844	0.0731733	0.155624	0.0824507	Q2	Q3	Q1	Q1	Q1	Q1
ENSG00000091972	-0.0559963	0.0788469	0.134843	Q3	Q5	Q1	Q1	Q1	Q1
ENSG00000092010	0.194004	0.285803	0.0917995					Q1	Q5
ENSG00000092051	0.0654591	0.242539	0.17708	Q2	Q4	Q3	Q5	Q1	Q1
ENSG00000092068	0.0750892	0.00507035	-0.0700188	Q2	Q4	Q1	Q1	Q3	Q2
ENSG00000092094	0.173614	0.235041	0.0614271	Q3	Q2	Q3	Q4	Q3	Q4
ENSG00000092096	-0.0109017	0.140085	0.150986	Q2	Q3	Q5	Q1	Q1	Q1
ENSG00000092098	0.041336	0.0267317	-0.0146043					Q3	Q4
ENSG00000092108	0.186382	0.324695	0.138313	Q4	Q1	Q2	Q4	Q5	Q3
ENSG00000092148	-0.0855393	0.223963	0.309503	Q4	Q1	Q4	Q3	Q5	Q3
ENSG00000092199	0.0891071	0.219982	0.130875	Q5	Q1	Q5	Q5	Q4	Q4
ENSG00000092201	0.26067	0.45522	0.19455	Q4	Q2	Q5	Q5	Q4	Q4
ENSG00000092203	-0.113886	0.146241	0.260127	Q1	Q3	Q2	Q4	Q5	Q3
ENSG00000092421	0.129462	0.0765413	-0.0529207	Q1	Q4	Q2	Q3	Q5	Q2
ENSG00000092445	0.149521	0.321369	0.171848	Q4	Q1	Q3	Q4	Q3	Q1
ENSG00000092531	0.0468943	0.124445	0.0775507	Q3	Q4	Q4	Q5	Q5	Q3
ENSG00000092621	0.267689	0.257677	-0.0100117	Q5	Q4	Q3	Q4	Q5	Q3
ENSG00000092820	0.231385	0.258943	0.0275586	Q5	Q3	Q4	Q5	Q4	Q5
ENSG00000092841	0.0894027	0.0372244	-0.0521783	Q5	Q2	Q2	Q5	Q5	Q5
ENSG00000092847	-0.000301842	0.184715	0.185017	Q4	Q1	Q3	Q5	Q3	Q2
ENSG00000092929	0.0488912	0.20906	0.160169	Q1	Q5	Q5	Q1	Q3	Q3
ENSG00000092931	0.0810665	0.075282	-0.00578449	Q3	Q3	Q1	Q1	Q5	Q3
ENSG00000092964	0.0444273	0.248467	0.20404	Q5	Q1	Q1	Q5	Q5	Q3
ENSG00000092969	0.183914	0.459756	0.275842	Q1	Q5	Q3	Q4	Q1	Q1
ENSG00000092978	-0.0950085	0.275223	0.370232	Q1	Q4	Q4	Q3	Q2	Q2
ENSG00000093000	0.142931	0.393563	0.250632	Q3	Q3	Q5	Q4	Q3	Q3
ENSG00000093010	0.0547003	-0.0109057	-0.065606	Q4	Q4	Q1	Q1	Q3	Q5
ENSG00000093144	-0.000852422	0.188906	0.189758	Q4	Q2	Q3	Q1	Q4	Q4
ENSG00000093167	0.0524501	0.211193	0.158742	Q3	Q1	Q2	Q5	Q4	Q2
ENSG00000093217	0.000716248	0.0584819	0.0577656	Q1	Q5	Q4		Q4	Q3
ENSG00000094631	0.102539	0.305869	0.20333	Q3	Q3	Q2	Q5	Q3	Q2
ENSG00000094841	0.101502	0.189127	0.0876247	Q2	Q3	Q2	Q2	Q1	Q4
ENSG00000094880	0.101011	0.0772281	-0.023783	Q2	Q2	Q4	Q5	Q3	Q4
ENSG00000094914	-0.0426155	-0.0163862	0.0262293	Q2	Q3	Q5	Q4	Q5	Q4
ENSG00000094916	0.123566	0.285614	0.162048	Q4	Q2	Q5	Q5	Q5	Q2
ENSG00000094975	0.0531938	-0.00442361	-0.0576174	Q1	Q3	Q1	Q1	Q3	Q3
ENSG00000095002	0.0506497	0.10943	0.0587802	Q2	Q3	Q3	Q5	Q2	Q5
ENSG00000095059	-0.0550438	0.409851	0.464895	Q2	Q5	Q4	Q3	Q5	Q5
ENSG00000095066	-0.0244493	-0.0626112	-0.0381618	Q1	Q4	Q4	Q4	Q5	Q2
ENSG00000095139	0.0196211	0.162641	0.14302	Q5	Q1	Q1	Q3	Q2	Q5
ENSG00000095203	0.0476809	0.180065	0.132384	Q3	Q3	Q5	Q2	Q4	Q2
ENSG00000095261	0.229255	0.262415	0.0331609	Q3	Q1	Q1	Q4	Q2	Q3
ENSG00000095303	0.231004	0.253997	0.0229928	Q1	Q5	Q1	Q2	Q1	Q2
ENSG00000095319	0.128145	0.10802	-0.0201249	Q2	Q2	Q3	Q4	Q4	Q3
ENSG00000095321	0.199138	0.452651	0.253512	Q5	Q3	Q5	Q1	Q3	Q2
ENSG00000095370	0.152291	0.11191	-0.0403801	Q2	Q3	Q4	Q2	Q3	Q1
ENSG00000095380	0.050709	0.149161	0.0984524	Q4	Q3	Q1	Q3	Q4	Q3
ENSG00000095485	0.336748	0.433313	0.0965644	Q3	Q3	Q3	Q3	Q3	Q4
ENSG00000095564	0.0682457	0.0354989	-0.0327468	Q1	Q2	Q5	Q5	Q4	Q4
ENSG00000095637	0.142119	0.284396	0.142277	Q5	Q3	Q3	Q4	Q4	Q2
ENSG00000095713	0.124667	0.310742	0.186074	Q4	Q2	Q1	Q3	Q1	Q1
ENSG00000095787	-0.0687249	0.0400945	0.108819	Q2	Q3	Q5	Q2	Q4	Q3
ENSG00000095906	0.0242721	0.218122	0.19385	Q2	Q4	Q2	Q1	Q3	Q4
ENSG00000096060	0.365708	0.460677	0.0949699	Q4	Q5	Q2	Q5	Q4	Q2
ENSG00000096063	0.143737	0.217094	0.073357	Q2	Q4	Q2	Q5	Q3	Q4
ENSG00000096080	0.0382355	0.260498	0.222262	Q2	Q4	Q5	Q5	Q2	Q5
ENSG00000096384	0.276461	0.63219	0.355729	Q5	Q3	Q5	Q5	Q5	Q5
ENSG00000096401	-0.0528462	0.275366	0.328212	Q4	Q2	Q5	Q5	Q2	Q4
ENSG00000096696	0.0342738	-0.0618878	-0.0961617	Q1	Q5	Q2	Q5	Q2	Q3
ENSG00000096746	0.262097	0.327322	0.0652259	Q5	Q1	Q5	Q4	Q5	Q5
ENSG00000096872	-0.0211355	-0.00711911	0.0140164	Q2	Q5	Q2	Q3	Q5	Q2
ENSG00000096968	0.168536	0.206648	0.0381121	Q1	Q4	Q5	Q5	Q3	Q3
ENSG00000097007	0.00254289	0.0925256	0.0899827	Q1	Q4	Q4	Q5	Q4	Q4
ENSG00000097021	0.104322	0.0888865	-0.0154352	Q5	Q2	Q2	Q2	Q5	Q4
ENSG00000097033	0.139933	0.24379	0.103857	Q4	Q1	Q1	Q3	Q2	Q3
ENSG00000099194	0.361391	0.453731	0.0923404	Q1	Q5	Q1	Q1	Q3	Q5
ENSG00000099203	0.0391419	0.0793696	0.0402277	Q2	Q3	Q1	Q3	Q4	Q5
ENSG00000099204	0.1434	0.33042	0.18702	Q5	Q3	Q4	Q5	Q4	Q2
ENSG00000099219	0.188994	0.276035	0.0870417	Q3	Q3	Q4	Q3	Q3	Q3
ENSG00000099246	0.106344	0.0812276	-0.0251167	Q5	Q1	Q2	Q2	Q4	Q3
ENSG00000099250	0.199722	0.105361	-0.0943605	Q2	Q4	Q2	Q5	Q5	Q2
ENSG00000099256	0.220491	0.363799	0.143308	Q3	Q5	Q1	Q3	Q1	Q2
ENSG00000099260	0.0468282	0.0794033	0.0325751	Q2	Q5	Q3		Q1	Q1
ENSG00000099282	0.000485466	0.105188	0.104702	Q2	Q5	Q5	Q3	Q2	Q3
ENSG00000099284	0.103999	0.198898	0.0948983	Q4	Q2	Q3	Q5	Q1	Q5
ENSG00000099290	0.111671	0.23637	0.124699	Q5	Q2	Q2	Q2	Q3	Q2
ENSG00000099308	0.112918	0.25943	0.146512	Q4	Q2	Q3	Q5	Q3	Q2
ENSG00000099331	0.146549	0.202288	0.055739	Q1	Q4	Q5	Q3	Q5	Q3
ENSG00000099341	-0.0349605	0.277032	0.311993	Q4	Q1	Q3	Q4	Q5	Q5
ENSG00000099365	0.0478253	0.0839271	0.0361018	Q5	Q2	Q2	Q5	Q2	Q1
ENSG00000099622	0.495867	0.623113	0.127246	Q3	Q5	Q5	Q3	Q5	Q4
ENSG00000099624	0.111576	0.0758782	-0.0356981	Q5	Q2	Q5	Q5	Q5	Q5
ENSG00000099625	0.0775603	0.383216	0.305656	Q2	Q5	Q4	Q3	Q1	Q2
ENSG00000099783	0.0234007	0.147792	0.124391	Q5	Q2	Q4	Q5	Q3	Q5
ENSG00000099795	0.109656	0.207037	0.0973812	Q4	Q4	Q5	Q4	Q4	Q5
ENSG00000099797	0.18103	0.50613	0.3251	Q4	Q2	Q3	Q2	Q4	Q4
ENSG00000099800	0.0675544	0.201753	0.134199	Q4	Q3	Q4	Q3	Q3	Q5
ENSG00000099804	-0.0421215	0.125876	0.167997	Q1	Q5	Q1	Q4	Q2	Q5
ENSG00000099810	0.234408	0.313994	0.0795855	Q3	Q2	Q2	Q1	Q3	Q2
ENSG00000099814	0.126732	0.33069	0.203959	Q5	Q1	Q5	Q2	Q2	Q3
ENSG00000099817	0.0808113	0.168004	0.0871924	Q2	Q2	Q5	Q5	Q3	Q4
ENSG00000099821	0.000742089	0.372921	0.372179	Q2	Q4	Q5	Q4	Q3	Q4
ENSG00000099822	0.0601514	0.161794	0.101643	Q4	Q3	Q4	Q1	Q1	Q2
ENSG00000099864	0.0306805	0.23407	0.20339	Q5	Q2	Q4	Q4	Q2	Q2
ENSG00000099889	0.197418	0.336341	0.138923	Q3	Q2	Q3	Q3	Q3	Q4
ENSG00000099899	-0.0106044	0.114281	0.124886	Q2	Q3	Q2	Q4	Q5	Q5
ENSG00000099901	0.0775226	0.249758	0.172236	Q4	Q1	Q1	Q4	Q5	Q5
ENSG00000099904	-0.020866	-0.0338374	-0.0129715	Q1	Q4	Q3	Q1	Q2	Q4
ENSG00000099910	-0.00195544	0.283281	0.285237	Q3	Q1	Q5	Q4	Q3	Q4
ENSG00000099917	-0.0112179	0.0513985	0.0626164	Q1	Q5	Q1	Q4	Q5	Q3
ENSG00000099940	0.059633	0.0581434	-0.00148955	Q4	Q3	Q1	Q5	Q3	Q4
ENSG00000099942	0.131095	0.239483	0.108388	Q4	Q1	Q3	Q5	Q4	Q4
ENSG00000099949	0.0234844	0.126144	0.10266	Q2	Q3	Q4	Q2	Q4	Q4
ENSG00000099956	-0.0689835	0.049453	0.118437					Q2	Q5
ENSG00000099968	0.113235	0.118408	0.00517334	Q4	Q4	Q1	Q1	Q5	Q2
ENSG00000099977	0.159609	0.269634	0.110025					Q1	Q5
ENSG00000099991	0.0317335	0.00596306	-0.0257705	Q1	Q3	Q3	Q4	Q5	Q3
ENSG00000099992	0.0649593	0.0392387	-0.0257205	Q2	Q4	Q2	Q3	Q3	Q1
ENSG00000099994	0.103501	0.076766	-0.0267348	Q1	Q5	Q4	Q1	Q1	Q1
ENSG00000099995	0.0919109	0.227328	0.135417	Q4	Q2	Q5	Q5	Q3	Q4
ENSG00000099998	0.321009	0.398453	0.0774443	Q3	Q5	Q1	Q1	Q1	Q1
ENSG00000100003	0.100222	0.139608	0.0393857	Q3	Q3	Q1	Q1	Q1	Q1
ENSG00000100014	0.0715925	0.187306	0.115714	Q4	Q1	Q2	Q5	Q3	Q3
ENSG00000100023	-0.0321186	0.105116	0.137235	Q1	Q5	Q1	Q3	Q4	Q4
ENSG00000100028	-0.0392054	-0.0206568	0.0185487					Q5	Q5
ENSG00000100029	0.0716573	0.0395954	-0.032062	Q2	Q3	Q4	Q5	Q4	Q4
ENSG00000100030	0.205197	0.354493	0.149296	Q5	Q3	Q3	Q5	Q3	Q3
ENSG00000100031	0.0527151	0.0227149	-0.0300002					Q4	Q2
ENSG00000100033	0.146206	0.227184	0.0809786	Q4	Q5	Q1	Q1	Q1	Q1
ENSG00000100034	0.124275	0.1998	0.0755256	Q3	Q1	Q4	Q3	Q4	Q3
ENSG00000100038	0.139099	0.136729	-0.00236988	Q1	Q3	Q3	Q2	Q5	Q4
ENSG00000100056	-0.084562	0.0531543	0.137716	Q1	Q4	Q2	Q4	Q2	Q3
ENSG00000100075	-0.0277724	0.125634	0.153407	Q4	Q2	Q1	Q2	Q2	Q5
ENSG00000100077	0.112715	0.208098	0.0953828	Q3	Q4	Q4	Q2	Q2	Q2
ENSG00000100083	-0.0322472	0.18873	0.220977	Q3	Q1	Q3	Q5	Q5	Q2
ENSG00000100092	0.193159	0.200758	0.007599	Q3	Q2	Q1	Q3	Q3	Q4
ENSG00000100095	0.18121	0.220237	0.0390271	Q4	Q2	Q2		Q1	Q1
ENSG00000100097	0.220936	0.235282	0.0143459	Q5	Q3	Q1	Q5	Q4	Q5
ENSG00000100099	0.092673	0.159097	0.0664239	Q1	Q3	Q2	Q1	Q5	Q2
ENSG00000100100	0.279034	0.278234	-0.000800955	Q1	Q4	Q2		Q4	Q1
ENSG00000100106	0.0926362	0.125556	0.03292	Q2	Q4	Q4	Q3	Q2	Q2
ENSG00000100109	-0.0506128	0.131296	0.181909	Q2	Q2	Q3	Q5	Q4	Q3
ENSG00000100116	-0.123191	0.0599512	0.183142	Q2	Q5	Q1	Q1	Q2	Q4
ENSG00000100124	-0.0742885	0.160601	0.234889	Q1	Q5	Q1	Q1	Q5	Q4
ENSG00000100129	-0.0930474	0.0645516	0.157599	Q5	Q1	Q3	Q4	Q3	Q5
ENSG00000100138	0.0535347	0.257326	0.203791	Q3	Q2	Q3	Q5	Q4	Q5
ENSG00000100139	0.0569475	0.0930537	0.0361061	Q2	Q4	Q5	Q3	Q2	Q3
ENSG00000100146	0.182415	0.0982963	-0.084119	Q2	Q5	Q5	Q4	Q1	Q1
ENSG00000100147	0.0110309	0.0636941	0.0526631	Q1	Q3	Q1	Q1	Q2	Q5
ENSG00000100150	0.212134	0.222722	0.0105876	Q3	Q2	Q4	Q2	Q4	Q2
ENSG00000100151	-0.0752403	0.150199	0.225439	Q4	Q1	Q4	Q5	Q2	Q4
ENSG00000100154	0.0238784	0.0969649	0.0730865	Q1	Q4	Q3	Q3	Q4	Q2
ENSG00000100167	0.00258392	0.0786764	0.0760925	Q5	Q2	Q5	Q4	Q1	Q2
ENSG00000100201	0.0245855	0.318235	0.29365	Q5	Q1	Q5	Q5	Q4	Q4
ENSG00000100207	0.0528682	0.102122	0.0492543					Q1	Q3
ENSG00000100209	-0.00163107	0.0234264	0.0250575	Q3	Q2	Q2	Q1	Q3	Q5
ENSG00000100216	0.0595559	0.154724	0.095168	Q2	Q2	Q3	Q4	Q4	Q5
ENSG00000100220	0.0393118	0.137837	0.0985256	Q5	Q1	Q1	Q5	Q1	Q5
ENSG00000100221	-0.0780012	0.100322	0.178323	Q1	Q4	Q2	Q3	Q4	Q4
ENSG00000100225	0.165388	0.188096	0.0227079	Q2	Q4	Q2	Q5	Q3	Q3
ENSG00000100226	0.290926	0.378403	0.0874772	Q3	Q1	Q4	Q2	Q3	Q3
ENSG00000100227	0.171659	0.326952	0.155292	Q2	Q3	Q4	Q4	Q5	Q5
ENSG00000100234	0.12195	-0.027816	-0.149766	Q2	Q5	Q5	Q4	Q1	Q4
ENSG00000100239	0.11975	0.275681	0.155931	Q5	Q1	Q5	Q4	Q3	Q5
ENSG00000100241	0.0895724	0.208206	0.118633	Q5	Q1	Q5	Q3	Q5	Q1
ENSG00000100242	0.256645	0.291245	0.0345992	Q3	Q4	Q4	Q4	Q4	Q4
ENSG00000100243	0.254553	0.262651	0.00809771	Q5	Q2	Q1	Q3	Q3	Q4
ENSG00000100246	0.211217	0.417942	0.206724	Q2	Q4	Q3	Q1	Q1	Q3
ENSG00000100258	0.185002	0.407277	0.222274	Q3	Q5	Q5	Q3	Q4	Q5
ENSG00000100266	0.291634	0.306115	0.0144812	Q5	Q1	Q4	Q3	Q5	Q5
ENSG00000100271	0.00523177	0.101924	0.0966925	Q1	Q3	Q5	Q3	Q3	Q2
ENSG00000100280	0.0459533	0.0513239	0.00537058	Q5	Q1	Q5	Q5	Q4	Q3
ENSG00000100284	0.0817527	0.270453	0.1887	Q4	Q1	Q5	Q3	Q4	Q3
ENSG00000100285	0.210954	0.26748	0.056526	Q5	Q5	Q5	Q3	Q1	Q1
ENSG00000100288	0.10249	0.114223	0.011733	Q2	Q2	Q2		Q2	Q5
ENSG00000100294	0.0113896	0.19372	0.18233	Q2	Q3	Q4	Q3	Q4	Q4
ENSG00000100296	-0.00031585	0.075594	0.0759098	Q1	Q3	Q2	Q3	Q4	Q3
ENSG00000100299	0.284111	0.29605	0.0119398	Q2	Q5	Q1	Q5	Q2	Q3
ENSG00000100300	0.112794	0.150655	0.0378604	Q4	Q4	Q3	Q1	Q1	Q5
ENSG00000100304	0.2905	0.348028	0.0575284	Q4	Q3	Q1	Q2	Q5	Q4
ENSG00000100316	-0.0627521	0.156641	0.219393	Q5	Q1	Q4	Q5	Q5	Q5
ENSG00000100321	-0.02088	0.082805	0.103685	Q3	Q3	Q5	Q1	Q1	Q2
ENSG00000100324	0.142838	0.144932	0.00209413	Q3	Q1	Q4	Q5	Q4	Q3
ENSG00000100330	-0.0221679	0.0274205	0.0495884	Q2	Q5	Q5	Q3	Q2	Q2
ENSG00000100335	0.00312474	0.0227092	0.0195844	Q2	Q2	Q2	Q2	Q4	Q3
ENSG00000100342	-0.0852529	0.0619625	0.147215	Q1	Q5	Q3	Q1	Q1	Q2
ENSG00000100345	0.271111	0.287674	0.0165631	Q5	Q2	Q3	Q5	Q5	Q4
ENSG00000100346	-0.067064	0.0692397	0.136304	Q1	Q5	Q4	Q1	Q1	Q1
ENSG00000100347	0.0985783	0.198254	0.0996753	Q5	Q1	Q2	Q3	Q3	Q3
ENSG00000100348	0.0400543	0.155928	0.115873	Q3	Q4	Q1	Q3	Q4	Q5
ENSG00000100350	0.145561	0.167546	0.0219851	Q1	Q4	Q3	Q4	Q2	Q4
ENSG00000100353	-0.0514109	0.130898	0.182309	Q3	Q1	Q1	Q3	Q5	Q5
ENSG00000100354	0.00987194	0.283255	0.273383	Q1	Q3	Q4	Q2	Q5	Q2
ENSG00000100359	0.0194483	0.206279	0.186831	Q2	Q3	Q2	Q1	Q2	Q4
ENSG00000100360	0.126652	0.136582	0.00993013	Q3	Q2	Q1	Q1	Q2	Q2
ENSG00000100362	0.171832	0.183959	0.0121274					Q1	Q1
ENSG00000100364	0.180493	0.220843	0.0403498	Q4	Q2	Q5	Q2	Q2	Q2
ENSG00000100380	0.115029	0.344412	0.229382	Q5	Q2	Q2	Q4	Q4	Q4
ENSG00000100387	-0.0409402	0.106426	0.147366	Q3	Q5	Q4	Q5	Q4	Q5
ENSG00000100399	0.251552	0.167236	-0.0843159	Q1	Q5	Q5		Q1	Q2
ENSG00000100401	0.15744	0.478438	0.320998	Q4	Q2	Q4	Q4	Q4	Q5
ENSG00000100403	-0.0369064	0.171054	0.20796	Q1	Q2	Q4	Q1	Q5	Q1
ENSG00000100410	0.0507937	0.0334683	-0.0173254	Q3	Q2	Q5	Q4	Q4	Q5
ENSG00000100412	0.106883	0.170507	0.0636236	Q5	Q2	Q5	Q2	Q4	Q4
ENSG00000100416	-0.0131247	0.185356	0.198481	Q3	Q3	Q4	Q1	Q4	Q3
ENSG00000100417	0.0904166	0.414173	0.323756	Q4	Q4	Q4	Q2	Q2	Q3
ENSG00000100418	0.171747	0.320823	0.149076	Q2	Q4	Q3	Q1	Q3	Q4
ENSG00000100422	-0.0626795	-0.0478116	0.0148678	Q1	Q4	Q3	Q2	Q2	Q4
ENSG00000100427	0.369574	0.387069	0.0174945	Q4	Q5	Q5	Q2	Q1	Q1
ENSG00000100433	0.0550884	0.0884121	0.0333237	Q1	Q4	Q3	Q1	Q1	Q1
ENSG00000100442	0.00699242	0.185055	0.178063	Q4	Q2	Q1	Q3	Q4	Q5
ENSG00000100445	0.0745651	0.112845	0.0382802	Q4	Q5	Q1	Q1	Q3	Q5
ENSG00000100462	-0.00564405	0.209637	0.215281	Q4	Q1	Q1	Q5	Q5	Q5
ENSG00000100478	-0.0504397	0.0751052	0.125545	Q2	Q3	Q2	Q1	Q3	Q2
ENSG00000100485	0.16745	0.103777	-0.0636739	Q2	Q4	Q3	Q4	Q2	Q3
ENSG00000100490	-0.0295208	0.095946	0.125467	Q2	Q3	Q4	Q2	Q5	Q1
ENSG00000100504	0.403418	0.40287	-0.000548541	Q3	Q4	Q5	Q3	Q2	Q4
ENSG00000100505	0.303217	0.567399	0.264182	Q4	Q2	Q5	Q3	Q2	Q2
ENSG00000100519	0.113478	0.386814	0.273336	Q5	Q1	Q4	Q5	Q2	Q2
ENSG00000100522	-0.0508311	0.0547127	0.105544	Q1	Q5	Q4	Q2	Q4	Q4
ENSG00000100523	0.160424	0.213065	0.052641	Q2	Q1	Q3		Q3	Q1
ENSG00000100554	0.0490485	0.193617	0.144569	Q5	Q1	Q4	Q4	Q4	Q4
ENSG00000100567	-0.00808251	0.297874	0.305956	Q5	Q1	Q2	Q5	Q3	Q5
ENSG00000100568	-0.0287918	0.315751	0.344542	Q3	Q1	Q4	Q5	Q2	Q3
ENSG00000100575	0.0518694	0.0678911	0.0160217	Q4	Q1	Q5	Q1	Q4	Q5
ENSG00000100577	0.18344	0.205273	0.0218331	Q4	Q5	Q1	Q1	Q3	Q2
ENSG00000100580	0.14815	0.197362	0.049212	Q3	Q2	Q1	Q2	Q1	Q2
ENSG00000100591	0.396465	0.539342	0.142877	Q5	Q3	Q5	Q3	Q4	Q5
ENSG00000100592	0.163555	0.262104	0.0985499	Q5	Q1	Q4	Q4	Q5	Q2
ENSG00000100596	0.110894	0.222263	0.11137	Q3	Q3	Q5	Q1	Q4	Q3
ENSG00000100600	0.119451	0.212985	0.0935343	Q1	Q5	Q2	Q2	Q3	Q4
ENSG00000100603	0.0311376	0.374467	0.343329	Q3	Q3	Q3	Q5	Q2	Q5
ENSG00000100604	0.244777	0.589292	0.344514					Q2	Q1
ENSG00000100605	0.0845382	0.198502	0.113963					Q4	Q3
ENSG00000100612	0.163282	0.185876	0.0225932	Q4	Q2	Q1	Q4	Q2	Q3
ENSG00000100614	0.046616	0.0677166	0.0211006	Q5	Q1	Q2	Q5	Q4	Q2
ENSG00000100626	0.0230833	0.245432	0.222349	Q2	Q3	Q3	Q2	Q1	Q1
ENSG00000100632	0.166706	0.153147	-0.0135582	Q4	Q2	Q3	Q4	Q4	Q5
ENSG00000100650	0.0877321	0.691032	0.603299	Q4	Q5	Q5	Q5	Q5	Q5
ENSG00000100664	0.1573	0.323605	0.166306	Q5	Q1	Q3	Q3	Q4	Q4
ENSG00000100678	0.081544	0.128399	0.0468551	Q2	Q3	Q2	Q2	Q1	Q1
ENSG00000100697	0.0617741	0.289383	0.227609	Q1	Q4	Q3	Q4	Q4	Q2
ENSG00000100711	0.168389	0.211211	0.0428219	Q3	Q2	Q1	Q1	Q2	Q3
ENSG00000100714	0.123738	0.302868	0.17913	Q5	Q2	Q4	Q5	Q4	Q3
ENSG00000100722	-0.0299159	0.13468	0.164596	Q2	Q3	Q5	Q4	Q3	Q1
ENSG00000100726	-0.0029101	0.0360873	0.0389974	Q2	Q4	Q5	Q3	Q2	Q4
ENSG00000100731	0.0520035	-0.00678966	-0.0587931	Q1	Q4	Q3	Q1	Q2	Q2
ENSG00000100744	0.161498	0.1691	0.00760226	Q3	Q2	Q1	Q1	Q2	Q3
ENSG00000100749	0.239202	0.497488	0.258286	Q2	Q5	Q4	Q4	Q4	Q5
ENSG00000100764	0.176747	0.415136	0.238389	Q5	Q1	Q4	Q5	Q3	Q2
ENSG00000100767	0.211157	0.194331	-0.0168259	Q2	Q5	Q1	Q2	Q2	Q1
ENSG00000100784	0.317879	0.438607	0.120729	Q3	Q5	Q5	Q5	Q3	Q1
ENSG00000100796	0.0494706	0.0144397	-0.0350308	Q2	Q1	Q5	Q3	Q5	Q4
ENSG00000100804	-0.0246514	0.236237	0.260889	Q4	Q1	Q4	Q5	Q2	Q5
ENSG00000100811	0.0162976	0.0656255	0.0493279	Q1	Q5	Q2	Q5	Q4	Q3
ENSG00000100813	0.0463869	0.282935	0.236548	Q4	Q2	Q5	Q5	Q5	Q4
ENSG00000100815	0.0645529	0.322301	0.257748	Q3	Q3	Q4	Q2	Q3	Q2
ENSG00000100823	0.0899378	0.301195	0.211257	Q4	Q2	Q2	Q5	Q3	Q5
ENSG00000100836	0.126388	0.11748	-0.00890775	Q3	Q2	Q1	Q4	Q4	Q5
ENSG00000100852	-0.0480467	0.257971	0.306018	Q5	Q1	Q3	Q3	Q4	Q3
ENSG00000100883	-0.11041	0.352188	0.462597	Q4	Q1	Q3	Q3	Q5	Q5
ENSG00000100884	0.305005	0.346226	0.0412218					Q1	Q1
ENSG00000100888	0.0478323	0.0817425	0.0339102	Q1	Q5	Q1	Q4	Q5	Q3
ENSG00000100889	0.0971034	0.187163	0.0900595					Q5	Q1
ENSG00000100890	0.125195	0.60782	0.482625	Q2	Q5	Q5	Q3	Q3	Q2
ENSG00000100897	0.0279723	-0.083888	-0.11186					Q5	Q3
ENSG00000100902	-0.0262276	0.308317	0.334545	Q4	Q1	Q2	Q5	Q4	Q3
ENSG00000100908	-0.12589	0.0834982	0.209388					Q3	Q5
ENSG00000100911	0.0986508	0.252523	0.153872					Q2	Q5
ENSG00000100916	0.0595223	-0.0135064	-0.0730287	Q2	Q5	Q5	Q3	Q4	Q4
ENSG00000100926	-0.0696924	0.1327	0.202392					Q4	Q4
ENSG00000100934	0.0405199	0.0852014	0.0446815	Q5	Q1	Q3	Q3	Q4	Q3
ENSG00000100938	0.204047	0.292584	0.0885377					Q2	Q4
ENSG00000100941	0.0844943	0.179281	0.0947865	Q3	Q2	Q5	Q5	Q5	Q1
ENSG00000100949	0.124312	0.285683	0.161371					Q4	Q3
ENSG00000100979	0.133841	0.210498	0.0766574	Q1	Q5	Q3	Q5	Q1	Q3
ENSG00000100982	0.223942	0.197986	-0.025956	Q1	Q5	Q1	Q1	Q5	Q4
ENSG00000100983	0.188921	0.187099	-0.00182197	Q5	Q3	Q1	Q2	Q3	Q5
ENSG00000100994	0.284267	0.331685	0.047418	Q5	Q3	Q2	Q3	Q5	Q4
ENSG00000100997	0.254866	0.269741	0.0148753	Q4	Q2	Q1	Q1	Q5	Q4
ENSG00000101019	-0.00548306	0.00480428	0.0102873	Q2	Q3	Q3	Q1	Q5	Q4
ENSG00000101040	-0.0646582	-0.00535294	0.0593052	Q2	Q3	Q5	Q3	Q5	Q3
ENSG00000101079	-0.00545145	0.263701	0.269152	Q4	Q1	Q2	Q1	Q1	Q5
ENSG00000101098	-0.0362902	0.278701	0.314991	Q2	Q2	Q5	Q2	Q1	Q2
ENSG00000101104	0.046245	0.182215	0.13597	Q3	Q1	Q1	Q1	Q2	Q4
ENSG00000101109	0.230517	0.228939	-0.00157735	Q3	Q1	Q3	Q4	Q4	Q3
ENSG00000101126	0.0141053	0.0844114	0.0703061	Q3	Q3	Q5	Q4	Q5	Q4
ENSG00000101132	0.0420855	-0.018308	-0.0603936	Q4	Q1	Q2	Q4	Q4	Q5
ENSG00000101138	-0.0415769	0.00991626	0.0514932	Q2	Q2	Q4	Q3	Q5	Q4
ENSG00000101146	0.0604259	0.270714	0.210289	Q4	Q1	Q3	Q4	Q2	Q4
ENSG00000101150	0.13194	0.185363	0.0534233	Q5	Q2	Q2	Q3	Q5	Q5
ENSG00000101152	0.00162076	0.0982866	0.0966658	Q5	Q2	Q5	Q2	Q2	Q5
ENSG00000101158	-0.0494982	0.233893	0.283391	Q1	Q4	Q4	Q3	Q3	Q4
ENSG00000101160	0.225972	0.290066	0.0640944	Q3	Q4	Q3	Q1	Q1	Q5
ENSG00000101161	0.188804	0.350713	0.161908	Q4	Q2	Q5	Q5	Q4	Q5
ENSG00000101182	-0.0234948	0.281478	0.304973	Q5	Q1	Q5	Q5	Q2	Q5
ENSG00000101191	0.047193	0.0989754	0.0517824	Q1	Q3	Q3	Q3	Q5	Q2
ENSG00000101193	-0.108585	0.207181	0.315766	Q3	Q1	Q2	Q2	Q3	Q5
ENSG00000101199	0.100069	0.118975	0.0189058	Q5	Q1	Q5	Q4	Q2	Q4
ENSG00000101210	0.0438817	0.415857	0.371975	Q5	Q1	Q3	Q5	Q1	Q5
ENSG00000101216	0.0627566	-0.0135035	-0.0762601	Q1	Q5	Q2	Q2	Q5	Q4
ENSG00000101220	0.0998404	0.0727627	-0.0270776	Q3	Q3	Q1	Q4	Q2	Q5
ENSG00000101246	0.160139	0.225112	0.0649729	Q1	Q3	Q1	Q1	Q4	Q4
ENSG00000101247	0.08627	0.045938	-0.040332	Q1	Q3	Q4	Q1	Q5	Q2
ENSG00000101265	0.130757	0.152665	0.021908	Q1	Q4	Q3	Q2	Q2	Q1
ENSG00000101266	-0.00461045	0.246935	0.251546	Q4	Q1	Q2	Q5	Q4	Q4
ENSG00000101290	0.179606	0.0993361	-0.0802697	Q4	Q2	Q4		Q3	Q2
ENSG00000101294	-0.00511327	0.247085	0.252198	Q3	Q2	Q1	Q2	Q5	Q3
ENSG00000101298	0.193119	0.183664	-0.00945435	Q5	Q1	Q4	Q1	Q1	Q1
ENSG00000101307	0.0259378	0.0194893	-0.00644849	Q2	Q5	Q2	Q1	Q1	Q1
ENSG00000101310	0.162396	0.224771	0.062375	Q2	Q2	Q3	Q3	Q3	Q5
ENSG00000101333	0.0918276	0.167082	0.0752548	Q3	Q2	Q2	Q2	Q2	Q1
ENSG00000101335	0.113669	0.10847	-0.00519906	Q1	Q5	Q5	Q3	Q1	Q1
ENSG00000101337	-0.00382217	0.241941	0.245763	Q3	Q2	Q4	Q1	Q5	Q4
ENSG00000101343	0.0628058	-0.0061369	-0.0689427	Q1	Q3	Q3	Q5	Q3	Q4
ENSG00000101346	0.15355	0.148808	-0.00474194	Q2	Q3	Q1	Q1	Q3	Q3
ENSG00000101347	0.27408	0.473036	0.198956	Q4	Q4	Q4	Q2	Q2	Q3
ENSG00000101349	0.0316245	0.0947106	0.0630861	Q3	Q2	Q4	Q5	Q1	Q1
ENSG00000101350	-0.00999567	0.111056	0.121052	Q5	Q1	Q3	Q2	Q3	Q3
ENSG00000101361	0.192408	0.281491	0.089083	Q4	Q2	Q1	Q5	Q3	Q5
ENSG00000101363	0.0861912	0.110723	0.0245313	Q3	Q4	Q2	Q1	Q5	Q5
ENSG00000101365	0.123757	0.159057	0.0352995	Q5	Q3	Q3	Q3	Q5	Q5
ENSG00000101367	0.0948582	0.124377	0.0295189	Q5	Q1	Q3	Q5	Q2	Q5
ENSG00000101400	0.178846	0.254147	0.0753004	Q5	Q3	Q3	Q4	Q1	Q4
ENSG00000101413	0.147868	0.151095	0.00322708	Q3	Q2	Q3	Q4	Q5	Q4
ENSG00000101421	-0.0424085	0.28941	0.331818	Q5	Q1	Q1	Q4	Q5	Q5
ENSG00000101438	0.0228808	0.102218	0.0793368	Q4	Q3	Q3	Q1	Q1	Q1
ENSG00000101439	0.246183	0.240159	-0.00602454	Q4	Q5	Q1	Q2	Q2	Q4
ENSG00000101444	-0.0529133	0.222402	0.275315	Q5	Q1	Q2	Q3	Q5	Q5
ENSG00000101445	0.104388	0.0389343	-0.0654538	Q3	Q1	Q2	Q2	Q1	Q1
ENSG00000101460	0.091095	0.233683	0.142588	Q4	Q2	Q1	Q5	Q1	Q2
ENSG00000101463	0.133049	0.150804	0.0177555	Q2	Q3	Q2		Q1	Q1
ENSG00000101464	0.0515295	0.204303	0.152774	Q2	Q3	Q2	Q2	Q4	Q5
ENSG00000101473	0.0314199	0.178804	0.147384	Q3	Q3	Q2	Q1	Q4	Q2
ENSG00000101474	0.0533387	0.15064	0.0973017	Q5	Q1	Q1	Q1	Q4	Q5
ENSG00000101489	0.0274199	0.149518	0.122098	Q2	Q4	Q1		Q4	Q1
ENSG00000101542	0.220455	0.171046	-0.0494086	Q3	Q2	Q3		Q1	Q1
ENSG00000101557	0.103093	0.113034	0.00994164	Q5	Q1	Q1	Q5	Q4	Q4
ENSG00000101558	0.092097	-0.0413725	-0.13347	Q5	Q2	Q5	Q5	Q4	Q3
ENSG00000101577	-0.0442286	0.251498	0.295727	Q3	Q3	Q4	Q1	Q3	Q3
ENSG00000101596	0.16326	0.103917	-0.0593429	Q1	Q2	Q5	Q2	Q3	Q3
ENSG00000101605	-0.0553767	0.132201	0.187577	Q3	Q5	Q3	Q1	Q2	Q1
ENSG00000101608	0.034055	0.0790904	0.0450354	Q4	Q2	Q3	Q4	Q5	Q5
ENSG00000101624	-0.0946323	0.243007	0.33764	Q1	Q5	Q5	Q4	Q4	Q2
ENSG00000101654	0.258214	0.506513	0.248299	Q4	Q3	Q5	Q2	Q4	Q3
ENSG00000101680	0.176082	0.118713	-0.057369	Q1	Q5	Q2	Q4	Q1	Q1
ENSG00000101746	0.0280761	0.0223012	-0.00577492	Q2	Q5	Q1	Q2	Q1	Q1
ENSG00000101752	0.129795	0.362272	0.232477	Q3	Q2	Q5	Q4	Q4	Q3
ENSG00000101811	-0.0296191	0.204733	0.234352	Q3	Q4	Q5	Q4	Q1	Q5
ENSG00000101843	0.0831741	0.260414	0.177239	Q3	Q1	Q2	Q5	Q2	Q5
ENSG00000101856	0.0118516	0.229285	0.217433	Q4	Q1	Q2	Q4	Q1	Q5
ENSG00000101871	0.148156	0.0636927	-0.0844635	Q3	Q3	Q5	Q4	Q1	Q2
ENSG00000101888	-0.0350015	0.00760868	0.0426102	Q1	Q4	Q1	Q2	Q3	Q3
ENSG00000101901	0.0912257	0.155477	0.0642516	Q1	Q3	Q3	Q2	Q3	Q3
ENSG00000101911	0.170909	0.315738	0.144829	Q4	Q3	Q4	Q2	Q1	Q5
ENSG00000101928	0.136327	0.0984639	-0.0378636	Q3	Q4	Q3		Q1	Q4
ENSG00000101940	0.143852	0.162874	0.0190221	Q4	Q1	Q5	Q1	Q3	Q3
ENSG00000101966	-0.00814133	0.0081051	0.0162464	Q2	Q3	Q2	Q5	Q2	Q3
ENSG00000101972	0.149313	0.30995	0.160637	Q2	Q3	Q5	Q4	Q4	Q4
ENSG00000101974	0.175031	0.162998	-0.0120331	Q1	Q4	Q2	Q4	Q2	Q3
ENSG00000101997	0.00880864	0.214345	0.205537	Q4	Q1	Q5	Q4	Q2	Q5
ENSG00000102001	0.106614	0.0209298	-0.0856845	Q1	Q5	Q3	Q1	Q1	Q1
ENSG00000102003	0.0180075	0.106979	0.0889716	Q5	Q3	Q5	Q5	Q3	Q2
ENSG00000102007	0.0812204	0.156233	0.0750121	Q1	Q4	Q2	Q2	Q1	Q5
ENSG00000102024	0.213836	0.26871	0.0548742	Q5	Q3	Q4	Q2	Q2	Q5
ENSG00000102030	0.0760328	0.221283	0.14525	Q4	Q1	Q1	Q3	Q1	Q5
ENSG00000102032	0.185875	0.289733	0.103858	Q3	Q5	Q4	Q1	Q1	Q3
ENSG00000102038	0.183142	0.202822	0.01968	Q3	Q3	Q2	Q4	Q1	Q4
ENSG00000102054	-0.0770714	0.269119	0.346191	Q4	Q1	Q5	Q5	Q2	Q4
ENSG00000102057	0.0201251	-0.0304497	-0.0505748	Q1	Q5	Q4	Q1	Q1	Q1
ENSG00000102078	0.0631027	0.0248018	-0.0383009	Q2	Q1	Q4	Q1	Q2	Q4
ENSG00000102081	0.0283694	0.173958	0.145589	Q5	Q2	Q4	Q4	Q2	Q3
ENSG00000102103	-0.0386938	0.200812	0.239506	Q3	Q3	Q5	Q5	Q2	Q5
ENSG00000102109	-0.0457476	0.168269	0.214017	Q5	Q5	Q1	Q2	Q1	Q3
ENSG00000102119	0.168166	0.298969	0.130802	Q4	Q1	Q3	Q4	Q2	Q5
ENSG00000102144	0.0487769	0.125927	0.07715	Q5	Q1	Q3	Q4	Q5	Q5
ENSG00000102158	-0.0326383	0.0205327	0.053171	Q2	Q3	Q1	Q1	Q1	Q4
ENSG00000102172	0.00432483	0.170592	0.166267	Q4	Q1	Q1	Q2	Q1	Q5
ENSG00000102178	-0.0337396	0.0813207	0.11506	Q4	Q1	Q2	Q3	Q1	Q5
ENSG00000102181	0.0634611	0.0769783	0.0135172	Q5	Q3	Q3	Q1	Q1	Q3
ENSG00000102189	0.0066893	0.33427	0.32758	Q5	Q1	Q4	Q5	Q4	Q2
ENSG00000102218	0.187282	0.231792	0.0445095	Q3	Q3	Q4	Q4	Q1	Q3
ENSG00000102225	0.100424	0.0874508	-0.0129729	Q4	Q2	Q4	Q4	Q2	Q4
ENSG00000102226	0.153314	0.496017	0.342703	Q4	Q3	Q5	Q5	Q2	Q4
ENSG00000102230	0.165608	0.200806	0.0351978	Q1	Q3	Q3	Q1	Q1	Q1
ENSG00000102241	-0.0207903	0.197739	0.218529	Q4	Q2	Q5	Q4	Q2	Q5
ENSG00000102271	0.00588534	0.0796901	0.0738048	Q1	Q5	Q3		Q1	Q1
ENSG00000102290	-0.0757714	0.0440636	0.119835	Q2	Q3	Q3	Q1	Q1	Q1
ENSG00000102302	-0.0492779	0.0700886	0.119366	Q2	Q3	Q5	Q2	Q1	Q2
ENSG00000102309	0.134118	0.248281	0.114163	Q2	Q4	Q2	Q3	Q2	Q4
ENSG00000102312	0.125112	0.26311	0.137999	Q1	Q5	Q5	Q3	Q1	Q2
ENSG00000102316	0.189566	0.278639	0.0890736	Q4	Q2	Q2	Q4	Q1	Q5
ENSG00000102317	0.530861	0.639775	0.108914	Q2	Q5	Q5	Q4	Q3	Q5
ENSG00000102362	0.424293	0.348105	-0.0761878	Q2	Q5	Q2	Q2	Q1	Q1
ENSG00000102390	0.0141921	0.119069	0.104877	Q3	Q1	Q1	Q1	Q1	Q5
ENSG00000102393	0.112857	0.113274	0.000416832	Q2	Q3	Q1	Q1	Q3	Q5
ENSG00000102401	0.155401	0.196106	0.0407046	Q4	Q1	Q4	Q2	Q1	Q5
ENSG00000102452	0.052567	-0.122023	-0.17459	Q1	Q3	Q2	Q1	Q1	Q1
ENSG00000102468	0.163065	0.216877	0.0538123	Q2	Q5	Q1	Q4	Q1	Q1
ENSG00000102471	0.0562819	-0.123473	-0.179755	Q1	Q4	Q1	Q2	Q3	Q4
ENSG00000102531	0.115781	0.2981	0.182319	Q3	Q2	Q3	Q3	Q4	Q3
ENSG00000102547	0.463201	0.489149	0.0259479	Q4	Q4	Q1	Q1	Q5	Q1
ENSG00000102572	0.134829	0.213194	0.0783642	Q4	Q1	Q2	Q4	Q2	Q2
ENSG00000102580	0.0762139	0.320867	0.244653	Q3	Q2	Q4	Q2	Q3	Q4
ENSG00000102606	0.0658862	0.167779	0.101893	Q5	Q1	Q5	Q5	Q5	Q2
ENSG00000102699	0.0896726	0.159685	0.0700123	Q2	Q5	Q4	Q1	Q4	Q3
ENSG00000102738	-0.110849	0.429196	0.540044	Q2	Q4	Q5	Q5	Q5	Q5
ENSG00000102743	-0.083308	0.180241	0.263549	Q2	Q5	Q2	Q2	Q2	Q5
ENSG00000102753	0.0802201	0.271395	0.191175	Q5	Q1	Q3	Q4	Q3	Q4
ENSG00000102755	0.154498	0.182939	0.0284415	Q2	Q5	Q2	Q5	Q2	Q1
ENSG00000102760	0.369334	0.414984	0.0456501	Q1	Q5	Q4	Q2	Q1	Q3
ENSG00000102763	0.0475134	0.0691083	0.0215949	Q5	Q5	Q4	Q2	Q5	Q2
ENSG00000102780	0.219168	0.292142	0.0729738	Q3	Q3	Q4	Q2	Q3	Q1
ENSG00000102781	0.124917	0.182219	0.0573015	Q4	Q1	Q4	Q1	Q2	Q2
ENSG00000102804	0.0824129	0.343619	0.261206	Q5	Q2	Q3	Q5	Q5	Q3
ENSG00000102805	0.305679	0.411623	0.105945	Q1	Q5	Q2	Q2	Q3	Q1
ENSG00000102858	-0.0325564	-0.00538243	0.0271739	Q2	Q2	Q5	Q3	Q5	Q3
ENSG00000102871	0.0258832	0.242742	0.216859	Q2	Q4	Q4	Q4	Q3	Q4
ENSG00000102879	0.111038	0.253119	0.142081	Q5	Q3	Q5	Q4	Q3	Q1
ENSG00000102882	0.235427	0.309182	0.0737558	Q5	Q3	Q4	Q5	Q2	Q4
ENSG00000102893	0.0792852	0.099067	0.0197817	Q4	Q2	Q1	Q4	Q4	Q2
ENSG00000102897	0.142564	0.143628	0.00106346	Q3	Q3	Q4		Q4	Q3
ENSG00000102898	-0.0739717	0.088665	0.162637	Q3	Q3	Q1	Q2	Q4	Q5
ENSG00000102900	0.0478546	0.230823	0.182968	Q4	Q1	Q1	Q5	Q4	Q2
ENSG00000102908	0.0625882	0.208813	0.146225	Q3	Q2	Q3	Q3	Q5	Q2
ENSG00000102910	0.0340869	0.194034	0.159947	Q1	Q4	Q5	Q2	Q5	Q2
ENSG00000102921	0.0473224	-0.0364985	-0.083821	Q3	Q2	Q2	Q1	Q5	Q3
ENSG00000102924	0.0846493	0.103854	0.0192049	Q2	Q4	Q2	Q1	Q1	Q1
ENSG00000102931	0.056684	0.0580621	0.00137806	Q3	Q2	Q2	Q2	Q3	Q5
ENSG00000102934	0.0110026	0.0912536	0.0802509	Q2	Q5	Q3	Q1	Q1	Q1
ENSG00000102967	0.0819697	0.0270488	-0.0549209	Q3	Q4	Q1	Q1	Q4	Q2
ENSG00000102974	-0.0473512	0.0680103	0.115361	Q2	Q4	Q2	Q5	Q3	Q4
ENSG00000102978	0.00347325	0.366718	0.363245	Q1	Q3	Q4	Q4	Q4	Q5
ENSG00000102981	0.0716148	0.0406962	-0.0309186	Q2	Q3	Q4	Q4	Q2	Q1
ENSG00000103018	0.117181	0.147725	0.0305432	Q1	Q3	Q2	Q1	Q3	Q4
ENSG00000103024	0.104577	0.0494566	-0.0551203	Q4	Q1	Q4	Q3	Q4	Q5
ENSG00000103034	-0.152598	0.351516	0.504114	Q5	Q3	Q4	Q5	Q3	Q1
ENSG00000103035	0.0135636	0.214925	0.201361	Q3	Q1	Q1	Q5	Q4	Q5
ENSG00000103043	0.0902412	0.219719	0.129478	Q5	Q1	Q5	Q4	Q5	Q2
ENSG00000103047	0.124767	0.114008	-0.0107594	Q2	Q4	Q3		Q4	Q2
ENSG00000103051	0.155158	0.387189	0.232031	Q3	Q1	Q2	Q4	Q3	Q4
ENSG00000103056	0.116198	0.118614	0.00241588	Q4	Q2	Q4	Q2	Q3	Q1
ENSG00000103061	0.144115	0.283152	0.139038	Q1	Q4	Q4	Q1	Q3	Q3
ENSG00000103064	0.0651958	0.183678	0.118482	Q1	Q4	Q1	Q1	Q5	Q4
ENSG00000103066	0.0831435	0.0185454	-0.0645982	Q2	Q3	Q3	Q1	Q2	Q2
ENSG00000103091	0.12689	0.0463722	-0.080518	Q2	Q3	Q4	Q3	Q5	Q3
ENSG00000103111	0.129569	0.123621	-0.0059473	Q3	Q2	Q2	Q2	Q2	Q3
ENSG00000103121	0.0895294	0.180879	0.0913493	Q2	Q4	Q1		Q5	Q2
ENSG00000103148	-0.0287947	0.0478012	0.0765959	Q1	Q4	Q2	Q2	Q4	Q3
ENSG00000103150	0.0935933	0.209794	0.116201	Q4	Q2	Q4	Q2	Q1	Q1
ENSG00000103152	0.125601	0.091717	-0.0338842	Q1	Q3	Q3	Q5	Q3	Q5
ENSG00000103154	0.336401	0.26384	-0.0725616	Q4	Q5	Q4	Q4	Q2	Q1
ENSG00000103160	0.118172	0.119029	0.000857102	Q5	Q2	Q2	Q3	Q2	Q4
ENSG00000103187	0.104509	0.210906	0.106396	Q5	Q3	Q2	Q2	Q3	Q2
ENSG00000103194	0.170437	0.354312	0.183875	Q4	Q1	Q5	Q5	Q3	Q4
ENSG00000103197	0.248883	0.36952	0.120638	Q4	Q1	Q5	Q5	Q4	Q2
ENSG00000103222	0.0951043	0.0472908	-0.0478135					Q3	Q3
ENSG00000103227	0.0381759	0.131201	0.0930254	Q1	Q4	Q3	Q2	Q4	Q1
ENSG00000103245	-0.0228998	0.101674	0.124573	Q3	Q2	Q3	Q2	Q4	Q2
ENSG00000103249	0.112149	0.174237	0.0620877	Q2	Q3	Q5	Q3	Q4	Q3
ENSG00000103253	0.117018	0.132234	0.0152156	Q4	Q4	Q3	Q2	Q2	Q3
ENSG00000103257	0.0100391	0.117514	0.107475	Q4	Q2	Q2	Q1	Q4	Q5
ENSG00000103264	0.0428346	0.129735	0.0869009	Q1	Q3	Q3	Q2	Q5	Q3
ENSG00000103266	0.0155822	0.338704	0.323121	Q5	Q1	Q2	Q5	Q2	Q5
ENSG00000103269	-0.0607538	-0.0526286	0.00812516	Q1	Q4	Q1	Q1	Q1	Q5
ENSG00000103274	0.152147	0.290194	0.138047	Q2	Q3	Q3	Q2	Q4	Q4
ENSG00000103275	0.0548692	0.248951	0.194082	Q3	Q1	Q3	Q5	Q5	Q3
ENSG00000103316	0.150321	0.167724	0.017403					Q4	Q1
ENSG00000103335	0.115675	0.011074	-0.104601	Q2	Q4	Q1	Q1	Q3	Q3
ENSG00000103342	0.241386	0.379899	0.138512	Q5	Q1	Q2	Q4	Q5	Q4
ENSG00000103353	0.132426	0.0540055	-0.0784202	Q3	Q2	Q4	Q2	Q5	Q3
ENSG00000103356	-0.00647666	0.153677	0.160153	Q4	Q5	Q3	Q1	Q5	Q3
ENSG00000103363	0.0209476	0.117661	0.0967133	Q5	Q1	Q1	Q5	Q2	Q5
ENSG00000103365	0.000486665	0.357179	0.356693	Q2	Q3	Q5	Q4	Q4	Q3
ENSG00000103381	0.230469	0.237144	0.00667497	Q4	Q4	Q2	Q1	Q5	Q2
ENSG00000103404	0.210929	0.288435	0.0775064	Q3	Q2	Q4	Q1	Q4	Q2
ENSG00000103415	0.0718459	0.255879	0.184033					Q5	Q3
ENSG00000103423	0.127534	0.108482	-0.0190512					Q4	Q3
ENSG00000103460	0.0304737	0.142996	0.112522	Q1	Q4	Q1	Q1	Q1	Q2
ENSG00000103485	0.443552	0.493002	0.0494495	Q4	Q5	Q1	Q4	Q1	Q4
ENSG00000103490	0.209019	0.330424	0.121405	Q1	Q4	Q5	Q4	Q1	Q1
ENSG00000103496	0.0516799	0.112951	0.0612708	Q4	Q2	Q3	Q5	Q5	Q4
ENSG00000103502	0.0514521	0.186743	0.135291	Q3	Q3	Q2	Q2	Q5	Q5
ENSG00000103507	0.113668	0.249899	0.136231	Q2	Q3	Q4	Q4	Q4	Q4
ENSG00000103512	0.176671	0.227032	0.0503611					Q1	Q2
ENSG00000103528	0.118781	0.192396	0.0736143	Q3	Q4	Q5	Q2	Q3	Q1
ENSG00000103540	0.0237384	0.0922529	0.0685145	Q3	Q3	Q5	Q3	Q4	Q2
ENSG00000103544	0.116959	0.21504	0.0980812	Q5	Q1	Q4	Q3	Q5	Q2
ENSG00000103549	-0.0142827	0.0373859	0.0516687	Q4	Q2	Q5	Q4	Q3	Q4
ENSG00000103591	0.0121157	0.0283552	0.0162395	Q3	Q4	Q3	Q3	Q5	Q4
ENSG00000103642	0.141822	0.21978	0.0779576	Q3	Q4	Q1	Q1	Q3	Q3
ENSG00000103647	0.0598708	0.331902	0.272031	Q5	Q1	Q4	Q2	Q1	Q1
ENSG00000103653	0.232486	0.274349	0.0418631	Q4	Q1	Q3	Q5	Q5	Q5
ENSG00000103657	0.121099	0.11489	-0.00620959	Q4	Q1	Q5	Q4	Q4	Q2
ENSG00000103671	0.0874957	0.0364233	-0.0510724	Q1	Q3	Q2	Q3	Q5	Q3
ENSG00000103707	0.0486853	0.139321	0.0906358	Q2	Q5	Q3	Q1	Q2	Q3
ENSG00000103723	0.0948173	0.187507	0.0926892	Q5	Q1	Q5	Q2	Q3	Q1
ENSG00000103740	0.364851	0.445488	0.0806369	Q4	Q4	Q3	Q1	Q2	Q1
ENSG00000103811	0.336813	0.414942	0.078129	Q3	Q5	Q1	Q3	Q4	Q2
ENSG00000103855	0.0114325	0.0751377	0.0637052	Q2	Q4	Q3	Q2	Q3	Q4
ENSG00000103876	0.157508	0.145581	-0.0119275	Q4	Q5	Q2	Q1	Q4	Q2
ENSG00000103932	0.0123607	0.223451	0.21109	Q2	Q3	Q4	Q3	Q3	Q3
ENSG00000103942	0.102099	0.140441	0.0383421	Q4	Q2	Q4	Q3	Q5	Q1
ENSG00000103966	0.130952	0.209009	0.0780571	Q4	Q2	Q2	Q3	Q3	Q2
ENSG00000103978	-0.00174306	0.145852	0.147596	Q2	Q2	Q1	Q3	Q5	Q4
ENSG00000104064	0.00524803	0.11887	0.113622	Q1	Q4	Q2	Q3	Q5	Q2
ENSG00000104067	0.112434	0.212191	0.0997573					Q3	Q3
ENSG00000104093	0.0909095	0.167988	0.0770782	Q5	Q1	Q5	Q2	Q4	Q2
ENSG00000104112	0.00802144	0.294795	0.286774	Q5	Q3	Q5	Q1	Q2	Q1
ENSG00000104129	0.0873447	0.199177	0.111833	Q2	Q4	Q2	Q2	Q4	Q2
ENSG00000104131	0.0153209	0.315665	0.300345	Q5	Q1	Q2	Q4	Q3	Q5
ENSG00000104133	0.109038	0.11568	0.00664154	Q1	Q5	Q1	Q1	Q5	Q2
ENSG00000104142	-0.0107924	0.166839	0.177631	Q5	Q1	Q5	Q4	Q3	Q3
ENSG00000104177	0.0420814	0.253629	0.211548	Q4	Q2	Q4	Q5	Q1	Q2
ENSG00000104219	0.0562603	0.175517	0.119257	Q2	Q5	Q2		Q2	Q2
ENSG00000104267	0.312799	0.270401	-0.0423982	Q5	Q5	Q4	Q2	Q2	Q5
ENSG00000104312	0.00367999	0.0150225	0.0113426	Q1	Q3	Q2	Q5	Q3	Q4
ENSG00000104320	0.0691613	0.193286	0.124124	Q1	Q4	Q4	Q4	Q5	Q3
ENSG00000104324	0.0388614	0.116816	0.0779548	Q2	Q5	Q2		Q2	Q2
ENSG00000104325	0.169666	0.236398	0.0667317	Q4	Q4	Q1	Q3	Q2	Q2
ENSG00000104327	0.237599	0.167933	-0.0696656	Q5	Q5	Q2	Q1	Q1	Q1
ENSG00000104331	0.321934	0.467646	0.145712	Q3	Q4	Q3	Q3	Q2	Q3
ENSG00000104332	-0.014561	-0.0105457	0.00401523	Q1	Q5	Q2	Q4	Q1	Q2
ENSG00000104356	0.150456	0.0873263	-0.0631299	Q2	Q4	Q2	Q5	Q2	Q2
ENSG00000104365	0.152294	0.114516	-0.0377776	Q2	Q2	Q3	Q5	Q2	Q2
ENSG00000104368	0.172052	0.314929	0.142877	Q1	Q5	Q2	Q4	Q3	Q1
ENSG00000104369	0.130367	0.288313	0.157946	Q4	Q2	Q3	Q3	Q1	Q3
ENSG00000104375	0.191161	0.299852	0.108691	Q2	Q4	Q3	Q4	Q5	Q2
ENSG00000104381	0.147398	0.0799427	-0.0674548	Q5	Q2	Q3	Q1	Q5	Q3
ENSG00000104388	0.0526851	0.103985	0.0513004	Q5	Q1	Q5	Q4	Q3	Q4
ENSG00000104408	-0.0414629	0.0600976	0.101561	Q4	Q1	Q2	Q5	Q5	Q4
ENSG00000104412	0.00411711	0.0850841	0.080967	Q3	Q1	Q4	Q2	Q2	Q4
ENSG00000104419	0.191137	0.198248	0.00711075	Q4	Q5	Q4	Q5	Q5	Q2
ENSG00000104427	0.246438	0.303516	0.0570787	Q5	Q1	Q4	Q1	Q2	Q2
ENSG00000104435	0.161462	0.203875	0.0424126	Q4	Q3	Q1	Q3	Q1	Q1
ENSG00000104442	0.111984	0.257942	0.145959	Q4	Q1	Q5	Q4	Q3	Q5
ENSG00000104450	0.0541593	0.215202	0.161043	Q2	Q3	Q2	Q2	Q5	Q2
ENSG00000104490	0.241684	0.292321	0.0506376	Q4	Q4	Q2	Q5	Q1	Q1
ENSG00000104497	0.114148	0.066133	-0.0480149	Q2	Q3	Q2	Q1	Q3	Q2
ENSG00000104517	0.110606	0.251849	0.141243	Q2	Q3	Q5	Q5	Q5	Q3
ENSG00000104522	0.243777	0.298072	0.0542945					Q2	Q4
ENSG00000104524	0.175394	0.167691	-0.00770323					Q2	Q3
ENSG00000104529	-0.00147354	0.153037	0.154511					Q5	Q4
ENSG00000104635	0.225267	0.391117	0.16585	Q2	Q4	Q4		Q5	Q4
ENSG00000104643	0.104194	0.245314	0.14112	Q3	Q2	Q3	Q3	Q5	Q2
ENSG00000104671	0.0958362	0.0303919	-0.0654443	Q3	Q3	Q1	Q4	Q2	Q5
ENSG00000104679	0.12182	0.219126	0.0973063	Q1	Q5	Q3		Q4	Q4
ENSG00000104687	0.10747	0.121069	0.0135998	Q5	Q1	Q1	Q4	Q4	Q5
ENSG00000104695	0.03395	0.0939987	0.0600487	Q5	Q1	Q3	Q5	Q4	Q5
ENSG00000104722	0.141645	0.205405	0.0637603	Q5	Q5	Q5	Q4	Q1	Q1
ENSG00000104723	0.188124	0.199611	0.0114869	Q4	Q3	Q3	Q3	Q1	Q3
ENSG00000104728	0.11989	0.106845	-0.0130456					Q2	Q2
ENSG00000104738	0.217665	0.319067	0.101403	Q1	Q5	Q3	Q5	Q5	Q4
ENSG00000104756	0.12433	0.18155	0.0572206	Q1	Q5	Q2	Q2	Q5	Q4
ENSG00000104763	0.178009	0.164114	-0.0138945	Q5	Q4	Q1	Q4	Q5	Q2
ENSG00000104765	-0.0581416	0.317623	0.375764	Q3	Q4	Q2	Q4	Q4	Q4
ENSG00000104774	0.190402	0.176384	-0.0140177	Q1	Q5	Q3	Q4	Q1	Q3
ENSG00000104805	0.0491775	0.561714	0.512537	Q5	Q2	Q5	Q3	Q3	Q5
ENSG00000104812	0.150926	0.145189	-0.00573634	Q4	Q2	Q1	Q3	Q5	Q4
ENSG00000104823	0.146493	0.188393	0.0418996					Q5	Q5
ENSG00000104824	0.111178	0.354994	0.243815					Q5	Q4
ENSG00000104825	0.0203686	0.079468	0.0590995					Q4	Q4
ENSG00000104833	0.0860992	0.135064	0.0489647	Q5	Q2	Q1	Q4	Q1	Q2
ENSG00000104835	0.0863423	0.152128	0.0657853					Q3	Q5
ENSG00000104852	0.110529	0.221302	0.110773	Q5	Q1	Q4	Q5	Q4	Q5
ENSG00000104853	0.169046	0.547588	0.378542	Q4	Q2	Q5	Q1	Q4	Q4
ENSG00000104863	0.152624	0.0604689	-0.092155	Q2	Q2	Q3	Q3	Q2	Q3
ENSG00000104866	0.144418	0.218074	0.0736556	Q3	Q2	Q3	Q4	Q5	Q3
ENSG00000104872	-0.00558621	0.188189	0.193776	Q1	Q3	Q1	Q4	Q5	Q4
ENSG00000104880	0.0145626	0.0937782	0.0792157	Q4	Q1	Q3	Q2	Q5	Q1
ENSG00000104884	0.104346	0.0987269	-0.00561915	Q2	Q3	Q1	Q4	Q2	Q4
ENSG00000104888	0.01942	0.0446458	0.0252259	Q5	Q2	Q5	Q1	Q4	Q1
ENSG00000104897	0.0381616	0.175692	0.137531	Q3	Q4	Q1	Q5	Q5	Q5
ENSG00000104907	0.00602611	0.0516482	0.0456221	Q3	Q5	Q2	Q4	Q5	Q5
ENSG00000104915	0.00528572	0.175535	0.17025	Q1	Q3	Q2	Q4	Q5	Q5
ENSG00000104946	0.0599005	0.0528903	-0.00701019	Q4	Q1	Q1	Q3	Q5	Q3
ENSG00000104964	-0.174143	0.525248	0.699391	Q1	Q4	Q5	Q4	Q3	Q5
ENSG00000104967	0.0243249	-0.0416116	-0.0659364	Q4	Q1	Q5	Q2	Q1	Q1
ENSG00000104969	-0.016997	0.179601	0.196598	Q4	Q1	Q1	Q4	Q5	Q5
ENSG00000104979	0.0245833	0.209222	0.184639	Q1	Q5	Q2	Q1	Q5	Q5
ENSG00000104980	0.0851587	0.223841	0.138683	Q5	Q2	Q4	Q3	Q5	Q4
ENSG00000105063	0.086176	0.072887	-0.013289	Q2	Q1	Q1	Q3	Q5	Q4
ENSG00000105088	0.0491803	0.104545	0.0553649	Q4	Q3	Q5	Q4	Q2	Q2
ENSG00000105127	0.374494	0.499221	0.124728	Q2	Q4	Q4	Q4	Q3	Q4
ENSG00000105135	0.16802	0.184861	0.0168409	Q4	Q1	Q1	Q3	Q3	Q3
ENSG00000105176	0.0916124	0.15353	0.0619178	Q3	Q2	Q3	Q3	Q3	Q4
ENSG00000105185	-0.0890664	0.295541	0.384607	Q4	Q1	Q2	Q4	Q2	Q5
ENSG00000105186	0.162963	0.103135	-0.0598279	Q2	Q3	Q2	Q3	Q3	Q3
ENSG00000105193	-0.0117099	0.288577	0.300286	Q4	Q1	Q4	Q5	Q4	Q5
ENSG00000105197	0.0658005	0.163852	0.0980519	Q5	Q1	Q4	Q4	Q4	Q3
ENSG00000105202	0.149072	0.168009	0.0189373					Q2	Q5
ENSG00000105204	0.0919804	0.210526	0.118545					Q2	Q4
ENSG00000105220	-0.0604672	0.301202	0.36167	Q5	Q1	Q2	Q4	Q5	Q4
ENSG00000105221	0.0134997	0.0304726	0.0169729	Q1	Q3	Q1	Q5	Q5	Q3
ENSG00000105223	0.0142847	0.451447	0.437162	Q4	Q4	Q2	Q1	Q5	Q4
ENSG00000105227	0.232074	0.297705	0.0656309	Q1	Q5	Q1	Q1	Q1	Q1
ENSG00000105245	0.101492	0.363629	0.262136	Q5	Q2	Q5	Q3	Q2	Q3
ENSG00000105251	0.324081	0.278587	-0.0454939	Q3	Q4	Q2	Q1	Q1	Q1
ENSG00000105254	0.0603352	0.159963	0.0996277	Q5	Q1	Q4	Q1	Q5	Q4
ENSG00000105255	0.217163	0.273568	0.0564048	Q4	Q1	Q2	Q4	Q2	Q2
ENSG00000105258	0.0560402	0.219362	0.163322	Q1	Q4	Q1	Q4	Q4	Q5
ENSG00000105270	0.0781862	0.24594	0.167754	Q3	Q2	Q5	Q2	Q1	Q1
ENSG00000105290	0.0912229	0.241623	0.1504	Q3	Q3	Q3	Q5	Q4	Q2
ENSG00000105321	0.127744	0.250189	0.122446	Q3	Q2	Q4	Q3	Q5	Q5
ENSG00000105323	0.0743819	0.324567	0.250185	Q4	Q2	Q3	Q4	Q5	Q5
ENSG00000105341	-0.114696	0.478036	0.592732	Q3	Q5	Q5		Q3	Q4
ENSG00000105355	0.208163	0.217633	0.00947027	Q5	Q5	Q5	Q3	Q2	Q5
ENSG00000105357	0.272068	0.24517	-0.0268978	Q5	Q2	Q4	Q3	Q1	Q1
ENSG00000105364	-0.0350945	0.191767	0.226862	Q2	Q4	Q4	Q5	Q4	Q4
ENSG00000105372	-0.124295	0.345343	0.469639	Q4	Q1	Q4	Q5	Q5	Q5
ENSG00000105376	0.0647963	0.190591	0.125795	Q5	Q3	Q5	Q1	Q2	Q5
ENSG00000105379	0.0204009	0.13814	0.117739	Q5	Q2	Q4	Q4	Q4	Q3
ENSG00000105393	0.0319349	0.367453	0.335518	Q4	Q1	Q4	Q2	Q3	Q5
ENSG00000105397	-0.0316499	0.13256	0.16421	Q3	Q4	Q4	Q5	Q4	Q4
ENSG00000105401	0.0161521	0.256023	0.23987	Q5	Q1	Q4	Q5	Q5	Q5
ENSG00000105402	0.168154	0.184185	0.0160305	Q5	Q2	Q5	Q4	Q5	Q4
ENSG00000105404	0.0886254	0.221146	0.132521	Q1	Q3	Q3	Q5	Q3	Q5
ENSG00000105409	0.209627	0.305533	0.0959056	Q5	Q1	Q5	Q2	Q2	Q2
ENSG00000105426	0.101888	0.0682354	-0.0336528	Q4	Q1	Q5	Q5	Q3	Q3
ENSG00000105429	0.015106	0.0372427	0.0221367	Q3	Q2	Q1	Q4	Q3	Q2
ENSG00000105443	0.0505836	0.0887127	0.0381291	Q4	Q1	Q3	Q4	Q3	Q3
ENSG00000105447	0.0139142	0.111696	0.0977816	Q1	Q3	Q1	Q5	Q3	Q4
ENSG00000105499	0.220901	0.255597	0.0346955	Q2	Q5	Q1	Q1	Q3	Q1
ENSG00000105514	0.205525	0.298156	0.0926308	Q3	Q4	Q3	Q2	Q3	Q3
ENSG00000105518	-0.054444	0.108976	0.16342	Q2	Q3	Q1	Q2	Q2	Q5
ENSG00000105519	0.209274	0.275032	0.0657578	Q4	Q5	Q4	Q1	Q5	Q1
ENSG00000105520	-0.0140808	0.0958776	0.109958	Q1	Q5	Q1	Q1	Q1	Q3
ENSG00000105538	0.0503606	0.108358	0.0579974	Q2	Q3	Q3	Q2	Q3	Q1
ENSG00000105552	0.136737	0.283364	0.146627	Q2	Q4	Q2	Q2	Q5	Q4
ENSG00000105559	0.123918	0.13588	0.0119622	Q2	Q5	Q5	Q1	Q2	Q2
ENSG00000105568	0.0620312	0.211167	0.149135	Q5	Q1	Q5	Q5	Q4	Q3
ENSG00000105576	0.0449209	0.224761	0.17984	Q3	Q2	Q5	Q5	Q5	Q4
ENSG00000105605	0.0132686	-0.155035	-0.168303	Q1	Q3	Q1	Q1	Q1	Q1
ENSG00000105607	0.210011	0.326858	0.116846	Q2	Q5	Q1	Q1	Q3	Q3
ENSG00000105612	0.199789	0.248175	0.0483857	Q2	Q4	Q2	Q1	Q2	Q4
ENSG00000105613	0.0207764	0.333712	0.312936	Q4	Q2	Q5	Q4	Q5	Q2
ENSG00000105617	0.0454859	0.160576	0.11509					Q3	Q4
ENSG00000105618	0.0669971	0.0542471	-0.01275					Q5	Q5
ENSG00000105640	-0.0687483	0.242244	0.310992	Q4	Q2	Q4	Q5	Q3	Q5
ENSG00000105647	-0.0501735	0.116174	0.166348	Q2	Q2	Q4	Q5	Q5	Q4
ENSG00000105649	-0.0326412	0.112389	0.14503	Q5	Q3	Q5	Q5	Q2	Q3
ENSG00000105650	0.0191259	-0.0159589	-0.0350848	Q2	Q5	Q3	Q1	Q5	Q1
ENSG00000105655	0.290151	0.344163	0.0540117	Q4	Q3	Q2	Q2	Q2	Q5
ENSG00000105662	0.175525	0.262822	0.0872973	Q3	Q4	Q2	Q1	Q3	Q2
ENSG00000105669	-0.0195848	0.173452	0.193037	Q4	Q2	Q1	Q2	Q4	Q5
ENSG00000105676	0.0249821	0.473783	0.448801	Q4	Q3	Q5	Q4	Q3	Q4
ENSG00000105695	0.0478944	0.15646	0.108565	Q5	Q5	Q5	Q2	Q1	Q1
ENSG00000105696	-0.0865847	0.033143	0.119728	Q2	Q4	Q3	Q2	Q1	Q3
ENSG00000105698	0.0727205	0.143879	0.0711586	Q1	Q4	Q4	Q3	Q3	Q4
ENSG00000105700	-0.0887114	0.0984629	0.187174	Q1	Q3	Q1	Q2	Q3	Q5
ENSG00000105701	-0.182495	0.503204	0.685699	Q5	Q2	Q4	Q4	Q2	Q5
ENSG00000105705	-0.02216	0.0215877	0.0437477	Q1	Q3	Q3	Q3	Q3	Q3
ENSG00000105711	0.183875	0.143275	-0.0406004	Q4	Q3	Q1	Q1	Q1	Q1
ENSG00000105723	0.101765	0.251097	0.149332	Q5	Q1	Q5	Q5	Q4	Q5
ENSG00000105726	0.0465646	0.218222	0.171658	Q4	Q1	Q5	Q1	Q3	Q3
ENSG00000105737	0.110189	-0.00727913	-0.117468	Q1	Q4	Q3	Q2	Q1	Q1
ENSG00000105738	-0.00521058	0.0293169	0.0345274	Q2	Q3	Q3	Q4	Q5	Q2
ENSG00000105755	-0.0947073	0.145294	0.240001	Q4	Q3	Q2	Q2	Q2	Q4
ENSG00000105767	-0.0280132	0.186533	0.214546	Q5	Q3	Q5	Q2	Q1	Q4
ENSG00000105771	-0.183885	0.19985	0.383735	Q2	Q3	Q5	Q1	Q3	Q3
ENSG00000105778	0.0846465	0.220277	0.135631	Q5	Q2	Q5	Q1	Q4	Q2
ENSG00000105784	-0.0812207	0.13834	0.21956	Q2	Q4	Q2	Q1	Q1	Q2
ENSG00000105793	0.0473776	0.271135	0.223757	Q1	Q5	Q2	Q2	Q5	Q2
ENSG00000105819	0.0373556	0.316124	0.278768	Q5	Q2	Q4	Q3	Q4	Q4
ENSG00000105821	0.0239236	0.16778	0.143857	Q3	Q2	Q2	Q2	Q5	Q3
ENSG00000105829	-0.0190798	-0.0592975	-0.0402178	Q1	Q5	Q2	Q4	Q3	Q3
ENSG00000105835	0.20067	0.251318	0.0506475	Q5	Q4	Q1	Q2	Q4	Q3
ENSG00000105852	-0.180401	0.169377	0.349778	Q1	Q5	Q5	Q1	Q1	Q1
ENSG00000105854	0.152639	0.125654	-0.0269843	Q4	Q4	Q1	Q5	Q5	Q1
ENSG00000105855	0.27621	0.357195	0.0809856	Q5	Q3	Q4	Q4	Q2	Q1
ENSG00000105875	0.185566	0.19705	0.0114838	Q3	Q1	Q2	Q2	Q2	Q2
ENSG00000105887	0.0588538	0.212765	0.153911	Q5	Q2	Q2	Q3	Q2	Q5
ENSG00000105894	0.0892615	0.206004	0.116743	Q2	Q5	Q1	Q5	Q1	Q1
ENSG00000105926	0.199044	0.16457	-0.034474	Q5	Q2	Q4	Q4	Q1	Q2
ENSG00000105928	0.159971	0.19418	0.034209	Q4	Q2	Q1	Q3	Q2	Q1
ENSG00000105939	0.220954	0.164676	-0.0562785	Q4	Q4	Q2	Q5	Q3	Q3
ENSG00000105948	0.0874487	0.10726	0.0198115	Q1	Q5	Q4	Q1	Q5	Q2
ENSG00000105953	0.0776088	0.172979	0.0953706	Q5	Q1	Q5	Q2	Q4	Q4
ENSG00000105963	0.113775	0.185964	0.0721883	Q5	Q1	Q2	Q3	Q5	Q2
ENSG00000105967	0.14417	0.0492897	-0.0948799	Q1	Q3	Q2	Q1	Q1	Q1
ENSG00000105968	0.16386	0.183614	0.0197542	Q4	Q4	Q5	Q2	Q5	Q5
ENSG00000105971	0.00363686	-0.163449	-0.167086	Q1	Q5	Q2	Q3	Q1	Q2
ENSG00000105974	0.128203	0.102619	-0.0255843	Q4	Q5	Q5	Q5	Q2	Q3
ENSG00000105976	0.108679	-0.00321478	-0.111893	Q1	Q5	Q2	Q5	Q5	Q3
ENSG00000105993	0.0441575	0.0927588	0.0486013	Q4	Q3	Q5	Q3	Q4	Q2
ENSG00000106028	0.122153	0.121676	-0.000477157					Q5	Q4
ENSG00000106049	0.172777	0.258367	0.0855893	Q4	Q2	Q3	Q3	Q4	Q5
ENSG00000106052	-0.00264809	0.438717	0.441365	Q5	Q1	Q5	Q4	Q4	Q3
ENSG00000106066	0.38214	0.380143	-0.00199635	Q2	Q5	Q2	Q3	Q3	Q3
ENSG00000106069	0.101982	0.13581	0.0338282	Q3	Q3	Q2	Q2	Q5	Q2
ENSG00000106070	-0.00711766	-0.0367143	-0.0295967	Q2	Q3	Q3	Q4	Q3	Q3
ENSG00000106077	-0.0491264	0.213698	0.262824	Q4	Q4	Q3	Q1	Q3	Q3
ENSG00000106078	0.234114	0.370131	0.136017	Q3	Q3	Q3	Q5	Q1	Q1
ENSG00000106089	0.24444	0.211703	-0.032737	Q5	Q3	Q4	Q5	Q2	Q2
ENSG00000106105	0.0837025	0.309636	0.225933	Q5	Q1	Q3	Q3	Q5	Q5
ENSG00000106123	-0.0261026	0.13145	0.157552	Q3	Q1	Q4	Q4	Q1	Q1
ENSG00000106153	0.274958	0.552635	0.277677	Q3	Q5	Q5	Q2	Q4	Q5
ENSG00000106211	0.216759	0.386926	0.170167	Q5	Q5	Q5	Q5	Q3	Q5
ENSG00000106236	0.326405	0.343392	0.0169869	Q3	Q5	Q2	Q1	Q1	Q3
ENSG00000106244	0.0127405	0.276379	0.263639	Q5	Q1	Q3	Q1	Q4	Q5
ENSG00000106245	0.0763895	0.154521	0.0781316	Q2	Q3	Q3	Q4	Q5	Q5
ENSG00000106246	-0.0511273	0.190561	0.241688	Q1	Q5	Q5	Q5	Q5	Q3
ENSG00000106263	-0.0539865	0.0488917	0.102878	Q4	Q1	Q1	Q5	Q4	Q4
ENSG00000106266	0.106889	0.171552	0.0646635	Q2	Q3	Q3	Q2	Q5	Q3
ENSG00000106268	0.0651974	0.376974	0.311776	Q2	Q4	Q1	Q1	Q3	Q4
ENSG00000106278	0.0127203	0.130078	0.117357	Q5	Q1	Q1	Q3	Q1	Q1
ENSG00000106290	-0.133221	0.110506	0.243727	Q1	Q4	Q3	Q4	Q3	Q4
ENSG00000106299	0.0621322	0.115949	0.0538173	Q4	Q4	Q1	Q5	Q3	Q4
ENSG00000106305	0.0653252	0.241985	0.17666	Q4	Q1	Q4	Q4	Q4	Q5
ENSG00000106333	0.171435	0.180438	0.00900377	Q1	Q5	Q1	Q1	Q2	Q4
ENSG00000106344	0.0426698	0.0691819	0.0265121	Q1	Q4	Q4	Q5	Q5	Q2
ENSG00000106348	0.240841	0.153202	-0.0876397	Q1	Q3	Q2	Q4	Q3	Q4
ENSG00000106351	0.237399	0.204691	-0.0327087	Q3	Q2	Q3	Q1	Q4	Q3
ENSG00000106367	0.0673734	-0.0216618	-0.0890351	Q4	Q1	Q3	Q2	Q2	Q5
ENSG00000106397	0.0465564	0.019852	-0.0267044	Q2	Q4	Q4	Q2	Q4	Q3
ENSG00000106399	0.11614	0.103184	-0.0129564	Q3	Q3	Q2	Q4	Q5	Q4
ENSG00000106415	0.139692	0.222858	0.0831667	Q2	Q2	Q2	Q2	Q3	Q2
ENSG00000106443	-0.0417515	0.0467122	0.0884637	Q2	Q4	Q4	Q1	Q3	Q3
ENSG00000106460	0.00401205	0.0644076	0.0603955	Q3	Q5	Q1	Q1	Q3	Q1
ENSG00000106477	0.0428717	0.167919	0.125048	Q3	Q1	Q1	Q1	Q3	Q1
ENSG00000106484	0.0238823	0.316128	0.292246	Q1	Q4	Q5	Q2	Q3	Q2
ENSG00000106524	0.28089	0.392622	0.111732	Q5	Q2	Q2	Q2	Q4	Q4
ENSG00000106526	0.0544552	0.161856	0.107401	Q4	Q2	Q5	Q1	Q3	Q1
ENSG00000106537	0.017773	0.202732	0.184959	Q1	Q4	Q4		Q2	Q5
ENSG00000106538	0.109298	0.120339	0.0110404	Q1	Q5	Q1	Q1	Q1	Q5
ENSG00000106554	-0.00596068	-0.00742246	-0.00146178	Q5	Q1	Q5	Q3	Q4	Q5
ENSG00000106588	0.0770358	0.238669	0.161633	Q3	Q1	Q3	Q5	Q3	Q4
ENSG00000106591	0.108417	0.14731	0.0388925	Q3	Q5	Q1	Q5	Q3	Q4
ENSG00000106603	0.0571122	0.132635	0.0755227	Q3	Q3	Q4	Q1	Q5	Q2
ENSG00000106605	0.0440788	0.259902	0.215824	Q5	Q1	Q2	Q3	Q5	Q5
ENSG00000106608	0.0251426	0.020962	-0.00418067	Q2	Q3	Q1	Q1	Q5	Q3
ENSG00000106615	0.0264461	0.310405	0.283959	Q4	Q1	Q4	Q4	Q4	Q5
ENSG00000106617	-0.00868519	0.265229	0.273914	Q4	Q1	Q3	Q3	Q4	Q2
ENSG00000106624	0.0945721	0.0282458	-0.0663263	Q2	Q5	Q4	Q1	Q1	Q1
ENSG00000106636	0.127166	0.155518	0.0283519	Q5	Q1	Q4	Q4	Q5	Q5
ENSG00000106638	-0.0318559	0.0573648	0.0892207	Q3	Q2	Q4	Q2	Q3	Q4
ENSG00000106665	0.309454	0.31338	0.00392535	Q5	Q1	Q1	Q2	Q2	Q2
ENSG00000106682	0.0188161	0.216774	0.197958	Q4	Q2	Q3	Q3	Q4	Q5
ENSG00000106683	0.150476	0.178796	0.0283207	Q4	Q2	Q2	Q5	Q2	Q2
ENSG00000106688	0.0951738	0.0123566	-0.0828172	Q3	Q5	Q1	Q4	Q1	Q2
ENSG00000106701	0.183312	0.363138	0.179826	Q5	Q1	Q4	Q1	Q3	Q2
ENSG00000106714	0.289355	0.229507	-0.0598477	Q1	Q5	Q5	Q4	Q1	Q1
ENSG00000106723	0.0728228	0.122668	0.0498453	Q2	Q4	Q2	Q3	Q2	Q4
ENSG00000106733	0.17285	0.253529	0.0806799	Q1	Q5	Q1		Q3	Q1
ENSG00000106771	0.361349	0.395727	0.0343777	Q4	Q3	Q3	Q1	Q5	Q1
ENSG00000106772	0.138446	0.174338	0.0358917	Q5	Q1	Q2	Q2	Q3	Q1
ENSG00000106780	0.15052	0.313222	0.162702	Q4	Q2	Q3		Q2	Q3
ENSG00000106789	0.119946	0.146925	0.0269786	Q4	Q2	Q3	Q5	Q3	Q2
ENSG00000106803	0.0241031	0.164214	0.140111	Q3	Q3	Q1	Q4	Q3	Q5
ENSG00000106804	-0.0415083	0.243257	0.284766	Q4	Q5	Q5	Q2	Q1	Q2
ENSG00000106809	0.0847204	0.0836768	-0.00104359	Q2	Q5	Q5	Q1	Q1	Q1
ENSG00000106829	0.108022	0.00615578	-0.101867	Q1	Q5	Q1	Q4	Q4	Q2
ENSG00000106853	0.250745	0.283795	0.0330497	Q4	Q5	Q1		Q2	Q1
ENSG00000106976	-0.120842	0.2459	0.366742	Q5	Q1	Q5	Q5	Q5	Q2
ENSG00000106991	0.400464	0.387759	-0.0127052	Q1	Q5	Q1	Q3	Q2	Q1
ENSG00000106992	0.20234	0.343801	0.141461	Q5	Q2	Q5	Q1	Q1	Q3
ENSG00000106993	0.119484	0.124203	0.00471917	Q3	Q1	Q1	Q2	Q4	Q3
ENSG00000107020	0.0329745	0.0893047	0.0563302	Q2	Q5	Q2	Q2	Q3	Q4
ENSG00000107021	0.0352356	0.24006	0.204824	Q4	Q2	Q2	Q1	Q4	Q5
ENSG00000107104	0.246639	0.227462	-0.0191771	Q2	Q3	Q4	Q2	Q4	Q2
ENSG00000107105	0.192376	0.291317	0.0989415	Q3	Q2	Q5	Q5	Q1	Q3
ENSG00000107130	0.0537227	0.200422	0.146699	Q5	Q2	Q3	Q3	Q1	Q3
ENSG00000107140	0.119343	-0.187806	-0.307149	Q1	Q3	Q1	Q3	Q4	Q3
ENSG00000107147	0.0717075	0.0917623	0.0200548	Q2	Q2	Q4		Q1	Q1
ENSG00000107164	0.108476	0.291351	0.182875	Q4	Q3	Q5	Q3	Q3	Q5
ENSG00000107186	0.231923	0.15257	-0.0793535	Q4	Q1	Q5	Q5	Q2	Q2
ENSG00000107201	0.171765	0.126983	-0.0447823	Q2	Q4	Q2	Q5	Q2	Q2
ENSG00000107223	-0.113569	0.513491	0.62706	Q4	Q3	Q5	Q3	Q2	Q5
ENSG00000107242	0.0857357	0.0770636	-0.00867218	Q3	Q3	Q2	Q2	Q3	Q2
ENSG00000107262	0.269132	0.322881	0.0537487	Q2	Q3	Q3	Q5	Q2	Q2
ENSG00000107263	-0.197408	0.27937	0.476778	Q3	Q2	Q3	Q4	Q3	Q3
ENSG00000107281	-0.0269501	0.258241	0.285191	Q2	Q4	Q5	Q3	Q3	Q5
ENSG00000107282	0.0314301	0.121472	0.0900424	Q5	Q1	Q3	Q4	Q2	Q1
ENSG00000107295	0.0086444	0.0996715	0.0910271	Q5	Q2	Q4	Q5	Q1	Q3
ENSG00000107317	0.0119937	0.199631	0.187637	Q5	Q5	Q1	Q3	Q1	Q1
ENSG00000107331	0.115671	0.287516	0.171845	Q4	Q3	Q4	Q2	Q5	Q1
ENSG00000107338	0.14788	0.101178	-0.0467023	Q1	Q4	Q3	Q4	Q2	Q5
ENSG00000107341	0.181845	0.33911	0.157265	Q2	Q1	Q3	Q3	Q4	Q5
ENSG00000107362	0.146724	0.233737	0.0870139	Q4	Q3	Q4		Q4	Q5
ENSG00000107371	-0.094234	0.193688	0.287922	Q2	Q3	Q2	Q4	Q5	Q5
ENSG00000107372	0.146759	0.450757	0.303999	Q2	Q5	Q5	Q2	Q4	Q4
ENSG00000107404	-0.0924143	0.17269	0.265104	Q3	Q2	Q2	Q5	Q2	Q5
ENSG00000107438	0.310796	0.26088	-0.0499157	Q1	Q5	Q4	Q3	Q3	Q5
ENSG00000107518	0.0117237	0.192012	0.180289	Q2	Q3	Q4	Q1	Q1	Q1
ENSG00000107521	0.0970642	0.0272683	-0.0697959	Q1	Q5	Q3	Q1	Q3	Q3
ENSG00000107537	0.192909	0.308289	0.11538	Q2	Q4	Q3	Q2	Q4	Q2
ENSG00000107560	0.0968673	0.0340927	-0.0627746	Q1	Q2	Q3	Q3	Q2	Q3
ENSG00000107566	0.0122621	0.154554	0.142292	Q3	Q3	Q1	Q2	Q3	Q3
ENSG00000107581	0.0255013	0.151948	0.126447	Q5	Q1	Q2	Q4	Q3	Q4
ENSG00000107625	0.0522422	-0.023153	-0.0753952	Q1	Q3	Q5	Q5	Q4	Q5
ENSG00000107643	0.142194	0.166732	0.0245382	Q3	Q2	Q3	Q5	Q3	Q2
ENSG00000107651	0.0957736	0.0470095	-0.048764	Q5	Q2	Q2	Q3	Q4	Q3
ENSG00000107669	0.0713648	0.1421	0.0707355	Q3	Q2	Q4	Q3	Q3	Q3
ENSG00000107679	0.140533	0.248351	0.107818	Q4	Q1	Q5	Q2	Q3	Q1
ENSG00000107719	0.193905	0.194088	0.000182903	Q1	Q4	Q4	Q1	Q2	Q3
ENSG00000107731	0.20542	0.224025	0.0186053	Q2	Q4	Q4	Q1	Q1	Q3
ENSG00000107738	0.43691	0.423304	-0.013606	Q2	Q5	Q2	Q1	Q2	Q1
ENSG00000107742	0.105395	0.297057	0.191661	Q3	Q4	Q2	Q1	Q1	Q2
ENSG00000107745	0.0786479	0.128088	0.0494398	Q4	Q1	Q4	Q1	Q4	Q5
ENSG00000107758	0.0987805	0.178276	0.0794959	Q5	Q1	Q4	Q4	Q4	Q4
ENSG00000107771	0.0535498	-0.0232902	-0.07684	Q2	Q4	Q2	Q1	Q3	Q2
ENSG00000107779	0.222946	0.243363	0.0204166	Q2	Q5	Q2	Q5	Q3	Q2
ENSG00000107789	-0.149566	0.131328	0.280894	Q2	Q2	Q2	Q2	Q3	Q5
ENSG00000107796	-0.0273945	-0.023374	0.00402041	Q3	Q4	Q4	Q5	Q2	Q2
ENSG00000107798	0.115675	0.123528	0.00785339	Q3	Q5	Q5		Q3	Q3
ENSG00000107816	0.194078	0.109564	-0.084514	Q2	Q4	Q1	Q5	Q3	Q4
ENSG00000107819	0.296081	0.374399	0.0783184	Q5	Q3	Q2	Q3	Q3	Q3
ENSG00000107862	0.16336	0.546333	0.382973	Q3	Q2	Q5	Q4	Q2	Q4
ENSG00000107863	0.195019	0.111917	-0.0831024	Q5	Q1	Q5	Q5	Q5	Q2
ENSG00000107864	0.121281	0.141499	0.0202179	Q4	Q1	Q3	Q1	Q5	Q2
ENSG00000107872	0.0353713	0.0892222	0.0538509	Q1	Q4	Q5	Q3	Q5	Q4
ENSG00000107874	0.027757	0.305947	0.27819	Q2	Q4	Q2	Q3	Q5	Q5
ENSG00000107897	-0.0392222	0.153293	0.192515	Q4	Q1	Q2	Q2	Q5	Q4
ENSG00000107902	0.240822	0.313811	0.0729894	Q4	Q4	Q1	Q1	Q3	Q1
ENSG00000107929	0.154023	0.329443	0.17542	Q2	Q3	Q5	Q3	Q3	Q2
ENSG00000107937	0.0437819	0.0923678	0.0485859	Q1	Q3	Q2	Q5	Q4	Q4
ENSG00000107949	-0.0544028	0.0274329	0.0818357	Q2	Q3	Q1	Q3	Q3	Q4
ENSG00000107951	0.223999	0.313687	0.0896871	Q3	Q3	Q3	Q4	Q2	Q3
ENSG00000107954	0.0292726	0.208712	0.179439	Q2	Q4	Q4	Q1	Q1	Q1
ENSG00000107957	0.0637776	0.124241	0.0604632	Q4	Q1	Q5	Q3	Q2	Q2
ENSG00000107959	0.00892428	0.11001	0.101086	Q5	Q5	Q1	Q2	Q3	Q3
ENSG00000108010	0.166545	0.276787	0.110242	Q5	Q2	Q1	Q4	Q3	Q4
ENSG00000108018	0.0630101	0.0748816	0.0118715	Q2	Q3	Q3	Q1	Q1	Q1
ENSG00000108039	0.0933533	0.0927169	-0.000636416	Q5	Q1	Q1	Q2	Q4	Q3
ENSG00000108055	0.143516	0.179414	0.0358977	Q5	Q4	Q4	Q5	Q4	Q5
ENSG00000108061	0.115476	0.168165	0.0526883	Q3	Q1	Q3	Q4	Q5	Q4
ENSG00000108064	0.206981	0.171318	-0.0356627	Q5	Q2	Q3	Q4	Q3	Q4
ENSG00000108091	0.225669	0.366941	0.141271	Q5	Q1	Q4	Q4	Q4	Q3
ENSG00000108094	0.0372226	0.131073	0.0938505	Q5	Q1	Q4	Q5	Q4	Q4
ENSG00000108100	0.0564681	0.0920351	0.035567	Q2	Q3	Q2	Q4	Q2	Q4
ENSG00000108107	-0.0489666	0.166366	0.215333	Q4	Q3	Q1	Q5	Q3	Q4
ENSG00000108175	0.132381	0.159946	0.0275649	Q2	Q2	Q2	Q2	Q5	Q3
ENSG00000108176	0.159676	0.419515	0.259839	Q3	Q4	Q4	Q2	Q1	Q5
ENSG00000108179	0.0981411	0.163202	0.0650609	Q5	Q2	Q2	Q2	Q2	Q5
ENSG00000108187	0.196408	0.232552	0.0361436	Q3	Q5	Q1	Q1	Q5	Q1
ENSG00000108219	0.131417	0.200718	0.0693019	Q1	Q3	Q1	Q1	Q2	Q2
ENSG00000108231	0.0117466	0.302013	0.290266	Q5	Q2	Q2	Q1	Q1	Q1
ENSG00000108239	-0.000619518	-0.0493423	-0.0487228	Q1	Q5	Q1		Q2	Q3
ENSG00000108256	0.170099	0.453791	0.283693	Q3	Q3	Q4	Q3	Q4	Q3
ENSG00000108262	0.165819	0.132047	-0.0337714	Q5	Q1	Q5	Q5	Q5	Q4
ENSG00000108298	-0.0206099	0.0743247	0.0949346	Q2	Q2	Q4	Q5	Q3	Q5
ENSG00000108306	-0.0814749	0.101458	0.182933	Q4	Q2	Q4	Q3	Q2	Q2
ENSG00000108309	-0.122078	0.166662	0.28874	Q4	Q1	Q3	Q4	Q2	Q1
ENSG00000108312	-0.0791019	0.466858	0.54596	Q3	Q2	Q5	Q5	Q5	Q4
ENSG00000108344	0.0645436	0.0601903	-0.00435325	Q5	Q1	Q2	Q5	Q5	Q5
ENSG00000108349	-0.0828493	0.171844	0.254693	Q2	Q3	Q2	Q5	Q5	Q4
ENSG00000108352	0.0682975	0.0906263	0.0223289	Q1	Q5	Q2		Q3	Q3
ENSG00000108381	0.167546	0.184491	0.0169449	Q3	Q5	Q5	Q1	Q1	Q1
ENSG00000108387	0.0915083	0.287743	0.196235	Q5	Q3	Q5	Q3	Q1	Q1
ENSG00000108424	0.0331576	0.205908	0.17275	Q5	Q1	Q2	Q5	Q5	Q4
ENSG00000108433	0.0150129	0.121546	0.106533	Q2	Q2	Q2	Q4	Q5	Q2
ENSG00000108439	0.235603	0.267353	0.0317504	Q4	Q5	Q1	Q2	Q3	Q4
ENSG00000108443	0.0538891	0.0756024	0.0217133	Q3	Q2	Q1	Q5	Q3	Q3
ENSG00000108465	0.0926792	0.315008	0.222329	Q4	Q1	Q3	Q4	Q5	Q4
ENSG00000108468	0.046391	0.310893	0.264502	Q3	Q2	Q1	Q4	Q3	Q5
ENSG00000108479	0.0670289	0.279768	0.212739	Q4	Q2	Q3	Q2	Q2	Q3
ENSG00000108515	0.155366	0.196799	0.0414326	Q1	Q4	Q1	Q4	Q5	Q2
ENSG00000108518	0.168755	0.220169	0.0514139	Q5	Q1	Q3	Q4	Q4	Q5
ENSG00000108528	0.145372	0.20996	0.0645873	Q5	Q2	Q3	Q3	Q3	Q5
ENSG00000108551	0.127059	0.142875	0.0158154	Q1	Q4	Q2	Q2	Q1	Q1
ENSG00000108557	0.108543	0.0949461	-0.0135966	Q1	Q4	Q2	Q2	Q3	Q2
ENSG00000108559	0.0516478	0.157647	0.105999	Q3	Q2	Q5	Q3	Q4	Q4
ENSG00000108561	0.0330595	0.133394	0.100335	Q4	Q4	Q2	Q5	Q3	Q5
ENSG00000108578	0.0570215	0.18759	0.130568	Q4	Q1	Q2	Q3	Q2	Q4
ENSG00000108582	0.103078	0.406316	0.303238	Q3	Q2	Q5	Q1	Q4	Q2
ENSG00000108587	0.048671	0.169312	0.120641	Q1	Q3	Q2	Q4	Q4	Q2
ENSG00000108588	-0.0316775	-0.0372731	-0.00559559	Q4	Q1	Q1	Q2	Q5	Q5
ENSG00000108591	-0.0515052	0.291445	0.34295	Q3	Q1	Q1	Q1	Q5	Q3
ENSG00000108592	0.305409	0.239671	-0.0657378	Q2	Q4	Q3	Q5	Q3	Q4
ENSG00000108599	0.0899884	0.265439	0.17545	Q4	Q1	Q3	Q2	Q5	Q4
ENSG00000108622	0.214299	0.385703	0.171404	Q1	Q5	Q2	Q2	Q2	Q1
ENSG00000108639	0.20998	0.21401	0.00403015	Q1	Q4	Q4	Q3	Q2	Q4
ENSG00000108654	-0.0492203	0.56266	0.61188	Q5	Q3	Q4	Q5	Q5	Q4
ENSG00000108666	-0.027915	0.0660642	0.0939792	Q3	Q1	Q3	Q2	Q5	Q3
ENSG00000108669	0.0138077	0.126429	0.112622	Q4	Q1	Q3	Q3	Q5	Q3
ENSG00000108671	-0.0531842	0.298202	0.351386	Q5	Q1	Q3	Q5	Q4	Q4
ENSG00000108679	0.125911	0.193251	0.0673401	Q4	Q5	Q5	Q5	Q2	Q4
ENSG00000108684	0.0916456	0.084064	-0.00758158	Q2	Q3	Q1	Q1	Q1	Q1
ENSG00000108733	0.135246	0.177845	0.0425991	Q2	Q4	Q1	Q1	Q4	Q4
ENSG00000108774	0.0935767	0.103877	0.0103	Q5	Q1	Q2	Q4	Q3	Q5
ENSG00000108797	0.0572561	0.113687	0.056431	Q5	Q3	Q4	Q3	Q2	Q2
ENSG00000108798	0.282155	0.26868	-0.0134746	Q1	Q4	Q4	Q3	Q1	Q1
ENSG00000108819	0.0410769	0.31887	0.277793	Q5	Q2	Q5	Q5	Q5	Q5
ENSG00000108821	0.104764	0.0173306	-0.0874337	Q4	Q5	Q5	Q5	Q3	Q1
ENSG00000108826	0.0325491	0.36258	0.330031	Q2	Q5	Q5	Q5	Q4	Q5
ENSG00000108828	0.0666028	0.113664	0.0470613	Q5	Q3	Q2	Q1	Q5	Q5
ENSG00000108829	0.190584	0.358085	0.167502	Q5	Q1	Q5	Q2	Q5	Q5
ENSG00000108840	0.177189	0.187452	0.0102625	Q2	Q2	Q5	Q5	Q5	Q3
ENSG00000108848	0.0152071	0.392502	0.377295	Q4	Q3	Q4	Q5	Q4	Q4
ENSG00000108852	-0.0691945	0.14849	0.217684	Q5	Q2	Q2	Q3	Q2	Q2
ENSG00000108861	0.367042	0.38603	0.018988	Q5	Q2	Q1	Q4	Q3	Q4
ENSG00000108883	-0.0312307	0.0723648	0.103596	Q4	Q1	Q5	Q5	Q5	Q3
ENSG00000108946	0.0204626	0.153313	0.13285	Q5	Q2	Q4	Q5	Q5	Q4
ENSG00000108947	0.0971087	0.137698	0.0405893	Q2	Q2	Q3	Q4	Q1	Q2
ENSG00000108953	0.00868227	-0.0313713	-0.0400536					Q5	Q5
ENSG00000108961	-0.00990251	-0.00214656	0.00775595	Q1	Q5	Q4	Q2	Q2	Q5
ENSG00000108963	-0.0870552	0.243809	0.330864	Q1	Q5	Q3	Q3	Q5	Q4
ENSG00000108984	0.0691039	0.410967	0.341863	Q4	Q2	Q5	Q5	Q2	Q2
ENSG00000109016	0.239586	0.282495	0.0429093	Q3	Q3	Q3	Q1	Q3	Q2
ENSG00000109062	0.0866434	0.211835	0.125192	Q5	Q2	Q1	Q5	Q4	Q5
ENSG00000109072	-0.0632241	0.15068	0.213904	Q3	Q5	Q5	Q5	Q3	Q3
ENSG00000109079	0.0255538	0.0556673	0.0301135	Q1	Q4	Q2	Q3	Q4	Q4
ENSG00000109084	0.157638	0.0895017	-0.0681368	Q2	Q4	Q1	Q2	Q2	Q5
ENSG00000109089	0.184383	0.256703	0.0723207	Q1	Q4	Q3	Q1	Q1	Q3
ENSG00000109103	-0.115177	0.175515	0.290692	Q2	Q3	Q5	Q5	Q2	Q3
ENSG00000109107	0.182637	0.232488	0.0498518	Q5	Q1	Q1	Q3	Q2	Q5
ENSG00000109111	0.109602	0.186352	0.0767495	Q2	Q2	Q4	Q4	Q4	Q3
ENSG00000109113	0.0272307	-0.0224855	-0.0497162	Q2	Q5	Q5	Q3	Q4	Q3
ENSG00000109133	-0.0448544	0.16141	0.206264	Q4	Q2	Q4	Q3	Q3	Q3
ENSG00000109158	-0.00641318	0.0488856	0.0552987	Q3	Q2	Q5	Q1	Q1	Q1
ENSG00000109171	0.10093	0.0958207	-0.00510937	Q2	Q3	Q3	Q3	Q4	Q3
ENSG00000109180	0.206711	0.367442	0.16073	Q4	Q2	Q4	Q3	Q4	Q4
ENSG00000109184	0.0767271	0.0698225	-0.00690461	Q2	Q3	Q1	Q1	Q5	Q3
ENSG00000109189	0.00341355	0.013836	0.0104225	Q4	Q1	Q2	Q3	Q1	Q2
ENSG00000109265	-0.0254607	0.0752172	0.100678	Q3	Q3	Q2	Q2	Q2	Q1
ENSG00000109270	0.0192714	-0.0270281	-0.0462995	Q3	Q2	Q1	Q3	Q2	Q4
ENSG00000109320	0.106085	0.156991	0.0509063	Q3	Q3	Q5	Q5	Q4	Q3
ENSG00000109332	0.0248748	0.124861	0.0999866	Q3	Q5	Q5	Q5	Q5	Q3
ENSG00000109339	0.00142899	0.223465	0.222036	Q5	Q1	Q3	Q5	Q5	Q1
ENSG00000109390	0.143793	0.196627	0.0528341	Q4	Q4	Q3		Q5	Q5
ENSG00000109436	0.108775	0.180697	0.0719219	Q1	Q3	Q4	Q2	Q3	Q3
ENSG00000109445	0.162681	0.0281414	-0.134539	Q3	Q3	Q3	Q1	Q2	Q5
ENSG00000109452	0.121681	0.247174	0.125493	Q3	Q1	Q4		Q2	Q1
ENSG00000109458	0.119937	0.116481	-0.00345597	Q3	Q4	Q5	Q5	Q4	Q2
ENSG00000109472	0.173186	0.427917	0.254732	Q5	Q4	Q5	Q3	Q2	Q5
ENSG00000109475	-0.0224546	0.129031	0.151486	Q4	Q4	Q2	Q5	Q3	Q5
ENSG00000109501	0.274248	0.315662	0.0414141	Q4	Q3	Q5	Q2	Q1	Q3
ENSG00000109519	0.18409	0.253859	0.0697688	Q5	Q2	Q3	Q2	Q2	Q4
ENSG00000109534	0.0853505	0.16237	0.077019	Q2	Q2	Q2	Q5	Q3	Q5
ENSG00000109536	0.0463916	0.0478291	0.00143742					Q5	Q5
ENSG00000109572	0.179347	0.349188	0.169841	Q3	Q1	Q4	Q4	Q5	Q3
ENSG00000109576	0.0938947	0.13588	0.0419851	Q2	Q4	Q3	Q1	Q2	Q4
ENSG00000109606	0.259798	0.418117	0.158318	Q4	Q1	Q5	Q5	Q3	Q4
ENSG00000109610	0.313835	0.300744	-0.0130906	Q1	Q5	Q2	Q1	Q1	Q1
ENSG00000109618	0.0121569	0.11364	0.101483	Q1	Q3	Q5	Q1	Q4	Q2
ENSG00000109654	0.0376142	0.292533	0.254919	Q5	Q1	Q3	Q3	Q5	Q2
ENSG00000109680	-0.0933346	0.143954	0.237288	Q1	Q3	Q5	Q1	Q5	Q3
[truncated: 5,918 more rows]
