# Supplementary material for: Inferring protein expression changes from mRNA in Alzheimer’s dementia using deep neural networks
Source: Nat Commun. 2022 Feb 3;13:655. doi: 10.1038/s41467-022-28280-1 (PMC8814036; doi:10.1038/s41467-022-28280-1)
Supplement: Supplementary file 8 — Supplementary Data 4 [file 41467_2022_28280_MOESM8_ESM.xlsx]

## Sheet: Supplementary Data 4 (a)
Supplementary Data 4 (a) Differential expression statistics of actual proteins, mRNAs and estimated proteins for the TMT cohort.
Protein ID	Ensemble ID	t-stat [Actual protein]	t-stat [estProtein]	t-stat [mRNA]
ATAD1|Q8NBU5	ENSG00000138138	-5.714	-11.6332	-4.51237
GK|P32189	ENSG00000198814	-6.14113	-11.581	-3.51991
GAD1|Q99259	ENSG00000128683	-4.28799	-11.4611	-3.59734
DBT|P11182	ENSG00000137992	-5.04679	-11.3356	-4.62444
AIMP2|Q13155	ENSG00000106305	-3.89317	-11.2284	-3.23654
EPHX4|Q8IUS5	ENSG00000172031	-5.41439	-11.2108	-0.0726877
ADCY1|Q08828	ENSG00000164742	-5.87885	-11.1828	-3.59633
EEF1A2|Q05639	ENSG00000101210	6.11268	11.1668	0.258601
PAFAH1B3|Q15102	ENSG00000079462	6.08575	11.0696	7.52827
DIRAS1|O95057	ENSG00000176490	-6.21196	-11.0666	-2.85794
PPIA|P62937	ENSG00000196262	5.28383	11.0015	0.558729
FABP7|O15540	ENSG00000164434	3.82865	10.994	3.39156
MECR|Q9BV79	ENSG00000116353	-4.22457	-10.9641	-5.4393
CORO6|Q6QEF8	ENSG00000167549	-2.82924	-10.8999	-2.57541
SLC25A46|Q96AG3	ENSG00000164209	-6.03781	-10.8517	-1.75486
NDUFB7|P17568	ENSG00000099795	-5.4599	-10.849	-2.42275
MAT2A|P31153	ENSG00000168906	4.38807	10.7821	3.46654
LETMD1|Q6P1Q0	ENSG00000050426	-3.43334	-10.7736	-4.99199
CCK|P06307	ENSG00000187094	4.9509	10.7604	0.0948121
ENO1|P06733	ENSG00000074800	4.88494	10.7508	3.24041
STAT4|Q14765	ENSG00000138378	-5.0045	-10.7429	-4.1408
FHL1|Q13642	ENSG00000022267	4.69127	10.7378	-0.161576
SLC8A3|P57103	ENSG00000100678	-2.26479	-10.7104	-2.88089
MTX2|O75431	ENSG00000128654	-5.24841	-10.6709	-0.00278979
WDR1|O75083	ENSG00000071127	4.931	10.6564	1.10869
AGPAT1|Q99943	ENSG00000204310	-4.86285	-10.6504	-6.67314
PARK7|Q99497	ENSG00000116288	4.28983	10.6418	-0.116243
MAPK1|P28482	ENSG00000100030	5.32145	10.6331	2.46936
GPR56; ADGRG1|Q9Y653	ENSG00000205336	5.51538	10.6315	2.36003
SLC25A42|Q86VD7	ENSG00000181035	-3.67544	-10.6311	0.507238
MGLL|Q99685	ENSG00000074416	-4.34982	-10.6224	-1.00498
NRN1|Q9NPD7	ENSG00000124785	-7.31139	-10.5917	-3.76157
PLCL2|Q9UPR0	ENSG00000154822	-6.922	-10.5855	-2.58824
AK1|P00568	ENSG00000106992	5.58319	10.5756	-0.368485
RER1|O15258	ENSG00000157916	-3.43948	-10.5582	-0.890687
GPC4|O75487	ENSG00000076716	4.53895	10.5451	3.61812
FAM211A; LRRC75A|Q8NAA5	ENSG00000181350	-4.72557	-10.5429	-4.32385
CDIPT|O14735	ENSG00000103502	-3.60933	-10.5221	-3.11463
MTMR9|Q96QG7	ENSG00000104643	-3.62951	-10.509	-3.64616
NDUFB9|Q9Y6M9	ENSG00000147684	-3.6948	-10.5088	3.22305
DBI|P07108	ENSG00000155368	5.79322	10.5074	5.68772
WISP2|O76076	ENSG00000064205	2.6165	10.5069	-2.04403
PEBP1|P30086	ENSG00000089220	3.93548	10.5007	-2.07378
ISOC1|Q96CN7	ENSG00000066583	3.04186	10.4968	3.78385
VAC14|Q08AM6	ENSG00000103043	-4.67246	-10.4575	-2.89319
NPEPPS|P55786	ENSG00000141279	5.901	10.4396	4.35571
IGFBP5|P24593	ENSG00000115461	5.44712	10.4274	2.88735
HYI|Q5T013	ENSG00000178922	2.94907	10.4129	4.434
ADRBK1; GRK2|P25098	ENSG00000173020	-5.31376	-10.4028	-0.130606
ATP1B2|P14415	ENSG00000129244	-2.88516	-10.4014	-0.793962
CKAP4|Q07065	ENSG00000136026	-4.51717	-10.3904	-1.99249
MFN2|O95140	ENSG00000116688	-5.36555	-10.3784	-1.09649
C4orf36|Q96KX1	ENSG00000163633	5.2341	10.378	-2.6572
ARFGEF1|Q9Y6D6	ENSG00000066777	-4.49925	-10.3715	-0.0163671
PTRHD1|Q6GMV3	ENSG00000184924	5.56102	10.3626	3.68407
RPH3A|Q9Y2J0	ENSG00000089169	-5.95886	-10.3603	-4.81544
PCYOX1L|Q8NBM8	ENSG00000145882	-4.42659	-10.3579	-6.24918
GLDC|P23378	ENSG00000178445	-1.60882	-10.3568	-4.10016
DPYSL2|Q16555	ENSG00000092964	4.32807	10.3464	2.60186
NOS1|P29475	ENSG00000089250	-4.30699	-10.3369	-3.72217
GFRA2|O00451	ENSG00000168546	-3.682	-10.3326	-2.97757
COG7|P83436	ENSG00000168434	-3.48028	-10.3151	-1.89739
CORO2B|Q9UQ03	ENSG00000103647	-4.83155	-10.302	-0.14249
BCAT2|O15382	ENSG00000105552	-5.33091	-10.2986	-2.68882
PARS2|Q7L3T8	ENSG00000162396	-4.81651	-10.2923	0.188734
AKR1B1|P15121	ENSG00000085662	4.5011	10.2869	4.1785
FBXO41|Q8TF61	ENSG00000163013	-6.02299	-10.2794	1.69763
MTOR|P42345	ENSG00000198793	-4.4853	-10.2763	-0.640455
PPP1CA|P62136	ENSG00000172531	-5.0619	-10.2622	1.71427
P2RY1|P47900	ENSG00000169860	-2.33709	-10.2415	-1.68875
MYLK4|Q86YV6	ENSG00000145949	-1.52837	-10.2277	1.64558
ORAI2|Q96SN7	ENSG00000160991	4.26169	10.2201	6.39333
GAD2|Q05329	ENSG00000136750	-5.31186	-10.2177	-3.10065
AHCYL1|O43865	ENSG00000168710	-5.94794	-10.2121	-2.01309
ARRB2|P32121	ENSG00000141480	-1.62559	-10.2054	-2.07029
ERO1L; ERO1A|Q96HE7	ENSG00000197930	-4.38995	-10.2031	-0.266355
ITSN2|Q9NZM3	ENSG00000198399	-4.77404	-10.1945	-0.197676
CHP1|Q99653	ENSG00000187446	-3.42029	-10.192	-6.32269
PLGRKT|Q9HBL7	ENSG00000107020	-0.792565	-10.1851	-3.34685
UBE4B|O95155	ENSG00000130939	-4.31213	-10.1752	-0.55204
GNG12|Q9UBI6	ENSG00000172380	4.50618	10.1626	3.40398
PCSK2|P16519	ENSG00000125851	3.80178	10.1618	-0.764073
CCDC6|Q16204	ENSG00000108091	4.06031	10.1381	3.79379
PORCN|Q9H237	ENSG00000102312	-5.22435	-10.1355	-1.98451
TMEM63B|Q5T3F8	ENSG00000137216	-2.60332	-10.1321	-2.19725
CPT1A|P50416	ENSG00000110090	-3.60206	-10.1202	-0.855779
TATDN1|Q6P1N9	ENSG00000147687	-2.89077	-10.1171	-2.54655
MTCH2|Q9Y6C9	ENSG00000109919	-3.62649	-10.1127	-2.07248
GPI|P06744	ENSG00000105220	3.25932	10.0961	-1.67039
PRDX1|Q06830	ENSG00000117450	5.43269	10.0956	2.43
MGST3|O14880	ENSG00000143198	-4.74063	-10.0895	-1.80903
CHGA|P10645	ENSG00000100604	5.24687	10.0846	2.81552
TMEM30A|Q9NV96	ENSG00000112697	5.8708	10.0807	0.620266
CYC1|P08574	ENSG00000179091	-4.37653	-10.0769	-0.555098
OSBPL6|Q9BZF3	ENSG00000079156	-2.91653	-10.0681	-3.49061
MYLK3|Q32MK0	ENSG00000140795	-1.52837	-10.0627	-3.81955
SFT2D2|O95562	ENSG00000213064	4.88725	10.0586	5.08599
KIAA1715; LNPK|Q9C0E8	ENSG00000144320	-2.78318	-10.0553	-6.02824
PPP2R5B|Q15173	ENSG00000068971	-3.07217	-10.0466	-0.216158
CADPS2|Q86UW7	ENSG00000081803	-2.89408	-10.041	0.48325
ADAM11|O75078	ENSG00000073670	-5.22766	-10.0399	-3.19174
PGLS|O95336	ENSG00000130313	4.14582	10.038	0.0652936
SLC25A4|P12235	ENSG00000151729	-4.38779	-10.0309	0.199688
TIMM13|Q9Y5L4	ENSG00000099800	-4.44643	-10.0278	-2.15209
ELMOD2|Q8IZ81	ENSG00000179387	-1.2672	-10.0238	-0.220486
WDR66|Q8TBY9	ENSG00000158023	2.09255	10.023	1.47342
CRELD2|Q6UXH1	ENSG00000184164	-3.42901	-10.0183	-4.80996
ATP8A1|Q9Y2Q0	ENSG00000124406	5.13924	10.0154	-0.204917
HTR1A|P08908	ENSG00000178394	3.8395	10.0135	-0.525898
LPGAT1|Q92604	ENSG00000123684	-3.7194	-10.0063	0.304286
GRIN2C|Q14957	ENSG00000161509	-5.28219	-10.005	-1.58487
DYNLL2|Q96FJ2	ENSG00000264364	-2.60044	-9.99112	-0.905553
XPNPEP3|Q9NQH7	ENSG00000196236	-3.66212	-9.99023	0.504858
PPP2R5A|Q15172	ENSG00000066027	-5.64677	-9.98116	-0.0221517
TM9SF3|Q9HD45	ENSG00000077147	-2.55055	-9.98025	1.3977
SLC38A2|Q96QD8	ENSG00000134294	4.57395	9.97494	8.40622
LGI2|Q8N0V4	ENSG00000153012	-3.23327	-9.97471	-4.13732
RRM1|P23921	ENSG00000167325	-5.50398	-9.96904	-3.69989
TTYH1|Q9H313	ENSG00000167614	-3.15074	-9.96643	-4.93065
FAM73A; MIGA1|Q8NAN2	ENSG00000180488	-5.5576	-9.9586	-4.97868
TMSB10|P63313	ENSG00000034510	3.38162	9.95652	1.45038
NF1|P21359	ENSG00000196712	-6.10754	-9.95646	-1.43582
MBOAT2|Q6ZWT7	ENSG00000143797	-1.45598	-9.95313	-2.32972
ATP1A2|P50993	ENSG00000018625	-3.33062	-9.94278	1.46689
PSMA6|P60900	ENSG00000100902	2.84102	9.93864	-1.90037
ACTN4|O43707	ENSG00000130402	-6.10845	-9.9384	-0.050377
CCDC115|Q96NT0	ENSG00000136710	2.92231	9.93497	-3.99702
MAT2B|Q9NZL9	ENSG00000038274	2.63172	9.92975	-1.09646
UBE2L3|P68036	ENSG00000185651	3.15917	9.92974	1.99062
TCP11L1|Q9NUJ3	ENSG00000176148	-4.01456	-9.92758	0.464603
EHD1|Q9H4M9	ENSG00000110047	3.358	9.9258	2.56223
EML6|Q6ZMW3	ENSG00000214595	-5.62097	-9.92401	-4.11357
AGPAT3|Q9NRZ7	ENSG00000160216	-2.89127	-9.92138	-3.85001
LRPPRC|P42704	ENSG00000138095	-5.16864	-9.91863	-4.47727
KIAA1244; ARFGEF3|Q5TH69	ENSG00000112379	-2.63148	-9.91648	-3.14753
HABP2|Q14520	ENSG00000148702	4.03757	9.91381	-0.633346
ARRB1|P49407	ENSG00000137486	4.29328	9.91228	3.68828
SLC7A3|Q8WY07	ENSG00000165349	2.42405	9.90462	0.819767
NRIP2|Q9BQI9	ENSG00000053702	5.25738	9.90319	8.05685
PTMS|P20962	ENSG00000159335	2.26713	9.9022	6.56215
NA|Q8WY54	ENSG00000175175	-2.92172	-9.90131	-2.5859
TMEM30B|Q3MIR4	ENSG00000182107	4.92856	9.89894	0.100156
CSNK1D|P48730	ENSG00000141551	4.50666	9.89007	-0.18057
EPRS|P07814	ENSG00000136628	-4.38339	-9.88486	-2.93293
DOCK3|Q8IZD9	ENSG00000088538	-4.81552	-9.87628	-1.13047
RPS15A|P62244	ENSG00000134419	-4.90523	-9.87189	-0.532531
SLC25A36|Q96CQ1	ENSG00000114120	-4.1236	-9.86775	-2.38537
CRBN|Q96SW2	ENSG00000113851	-3.86908	-9.86668	-2.02828
LRRC4B|Q9NT99	ENSG00000131409	-5.37208	-9.85767	0.207402
SLC6A9|P48067	ENSG00000196517	4.13905	9.8568	7.68776
TMEM199|Q8N511	ENSG00000244045	2.67949	9.85594	-0.424181
ATP1A1|P05023	ENSG00000163399	-3.66385	-9.83092	-0.315787
CRELD1|Q96HD1	ENSG00000163703	-3.88708	-9.82459	-2.60057
COPRS|Q9NQ92	ENSG00000172301	2.87114	9.82418	2.64574
PDE4A|P27815	ENSG00000065989	-4.32412	-9.82125	-1.2278
ACOX1|Q15067	ENSG00000161533	-4.09335	-9.81756	-1.9511
AATK|Q6ZMQ8	ENSG00000181409	-3.15801	-9.80549	0.85268
CALN1|Q9BXU9	ENSG00000183166	-5.81606	-9.80285	-1.32729
AAK1|Q2M2I8	ENSG00000115977	-5.24751	-9.79653	-2.00609
PSMA3|P25788	ENSG00000100567	2.1788	9.79632	-4.61619
AKAP12|Q02952	ENSG00000131016	4.63349	9.79608	1.85961
RPS3|P23396	ENSG00000149273	-5.44999	-9.7814	1.35048
PKM|P14618	ENSG00000067225	5.55388	9.7809	-2.39492
SPOCK3|Q9BQ16	ENSG00000196104	5.76755	9.7779	4.35398
RPL10|P27635	ENSG00000147403	-4.44079	-9.77336	-0.198016
C18orf32|Q8TCD1	ENSG00000177576	-4.86331	-9.7718	-3.11235
MFF|Q9GZY8	ENSG00000168958	-2.93464	-9.76771	2.85571
MLEC|Q14165	ENSG00000110917	-3.57811	-9.76548	0.781531
FARSB|Q9NSD9	ENSG00000116120	-4.87492	-9.76404	-4.45687
SCG5|P05408	ENSG00000166922	3.77428	9.76194	-1.45523
CTNNB1|P35222	ENSG00000168036	-4.99054	-9.76081	1.88594
AADAT|Q8N5Z0	ENSG00000109576	-2.89351	-9.75968	-4.33009
NTN1|O95631	ENSG00000065320	3.67683	9.75935	0.339221
OS9|Q13438	ENSG00000135506	-2.88822	-9.75524	-1.3231
RPS6KA2|Q15349	ENSG00000071242	5.56992	9.75497	3.08801
ZMYM5|Q9UJ78	ENSG00000132950	0.851948	9.75382	1.43514
FBXL18|Q96ME1	ENSG00000155034	-3.51441	-9.74874	1.4129
MDK|P21741	ENSG00000110492	3.52939	9.74249	-4.40282
L2HGDH|Q9H9P8	ENSG00000087299	-4.92564	-9.74118	-2.79617
CHGB|P05060	ENSG00000089199	2.59727	9.73968	-2.35561
AAMP|Q13685	ENSG00000127837	5.87261	9.73956	-0.740513
PPP1R1A|Q13522	ENSG00000135447	3.5621	9.73897	6.02377
CD109|Q6YHK3	ENSG00000156535	4.4188	9.73809	2.90329
UBE2D1|P51668	ENSG00000072401	-4.19481	-9.73733	-3.71235
SGTB|Q96EQ0	ENSG00000197860	-6.02411	-9.73637	-3.14261
ATP2B2|Q01814	ENSG00000157087	-4.34024	-9.73444	-2.35324
HMOX2|P30519	ENSG00000103415	-4.90086	-9.73353	-0.203563
GNG3|P63215	ENSG00000162188	-4.89682	-9.73208	-2.77061
ACAP3|Q96P50	ENSG00000131584	-3.38071	-9.72914	-1.53202
HCN1|O60741	ENSG00000164588	-3.6098	-9.72465	-1.19061
BPNT1|O95861	ENSG00000162813	4.45878	9.72334	-1.29922
ASAP2|O43150	ENSG00000151693	-4.7307	-9.72224	2.16978
AHCY|P23526	ENSG00000101444	2.89469	9.72194	-1.46117
RAB27B|O00194	ENSG00000041353	5.61827	9.71451	-2.12006
SLC39A12|Q504Y0	ENSG00000148482	3.51137	9.70533	4.52182
DGKG|P49619	ENSG00000058866	6.38713	9.70408	4.91045
ASIC2|Q16515	ENSG00000108684	-2.45167	-9.70112	-1.37732
PSMB5|P28074	ENSG00000100804	2.5153	9.69906	1.66839
SLC7A14|Q8TBB6	ENSG00000013293	3.47094	9.69036	-0.75269
RANGAP1|P46060	ENSG00000100401	4.75371	9.68363	0.430892
CTHRC1|Q96CG8	ENSG00000164932	4.3487	9.68222	0.259839
QPCT|Q16769	ENSG00000115828	2.40303	9.67959	-0.368411
NA|Q9Y2K2	ENSG00000160584	-3.32992	-9.67793	-1.41463
PEA15|Q15121	ENSG00000162734	4.41932	9.67641	4.17971
USMG5|Q96IX5	ENSG00000173915	-3.27549	-9.67418	-0.416993
ATP1B3|P54709	ENSG00000069849	1.06292	9.66036	6.46995
CNST|Q6PJW8	ENSG00000162852	5.02926	9.65886	3.50077
LOC101060511; PRKAB2|O43741	ENSG00000131791	3.47254	9.65626	1.10109
COG1|Q8WTW3	ENSG00000166685	-2.89043	-9.65392	-3.92626
HINT1|P49773	ENSG00000169567	3.48981	9.64562	-1.22119
MACROD1|Q9BQ69	ENSG00000133315	3.494	9.63978	4.78581
PPEF1|O14829	ENSG00000086717	-5.26901	-9.63588	-5.74065
RAB3B|P20337	ENSG00000169213	-4.73657	-9.63573	-3.10884
NUTF2|P61970	ENSG00000102898	3.15317	9.63482	-1.4141
ARMC8|Q8IUR7	ENSG00000114098	-4.78595	-9.6307	-1.26884
SEC31A|O94979	ENSG00000138674	-2.66947	-9.63015	-5.29847
RBKS|Q9H477	ENSG00000171174	4.78442	9.62697	-1.37429
AMPD2|Q01433	ENSG00000116337	6.18841	9.6261	4.93518
PSMB7|Q99436	ENSG00000136930	1.81683	9.62044	-0.441544
OSBPL3|Q9H4L5	ENSG00000070882	-2.95154	-9.62036	-2.52975
RPS2|P15880	ENSG00000140988	-4.75693	-9.62026	-2.35173
RABIF|P47224	ENSG00000183155	3.39426	9.61158	3.28215
VCP|P55072	ENSG00000165280	3.461	9.61104	-2.07223
TMEM63C|Q9P1W3	ENSG00000165548	4.06516	9.60458	0.132624
CCDC91|Q7Z6B0	ENSG00000123106	-2.13076	-9.60363	0.151477
CACNG8|Q8WXS5	ENSG00000142408	-5.63286	-9.59911	-1.85579
NA|Q9UGI6	ENSG00000143603	4.41861	9.59717	2.39105
CRK|P46108	ENSG00000167193	4.34675	9.59202	4.3649
NDRG2|Q9UN36	ENSG00000165795	-4.0682	-9.58521	-1.3826
CPE|P16870	ENSG00000109472	4.52225	9.58462	3.01267
C7orf41; MTURN|Q8N3F0	ENSG00000180354	3.36466	9.58399	3.0312
C19orf26; CBARP|Q8N350	ENSG00000099625	-5.82703	-9.57673	-0.970201
VSTM2A|Q8TAG5	ENSG00000170419	2.88943	9.57271	-0.982268
SESTD1|Q86VW0	ENSG00000187231	-3.63607	-9.57169	-1.46259
STX2|P32856	ENSG00000111450	2.89412	9.57138	5.69301
TMEM214|Q6NUQ4	ENSG00000119777	-1.72183	-9.57044	-0.584494
APP|P05067	ENSG00000142192	3.7223	9.56892	-0.975123
RAB6A|P20340	ENSG00000175582	3.85768	9.55434	-1.91531
BAI2; ADGRB2|O60241	ENSG00000121753	-5.18598	-9.54568	-2.27914
B3GALTL; B3GLCT|Q6Y288	ENSG00000187676	1.89387	9.54394	6.26096
SWT1|Q5T5J6	ENSG00000116668	3.66055	9.53719	4.25419
PITPNC1|Q9UKF7	ENSG00000154217	-4.36758	-9.53674	-0.695661
SLC22A23|A1A5C7	ENSG00000137266	-4.85022	-9.53386	4.02728
FLYWCH2|Q96CP2	ENSG00000162076	-2.19555	-9.52994	-3.8928
ESD|P10768	ENSG00000139684	3.71603	9.52611	0.268869
BLVRA|P53004	ENSG00000106605	3.41799	9.51978	-3.07106
RAB9A|P51151	ENSG00000123595	4.77266	9.51627	6.04328
SAMM50|Q9Y512	ENSG00000100347	-2.0315	-9.51279	-1.78481
ITGAV|P06756	ENSG00000138448	4.84636	9.50963	1.77775
GAPDH|P04406	ENSG00000111640	4.91082	9.50198	-0.117288
TMEM11|P17152	ENSG00000178307	-3.18455	-9.50186	1.84886
PRDX2|P32119	ENSG00000167815	3.7394	9.49962	-2.81387
RALGAPA1|Q6GYQ0	ENSG00000174373	-2.83098	-9.49733	-1.81273
RASGRF1|Q13972	ENSG00000058335	-5.93905	-9.49342	-2.9924
NT5E|P21589	ENSG00000135318	-3.15143	-9.49291	-2.3778
B3GNT1; B4GAT1|O43505	ENSG00000174684	4.12882	9.49097	-1.33299
FAM49A|Q9H0Q0	ENSG00000197872	-3.98561	-9.49073	-2.92594
MASTL|Q96GX5	ENSG00000120539	3.84954	9.48756	-0.0935361
XPO5|Q9HAV4	ENSG00000124571	-1.74462	-9.48014	0.242527
ALDH1A1|P00352	ENSG00000165092	-3.44686	-9.47645	-7.13023
NCALD|P61601	ENSG00000104490	-3.65893	-9.47426	-4.61923
ISYNA1|Q9NPH2	ENSG00000105655	2.81748	9.47401	6.06934
DDX39A|O00148	ENSG00000123136	1.39575	9.47386	6.12036
MAPK9|P45984	ENSG00000050748	-3.47914	-9.47258	-1.33068
GPCPD1|Q9NPB8	ENSG00000125772	-2.77247	-9.46837	-6.71302
SLC25A3|Q00325	ENSG00000075415	-3.01468	-9.46832	-3.26198
MAPK11|Q15759	ENSG00000185386	-1.11795	-9.46771	-1.60481
PSMA7|O14818	ENSG00000101182	3.78204	9.46503	0.680483
TXNRD1|Q16881	ENSG00000198431	3.47402	9.4593	0.342392
DCTN3|O75935	ENSG00000137100	2.6088	9.4553	-1.42977
C4B; C4B_2; LOC100293534|P0C0L5	ENSG00000224389	2.52628	9.44407	3.04283
VWC2L|B2RUY7	ENSG00000174453	-3.13048	-9.43524	-1.64394
NA|Q13938	ENSG00000105519	3.08425	9.4316	1.03585
MAPK3|P27361	ENSG00000102882	3.97673	9.43134	2.15831
UBE2E3|Q969T4	ENSG00000170035	-3.75126	-9.42696	-0.476379
PLAA|Q9Y263	ENSG00000137055	-5.42052	-9.41566	-4.66258
CDH22|Q9UJ99	ENSG00000149654	-2.69581	-9.41167	-3.60718
RPLP0|P05388	ENSG00000089157	-3.68158	-9.41033	-1.38355
TMEM38A|Q9H6F2	ENSG00000072954	-3.19958	-9.40912	-1.98064
HSD17B12|Q53GQ0	ENSG00000149084	-3.44025	-9.40798	-4.86268
GBF1|Q92538	ENSG00000107862	-4.22553	-9.40519	-4.47239
SLC25A10|Q9UBX3	ENSG00000183048	-3.85001	-9.3942	-1.31109
VIP|P01282	ENSG00000146469	1.12433	9.39292	-2.7369
TMEM143|Q96AN5	ENSG00000161558	-2.03095	-9.37641	-1.10914
LACE1; AFG1L|Q8WV93	ENSG00000135537	-3.33972	-9.37507	-1.16525
KLC2|Q9H0B6	ENSG00000174996	-4.67746	-9.37437	-0.998839
ATXN10|Q9UBB4	ENSG00000130638	-4.64529	-9.37309	-2.1567
BDH1|Q02338	ENSG00000161267	-4.56528	-9.37245	-5.22821
SRPR; SRPRA|P08240	ENSG00000182934	-3.01724	-9.3723	-1.52728
NDUFA11|Q86Y39	ENSG00000174886	-2.61152	-9.36979	-3.69842
ERP44|Q9BS26	ENSG00000023318	-2.69933	-9.36868	-4.51283
TUBB|P07437	ENSG00000196230	3.35175	9.36591	-0.808617
BNIP3L|O60238	ENSG00000104765	-2.90854	-9.36533	0.159114
SDHC|Q99643	ENSG00000143252	-2.92584	-9.36343	-4.18219
GPR37L1|O60883	ENSG00000170075	-3.31182	-9.35676	0.0869193
UQCRQ|O14949	ENSG00000164405	-3.56157	-9.35533	-1.26332
TLN2|Q9Y4G6	ENSG00000171914	-5.83507	-9.35479	-4.42245
C16orf13; METTL26|Q96S19	ENSG00000130731	1.42683	9.34886	-0.867934
RPS5|P46782	ENSG00000083845	-5.0387	-9.34741	-0.357814
RPL9|P32969	ENSG00000163682	-3.78248	-9.34558	-0.141203
SGSM2|O43147	ENSG00000141258	2.6669	9.3452	-2.56335
SLC7A5|Q01650	ENSG00000103257	-2.81184	-9.34304	1.43641
NELL2|Q99435	ENSG00000184613	3.27723	9.34146	-0.747674
WSB2|Q9NYS7	ENSG00000176871	-3.37113	-9.3395	-0.141791
LCMT1|Q9UIC8	ENSG00000205629	2.78685	9.33843	-2.1778
HPCA|P84074	ENSG00000121905	-5.01775	-9.33426	-2.17756
TXNDC9|O14530	ENSG00000115514	-1.85476	-9.33272	-1.8576
NA|Q9H330	ENSG00000106771	3.7973	9.33063	4.57557
C17orf75|Q9HAS0	ENSG00000108666	-2.56948	-9.32952	-0.0569331
SLC43A2|Q8N370	ENSG00000167703	-1.57786	-9.31607	-5.44714
PITHD1|Q9GZP4	ENSG00000057757	3.41509	9.31112	-0.325362
RPL5|P46777	ENSG00000122406	-3.41432	-9.30706	2.59279
UBE2R2|Q712K3	ENSG00000107341	2.99283	9.30701	2.81848
ASAP1|Q9ULH1	ENSG00000153317	-5.52108	-9.29853	-1.86223
HEBP2|Q9Y5Z4	ENSG00000051620	4.34638	9.29817	3.38139
FAXC|Q5TGI0	ENSG00000146267	3.24537	9.29637	-1.03449
SPATS2L|Q9NUQ6	ENSG00000196141	-2.72847	-9.29335	-2.85243
NCOA7|Q8NI08	ENSG00000111912	3.21158	9.29248	-0.783505
PLXNB1|O43157	ENSG00000164050	5.19564	9.29173	4.34172
PAM|P19021	ENSG00000145730	2.85624	9.29018	-2.30608
SLC9A1|P19634	ENSG00000090020	-3.58685	-9.28863	-1.5208
SLC25A33|Q9BSK2	ENSG00000171612	-3.73671	-9.28817	-2.30812
PLXDC2|Q6UX71	ENSG00000120594	4.19282	9.28719	4.59433
SMOC1|Q9H4F8	ENSG00000198732	4.05654	9.28604	1.77521
IDH2|P48735	ENSG00000182054	-4.96148	-9.28523	-3.80587
CTNND1|O60716	ENSG00000198561	-4.93546	-9.28484	-0.588772
PRNP|P04156	ENSG00000171867	3.40939	9.27968	1.3474
PELO|Q9BRX2	ENSG00000152684	3.60984	9.27573	3.0579
PAFAH1B2|P68402	ENSG00000168092	2.57898	9.272	0.893393
PDZD8|Q8NEN9	ENSG00000165650	-1.10478	-9.27105	3.51733
BCL3|P20749	ENSG00000069399	-1.58658	-9.2696	1.5135
TTL|Q8NG68	ENSG00000114999	-1.99537	-9.26882	2.6218
MOB4|Q9Y3A3	ENSG00000115540	-5.125	-9.26162	-1.71966
SUCLG1|P53597	ENSG00000163541	-4.00102	-9.2608	-2.65901
G6PD|P11413	ENSG00000160211	3.15196	9.25807	-3.24665
SLC7A2|P52569	ENSG00000003989	2.76026	9.23771	4.92474
NDUFS8|O00217	ENSG00000110717	-4.24404	-9.23652	-2.10258
ICAM1|P05362	ENSG00000090339	3.37148	9.23318	1.10885
BNIP3|Q12983	ENSG00000176171	-3.0321	-9.23312	-2.49728
PET100|P0DJ07	ENSG00000229833	-1.75722	-9.23039	-0.137818
GUCY1A2|P33402	ENSG00000152402	-1.86815	-9.22533	0.104355
DNAJC11|Q9NVH1	ENSG00000007923	-4.07008	-9.22499	-2.85629
GSPT1|P15170	ENSG00000103342	3.67118	9.22181	5.80411
NAT8L|Q8N9F0	ENSG00000185818	-4.65432	-9.22041	-1.68088
CSNK1E; LOC400927-CSNK1E|P49674	ENSG00000213923	3.93167	9.21844	-1.01322
UBAC1|Q9BSL1	ENSG00000130560	-1.16747	-9.21508	2.18596
PSMB3|P49720	ENSG00000277791	0.52211	9.21474	-0.982685
PPP2R5D|Q14738	ENSG00000112640	-4.36297	-9.21441	0.437838
MTMR7|Q9Y216	ENSG00000003987	-4.58892	-9.21147	-2.23228
SLIRP|Q9GZT3	ENSG00000119705	-4.15724	-9.20856	-0.116446
PPAP2C; PLPP2|O43688	ENSG00000141934	-1.85297	-9.20323	2.38302
NANS|Q9NR45	ENSG00000095380	0.412916	9.20183	-0.951038
RPS3A|P61247	ENSG00000145425	-3.88405	-9.20078	2.84442
MPST|P25325	ENSG00000128309	2.87462	9.19905	2.43081
NACC2|Q96BF6	ENSG00000148411	1.39524	9.19544	4.30101
TCF25|Q9BQ70	ENSG00000141002	2.6179	9.18853	-2.39788
GNB2L1; RACK1|P63244	ENSG00000204628	-3.47437	-9.18842	1.4524
TRAPPC6B|Q86SZ2	ENSG00000182400	-5.27015	-9.18405	-2.17588
ACAD9|Q9H845	ENSG00000177646	-3.88027	-9.18145	-5.94983
TBPL1|P62380	ENSG00000028839	-3.0648	-9.17996	-1.28722
C12orf57|Q99622	ENSG00000111678	-2.7859	-9.17861	-1.62535
PRKAG2|Q9UGJ0	ENSG00000106617	2.79217	9.17785	0.153916
P4HB|P07237	ENSG00000185624	-2.68611	-9.17126	-0.707886
COG4|Q9H9E3	ENSG00000103051	-1.84708	-9.17107	-1.59275
ARHGAP22|Q7Z5H3	ENSG00000128805	3.53468	9.17006	0.103081
ICA1|Q05084	ENSG00000003147	-4.39984	-9.16798	-3.45862
CYB5R1|Q9UHQ9	ENSG00000159348	-4.95332	-9.1667	-3.61191
SERINC1|Q9NRX5	ENSG00000111897	3.26196	9.1636	-0.581052
WARS|P23381	ENSG00000140105	-4.1891	-9.15647	-2.4046
RPL18A|Q02543	ENSG00000105640	-3.85614	-9.15592	-0.901542
GCC2|Q8IWJ2	ENSG00000135968	-2.57418	-9.1546	-4.74666
SLC4A3|P48751	ENSG00000114923	4.47566	9.15037	-1.60749
ABR|Q12979	ENSG00000159842	-5.0815	-9.15037	-1.83347
SCRN1|Q12765	ENSG00000136193	3.25957	9.14937	4.27867
FAM120A|Q9NZB2	ENSG00000048828	-4.20812	-9.13694	-1.99262
NRIP3|Q9NQ35	ENSG00000175352	-1.84051	-9.13648	-2.36656
PRKAA1|Q13131	ENSG00000132356	2.83923	9.12883	0.259261
DKK3|Q9UBP4	ENSG00000050165	3.47872	9.1277	5.61048
IQSEC3|Q9UPP2	ENSG00000120645	-5.29353	-9.1258	-0.320198
TMED4|Q7Z7H5	ENSG00000158604	-2.65835	-9.12337	-4.43501
NUCB2|P80303	ENSG00000070081	-1.49276	-9.12242	-3.89757
KAZN|Q674X7	ENSG00000189337	-2.06034	-9.12189	-1.26949
RASA2|Q15283	ENSG00000155903	-4.39886	-9.12098	0.175507
RPL13A|P40429	ENSG00000142541	-3.97048	-9.11412	1.65524
ZNF428|Q96B54	ENSG00000131116	1.88302	9.1123	-0.968064
ATP1A3|P13637	ENSG00000105409	-3.86934	-9.111	-1.93516
FAM151B|Q6UXP7	ENSG00000152380	1.99435	9.10978	2.86805
SH3PXD2B|A1X283	ENSG00000174705	4.23716	9.10546	5.7595
TRIP12|Q14669	ENSG00000153827	-2.52197	-9.10465	-0.272312
RPL11|P62913	ENSG00000142676	-3.11172	-9.10037	2.30714
C9orf129|Q5T035	ENSG00000204352	-2.99258	-9.09757	-0.430808
MINOS1|Q5TGZ0	ENSG00000173436	-3.62794	-9.09722	-0.911213
RPL12|P30050	ENSG00000197958	-2.27569	-9.09657	-0.315577
ZNF259; ZPR1|O75312	ENSG00000109917	-3.26542	-9.09655	-3.71299
RPL28|P46779	ENSG00000108107	-2.988	-9.09585	-1.9585
SYT12|Q8IV01	ENSG00000173227	-4.68942	-9.09426	-3.07491
TIMM22|Q9Y584	ENSG00000177370	-2.84834	-9.09258	1.51374
CAMKK2|Q96RR4	ENSG00000110931	-5.2568	-9.0925	-3.51846
RPS27A|P62979	ENSG00000143947	3.19706	9.0911	3.10382
EMILIN3|Q9NT22	ENSG00000183798	3.1554	9.08697	-2.10753
PPP1R37|O75864	ENSG00000104866	-2.42323	-9.08518	-2.79771
OSBPL8|Q9BZF1	ENSG00000091039	-6.20328	-9.08188	-0.023648
RPS12|P25398	ENSG00000112306	-3.71115	-9.06858	2.649
SLC4A10|Q6U841	ENSG00000144290	-5.91456	-9.06725	-1.043
THAP4|Q8WY91	ENSG00000176946	3.42934	9.06614	0.655988
SLC4A8|Q2Y0W8	ENSG00000050438	-5.25793	-9.06322	-1.32205
NDUFA8|P51970	ENSG00000119421	-3.52105	-9.06246	0.605575
BACE1|P56817	ENSG00000186318	2.1832	9.05723	-0.164947
ND3|P03897	ENSG00000198840	-4.24071	-9.05625	0.994353
PRKAB1|Q9Y478	ENSG00000111725	-1.6749	-9.05321	-2.32661
GABARAPL2|P60520	ENSG00000034713	3.12963	9.05277	1.10355
NAPA|P54920	ENSG00000105402	-3.2272	-9.04841	-3.83506
EEA1|Q15075	ENSG00000102189	-5.03672	-9.04741	-1.44159
DHRS7B|Q6IAN0	ENSG00000109016	-4.97722	-9.04396	-4.54726
UBA1|P22314	ENSG00000130985	5.90109	9.02942	0.24282
LTA4H|P09960	ENSG00000111144	4.13238	9.02795	-3.74714
LPIN1|Q14693	ENSG00000134324	4.86591	9.02535	3.58105
PITPNA|Q00169	ENSG00000174238	-3.95441	-9.02408	-3.47461
SNX12|Q9UMY4	ENSG00000147164	3.74389	9.02403	2.09488
MFSD4; MFSD4A|Q8N468	ENSG00000174514	2.48277	9.01976	0.0655895
PCP4|P48539	ENSG00000183036	-3.70597	-9.01514	-2.24061
NDUFS7|O75251	ENSG00000115286	-4.08508	-9.01475	0.136729
TYRO3|Q06418	ENSG00000092445	4.07646	9.01432	0.597228
WBP2|Q969T9	ENSG00000132471	-3.34459	-9.01372	-5.5344
PRKCB|P05771	ENSG00000166501	0.871442	9.01248	0.700961
MARC2|Q969Z3	ENSG00000117791	-3.66798	-9.00404	-2.37036
NPLOC4|Q8TAT6	ENSG00000182446	1.89615	9.00151	-0.816518
DRAP1|Q14919	ENSG00000175550	-4.03876	-8.9928	-1.56814
HDHD2|Q9H0R4	ENSG00000167220	3.89058	8.99157	-1.9469
TIMM8B|Q9Y5J9	ENSG00000150779	-3.77501	-8.98837	-2.78336
PLCB1|Q9NQ66	ENSG00000182621	-5.24187	-8.98809	-3.82367
CDK14|O94921	ENSG00000058091	-2.78725	-8.98594	-1.69592
DNM3|Q9UQ16	ENSG00000197959	-3.29901	-8.98316	-3.01526
NPY|P01303	ENSG00000122585	2.24045	8.97962	0.401435
PICALM|Q13492	ENSG00000073921	-3.27428	-8.97611	3.55516
GSK3A|P49840	ENSG00000105723	-3.98133	-8.97594	1.28811
RPS6KA5|O75582	ENSG00000100784	4.97061	8.97389	4.95218
SCFD1|Q8WVM8	ENSG00000092108	-1.38572	-8.97139	-3.1135
KARS|Q15046	ENSG00000065427	-2.30967	-8.96916	-2.18371
NDUFC2; NDUFC2-KCTD14|O95298	ENSG00000151366	-3.87759	-8.96745	-4.16314
UBASH3B|Q8TF42	ENSG00000154127	-2.89409	-8.96712	-2.23515
PLXNA4|Q9HCM2	ENSG00000221866	-4.04476	-8.95972	-1.03714
PPIP5K2|O43314	ENSG00000145725	-3.14075	-8.95946	-4.53475
S100A1|P23297	ENSG00000160678	2.15191	8.95558	-1.58206
PHKA1|P46020	ENSG00000067177	-1.80626	-8.9528	0.208608
PALM3|A6NDB9	ENSG00000187867	4.05674	8.9509	4.87781
PSMD9|O00233	ENSG00000110801	2.48849	8.95046	0.539272
RPS27|P42677	ENSG00000177954	-2.51976	-8.94957	0.800289
ABCC5|O15440	ENSG00000114770	5.00169	8.94798	-1.15598
MTMR6|Q9Y217	ENSG00000139505	-1.24097	-8.94583	-0.99936
RBMS3|Q6XE24	ENSG00000144642	-2.39843	-8.94486	-1.15442
MTX3|Q5HYI7	ENSG00000177034	-3.72349	-8.94185	-3.69616
NRSN1|Q8IZ57	ENSG00000152954	1.73934	8.94091	-2.84277
NSFL1C|Q9UNZ2	ENSG00000088833	3.09623	8.93782	-1.50212
WFS1|O76024	ENSG00000109501	1.40485	8.93718	4.05707
GRIA3|P42263	ENSG00000125675	-6.4473	-8.92772	-2.74097
CACNG2|Q9Y698	ENSG00000166862	-4.49514	-8.9264	0.582283
GNAI1|P63096	ENSG00000127955	-4.98952	-8.92138	-0.0265935
HECTD1|Q9ULT8	ENSG00000092148	-1.63222	-8.91917	-0.667497
AHCYL2|Q96HN2	ENSG00000158467	-3.09973	-8.91813	2.66026
ATP1B1|P05026	ENSG00000143153	-2.22247	-8.91697	-0.666185
ISLR2|Q6UXK2	ENSG00000167178	3.81724	8.91129	3.07777
FAM102B|Q5T8I3	ENSG00000162636	-4.52781	-8.90846	-1.33135
MEGF9|Q9H1U4	ENSG00000106780	3.42363	8.90758	4.82999
NFAT5|O94916	ENSG00000102908	3.16981	8.90689	3.9017
DNAJC2|Q99543	ENSG00000105821	1.98874	8.90625	0.992191
RPS8|P62241	ENSG00000142937	-2.29609	-8.90596	1.82978
SERPINE2|P07093	ENSG00000135919	-4.18779	-8.90525	-2.39911
STARD7|Q9NQZ5	ENSG00000084090	2.76788	8.90359	5.92129
S100A6|P06703	ENSG00000197956	4.18472	8.90227	5.26509
FBXL16|Q8N461	ENSG00000127585	-6.27632	-8.90024	0.221648
NA|O15021	ENSG00000069020	2.58598	8.89958	-2.65993
RPL27A|P46776	ENSG00000166441	-2.48024	-8.89941	-0.676278
NA|Q00532	ENSG00000100490	-2.33768	-8.89565	-1.1005
SFRP1|Q8N474	ENSG00000104332	2.98843	8.89407	2.39553
LYRM1|O43325	ENSG00000102897	-2.46004	-8.89386	-5.03234
COL25A1|Q9BXS0	ENSG00000188517	4.58856	8.89379	-4.10677
MAP3K5|Q99683	ENSG00000197442	3.83776	8.89138	1.94547
STT3B|Q8TCJ2	ENSG00000163527	-3.4303	-8.88944	-0.643356
PRRT3|Q5FWE3	ENSG00000163704	-4.14137	-8.8889	-1.44356
GRM3|Q14832	ENSG00000198822	-5.33787	-8.88057	-1.12894
GRHPR|Q9UBQ7	ENSG00000137106	5.60729	8.87145	1.6504
NGEF|Q8N5V2	ENSG00000066248	-4.75046	-8.86639	-1.94545
DAPK1|P53355	ENSG00000196730	3.28435	8.8654	-0.269285
NDUFS2|O75306	ENSG00000158864	-3.28629	-8.86374	0.0312892
COQ9|O75208	ENSG00000088682	-1.99782	-8.86022	-3.65191
ATP8B1|O43520	ENSG00000081923	1.45107	8.85853	-1.73991
NA|Q15154	ENSG00000078674	-5.71786	-8.85852	-0.970643
SLC25A11|Q02978	ENSG00000108528	-3.97298	-8.85593	-3.80695
LZTS1|Q9Y250	ENSG00000061337	-2.5104	-8.85566	-3.19892
NA|Q9NZL4	ENSG00000133265	-1.88911	-8.85365	-4.76805
FAM82A2; RMDN3|Q96TC7	ENSG00000137824	-2.0625	-8.84886	-0.787996
AKT1S1|Q96B36	ENSG00000204673	-0.584059	-8.84856	-0.166141
SPRYD7|Q5W111	ENSG00000123178	2.63326	8.8475	-2.7004
SLC6A7|Q99884	ENSG00000011083	2.94701	8.84547	-1.22546
GGA1|Q9UJY5	ENSG00000100083	-3.61469	-8.84469	-1.48659
SEMA7A|O75326	ENSG00000138623	4.88899	8.84306	2.33768
HOOK3|Q86VS8	ENSG00000168172	-3.11465	-8.84018	-1.37007
GNPTG|Q9UJJ9	ENSG00000090581	0.349537	-8.83431	-3.69766
EPB41L3|Q9Y2J2	ENSG00000082397	-2.0928	-8.82767	-2.15037
DTD1|Q8TEA8	ENSG00000125821	1.32766	8.82668	-4.06683
DCTN5|Q9BTE1	ENSG00000166847	1.63607	8.82659	-0.809257
GYG2|O15488	ENSG00000056998	4.10161	8.82506	3.26589
VKORC1L1|Q8N0U8	ENSG00000196715	-3.33526	-8.8244	-0.172096
GFAP|P14136	ENSG00000131095	4.34903	8.82378	3.81705
SNAP25|P60880	ENSG00000132639	-4.97011	-8.82317	-1.13856
CAPRIN1|Q14444	ENSG00000135387	-2.90596	-8.81963	-1.70903
KCTD2|Q14681	ENSG00000180901	3.56293	8.81773	1.48976
FAM160B2|Q86V87	ENSG00000158863	-3.82461	-8.81493	-5.63097
NPTX1|Q15818	ENSG00000171246	2.98834	8.81085	1.73642
CSNK2A1|P68400	ENSG00000101266	-2.56054	-8.80934	-4.53894
KIAA1549L|Q6ZVL6	ENSG00000110427	-6.41738	-8.80914	-1.07853
NDUFA4|O00483	ENSG00000189043	-2.89566	-8.80872	0.393707
SSBP3|Q9BWW4	ENSG00000157216	1.03713	8.80789	1.28262
PSMC4|P43686	ENSG00000013275	4.19452	8.80704	-1.27816
PICK1|Q9NRD5	ENSG00000100151	-4.74614	-8.80581	2.72892
OLFM2|O95897	ENSG00000105088	-3.42207	-8.8042	1.07962
ME2|P23368	ENSG00000082212	-3.35774	-8.8009	-5.71518
ITGB5|P18084	ENSG00000082781	3.17694	8.80049	3.92999
SPARC|P09486	ENSG00000113140	3.61772	8.79731	1.88893
BRSK1|Q8TDC3	ENSG00000160469	-4.40196	-8.7938	0.125765
CTNNA2|P26232	ENSG00000066032	-4.35931	-8.79061	0.843183
PPP2R1A|P30153	ENSG00000105568	-3.55352	-8.78842	-3.17647
KLC1|Q07866	ENSG00000126214	-2.68315	-8.78425	-2.48095
FUBP1|Q96AE4	ENSG00000162613	-3.58255	-8.78302	-1.63825
EIF3M|Q7L2H7	ENSG00000149100	-3.11233	-8.78262	-4.96769
AP1B1|Q10567	ENSG00000100280	-3.623	-8.77961	-5.33158
SRGAP2C|P0DJJ0	ENSG00000171943	-3.81968	-8.77847	-0.199515
CCRN4L; NOCT|Q9UK39	ENSG00000151014	-3.25834	-8.77729	-2.87129
AGXT2L2; PHYKPL|Q8IUZ5	ENSG00000175309	1.64218	8.77527	-1.45415
AP3D1|O14617	ENSG00000065000	-3.61189	-8.7726	-3.11559
STMN3|Q9NZ72	ENSG00000197457	-4.52476	-8.76925	-3.2773
AKAP8|O43823	ENSG00000105127	3.61326	8.76827	3.3269
MPP7|Q5T2T1	ENSG00000150054	2.84542	8.76406	0.168968
PLEC|Q15149	ENSG00000178209	6.42648	8.75916	2.09679
ANP32B|Q92688	ENSG00000136938	4.004	8.75821	3.18503
PREX2|Q70Z35	ENSG00000046889	-3.87701	-8.75668	-0.191108
PTP4A1|Q93096	ENSG00000112245	1.87396	8.75322	-6.13627
RPL36A|P83881	ENSG00000241343	-2.23896	-8.74882	1.34694
UGGT1|Q9NYU2	ENSG00000136731	-4.28645	-8.74785	-1.60714
SLC5A3|P53794	ENSG00000198743	4.44643	8.74163	5.63274
NA|O75044	ENSG00000266028	-4.42841	-8.73643	-1.85668
AFF4|Q9UHB7	ENSG00000072364	2.13371	8.73124	4.17911
TRIM9|Q9C026	ENSG00000100505	-4.65112	-8.73026	-3.35949
RPL34|P49207	ENSG00000109475	-2.65492	-8.72988	2.71642
MOCS2|O96007	ENSG00000164172	0.218439	-8.72458	-1.96174
MAP2K1|Q02750	ENSG00000169032	4.252	8.72453	0.485422
INPP4B|O15327	ENSG00000109452	2.88567	8.71989	1.56605
MYO1B|O43795	ENSG00000128641	-4.69384	-8.71904	-2.38782
MKL2|Q9ULH7	ENSG00000186260	2.02244	8.71848	0.144931
YTHDF1|Q9BYJ9	ENSG00000149658	-3.58855	-8.71814	0.410981
NDUFB8|O95169	ENSG00000166136	-3.1762	-8.716	-0.702335
KCNA3|P22001	ENSG00000177272	2.31391	8.71551	-0.556251
ITGB8|P26012	ENSG00000105855	4.43525	8.71341	4.22804
XPO4|Q9C0E2	ENSG00000132953	-2.9165	-8.71241	-5.1165
GNPDA1|P46926	ENSG00000113552	2.93246	8.71042	-0.670528
SPRED3|Q2MJR0	ENSG00000188766	-3.76442	-8.70665	-2.75604
TNPO3|Q9Y5L0	ENSG00000064419	-3.80822	-8.70459	-3.22478
NUDT3|O95989	ENSG00000272325	1.76609	8.7018	4.97609
KIAA1191|Q96A73	ENSG00000122203	-3.34544	-8.69653	-0.863049
MTFP1|Q9UDX5	ENSG00000242114	-2.84023	-8.69554	3.93217
PDK3|Q15120	ENSG00000067992	-4.034	-8.69388	-1.56378
DNAJC6|O75061	ENSG00000116675	-2.83233	-8.69311	-1.10854
DDX1|Q92499	ENSG00000079785	3.79787	8.69278	-0.998326
SYT4|Q9H2B2	ENSG00000132872	3.09886	8.69243	-0.715923
CBLN4|Q9NTU7	ENSG00000054803	-5.36214	-8.69162	-2.49319
CA3|P07451	ENSG00000164879	2.36357	8.68924	0.746163
ZDHHC3|Q9NYG2	ENSG00000163812	-0.748079	-8.68532	-1.47953
PRPS2|P11908	ENSG00000101911	-4.34194	-8.68345	-1.17694
MTMR12|Q9C0I1	ENSG00000150712	2.88811	8.67364	3.22106
TKT|P29401	ENSG00000163931	3.29828	8.66826	-0.460424
TIMP2|P16035	ENSG00000035862	2.48207	8.66523	-0.11907
COPS7B|Q9H9Q2	ENSG00000144524	3.09154	8.66484	-3.89243
RINT1|Q6NUQ1	ENSG00000135249	-2.32535	-8.66425	-3.1694
EIF2B5|Q13144	ENSG00000145191	3.84321	8.66419	1.54175
CRH|P06850	ENSG00000147571	-3.94901	-8.66399	-3.86992
RPLP2|P05387	ENSG00000177600	-2.65646	-8.66165	1.81007
BCS1L|Q9Y276	ENSG00000074582	-2.20002	-8.65903	-2.41801
RPL3|P39023	ENSG00000100316	-2.9681	-8.65741	-1.12065
RPS17; RPS17L|P08708	ENSG00000182774	-3.93093	-8.65665	1.89098
SYNGAP1|Q96PV0	ENSG00000197283	-6.71096	-8.65521	-0.674613
LARS|Q9P2J5	ENSG00000133706	-4.48727	-8.65489	-3.63648
TIMM10|P62072	ENSG00000134809	-3.98808	-8.65313	-3.14629
TAOK1|Q7L7X3	ENSG00000160551	-4.39665	-8.64244	0.27535
CHML|P26374	ENSG00000203668	-3.75011	-8.64182	-4.41664
DPYSL3|Q14195	ENSG00000113657	3.19027	8.64024	2.16427
TPI1|P60174	ENSG00000111669	5.5488	8.63945	-0.906665
RPL13|P26373	ENSG00000167526	-2.82017	-8.63562	-1.13115
OSBPL1A|Q9BXW6	ENSG00000141447	-2.29977	-8.6324	-3.43428
LMBRD2|Q68DH5	ENSG00000164187	3.19149	8.63232	-4.49871
TIMM8A|O60220	ENSG00000126953	-3.22502	-8.6318	-1.13061
DNM1L|O00429	ENSG00000087470	-5.41295	-8.63148	-2.72601
CDH10|Q9Y6N8	ENSG00000040731	-4.3774	-8.6308	-2.53832
NHEJ1|Q9H9Q4	ENSG00000187736	3.88778	8.62854	4.07021
SIX5|Q8N196	ENSG00000177045	2.93889	8.62782	-0.221568
CHCHD6|Q9BRQ6	ENSG00000159685	-2.81175	-8.62692	-3.98215
NA|Q13505	ENSG00000173171	-3.02783	-8.62266	-0.847711
CORO2A|Q92828	ENSG00000106789	-3.37102	-8.61882	-2.17524
FUCA1|P04066	ENSG00000179163	-2.18231	-8.61788	-1.83189
MAP1S|Q66K74	ENSG00000130479	1.1733	8.617	0.589923
STIM2|Q9P246	ENSG00000109689	4.24494	8.61689	4.229
CTH|P32929	ENSG00000116761	-3.36785	-8.61382	-4.43406
NA|Q9UGR2	ENSG00000100403	-2.50679	-8.60705	2.42367
FSD1L|Q9BXM9	ENSG00000106701	4.40841	8.60682	3.68967
SORD|Q00796	ENSG00000140263	1.41356	8.6043	-0.987264
ACTR1A|P61163	ENSG00000138107	2.82576	8.60252	-1.73435
CACNG3|O60359	ENSG00000006116	-5.56403	-8.60167	-2.67787
SLC6A15|Q9H2J7	ENSG00000072041	3.18761	8.59746	0.336808
DDAH2|O95865	ENSG00000213722	3.09248	8.59641	3.22509
GPT|P24298	ENSG00000167701	4.18037	8.59576	1.39497
CASP9|P55211	ENSG00000132906	-1.18514	-8.59211	-4.14699
IPO5|O00410	ENSG00000065150	-3.40639	-8.59108	-4.70128
BRINP1; DBC1|O60477	ENSG00000078725	-3.11395	-8.59041	0.345904
YES1|P07947	ENSG00000176105	4.61232	8.58944	4.56936
NDUFB3|O43676	ENSG00000119013	-2.69727	-8.58729	-0.202134
GNPNAT1|Q96EK6	ENSG00000100522	-2.36725	-8.58489	3.2493
RDH13|Q8NBN7	ENSG00000160439	-2.71393	-8.58126	-1.8602
ARHGEF2|Q92974	ENSG00000116584	-5.12126	-8.57592	-1.04522
CPNE4|Q96A23	ENSG00000196353	-5.57475	-8.57502	-1.39744
NELF; NSMF|Q6X4W1	ENSG00000165802	-3.50105	-8.56982	3.83271
PTP4A2|Q12974	ENSG00000184007	2.91446	8.56923	3.90777
COG6|Q9Y2V7	ENSG00000133103	-2.68802	-8.56854	-0.953186
MED29|Q9NX70	ENSG00000063322	-2.98536	-8.568	-6.79254
HSDL2|Q6YN16	ENSG00000119471	-3.95344	-8.55643	-1.94111
FARSA|Q9Y285	ENSG00000179115	-4.73774	-8.55606	-3.01492
GSK3B|P49841	ENSG00000082701	-5.45932	-8.55463	-2.11319
RPL32|P62910	ENSG00000144713	-3.54674	-8.547	1.26869
OSTM1|Q86WC4	ENSG00000081087	2.17954	8.54586	3.96084
DCTN1|Q14203	ENSG00000204843	2.30634	8.54545	-2.55878
SELENBP1|Q13228	ENSG00000143416	1.88525	8.5449	-0.521823
CD58|P19256	ENSG00000116815	2.80203	8.54225	3.42027
RPS16|P62249	ENSG00000105193	-2.85938	-8.54203	1.86235
PODXL|O00592	ENSG00000128567	-2.88103	-8.54123	1.64927
FBXW2|Q9UKT8	ENSG00000119402	-2.41652	-8.5412	-2.4965
MAP2K6|P52564	ENSG00000108984	4.56435	8.54059	1.06255
EIF4G1|Q04637	ENSG00000114867	-3.67376	-8.54003	2.92095
PRAF2|O60831	ENSG00000243279	-4.16504	-8.53593	-1.51235
RNMT|O43148	ENSG00000101654	-5.95657	-8.53228	-4.02513
PDHA1|P08559	ENSG00000131828	-5.14247	-8.52156	-1.6638
MTFMT|Q96DP5	ENSG00000103707	-2.10687	-8.51707	-0.0493377
C2orf18; SLC35F6|Q8N357	ENSG00000213699	-2.4295	-8.51452	-1.584
TMEM9|Q9P0T7	ENSG00000116857	2.5911	8.51372	-5.00472
RPL35A|P18077	ENSG00000182899	-2.00779	-8.51362	2.91755
GPM6B|Q13491	ENSG00000046653	-3.84861	-8.50859	2.85202
RPL36|Q9Y3U8	ENSG00000130255	-2.89128	-8.50556	0.703511
CDK5|Q00535	ENSG00000164885	-4.92322	-8.5014	-0.420956
SCN2B|O60939	ENSG00000149575	-3.65023	-8.49483	-3.90804
SEC13|P55735	ENSG00000157020	-3.01323	-8.49447	-0.696655
UPF3B|Q9BZI7	ENSG00000125351	4.3179	8.49328	-0.331673
AMD1|P17707	ENSG00000123505	3.32621	8.49321	3.97618
PSMA2|P25787	ENSG00000106588	2.56696	8.49185	0.965875
ETF1|P62495	ENSG00000120705	4.46634	8.48691	3.18049
UPF2|Q9HAU5	ENSG00000151461	4.00764	8.48585	0.620681
IARS|P41252	ENSG00000196305	-4.07799	-8.48507	-4.38049
CAMK2A|Q9UQM7	ENSG00000070808	1.5258	8.48292	0.137848
HID1|Q8IV36	ENSG00000167861	-3.29409	-8.48048	-1.30193
METAP2|P50579	ENSG00000111142	0.491272	8.47658	-0.833104
GARS|P41250	ENSG00000106105	3.54841	8.47147	-2.11868
GPR123; ADGRA1|Q86SQ6	ENSG00000197177	-2.7808	-8.46972	-3.00683
EIF2B1|Q14232	ENSG00000111361	-3.47044	-8.46923	-3.23601
SST|P61278	ENSG00000157005	-4.94141	-8.46879	-4.43377
DLG3|Q92796	ENSG00000082458	-6.12294	-8.46708	-2.44176
RPL22|P35268	ENSG00000116251	-1.20596	-8.46704	1.09889
BMPR1A|P36894	ENSG00000107779	1.38116	8.46689	5.03238
SESN1|Q9Y6P5	ENSG00000080546	1.86647	8.46363	4.74444
IMMT|Q16891	ENSG00000132305	-3.94071	-8.46306	-4.34082
HSPB1|P04792	ENSG00000106211	5.96951	8.46296	2.12083
PNMA8C|A0A1B0GUJ8	ENSG00000277531	-0.466686	-8.46266	-2.94741
PGP|A6NDG6	ENSG00000184207	3.01091	8.45656	1.56761
KALRN|O60229	ENSG00000160145	-5.75487	-8.45445	-4.53066
YTHDF3|Q7Z739	ENSG00000185728	-2.14043	-8.4539	0.164348
RAB10|P61026	ENSG00000084733	3.31421	8.4501	2.87142
RAPGEF1|Q13905	ENSG00000107263	-1.33581	-8.44656	5.89825
RPL15|P61313	ENSG00000174748	-3.33933	-8.44494	-5.11653
KIAA0368|Q5VYK3	ENSG00000136813	-3.74541	-8.44312	-2.17891
UBE2D3|P61077	ENSG00000109332	-3.88043	-8.44246	-0.123793
RARS|P54136	ENSG00000113643	-4.37385	-8.44038	-0.00435649
VTI1A|Q96AJ9	ENSG00000151532	2.7523	8.43896	0.380846
CDC16|Q13042	ENSG00000130177	-2.73075	-8.43541	-2.19886
LOC100288332; NPIPA5|E9PKD4	ENSG00000183793	2.17489	8.43436	1.065
GALNT16; GALNTL1|Q8N428	ENSG00000100626	4.11876	8.43429	-0.284176
RAB8B|Q92930	ENSG00000166128	0.999741	8.42711	3.84457
ATP2B4|P23634	ENSG00000058668	2.02517	8.42513	2.30717
RAPGEF6|Q8TEU7	ENSG00000158987	2.10466	8.42481	1.5153
RAB3D|O95716	ENSG00000105514	2.8896	8.42396	2.57555
CRKL|P46109	ENSG00000099942	3.45924	8.42341	5.22223
FAM217B|Q9NTX9	ENSG00000196227	-2.59133	-8.42038	-1.76835
SLC35A4|L0R6Q1	ENSG00000176087	-2.96579	-8.41965	-1.55889
DLGAP4|Q9Y2H0	ENSG00000080845	-5.20942	-8.41784	0.215843
LRTM2|Q8N967	ENSG00000166159	-4.69716	-8.41742	-3.11916
UCHL3|P15374	ENSG00000118939	1.28729	8.41657	1.50408
CSRP1|P21291	ENSG00000159176	4.48345	8.41637	5.6604
NDUFB5|O43674	ENSG00000136521	-3.76339	-8.41049	-4.84468
ABCD3|P28288	ENSG00000117528	-2.43761	-8.41004	0.266397
SEMA4A|Q9H3S1	ENSG00000196189	3.56372	8.40957	1.8539
ST13|P50502	ENSG00000100380	-2.99698	-8.40812	0.573134
GABRA1|P14867	ENSG00000022355	-4.60883	-8.40504	-1.48798
ALG8|Q9BVK2	ENSG00000159063	-2.4485	-8.39955	0.325574
MIF|P14174	ENSG00000240972	3.54063	8.39664	-0.163288
DGKH|Q86XP1	ENSG00000102780	-4.30832	-8.39536	-1.21074
ERI3|O43414	ENSG00000117419	-5.63312	-8.39501	-1.5404
MAP4K3|Q8IVH8	ENSG00000011566	-4.75207	-8.39488	0.424222
CUL1|Q13616	ENSG00000055130	1.29757	8.39253	1.02667
NNT|Q13423	ENSG00000112992	-3.84277	-8.39172	-1.46409
FAM102A|Q5T9C2	ENSG00000167106	-3.06181	-8.38754	0.0515524
UBE2D2|P62837	ENSG00000131508	-3.88043	-8.38718	3.80924
NDUFA10|O95299	ENSG00000130414	-3.32109	-8.3853	-3.13545
NUDT4|Q9NZJ9	ENSG00000173598	-3.05005	-8.38399	0.326908
NISCH|Q9Y2I1	ENSG00000010322	2.21428	8.38093	-1.40992
KPNB1|Q14974	ENSG00000108424	2.32702	8.37919	-2.55213
CTGF|P29279	ENSG00000118523	2.18961	8.37713	3.18577
FAM162A|Q96A26	ENSG00000114023	-4.11278	-8.37663	-4.99788
SDHD|O14521	ENSG00000204370	-3.07966	-8.37422	-1.58564
RPS4X|P62701	ENSG00000198034	-3.12947	-8.37407	0.991325
ARHGAP44|Q17R89	ENSG00000006740	-3.69371	-8.37185	0.59192
ISCU|Q9H1K1	ENSG00000136003	-4.14577	-8.37106	-2.34492
ACBD3|Q9H3P7	ENSG00000182827	-1.91255	-8.36932	-0.777966
MDH1|P40925	ENSG00000014641	2.72814	8.36908	-2.30095
ZFPL1|O95159	ENSG00000162300	-1.85795	-8.36644	-2.35002
MAST1|Q9Y2H9	ENSG00000105613	2.92318	8.36491	1.11263
UBL7|Q96S82	ENSG00000138629	-2.38035	-8.36374	0.703482
RPN2|P04844	ENSG00000118705	-1.8745	-8.36087	-0.583106
AMPH|P49418	ENSG00000078053	3.44758	8.35634	-0.460434
EIF4E|P06730	ENSG00000151247	-1.28097	-8.35565	-2.74728
MYL6B|P14649	ENSG00000196465	0.947836	8.35523	-1.27251
RPS28|P62857	ENSG00000233927	-2.74393	-8.35495	0.321324
PKIA|P61925	ENSG00000171033	2.88686	8.34866	0.479424
GPR158|Q5T848	ENSG00000151025	-4.74727	-8.3471	-2.36557
TMEM2|Q9UHN6	ENSG00000135048	2.38813	8.34542	4.65655
RENBP|P51606	ENSG00000102032	3.3751	8.34498	3.36092
GPC1|P35052	ENSG00000063660	-2.70095	-8.34411	-4.04437
GABRB2|P47870	ENSG00000145864	-3.72394	-8.34231	-1.64366
ALDH5A1|P51649	ENSG00000112294	-1.75526	-8.34198	-6.97502
C9orf89; CARD19|Q96LW7	ENSG00000165233	-1.84511	-8.34117	-1.37052
SNX1|Q13596	ENSG00000028528	3.57575	8.33831	1.49848
GAR1|Q9NY12	ENSG00000109534	3.39399	8.33706	1.63863
GALK1|P51570	ENSG00000108479	3.91438	8.33362	0.824286
DGKA|P23743	ENSG00000065357	2.28638	8.33136	-1.5147
LOC101928527; PIGBOS1|A0A0B4J2F0	ENSG00000225973	-3.32343	-8.32912	-0.755196
CXCL14|O95715	ENSG00000145824	1.3671	8.32735	-1.43248
FLT1|P17948	ENSG00000102755	2.46846	8.32583	4.34642
CDC42BPB|Q9Y5S2	ENSG00000198752	-3.85302	-8.32512	-0.835158
PSMB1|P20618	ENSG00000008018	2.97873	8.32464	0.0662683
ANO6|Q4KMQ2	ENSG00000177119	3.60683	8.3235	3.82581
LMAN2|Q12907	ENSG00000169223	-2.33948	-8.32337	-0.596033
RRAGD|Q9NQL2	ENSG00000025039	-1.36201	-8.3169	-0.584465
ABCG1|P45844	ENSG00000160179	2.89743	8.31095	3.09551
PODXL2|Q9NZ53	ENSG00000114631	-0.0619434	-8.31033	-2.90807
LIN7C|Q9NUP9	ENSG00000148943	1.83368	8.30926	3.89036
SLC25A15|Q9Y619	ENSG00000102743	-2.088	-8.30546	0.791153
ACVR1B|P36896	ENSG00000135503	2.63771	8.30355	-0.256199
GOSR1|O95249	ENSG00000108587	0.189708	-8.30188	-2.2301
LSM11|P83369	ENSG00000155858	-1.57611	-8.30042	-0.643993
NAA35|Q5VZE5	ENSG00000135040	-2.46808	-8.29715	-3.53274
SLC25A29|Q8N8R3	ENSG00000197119	1.56158	8.29503	-1.71835
RTN4|Q9NQC3	ENSG00000115310	-3.60312	-8.29341	-1.28964
GNB5|O14775	ENSG00000069966	-5.33998	-8.2872	-3.19
BZW2|Q9Y6E2	ENSG00000136261	-1.52272	-8.28546	-2.33938
RWDD1|Q9H446	ENSG00000111832	4.2572	8.28528	1.89589
SLC7A10|Q9NS82	ENSG00000130876	-2.10132	-8.28473	0.973482
PDK2|Q15119	ENSG00000005882	-3.14426	-8.28315	-4.37802
TSPAN13|O95857	ENSG00000106537	-2.37867	-8.28277	-0.0756487
RRM2B|Q7LG56	ENSG00000048392	-1.68161	-8.28225	-2.4888
HARS|P12081	ENSG00000170445	-2.15097	-8.28037	-2.26135
COG3|Q96JB2	ENSG00000136152	-1.91716	-8.27326	-1.34392
MAP9|Q49MG5	ENSG00000164114	-1.83275	-8.27238	-2.47936
TNPO2|O14787	ENSG00000105576	-3.46392	-8.27223	-0.325274
SHISA7|A6NL88	ENSG00000187902	-5.50429	-8.27147	-1.08117
EI24|O14681	ENSG00000149547	-1.28431	-8.27115	1.0793
MUT|P22033	ENSG00000146085	-3.02837	-8.2703	-0.586267
DCTN2|Q13561	ENSG00000175203	1.93838	8.26793	-1.75919
NA|O60613	ENSG00000183291	-2.93775	-8.26783	0.99744
EIF3K|Q9UBQ5	ENSG00000178982	-2.56749	-8.26745	-1.7721
MAN2A2|P49641	ENSG00000196547	2.84181	8.2656	3.86178
GCDH|Q92947	ENSG00000105607	-1.30626	-8.26092	-3.34923
LARP1|Q6PKG0	ENSG00000155506	-4.43415	-8.25913	0.838162
SPHKAP|Q2M3C7	ENSG00000153820	-3.57773	-8.25459	-4.00563
NPDC1|Q9NQX5	ENSG00000107281	3.26402	8.25237	-1.9106
USP12|O75317	ENSG00000152484	-1.99534	-8.25085	4.79133
RAC1|P63000	ENSG00000136238	-3.09775	-8.25055	-1.06884
GLS|O94925	ENSG00000115419	-2.92847	-8.24995	0.0653224
UNC79|Q9P2D8	ENSG00000133958	-1.01161	-8.24982	-2.80612
RAB33A|Q14088	ENSG00000134594	1.62473	8.24858	2.25575
USP10|Q14694	ENSG00000103194	-2.70839	-8.24855	-2.57813
ARFGAP2|Q8N6H7	ENSG00000149182	-5.10795	-8.24553	-4.06548
LPCAT4|Q643R3	ENSG00000176454	-2.8108	-8.24446	-0.157076
ART3|Q13508	ENSG00000156219	2.31843	8.24068	2.11615
RPS11|P62280	ENSG00000142534	-2.69277	-8.23562	3.73957
IGFBP6|P24592	ENSG00000167779	0.178182	8.23479	0.184717
NDRG4|Q9ULP0	ENSG00000103034	2.88961	8.23459	-2.94101
CMBL|Q96DG6	ENSG00000164237	2.97918	8.2338	3.25375
CARM1|Q86X55	ENSG00000142453	-1.65201	-8.23254	-1.77443
NDUFA13|Q9P0J0	ENSG00000186010	-4.14817	-8.23173	-2.77795
PQLC1|Q8N2U9	ENSG00000122490	-2.09648	-8.23154	-3.45532
ELAVL2|Q12926	ENSG00000107105	-2.2506	-8.23127	-1.01293
EEF1E1|O43324	ENSG00000124802	-1.69879	-8.22559	-1.44442
CCDC13|Q8IYE1	ENSG00000244607	2.21078	8.22471	-3.4077
SUCLA2|Q9P2R7	ENSG00000136143	-3.74833	-8.22263	-1.15761
MSI2|Q96DH6	ENSG00000153944	-1.49837	-8.21677	0.864041
GABRA3|P34903	ENSG00000011677	3.37082	8.21456	-0.344702
PDE1B|Q01064	ENSG00000123360	2.51916	8.21319	-1.68464
TOM1L2|Q6ZVM7	ENSG00000175662	-3.97123	-8.21304	-4.27068
CDKL3|Q8IVW4	ENSG00000006837	-2.33768	-8.21234	0.40201
PCDHAC1|Q9H158	ENSG00000248383	-1.60063	-8.20759	-1.24837
CLCN3|P51790	ENSG00000109572	5.52314	8.20738	0.267366
VPS41|P49754	ENSG00000006715	2.99246	8.2028	-2.90226
RUNDC3B|Q96NL0	ENSG00000105784	2.28418	8.2024	-1.60408
TMEM160|Q9NX00	ENSG00000130748	-1.71547	-8.20205	-2.09852
CIAO1|O76071	ENSG00000144021	3.13047	8.20135	0.833271
UNC13A|Q9UPW8	ENSG00000130477	-4.12778	-8.19982	-2.55417
DHX15|O43143	ENSG00000109606	4.56793	8.19804	3.06972
CLUH; KIAA0664|O75153	ENSG00000132361	-4.20924	-8.19618	-4.01954
SPG7|Q9UQ90	ENSG00000197912	-3.44049	-8.19568	-4.79614
SENP8|Q96LD8	ENSG00000166192	2.44734	8.19454	-1.38921
RPL27|P61353	ENSG00000131469	-1.75701	-8.19324	1.92143
ASIC1|P78348	ENSG00000110881	-3.36836	-8.19146	1.97385
CACNA1B|Q00975	ENSG00000148408	3.25656	8.18861	-1.4855
C3orf58|Q8NDZ4	ENSG00000181744	0.957853	8.18802	2.4287
STAT6|P42226	ENSG00000166888	-4.71603	-8.18666	-0.235025
MED15|Q96RN5	ENSG00000099917	-1.99545	-8.18304	-2.48033
TUSC3|Q13454	ENSG00000104723	-2.48182	-8.18138	-2.0909
SLCO3A1|Q9UIG8	ENSG00000176463	3.2297	8.17964	4.75759
TIMM44|O43615	ENSG00000104980	-3.49052	-8.17948	-0.369872
FRMPD1|Q5SYB0	ENSG00000070601	2.18692	8.17779	2.19941
OLFM3|Q96PB7	ENSG00000118733	-4.64717	-8.17355	-3.00381
NFS1|Q9Y697	ENSG00000244005	-4.03499	-8.17126	-5.59653
C6orf57; SDHAF4|Q5VUM1	ENSG00000154079	-2.99678	-8.17057	-3.97711
DIAPH1|O60610	ENSG00000131504	2.14967	8.16532	3.65077
GID8|Q9NWU2	ENSG00000101193	-0.404362	-8.16512	1.26762
RBBP7|Q16576	ENSG00000102054	4.41836	8.16279	0.448385
VPS28|Q9UK41	ENSG00000160948	-3.96377	-8.16264	-1.07602
SDSL|Q96GA7	ENSG00000139410	-1.8562	-8.16211	-7.39397
TM7SF2|O76062	ENSG00000149809	-2.91363	-8.15618	-5.37343
ANKRD24|Q8TF21	ENSG00000089847	-4.47075	-8.15401	-4.50337
KIF13B|Q9NQT8	ENSG00000197892	3.88579	8.15228	4.75269
EHHADH|Q08426	ENSG00000113790	-1.55807	-8.15197	-4.51909
PGD|P52209	ENSG00000142657	4.87398	8.15106	-1.0157
PRMT8|Q9NR22	ENSG00000111218	-4.18155	-8.15063	-4.62963
ASTN1|O14525	ENSG00000152092	-3.52946	-8.14927	-3.14086
MAP2K3|P46734	ENSG00000034152	3.58835	8.14686	2.92888
HDAC5|Q9UQL6	ENSG00000108840	-1.82545	-8.14181	-2.10187
HS6ST3|Q8IZP7	ENSG00000185352	-2.75326	-8.14032	-1.44943
NDUFS4|O43181	ENSG00000164258	-3.3553	-8.13877	-1.44367
CDC123|O75794	ENSG00000151465	-0.528795	-8.13776	-3.17367
CAMSAP1|Q5T5Y3	ENSG00000130559	-3.6063	-8.13631	-0.445466
OLFM1|Q99784	ENSG00000130558	-4.82145	-8.13608	-1.76822
SRPK2|P78362	ENSG00000135250	-3.88231	-8.13397	-1.70797
BCKDHB|P21953	ENSG00000083123	-4.45551	-8.12913	-0.972846
EXOC1|Q9NV70	ENSG00000090989	-4.0344	-8.12816	-3.98123
CYHR1|Q6ZMK1	ENSG00000187954	-0.859233	-8.12809	-1.09386
FAU|P62861	ENSG00000149806	-1.39166	-8.12693	0.202663
NLK|Q9UBE8	ENSG00000087095	-2.06592	-8.1244	-3.0491
ADCY2|Q08462	ENSG00000078295	-3.96764	-8.12401	-1.42797
AFAP1L2|Q8N4X5	ENSG00000169129	-3.24832	-8.12385	-0.0963469
MTMR2|Q13614	ENSG00000087053	2.30512	8.12372	2.12641
PSMA4|P25789	ENSG00000041357	1.31251	8.12163	-1.15526
LMTK2|Q8IWU2	ENSG00000164715	-3.01258	-8.1208	-0.0595229
ENO2|P09104	ENSG00000111674	3.30084	8.1197	-2.44092
ATP2A2|P16615	ENSG00000174437	-4.6302	-8.11892	-2.4381
PTPRN2|Q92932	ENSG00000155093	2.25588	8.11868	-1.61722
JAK2|O60674	ENSG00000096968	2.73807	8.11721	4.13611
NDUFB6|O95139	ENSG00000165264	-2.9662	-8.11224	-0.392186
MB21D2|Q8IYB1	ENSG00000180611	2.79422	8.11053	0.252949
TRAP1|Q12931	ENSG00000126602	-1.68308	-8.10866	-6.00182
NOV|P48745	ENSG00000136999	2.02456	8.10318	-0.737738
RPL10A|P62906	ENSG00000198755	-3.43197	-8.10187	0.334182
PSMB6|P28072	ENSG00000142507	2.43064	8.10107	2.79607
CLIP2|Q9UDT6	ENSG00000106665	2.73906	8.10098	7.09747
HINT3|Q9NQE9	ENSG00000111911	0.68363	8.10011	3.25782
ABHD12|Q8N2K0	ENSG00000100997	-2.94377	-8.09851	-1.05863
GLRX|P35754	ENSG00000173221	4.60357	8.09567	-1.52092
PTK2|Q05397	ENSG00000169398	-1.74795	-8.09418	-0.357776
NDRG3|Q9UGV2	ENSG00000101079	0.851126	8.09358	-0.424511
SEC24C|P53992	ENSG00000176986	-3.086	-8.09231	2.23429
CSDE1|O75534	ENSG00000009307	-2.63771	-8.08633	1.66185
NA|Q5VU43	ENSG00000178104	3.27365	8.08499	6.53402
CSE1L|P55060	ENSG00000124207	-1.5355	-8.08461	0.261231
PPP2R2C|Q9Y2T4	ENSG00000074211	-4.17774	-8.0829	-3.21266
C16orf70|Q9BSU1	ENSG00000125149	-4.2244	-8.0819	0.268463
TMEM135|Q86UB9	ENSG00000166575	-2.2464	-8.08097	-1.80654
ELP2|Q6IA86	ENSG00000134759	-1.65701	-8.07999	-5.1049
ERGIC2|Q96RQ1	ENSG00000087502	-1.39384	-8.07995	-0.516306
DEK|P35659	ENSG00000124795	3.44901	8.07904	5.88925
DNAJB11|Q9UBS4	ENSG00000090520	-3.16246	-8.07839	-2.46019
ZNF483|Q8TF39	ENSG00000173258	-1.75132	-8.07769	-0.689273
UBE2I|P63279	ENSG00000103275	2.6018	8.07645	-0.135783
TGFBR3|Q03167	ENSG00000069702	0.883777	8.07562	2.04226
C22orf32; SMDT1|Q9H4I9	ENSG00000183172	-4.16344	-8.07542	1.62945
MAPK8IP3|Q9UPT6	ENSG00000138834	-1.671	-8.07352	-4.61841
PAIP2B|Q9ULR5	ENSG00000124374	1.56217	8.07347	0.767552
PPP2R5C|Q13362	ENSG00000078304	-4.01106	-8.0726	-3.47728
FMN2|Q9NZ56	ENSG00000155816	-2.05656	-8.07167	-1.60748
R3HDM2|Q9Y2K5	ENSG00000179912	-4.66201	-8.07022	-1.62037
UBE2N|P61088	ENSG00000177889	1.22103	8.06571	-3.13368
SHISA6|Q6ZSJ9	ENSG00000188803	-1.99298	-8.06269	-3.28733
ASNS|P08243	ENSG00000070669	-2.88328	-8.05929	-2.69087
FAM13A|O94988	ENSG00000138640	2.40826	8.05761	0.569328
GCA|P28676	ENSG00000115271	-3.68315	-8.05685	-3.09968
NA|Q9UPP5	ENSG00000189195	-3.88223	-8.05666	-0.957874
RFTN2|Q52LD8	ENSG00000162944	4.36211	8.04878	4.46709
PPP2R2A|P63151	ENSG00000221914	2.33589	8.04687	2.2508
C6orf108; DNPH1|O43598	ENSG00000112667	1.77117	8.04591	-0.494813
TMED1|Q13445	ENSG00000099203	0.519273	8.04556	2.36064
SCAI|Q8N9R8	ENSG00000173611	-4.63446	-8.04534	-1.99804
TRIM36|Q9NQ86	ENSG00000152503	-3.49383	-8.04275	-2.76049
NA|Q6P4F2	ENSG00000267673	-2.6235	-8.04029	-4.34684
PRPSAP1|Q14558	ENSG00000161542	-2.24233	-8.03821	-0.193257
CYTH1|Q15438	ENSG00000108669	2.17414	8.03706	2.68787
GDF10|P55107	ENSG00000266524	2.85791	8.03587	-2.83599
SGIP1|Q9BQI5	ENSG00000118473	-6.21708	-8.03244	-3.87641
PDCD10|Q9BUL8	ENSG00000114209	-3.68701	-8.03005	0.0693216
VAT1L|Q9HCJ6	ENSG00000171724	2.71446	8.02987	0.461112
RNF150|Q9ULK6	ENSG00000170153	-1.45104	-8.02779	-4.06147
DZIP3|Q86Y13	ENSG00000198919	-3.12132	-8.02697	-4.13562
STAC2|Q6ZMT1	ENSG00000141750	-2.18345	-8.02454	-0.558715
GMPR|P36959	ENSG00000137198	5.20181	8.02446	2.14502
ATP6AP2|O75787	ENSG00000182220	2.56156	8.02289	-3.00333
NQO1|P15559	ENSG00000181019	2.15713	8.02193	-0.774905
COPB1|P53618	ENSG00000129083	-1.69559	-8.02185	2.48697
DNAJC3|Q13217	ENSG00000102580	-1.28792	-8.02021	2.65048
PABPC4|Q13310	ENSG00000090621	-2.67603	-8.01984	-1.9229
SLC9A6|Q92581	ENSG00000198689	3.1022	8.01849	-0.708511
AGPAT5|Q9NUQ2	ENSG00000155189	-2.45905	-8.01838	1.91348
METTL7B|Q6UX53	ENSG00000170439	2.84073	8.01766	3.28285
NDUFA9|Q16795	ENSG00000139180	-2.87515	-8.01719	-4.24647
ABCA5|Q8WWZ7	ENSG00000154265	-1.21099	-8.01651	-3.30278
UQCRC2|P22695	ENSG00000140740	-3.18378	-8.01366	-4.78096
DCLK1|O15075	ENSG00000133083	-5.06953	-8.01352	-2.02264
ARFRP1|Q13795	ENSG00000101246	-0.951765	-8.01098	-4.82088
SDC2|P34741	ENSG00000169439	2.11391	8.009	2.18742
CCDC66|A2RUB6	ENSG00000180376	-1.07486	-8.00445	-0.526238
PEX5L|Q8IYB4	ENSG00000114757	-1.51119	-8.00417	1.2785
C14orf166; RTRAF|Q9Y224	ENSG00000087302	3.36663	8.00261	0.374851
ARHGEF17|Q96PE2	ENSG00000110237	2.62869	7.98839	5.22884
ACSS1|Q9NUB1	ENSG00000154930	-3.55369	-7.98689	-0.159035
RPS19|P39019	ENSG00000105372	-3.58254	-7.98528	0.0848267
PBXIP1|Q96AQ6	ENSG00000163346	4.34733	7.98509	2.51708
RASAL2|Q9UJF2	ENSG00000075391	-4.48012	-7.98406	-4.22776
CORO1C|Q9ULV4	ENSG00000110880	1.34198	7.98214	4.54167
SLC7A7|Q9UM01	ENSG00000155465	-2.23207	-7.98213	2.1561
CADPS|Q9ULU8	ENSG00000163618	-3.56155	-7.98173	-2.2055
AIDA|Q96BJ3	ENSG00000186063	3.82584	7.97916	2.6767
SAMD4B|Q5PRF9	ENSG00000179134	-2.72455	-7.97891	-2.55265
YIPF6|Q96EC8	ENSG00000181704	2.54622	7.9772	1.53866
MSRA|Q9UJ68	ENSG00000175806	2.41659	7.97381	1.97524
IPO11|Q9UI26	ENSG00000086200	-0.0838201	-7.97339	-2.10403
CARHSP1|Q9Y2V2	ENSG00000153048	4.11005	7.97275	6.25208
NA|O75122	ENSG00000163539	-2.69157	-7.96877	-0.966536
LOC100505876; CEBPZ-AS1; CEBPZOS|A8MTT3	ENSG00000218739	-2.58226	-7.96819	-3.77571
PHGDH|O43175	ENSG00000092621	3.56971	7.96403	1.48236
PDS5B|Q9NTI5	ENSG00000083642	4.25873	7.96194	3.12409
NDUFV1|P49821	ENSG00000167792	-3.68039	-7.96158	-4.44788
SLC35F5|Q8WV83	ENSG00000115084	-3.07052	-7.96041	-0.769761
VPS26A|O75436	ENSG00000122958	3.46021	7.95821	5.07217
ADCY9|O60503	ENSG00000162104	2.57495	7.95764	3.44064
PCSK1N|Q9UHG2	ENSG00000102109	0.522725	7.95738	-1.77943
TPP2|P29144	ENSG00000134900	-3.0876	-7.95472	-2.77953
BLOC1S1|P78537	ENSG00000135441	3.28486	7.95347	0.891417
LZTFL1|Q9NQ48	ENSG00000163818	-2.50211	-7.95329	-3.12853
CAMK4|Q16566	ENSG00000152495	-5.13149	-7.95233	-3.6524
FKBP1A|P62942	ENSG00000088832	-0.163292	7.95176	2.62269
UQCRC1|P31930	ENSG00000010256	-4.154	-7.95147	-1.01172
ZMPSTE24|O75844	ENSG00000084073	2.41319	7.95125	4.49156
ZNHIT3|Q15649	ENSG00000273611	2.17494	7.95095	-1.94727
UGP2|Q16851	ENSG00000169764	5.34073	7.95076	-4.69975
COX3|P00414	ENSG00000198938	-2.11298	-7.95013	-1.09974
SNX13|Q9Y5W8	ENSG00000071189	-0.907335	-7.94751	-1.06099
KCNJ10|P78508	ENSG00000177807	2.32179	7.94637	6.44127
FXR2|P51116	ENSG00000129245	-1.71578	-7.94549	1.24416
REV3L|O60673	ENSG00000009413	-0.11489	7.94205	1.98674
TMEM115|Q12893	ENSG00000126062	1.05282	7.93321	3.13094
SPOCK1|Q08629	ENSG00000152377	4.95343	7.93184	-1.32451
RAB6B|Q9NRW1	ENSG00000154917	1.724	7.92956	0.293882
COG5|Q9UP83	ENSG00000164597	-2.37867	-7.92838	-1.73216
DLD|P09622	ENSG00000091140	-4.07051	-7.92804	-4.28115
ARMC1|Q9NVT9	ENSG00000104442	-3.43632	-7.9259	-1.71284
ACVR1|Q04771	ENSG00000115170	2.8558	7.92211	3.88427
OPA3|Q9H6K4	ENSG00000125741	-3.11002	-7.92123	1.08424
RBM12|Q9NTZ6	ENSG00000244462	-0.157697	-7.91785	-2.23195
NT5DC1|Q5TFE4	ENSG00000178425	-3.83456	-7.91511	-2.55993
MID1IP1|Q9NPA3	ENSG00000165175	3.40261	7.91505	4.70949
BLVRB|P30043	ENSG00000090013	1.30722	7.90715	-2.09617
RFK|Q969G6	ENSG00000135002	-3.71864	-7.90399	-0.570046
SLC25A27|O95847	ENSG00000153291	-5.36409	-7.9013	-2.23544
DGKE|P52429	ENSG00000153933	-2.69161	-7.89638	-1.68921
DIABLO|Q9NR28	ENSG00000184047	-4.27041	-7.89543	-5.37085
FBXL2|Q9UKC9	ENSG00000153558	-0.990696	-7.89541	-3.55198
PNPT1|Q8TCS8	ENSG00000138035	-3.70019	-7.89518	4.03614
ARL10|Q8N8L6	ENSG00000175414	4.05913	7.89283	3.10649
GGPS1|O95749	ENSG00000152904	2.7506	7.89109	2.97572
CSNK2B|P67870	ENSG00000204435	-2.06455	-7.88839	-1.58296
MAST3|O60307	ENSG00000099308	-3.95157	-7.88769	-1.91923
CAMK2B|Q13554	ENSG00000058404	1.04429	7.88538	1.84201
PHPT1|Q9NRX4	ENSG00000054148	2.8688	7.88503	0.272783
TFG|Q92734	ENSG00000114354	-1.1637	-7.88482	-2.10572
TMEM126B|Q8IUX1	ENSG00000171204	-3.49562	-7.88325	-1.92729
NDUFAB1|O14561	ENSG00000004779	-2.08113	-7.87272	-0.761084
ITPKB|P27987	ENSG00000143772	4.10628	7.87271	5.74027
MRPL32|Q9BYC8	ENSG00000106591	-3.51811	-7.86967	-1.40566
NDUFA7|O95182	ENSG00000267855	-3.35245	-7.86943	-5.5867
ATP6|P00846	ENSG00000198899	-0.888926	-7.86926	0.492698
ADCYAP1|P18509	ENSG00000141433	-2.75127	-7.86435	-4.8808
SELRC1; COA7|Q96BR5	ENSG00000162377	-2.86773	-7.86345	-1.3344
ARHGEF25|Q86VW2	ENSG00000240771	2.35111	7.86261	0.673761
ARG2|P78540	ENSG00000081181	3.67922	7.86149	5.2466
GLO1|Q04760	ENSG00000124767	2.11719	7.86069	-3.4266
DHRS7|Q9Y394	ENSG00000100612	-3.15291	-7.85636	-4.19885
THTPA|Q9BU02	ENSG00000259431	2.5178	7.85497	3.50803
SIPA1L1|O43166	ENSG00000197555	-4.81536	-7.85483	-1.81343
PRUNE; PRUNE1|Q86TP1	ENSG00000143363	2.47046	7.85346	3.59861
F3|P13726	ENSG00000117525	-2.61285	-7.85304	-1.85215
VPS39|Q96JC1	ENSG00000166887	3.5007	7.85022	-4.29917
GNAS|Q5JWF2	ENSG00000087460	4.1661	7.84894	-0.542599
MAF1|Q9H063	ENSG00000179632	0.62855	7.84697	6.73539
ELMOD1|Q8N336	ENSG00000110675	-3.83983	-7.84641	-0.9903
UBR2|Q8IWV8	ENSG00000024048	3.3647	7.84327	-0.0975626
SDCBP|O00560	ENSG00000137575	-1.10214	-7.83936	2.49071
S100A4|P26447	ENSG00000196154	2.97544	7.83534	6.71759
CDS1|Q92903	ENSG00000163624	-1.63059	-7.83347	-2.93073
RPS26; LOC101929876; RPS26P25|P62854	ENSG00000197728	-1.63576	-7.83242	-0.0643949
NDUFB11|Q9NX14	ENSG00000147123	-3.36051	-7.83155	0.800197
NUMB|P49757	ENSG00000133961	-3.87632	-7.83051	-0.154579
HECTD3|Q5T447	ENSG00000126107	2.01272	7.82769	1.65014
C12orf73|Q69YU5	ENSG00000204954	-1.95217	-7.82656	-2.1038
MAGED1|Q9Y5V3	ENSG00000179222	-2.7017	-7.82652	-3.00199
KLHL3|Q9UH77	ENSG00000146021	-2.98042	-7.82612	-0.845331
TUFM|P49411	ENSG00000178952	-5.71527	-7.82308	-2.22596
AGK|Q53H12	ENSG00000006530	-4.15728	-7.82184	-4.24787
EIF5|P55010	ENSG00000100664	3.50524	7.81903	0.0140409
GMPPA|Q96IJ6	ENSG00000144591	1.88173	7.80939	-0.442731
MARS|P56192	ENSG00000166986	-3.25723	-7.80579	-0.785868
SCG3|Q8WXD2	ENSG00000104112	2.26133	7.80233	-5.68316
HTRA1|Q92743	ENSG00000166033	4.81363	7.80161	1.35745
ATXN2|Q99700	ENSG00000204842	-3.6143	-7.80036	-1.51064
ZDHHC5|Q9C0B5	ENSG00000156599	-3.91467	-7.7997	-0.490856
DDI2|Q5TDH0	ENSG00000197312	1.0692	7.79709	-4.18786
ATRIP|Q8WXE1	ENSG00000164053	1.59062	7.79568	-2.43676
TXNL1|O43396	ENSG00000091164	1.62522	7.7925	-1.16384
PELP1|Q8IZL8	ENSG00000141456	-2.62362	-7.7919	-3.18622
SPAST|Q9UBP0	ENSG00000021574	3.95783	7.79007	2.83244
NRSN2|Q9GZP1	ENSG00000125841	-4.26834	-7.78981	-4.04084
GLOD4|Q9HC38	ENSG00000167699	1.99244	7.78882	-3.33918
ARHGAP5|Q13017	ENSG00000100852	-0.913867	-7.78722	2.55333
GPR89A; GPR89B|P0CG08	ENSG00000188092	-2.72121	-7.78635	-2.53829
TAC3|Q9UHF0	ENSG00000166863	1.86014	7.78598	-3.39527
STARD10|Q9Y365	ENSG00000214530	3.56383	7.78461	5.30901
RPS25|P62851	ENSG00000118181	-2.06204	-7.78457	4.578
IDS|P22304	ENSG00000010404	-1.0457	-7.78277	-0.606534
RAB7L1; RAB29|O14966	ENSG00000117280	2.33012	7.78089	5.03723
MPC2|O95563	ENSG00000143158	-3.12848	-7.77947	-2.47064
SYT5|O00445	ENSG00000129990	2.57327	7.77848	-4.27259
ADPRHL2|Q9NX46	ENSG00000116863	1.04018	7.7779	1.57635
CAD|P27708	ENSG00000084774	3.14557	7.77649	-2.14045
RPL23|P62829	ENSG00000125691	-2.36739	-7.77593	0.0945459
DECR1|Q16698	ENSG00000104325	-3.5041	-7.773	-2.355
ZW10|O43264	ENSG00000086827	-2.89419	-7.77257	0.452914
AIP|O00170	ENSG00000110711	3.65992	7.76742	3.30363
PDGFRB|P09619	ENSG00000113721	1.64981	7.76534	4.25166
CCT6A|P40227	ENSG00000146731	3.01761	7.76427	-2.90985
IST1|P53990	ENSG00000182149	0.833774	7.76269	3.05573
COA6|Q5JTJ3	ENSG00000168275	-3.75923	-7.76202	-0.335944
DLAT|P10515	ENSG00000150768	-2.81658	-7.76067	-3.21485
NIF3L1|Q9GZT8	ENSG00000196290	1.24803	7.75943	-0.568571
LGI4|Q8N135	ENSG00000153902	4.67472	7.75825	-1.42524
DUSP19|Q8WTR2	ENSG00000162999	2.13747	7.75716	3.94732
DAB1|O75553	ENSG00000173406	0.381109	7.75618	-2.1751
VWC2|Q2TAL6	ENSG00000188730	-3.67725	-7.75535	-2.38896
RAB24|Q969Q5	ENSG00000169228	2.46481	7.75263	2.59622
SEC23A|Q15436	ENSG00000100934	-3.13752	-7.75248	-0.683843
PCDH9|Q9HC56	ENSG00000184226	-1.21232	-7.75124	-1.25741
SIDT1|Q9NXL6	ENSG00000072858	-0.381976	7.74939	-2.5679
EXOC2|Q96KP1	ENSG00000112685	-1.91087	-7.74667	-1.30743
ECE1|P42892	ENSG00000117298	3.31968	7.74619	3.90324
PTGDS|P41222	ENSG00000107317	1.45832	7.74483	-1.82889
RNPEP|Q9H4A4	ENSG00000176393	2.55683	7.74436	-0.937364
RPL37A|P61513	ENSG00000197756	-1.07634	-7.74292	2.60352
ZC3H7A|Q8IWR0	ENSG00000122299	3.57565	7.74254	-0.4121
PDE6D|O43924	ENSG00000156973	-1.55098	-7.74243	-3.93202
NA|Q07002	ENSG00000117266	3.57705	7.7417	3.82638
CARTPT|Q16568	ENSG00000164326	0.999724	7.74122	-3.21951
DNMT1|P26358	ENSG00000130816	1.4809	7.74021	4.10731
C14orf142; GON7|Q9BXV9	ENSG00000170270	2.51163	7.74019	1.7462
RPS9|P46781	ENSG00000170889	-3.30725	-7.73936	1.48445
TUBB4A|P04350	ENSG00000104833	3.29213	7.73888	-1.2591
RMND5A|Q9H871	ENSG00000153561	-1.51128	-7.73694	4.03023
MAPK10|P53779	ENSG00000109339	-3.14055	-7.73512	-1.20623
RABEP2|Q9H5N1	ENSG00000177548	3.38679	7.73495	-0.0585891
ARL6IP5|O75915	ENSG00000144746	1.44591	7.7343	-0.612914
NA|Q8IY17	ENSG00000032444	3.33278	7.72954	5.03742
EXOSC3|Q9NQT5	ENSG00000107371	-1.60299	-7.72879	-0.029564
TRAPPC2; TRAPPC2P1; TRAPPC2B; ZNF547|P0DI82	ENSG00000256060	2.53543	7.72803	0.332188
KIF5A|Q12840	ENSG00000155980	-4.54844	-7.72647	6.66058
ANKMY2|Q8IV38	ENSG00000106524	-2.64213	-7.72005	-3.39107
UBA52|P62987	ENSG00000221983	-1.84426	-7.71557	-1.16334
LARP4B|Q92615	ENSG00000107929	-2.89853	-7.71485	-3.51329
PPCS|Q9HAB8	ENSG00000127125	4.10812	7.70657	-4.08562
RPS18|P62269	ENSG00000231500	-2.78134	-7.70644	1.23007
ALG9|Q9H6U8	ENSG00000086848	-1.95927	-7.70588	-2.27185
RPL24|P83731	ENSG00000114391	-1.98268	-7.70572	0.445137
GOT1|P17174	ENSG00000120053	1.81558	7.70517	-0.606486
DRG2|P55039	ENSG00000108591	3.1939	7.70511	-0.648537
NDUFS5|O43920	ENSG00000168653	-2.46721	-7.69383	-1.34034
ACAT2|Q9BWD1	ENSG00000120437	3.7186	7.69248	0.727773
DCTN4|Q9UJW0	ENSG00000132912	2.03399	7.68997	-2.65886
CYTIP|O60759	ENSG00000115165	3.21574	7.68993	1.29207
ARHGEF9|O43307	ENSG00000131089	-4.04701	-7.68946	-3.80351
TEX264|Q9Y6I9	ENSG00000164081	-0.557405	-7.68793	-2.61105
PI4KA|P42356	ENSG00000241973	-4.40646	-7.68668	-0.464312
TMEM43|Q9BTV4	ENSG00000170876	2.7724	7.68146	2.91478
SHANK2|Q9UPX8	ENSG00000162105	-4.08249	-7.68028	-2.86879
RPL19|P84098	ENSG00000108298	-2.97619	-7.68	2.13559
CLSTN3|Q9BQT9	ENSG00000139182	1.45041	7.67814	-2.23645
KIFAP3|Q92845	ENSG00000075945	-4.09742	-7.67807	-1.26937
KIAA1279; KIF1BP|Q96EK5	ENSG00000198954	-3.38164	-7.67647	-3.08759
HMGB3|O15347	ENSG00000029993	-3.93817	-7.67343	-5.06516
DOCK4|Q8N1I0	ENSG00000128512	-5.747	-7.67216	-2.04578
ATG12|O94817	ENSG00000145782	0.244031	7.67093	-1.0502
TCEAL4|Q96EI5	ENSG00000133142	-1.54024	-7.67038	-2.15207
MORC2|Q9Y6X9	ENSG00000133422	1.06549	7.67029	0.442315
TMEM51|Q9NW97	ENSG00000171729	-2.30819	-7.66737	1.54218
SAFB2|Q14151	ENSG00000130254	3.72298	7.66493	2.51349
TUBA4A|P68366	ENSG00000127824	2.65069	7.6644	-1.72014
RHOQ|P17081	ENSG00000119729	-0.272487	7.66418	6.36434
SCG2|P13521	ENSG00000171951	2.15742	7.66151	-1.88684
NDUFA6|P56556	ENSG00000184983	-2.93678	-7.66056	-3.42241
PPIP5K1|Q6PFW1	ENSG00000168781	-3.86131	-7.66049	-2.0206
NRCAM|Q92823	ENSG00000091129	-2.38045	-7.65881	-3.99329
VGF|O15240	ENSG00000128564	-4.38189	-7.65509	-4.40061
TMEM55A; PIP4P2|Q8N4L2	ENSG00000155099	-0.841293	-7.65443	-0.152662
ITM2B|Q9Y287	ENSG00000136156	1.40459	7.65244	0.404089
MT1M|Q8N339	ENSG00000205364	2.50179	7.65238	2.59954
SCAMP1|O15126	ENSG00000085365	0.689383	7.65006	-0.661344
NA|Q13555	ENSG00000148660	2.18934	7.64707	0.347664
HDLBP|Q00341	ENSG00000115677	-2.61579	-7.64702	1.63458
SLC17A8|Q8NDX2	ENSG00000179520	1.52091	7.64566	-0.645716
DAK; TKFC|Q3LXA3	ENSG00000149476	3.23684	7.64558	-4.87363
CLDN10|P78369	ENSG00000134873	3.52338	7.64274	1.85479
GUCY1A3|Q02108	ENSG00000164116	2.31286	7.641	2.49476
IDH3B|O43837	ENSG00000101365	-2.59668	-7.63814	-1.956
FBXO21|O94952	ENSG00000135108	3.14544	7.63692	-1.97266
STX7|O15400	ENSG00000079950	3.04295	7.63548	-1.894
DNAJC10|Q8IXB1	ENSG00000077232	-0.801358	-7.63515	-4.1629
ITPR1|Q14643	ENSG00000150995	-2.83016	-7.63207	-1.90174
RAP2B|P61225	ENSG00000181467	1.62533	7.6316	1.84945
STAT2|P52630	ENSG00000170581	-3.25871	-7.63117	-0.692778
PHYHD1|Q5SRE7	ENSG00000175287	2.93885	7.62972	4.43872
RPS21|P63220	ENSG00000171858	-3.19363	-7.62609	4.11618
RPS20|P60866	ENSG00000008988	-1.20667	-7.62584	1.46507
MTHFD1|P11586	ENSG00000100714	3.93589	7.62309	-4.27591
UFSP2|Q9NUQ7	ENSG00000109775	-1.37008	-7.62267	-2.01668
SMPD3|Q9NY59	ENSG00000103056	-3.54143	-7.62166	-1.28449
MFSD6|Q6ZSS7	ENSG00000151690	3.1528	7.61989	0.0161464
SUMO3|P55854	ENSG00000184900	1.0099	7.61948	1.67421
OXLD1|Q5BKU9	ENSG00000204237	-2.33933	-7.61789	-0.165594
SRPRB|Q9Y5M8	ENSG00000144867	-2.73579	-7.61665	-3.19298
UBE2E2|Q96LR5	ENSG00000182247	-1.01051	-7.61644	-0.417075
KPNA3|O00505	ENSG00000102753	4.37408	7.61596	2.28997
PCMT1|P22061	ENSG00000120265	1.23783	7.6147	-0.527601
ALDH2|P05091	ENSG00000111275	-2.43366	-7.61316	-2.74869
GLCE|O94923	ENSG00000138604	-1.94109	-7.6129	-0.268922
RNF169|Q8NCN4	ENSG00000166439	2.56266	7.61272	3.4846
SNX8|Q9Y5X2	ENSG00000106266	-1.44317	-7.61224	-0.303146
FAM103A1|Q9BTL3	ENSG00000169612	-4.77201	-7.61087	-2.30842
LYSMD2|Q8IV50	ENSG00000140280	2.92332	7.60981	1.66086
MPRIP|Q6WCQ1	ENSG00000133030	-4.23559	-7.60943	3.25657
RPTOR|Q8N122	ENSG00000141564	-1.69543	-7.608	-2.5283
SARS|P49591	ENSG00000031698	2.18699	7.60674	-3.73977
DPM3|Q9P2X0	ENSG00000179085	-2.34216	-7.60628	-1.42084
UFC1|Q9Y3C8	ENSG00000143222	3.40671	7.60571	0.971087
NPTX2|P47972	ENSG00000106236	-3.27414	-7.60422	-1.24758
ATP5F1|P24539	ENSG00000116459	-1.99675	-7.60236	-5.49688
PAK1|Q13153	ENSG00000149269	-4.93097	-7.60093	-3.502
GALT|P07902	ENSG00000213930	3.7166	7.59988	-3.67644
CC2D1A|Q6P1N0	ENSG00000132024	3.01814	7.59872	0.488694
NRG3|P56975	ENSG00000185737	-0.599237	-7.59856	-1.19525
TPRG1L|Q5T0D9	ENSG00000158109	3.20051	7.59786	1.35416
GSTO1|P78417	ENSG00000148834	0.682028	7.59737	0.566069
HYOU1|Q9Y4L1	ENSG00000149428	-1.95434	-7.59609	-4.77762
BTF3L4|Q96K17	ENSG00000134717	-3.37228	-7.5956	-3.62747
SEPP1; SELENOP|P49908	ENSG00000250722	2.50944	7.5921	5.0221
HDAC8|Q9BY41	ENSG00000147099	2.36194	7.58853	-1.17969
DGKZ|Q13574	ENSG00000149091	-4.34252	-7.58837	-1.83289
NOSIP|Q9Y314	ENSG00000142546	4.31892	7.5857	-0.995434
MCU|Q8NE86	ENSG00000156026	-3.16706	-7.58378	-0.378083
RPS7|P62081	ENSG00000171863	-1.97858	-7.58159	1.4837
PPP1R3E|Q9H7J1	ENSG00000235194	1.64981	7.58149	-3.89532
TTC5|Q8N0Z6	ENSG00000136319	-2.46773	-7.58142	-3.105
PYCR2|Q96C36	ENSG00000143811	-3.5601	-7.58029	-5.71958
PLP2|Q04941	ENSG00000102007	2.89815	7.5798	2.17224
RPL26|P61254	ENSG00000161970	-2.49429	-7.57917	4.43772
CS|O75390	ENSG00000062485	-3.59774	-7.57916	-2.66701
CCDC93|Q567U6	ENSG00000125633	1.97981	7.57869	0.0556674
MAGI1|Q96QZ7	ENSG00000151276	-3.50376	-7.57838	-1.93651
LRRC59|Q96AG4	ENSG00000108829	-2.45622	-7.57456	0.593803
CA8|P35219	ENSG00000178538	2.73154	7.57329	1.69112
PGM1|P36871	ENSG00000079739	2.42146	7.57176	2.42728
CASC3|O15234	ENSG00000108349	-2.10231	-7.57111	5.61176
RASSF8|Q8NHQ8	ENSG00000123094	3.79565	7.57057	5.04585
NDUFV3|P56181	ENSG00000160194	-3.67327	-7.57008	-2.28783
TOP2B|Q02880	ENSG00000077097	-2.83355	-7.56993	-2.6968
GPAA1|O43292	ENSG00000197858	-2.31725	-7.56947	-4.32366
BAI1; ADGRB1|O14514	ENSG00000181790	-3.70063	-7.56808	-1.35239
SIPA1L2|Q9P2F8	ENSG00000116991	-1.8775	-7.56807	-2.06067
DNAJC17|Q9NVM6	ENSG00000104129	-1.93309	-7.56756	-3.06864
ANKRD28|O15084	ENSG00000206560	-2.5082	-7.56738	-0.494843
UAP1|Q16222	ENSG00000117143	3.63363	7.56345	1.53504
GRAMD4|Q6IC98	ENSG00000075240	-3.5737	-7.56262	-1.65638
CSTB|P04080	ENSG00000160213	3.18099	7.55936	-1.46856
NSMCE1|Q8WV22	ENSG00000169189	-0.909896	-7.55902	-5.07843
CCDC136|Q96JN2	ENSG00000128596	-2.63	-7.55826	-2.69888
NA|O95248	ENSG00000100241	2.47831	7.55746	1.04183
GRIN2A|Q12879	ENSG00000183454	-3.23435	-7.55657	-2.47998
PTN|P21246	ENSG00000105894	0.0576607	-7.55581	-1.03692
MRPS12|O15235	ENSG00000128626	-3.00405	-7.55577	-1.59631
RYBP|Q8N488	ENSG00000163602	1.14614	7.55398	3.9347
UXS1|Q8NBZ7	ENSG00000115652	3.14989	7.55342	0.426497
TPBG|Q13641	ENSG00000146242	-3.48916	-7.54804	-0.860866
GSTP1|P09211	ENSG00000084207	4.57617	7.54691	0.46734
GRIN2B|Q13224	ENSG00000273079	-4.41741	-7.5466	-0.714552
NUBP2|Q9Y5Y2	ENSG00000095906	2.33079	7.54594	-1.57431
KSR1|Q8IVT5	ENSG00000141068	2.49557	7.54406	0.925883
UBAP2|Q5T6F2	ENSG00000137073	-1.96699	-7.54357	-3.08672
PHYHIPL|Q96FC7	ENSG00000165443	-1.93607	-7.54332	-0.340912
CNTNAP2|Q9UHC6	ENSG00000174469	-0.9435	-7.54237	-2.99548
R3HDM1|Q15032	ENSG00000048991	2.81923	7.53997	-2.25894
EEF1A1|P68104	ENSG00000156508	3.70395	7.53908	2.28267
FASTKD5|Q7L8L6	ENSG00000215251	-1.60855	-7.53854	2.15641
CHRM3|P20309	ENSG00000133019	1.01762	7.53768	-1.09563
CDK5R1|Q15078	ENSG00000176749	-3.53997	-7.53704	0.74031
DPAGT1|Q9H3H5	ENSG00000172269	3.0182	7.53641	0.602079
ALDOA|P04075	ENSG00000149925	3.10521	7.53503	-1.61856
TBL1XR1|Q9BZK7	ENSG00000177565	-0.370062	-7.53479	-3.61799
NEMF|O60524	ENSG00000165525	-4.77663	-7.53447	-1.27577
DPM1|O60762	ENSG00000000419	-3.16387	-7.53441	-2.17415
PSMC6|P62333	ENSG00000100519	2.93662	7.53214	-2.51857
ZNF512B|Q96KM6	ENSG00000196700	-1.74052	-7.52957	-1.86625
FAM160A2|Q8N612	ENSG00000051009	-3.59556	-7.52911	-7.42045
PPP2R4; PTPA|Q15257	ENSG00000119383	2.33624	7.5265	-1.77662
DERA|Q9Y315	ENSG00000023697	1.23763	7.52431	1.39322
SULT4A1|Q9BR01	ENSG00000130540	-4.22571	-7.52318	-0.778374
LIMCH1|Q9UPQ0	ENSG00000064042	-1.54506	-7.52259	2.55661
WHAMM|Q8TF30	ENSG00000156232	2.65512	7.51867	3.65292
SLC25A5|P05141	ENSG00000005022	-2.15597	-7.51753	-0.940265
MTSS1|O43312	ENSG00000170873	2.57611	7.51641	2.19324
CLU|P10909	ENSG00000120885	5.16913	7.51448	1.51689
TARS|P26639	ENSG00000113407	1.96022	7.51212	1.39716
RAPH1|Q70E73	ENSG00000173166	-1.86069	-7.51091	-1.72281
DNAL4|O96015	ENSG00000100246	-3.23686	-7.50619	-4.22446
TOMM5|Q8N4H5	ENSG00000175768	-3.07329	-7.50497	-1.11974
CLSTN2|Q9H4D0	ENSG00000158258	4.86914	7.50413	0.326951
ATP11C|Q8NB49	ENSG00000101974	1.97288	7.50244	4.84329
MDM1|Q8TC05	ENSG00000111554	0.170526	7.50177	-1.08192
KIAA1045; PHF24|Q9UPV7	ENSG00000122733	-5.22465	-7.50104	0.247413
TBR1|Q16650	ENSG00000136535	0.863734	7.49888	0.476163
PWP1|Q13610	ENSG00000136045	3.45604	7.49883	-3.05527
TGFB2|P61812	ENSG00000092969	1.78892	7.49583	3.59888
SDHB|P21912	ENSG00000117118	-2.30707	-7.49565	-3.25084
IPO7|O95373	ENSG00000205339	-2.46564	-7.4943	1.22635
CCNYL1|Q8N7R7	ENSG00000163249	-0.776083	-7.49371	-0.291789
CSK|P41240	ENSG00000103653	3.51839	7.49269	3.65339
SLC25A13|Q9UJS0	ENSG00000004864	-2.44167	-7.49266	-0.32984
AK2|P54819	ENSG00000004455	-2.02644	-7.4916	0.707141
ZDHHC14|Q8IZN3	ENSG00000175048	2.78891	7.49094	1.96915
MGEA5|O60502	ENSG00000198408	-1.53505	-7.48889	-5.56392
RAB8A|P61006	ENSG00000167461	1.82691	7.48473	1.23654
PDHX|O00330	ENSG00000110435	-4.85434	-7.48076	-4.40596
C17orf49; RNASEK-C17orf49|Q8IXM2	ENSG00000258315	-0.977953	-7.47807	-3.80965
UBTD1|Q9HAC8	ENSG00000165886	2.85732	7.47144	0.568024
USP31|Q70CQ4	ENSG00000103404	3.21502	7.47055	6.30256
TYW5|A2RUC4	ENSG00000162971	2.04657	7.4685	-2.27695
CUL2|Q13617	ENSG00000108094	-3.06217	-7.46698	-1.12142
FAM117B|Q6P1L5	ENSG00000138439	3.97226	7.46563	2.66523
RPL30|P62888	ENSG00000156482	-3.18983	-7.46436	2.42239
SMAD4|Q13485	ENSG00000141646	4.31418	7.46328	4.53447
DGKI|O75912	ENSG00000157680	-2.98125	-7.46243	-2.2537
CPLX3|Q8WVH0	ENSG00000213578	-3.85695	-7.45824	-1.7509
MARC1|Q5VT66	ENSG00000186205	-0.269364	-7.45819	-0.468053
APOA1BP; NAXE|Q8NCW5	ENSG00000163382	2.99101	7.44434	0.895265
NIPSNAP1|Q9BPW8	ENSG00000184117	-3.29798	-7.44398	-5.98059
MSH6|P52701	ENSG00000116062	2.26062	7.44307	4.53963
TMEM14C|Q9P0S9	ENSG00000111843	0.386195	7.44291	2.4245
SENP3|Q9H4L4	ENSG00000161956	-0.956982	-7.43906	3.4506
AKAP2; PALM2-AKAP2|Q9Y2D5	ENSG00000241978	-2.7053	-7.43661	3.0395
FXYD7|P58549	ENSG00000221946	-2.21288	-7.43572	-2.74222
NT5C1A|Q9BXI3	ENSG00000116981	1.25257	7.43235	0.361501
EPS15L1|Q9UBC2	ENSG00000127527	-2.74151	-7.43212	-2.44604
NA|Q9NUL3	ENSG00000040341	-2.73581	-7.42906	-2.62398
NEURL4|Q96JN8	ENSG00000215041	1.41602	7.42532	0.561814
PADI2|Q9Y2J8	ENSG00000117115	4.10887	7.42341	3.76786
LRPAP1|P30533	ENSG00000163956	-2.34758	-7.42103	-2.29012
NDUFB10|O96000	ENSG00000140990	-2.74611	-7.42091	2.5941
DGUOK|Q16854	ENSG00000114956	-1.71149	-7.42085	-0.636024
UBE2M|P61081	ENSG00000130725	1.9463	7.42077	-1.12446
HMGCL|P35914	ENSG00000117305	-3.55128	-7.4199	-4.80894
SNX27|Q96L92	ENSG00000143376	4.10212	7.41389	6.18052
AFG3L2|Q9Y4W6	ENSG00000141385	-3.02046	-7.41129	-2.22538
CTSK|P43235	ENSG00000143387	-1.05846	-7.41113	0.639402
SPOCK2|Q92563	ENSG00000107742	4.53271	7.40749	-2.59325
TMEM192|Q8IY95	ENSG00000170088	-1.12759	-7.40609	-2.52003
ATP5C1|P36542	ENSG00000165629	-2.47399	-7.40608	-2.53013
UBAP2L|Q14157	ENSG00000143569	-3.60778	-7.40461	-4.00837
RPL23A|P62750	ENSG00000198242	-2.01697	-7.40247	2.73731
FNDC3A|Q9Y2H6	ENSG00000102531	-1.42192	-7.40207	0.965299
UQCRB|P14927	ENSG00000156467	-2.87751	-7.40155	-0.348318
NDUFS1|P28331	ENSG00000023228	-3.48804	-7.40123	-3.01923
LMO1|P25800	ENSG00000166407	2.62281	7.40112	1.75346
SH3BGRL|O75368	ENSG00000131171	3.83121	7.40074	0.0739077
SLC1A2|P43004	ENSG00000110436	-2.16735	-7.40007	-1.0864
UCHL1|P09936	ENSG00000154277	2.77535	7.39805	-0.445841
CLEC3B|P05452	ENSG00000163815	-2.35224	-7.39716	-4.30974
PSMA1|P25786	ENSG00000129084	2.32466	7.39564	-2.89004
KIF1A|Q12756	ENSG00000130294	-1.40821	-7.39296	5.10504
TIAM2|Q8IVF5	ENSG00000146426	3.74962	7.39219	0.901613
SYVN1|Q86TM6	ENSG00000162298	-3.87405	-7.39165	1.58542
PJA2|O43164	ENSG00000198961	-4.18517	-7.38977	-3.35556
MYLK|Q15746	ENSG00000065534	-1.47946	-7.38964	-1.12491
ATPAF1|Q5TC12	ENSG00000123472	-1.44025	-7.38878	-5.68496
RPL17|P18621	ENSG00000265681	-2.3353	-7.38709	-0.51229
LIAS|O43766	ENSG00000121897	-1.54865	-7.38666	-4.43758
EIF1AX; LOC101060318; LOC107984923|P47813	ENSG00000173674	-2.24685	-7.38556	-3.11082
CASKIN1|Q8WXD9	ENSG00000167971	-4.41453	-7.38427	1.78524
CLCN4|P51793	ENSG00000073464	3.61252	7.38184	1.38747
RSL1D1|O76021	ENSG00000171490	-0.860778	-7.37631	1.03523
SURF4|O15260	ENSG00000148248	-1.90194	-7.37415	0.953107
RIN2|Q8WYP3	ENSG00000132669	1.74022	7.37404	3.17953
CDH4|P55283	ENSG00000179242	1.7375	7.37347	-2.76141
PRKG2|Q13237	ENSG00000138669	-2.40251	-7.37265	-3.64839
FAM84B|Q96KN1	ENSG00000168672	1.53441	7.36986	4.30956
MTMR1|Q13613	ENSG00000063601	1.66688	7.36931	-0.211071
EIF2A|Q9BY44	ENSG00000144895	1.58391	7.36768	0.956445
NEK7|Q8TDX7	ENSG00000151414	5.23409	7.36733	4.17339
PSPH|P78330	ENSG00000146733	1.94255	7.36417	1.57951
IL1RAPL1|Q9NZN1	ENSG00000169306	-2.21779	-7.36377	-1.89476
VPS25|Q9BRG1	ENSG00000131475	-2.91322	-7.36193	-4.43613
EIF3F|O00303	ENSG00000175390	-0.22023	-7.35953	-3.00271
CHCHD4|Q8N4Q1	ENSG00000163528	-3.10343	-7.35939	3.49496
NUBP1|P53384	ENSG00000103274	2.08156	7.35664	2.79377
GCSH|P23434	ENSG00000140905	-2.13488	-7.35494	-1.58387
CTNND2|Q9UQB3	ENSG00000169862	-2.96571	-7.35245	3.15871
EVI5L|Q96CN4	ENSG00000142459	-2.14575	-7.34841	-2.57874
SLC39A10|Q9ULF5	ENSG00000196950	-3.69067	-7.34459	-3.10701
PPFIA4|O75335	ENSG00000143847	2.25308	7.33895	-1.15611
COX19|Q49B96	ENSG00000240230	-2.35076	-7.33812	-1.93125
KIF5C|O60282	ENSG00000168280	-3.09289	-7.33669	5.8953
FAHD1|Q6P587	ENSG00000180185	-3.0658	-7.33605	-0.233482
ATAD3B|Q5T9A4	ENSG00000160072	-2.37868	-7.33582	-3.80543
FBXO45|P0C2W1	ENSG00000174013	-1.10228	-7.33266	0.450612
PTPN1|P18031	ENSG00000196396	-0.845176	-7.32911	-0.316758
AP1G1|O43747	ENSG00000166747	-3.08298	-7.32905	1.56179
SCFD2|Q8WU76	ENSG00000184178	-1.65037	-7.32491	-4.86845
LAGE3|Q14657	ENSG00000196976	3.04743	7.32374	-1.02679
RPL21|P46778	ENSG00000122026	-2.76424	-7.32365	2.04146
NDUFAF1|Q9Y375	ENSG00000137806	-2.97372	-7.31618	-1.75293
TPD52L2|O43399	ENSG00000101150	2.37104	7.31587	-0.413954
ELAVL4|P26378	ENSG00000162374	-2.20402	-7.31558	-1.25278
HNMT|P50135	ENSG00000150540	3.74704	7.31532	3.28837
SDHA|P31040	ENSG00000073578	-3.20663	-7.31478	-3.54816
CFL1|P23528	ENSG00000172757	2.89709	7.31247	-1.86886
GMFB|P60983	ENSG00000197045	0.76495	7.31197	0.850591
RPS15|P62841	ENSG00000115268	-3.62401	-7.30782	1.14901
PSME2|Q9UL46	ENSG00000100911	1.28008	7.307	-3.53559
BAALC|Q8WXS3	ENSG00000164929	-2.001	-7.30596	-0.299684
NAGK|Q9UJ70	ENSG00000124357	2.30322	7.30522	-1.48704
CERS1|P27544	ENSG00000223802	-2.35371	-7.30419	2.62167
TMED10|P49755	ENSG00000170348	-2.77079	-7.30329	2.89087
EPM2AIP1|Q7L775	ENSG00000178567	-4.20547	-7.30118	-0.435579
PRKACB|P22694	ENSG00000142875	2.30234	7.29939	-1.06963
HMGN5|P82970	ENSG00000198157	2.83961	7.29716	2.4021
DNPEP|Q9ULA0	ENSG00000123992	2.49123	7.29701	-1.97904
CDK16|Q00536	ENSG00000102225	-0.940717	-7.29667	-1.62305
JAKMIP1|Q96N16	ENSG00000152969	-1.76965	-7.29589	-1.68804
IL16|Q14005	ENSG00000172349	2.95944	7.29292	0.719286
PAIP2|Q9BPZ3	ENSG00000120727	2.09525	7.29204	-1.8198
SPG21|Q9NZD8	ENSG00000090487	-2.027	-7.29149	5.13164
TP53RK|Q96S44	ENSG00000172315	2.56414	7.29111	4.00729
EMC8|O43402	ENSG00000131148	-2.06671	-7.29107	0.343256
TRIM26|Q12899	ENSG00000234127	2.53437	7.28902	1.45155
GOLPH3L|Q9H4A5	ENSG00000143457	2.48932	7.28793	2.88825
PLXNA1|Q9UIW2	ENSG00000114554	-4.88847	-7.28749	-1.60988
OXA1L|Q15070	ENSG00000155463	-3.67219	-7.28622	-3.37887
NDUFA3|O95167	ENSG00000170906	-3.38599	-7.28583	-2.8826
SDHAF2|Q9NX18	ENSG00000167985	-1.33899	-7.28346	3.06708
NDUFS6|O75380	ENSG00000145494	-3.05459	-7.2812	-1.35507
MTA1|Q13330	ENSG00000182979	-1.68886	-7.28075	0.597889
PPIL2|Q13356	ENSG00000100023	2.83592	7.27795	-2.92389
CUL3|Q13618	ENSG00000036257	-2.25685	-7.2756	1.71779
KCNIP3|Q9Y2W7	ENSG00000115041	-0.793855	-7.27532	-3.27592
NA|O75592	ENSG00000005810	-1.66276	-7.27342	-1.74644
GPHN|Q9NQX3	ENSG00000171723	-4.42323	-7.27226	-3.64707
RCBTB1|Q8NDN9	ENSG00000136144	0.924035	7.26929	2.81816
LIME1|Q9H400	ENSG00000203896	1.21722	7.26858	0.105356
HGS|O14964	ENSG00000185359	-2.09772	-7.26809	-3.91774
NTNG1|Q9Y2I2	ENSG00000162631	-2.592	-7.26338	-3.25127
TMEM120B|A0PK00	ENSG00000188735	-2.92433	-7.26326	-1.07391
DEGS1|O15121	ENSG00000143753	3.0351	7.26267	5.57436
DGKD|Q16760	ENSG00000077044	-2.8835	-7.26189	2.26549
CPD|O75976	ENSG00000108582	-3.1577	-7.26146	-0.385575
PPP1R11|O60927	ENSG00000204619	-1.96433	-7.26115	-1.40858
TMEM127|O75204	ENSG00000135956	2.41391	7.26023	0.51406
PGAP1|Q75T13	ENSG00000197121	-3.21335	-7.25848	-1.39162
SUB1|P53999	ENSG00000113387	-2.80343	-7.25084	-4.71851
GRWD1|Q9BQ67	ENSG00000105447	1.37685	7.25023	2.16949
AKAP10|O43572	ENSG00000108599	1.75354	7.24876	2.43267
GNAI2|P04899	ENSG00000114353	-3.04804	-7.24806	-0.396909
RAE1|P78406	ENSG00000101146	2.33654	7.24772	-1.92888
CPNE8|Q86YQ8	ENSG00000139117	0.795344	7.24702	0.40291
SSB|P05455	ENSG00000138385	-3.37625	-7.24562	-2.78398
EFR3B|Q9Y2G0	ENSG00000084710	-3.66053	-7.2449	-5.33343
VKORC1|Q9BQB6	ENSG00000167397	-1.89959	-7.24143	1.35369
ADAM9|Q13443	ENSG00000168615	-1.74377	-7.24135	-1.15858
FBLN7|Q53RD9	ENSG00000144152	-2.31536	-7.24011	-2.98494
GAB2|Q9UQC2	ENSG00000033327	-2.36127	-7.24008	1.22741
GABRG2|P18507	ENSG00000113327	-3.79738	-7.23941	-1.48347
SLC15A2|Q16348	ENSG00000163406	1.13511	7.2314	2.69344
INF2|Q27J81	ENSG00000203485	-1.93622	-7.22688	-4.58582
CACNB1|Q02641	ENSG00000067191	2.77658	7.22559	-2.08788
TUBG1|P23258	ENSG00000131462	1.14813	7.22515	-3.27719
REPS2|Q8NFH8	ENSG00000169891	0.778111	7.22365	-0.439044
TRIP10|Q15642	ENSG00000125733	2.37131	7.22307	5.65461
PIP5K1C|O60331	ENSG00000186111	-3.4305	-7.21995	2.75262
CCDC28A|Q8IWP9	ENSG00000024862	3.76243	7.21852	-0.440472
EPN3|Q9H201	ENSG00000049283	2.15627	7.21833	1.13302
DNER|Q8NFT8	ENSG00000187957	3.26065	7.21374	-1.04633
MAP1B|P46821	ENSG00000131711	-2.1186	-7.21087	-2.03943
NAT10|Q9H0A0	ENSG00000135372	-0.111051	-7.21056	-5.56035
ECHS1|P30084	ENSG00000127884	-3.14792	-7.20689	-1.94237
MAP2K2|P36507	ENSG00000126934	2.05205	7.20624	-0.781341
APOC1|P02654	ENSG00000130208	-2.69754	-7.20263	1.1904
RAB1B|Q9H0U4	ENSG00000174903	1.14294	7.20009	2.42279
SLC2A13|Q96QE2	ENSG00000151229	1.24221	7.19905	-0.895774
RPS14|P62263	ENSG00000164587	-2.98183	-7.19812	1.45627
DCK|P27707	ENSG00000156136	-2.07881	-7.19524	1.21557
EIF2B2|P49770	ENSG00000119718	3.54909	7.19447	1.09032
PPP2CB|P62714	ENSG00000104695	-3.10221	-7.19391	2.66888
MAPK8IP1|Q9UQF2	ENSG00000121653	1.26341	7.19261	4.58014
COX18|Q8N8Q8	ENSG00000163626	-2.20345	-7.19201	-4.27178
PSMG4|Q5JS54	ENSG00000180822	-1.20173	-7.19108	-0.405647
GPRIN3|Q6ZVF9	ENSG00000185477	-3.59915	-7.18985	0.734647
MAGEE1|Q9HCI5	ENSG00000198934	-3.57363	-7.18865	-1.36006
PENK|P01210	ENSG00000181195	1.4249	7.18776	-1.43299
C3orf33|Q6P1S2	ENSG00000174928	-2.32725	-7.18708	-1.97644
RLTPR; CARMIL2|Q6F5E8	ENSG00000159753	1.44117	7.18566	-0.253112
NT5C3B; NT5C3L|Q969T7	ENSG00000141698	-3.00514	-7.17989	0.111234
PPP2R5E|Q16537	ENSG00000154001	-4.2414	-7.17942	-1.69492
SORCS3|Q9UPU3	ENSG00000156395	-2.25333	-7.17633	-2.22817
SLIT2|O94813	ENSG00000145147	2.81408	7.17618	-2.27394
STXBP5|Q5T5C0	ENSG00000164506	1.55607	7.17438	0.0958422
TECPR2|O15040	ENSG00000196663	-2.76478	-7.16732	-3.12315
TCEB1; ELOC|Q15369	ENSG00000154582	-2.32335	-7.16702	-1.76394
DPYSL5|Q9BPU6	ENSG00000157851	0.259319	7.16684	2.96029
IMPA1|P29218	ENSG00000133731	2.23182	7.16567	0.00576474
MAP7D1|Q3KQU3	ENSG00000116871	-3.21269	-7.16372	3.41471
ECH1|Q13011	ENSG00000104823	-1.75076	-7.16236	-0.859161
TMEM65|Q6PI78	ENSG00000164983	-3.28768	-7.16051	-0.762989
SAMHD1|Q9Y3Z3	ENSG00000101347	2.32229	7.16019	3.15326
LSM12; LSM12P1|Q3MHD2	ENSG00000161654	-1.8594	-7.15924	0.417891
THNSL1|Q8IYQ7	ENSG00000185875	-4.04008	-7.15855	-3.23502
PLCH1|Q4KWH8	ENSG00000114805	0.690963	-7.15832	-0.128183
GPRASP2; ARMCX5-GPRASP2|Q96D09	ENSG00000158301	2.37506	7.15651	-4.26795
PRKRA|O75569	ENSG00000180228	-3.94607	-7.15645	-0.723883
YWHAQ|P27348	ENSG00000134308	-3.30752	-7.15534	0.449681
RHEB|Q15382	ENSG00000106615	-3.10757	-7.15482	-1.3741
NA|Q5TCQ9	ENSG00000081026	-1.98055	-7.15154	-4.32391
DLGAP2|Q9P1A6	ENSG00000198010	-4.25739	-7.15054	-2.76876
BBOX1|O75936	ENSG00000129151	2.67737	7.14965	1.79939
PDE4B|Q07343	ENSG00000184588	-2.19937	-7.14914	1.08788
GSN|P06396	ENSG00000148180	3.63564	7.14854	2.26017
DUS2; DUS2L|Q9NX74	ENSG00000167264	-2.18405	-7.14838	-4.30512
HMGN2|P05204	ENSG00000198830	-1.74033	-7.14693	-7.33832
STRAP|Q9Y3F4	ENSG00000023734	-2.37203	-7.1468	-0.908227
DIDO1|Q9BTC0	ENSG00000101191	1.62873	7.14605	3.77148
PRKAG1|P54619	ENSG00000181929	1.34433	7.1454	-5.24138
SEC22B|O75396	ENSG00000265808	2.98142	7.14537	0.317769
LHPP|Q9H008	ENSG00000107902	3.63742	7.14438	1.37222
KIAA1462; JCAD|Q9P266	ENSG00000165757	-3.53614	-7.144	1.44068
YPEL3|P61236	ENSG00000090238	2.62619	7.14129	1.05142
DICER1|Q9UPY3	ENSG00000100697	-1.25293	-7.14036	0.223084
MRPL2|Q5T653	ENSG00000112651	-3.82788	-7.14014	-3.8293
C2orf47; MAIP1|Q8WWC4	ENSG00000162972	-3.07444	-7.14013	2.50592
CNDP2|Q96KP4	ENSG00000133313	3.49329	7.13897	-2.24324
ZC2HC1C|Q53FD0	ENSG00000119703	-0.875124	-7.13396	2.10874
ZNF385A|Q96PM9	ENSG00000161642	-1.07105	-7.13344	4.0091
MT2A|P02795	ENSG00000125148	1.97744	7.1306	2.47287
BIN3|Q9NQY0	ENSG00000147439	2.23769	7.12937	-0.768055
ARL4C|P56559	ENSG00000188042	-1.16415	-7.12862	-1.85264
PI16|Q6UXB8	ENSG00000164530	2.11357	7.12757	0.995996
AIMP1|Q12904	ENSG00000164022	-4.01325	-7.1272	-2.08177
WIPF3|A6NGB9	ENSG00000122574	2.78197	7.12269	0.104315
PRPF40B|Q6NWY9	ENSG00000110844	-3.85847	-7.12255	-2.54885
MCCC2|Q9HCC0	ENSG00000131844	-1.86624	-7.12198	-4.09686
PSMG2|Q969U7	ENSG00000128789	-3.11055	-7.12115	-0.594196
PTPRK|Q15262	ENSG00000152894	1.24369	7.11131	-0.0534693
AGBL4|Q5VU57	ENSG00000186094	-1.39105	-7.11104	-3.85786
LONP1|P36776	ENSG00000196365	-3.14186	-7.11062	-1.93599
GAPVD1|Q14C86	ENSG00000165219	2.02931	7.10963	-2.30485
OXSM|Q9NWU1	ENSG00000151093	-3.07918	-7.10954	-0.569563
FRMD5|Q7Z6J6	ENSG00000171877	-2.23077	-7.10944	1.29514
LPHN1; ADGRL1|O94910	ENSG00000072071	-2.76493	-7.10874	0.600977
EXOC5|O00471	ENSG00000070367	-2.65794	-7.10801	-0.159576
GLS2|Q9UI32	ENSG00000135423	-3.07891	-7.10705	-1.88437
MRPS11|P82912	ENSG00000181991	-3.03076	-7.10692	-2.43813
SLC43A3|Q8NBI5	ENSG00000134802	0.271601	7.10643	4.81291
APOOL|Q6UXV4	ENSG00000155008	-1.16279	-7.10566	-0.0718682
PTRH2|Q9Y3E5	ENSG00000141378	-1.51431	-7.10375	-0.644803
RGS7|P49802	ENSG00000182901	-4.01042	-7.10274	-2.79541
PEX19|P40855	ENSG00000162735	-1.62681	-7.10259	-0.889743
GNA11|P29992	ENSG00000088256	2.99747	7.10224	1.6332
NA|Q92777	ENSG00000157152	2.31275	7.10217	-0.157679
GDAP2|Q9NXN4	ENSG00000196505	-0.914375	-7.10138	-0.463397
MEST|Q5EB52	ENSG00000106484	-2.10365	-7.10022	-4.7074
KCTD4|Q8WVF5	ENSG00000180332	1.68208	7.10015	3.12206
C1S|P09871	ENSG00000182326	1.32353	7.09866	-1.27476
PIGU|Q9H490	ENSG00000101464	-1.03083	-7.09805	-0.204407
NHSL2|Q5HYW2	ENSG00000204131	1.41443	7.09721	0.0306149
DPP8|Q6V1X1	ENSG00000074603	-2.2106	-7.09661	-3.80792
CLIP1|P30622	ENSG00000130779	2.61791	7.09446	1.82785
PLEKHA1|Q9HB21	ENSG00000107679	1.42582	7.09293	2.37792
DDHD1|Q8NEL9	ENSG00000100523	-1.85564	-7.09065	-3.41615
UFM1|P61960	ENSG00000120686	1.91616	7.08821	0.706909
AIG1|Q9NVV5	ENSG00000146416	0.509675	7.08567	-6.40794
CAPN7|Q9Y6W3	ENSG00000131375	2.41928	7.08276	3.33258
UBL5|Q9BZL1	ENSG00000198258	1.95538	7.08042	-2.6258
MPPED2|Q15777	ENSG00000066382	-2.6637	-7.07911	-5.04199
EIF2B3|Q9NR50	ENSG00000070785	1.86276	7.07895	-2.7724
SH3BP5L|Q7L8J4	ENSG00000175137	-0.82751	-7.07718	-2.01247
CPLX1|O14810	ENSG00000168993	-4.22369	-7.07237	-1.92625
ELAVL3|Q14576	ENSG00000196361	-2.19301	-7.0699	1.35592
TFIP11|Q9UBB9	ENSG00000100109	2.33807	7.06961	0.527567
TMEM33|P57088	ENSG00000109133	-2.5978	-7.06797	-1.07571
CAP1|Q01518	ENSG00000131236	1.73046	7.06753	1.68505
RAB3GAP1|Q15042	ENSG00000115839	-2.52601	-7.06432	-1.39559
PI4K2A|Q9BTU6	ENSG00000155252	4.77252	7.06159	-0.034303
GAN|Q9H2C0	ENSG00000261609	-1.56878	-7.05786	-2.21771
TTC38|Q5R3I4	ENSG00000075234	1.9931	7.0572	1.99344
C17orf62|Q9BQA9	ENSG00000178927	-3.60579	-7.05623	-2.12117
DAPK3|O43293	ENSG00000167657	2.20204	7.05551	1.94369
SPIRE1|Q08AE8	ENSG00000134278	3.20183	7.05376	5.68674
AKR1C2|P52895	ENSG00000151632	3.03041	7.05321	3.69696
PRRT1|Q99946	ENSG00000204314	-3.75409	-7.04999	-1.98778
HNRNPF|P52597	ENSG00000169813	3.98074	7.04922	4.02718
ACTR3|P61158	ENSG00000115091	2.75709	7.04441	0.814873
ITGA7|Q13683	ENSG00000135424	3.15911	7.04321	-1.27902
TMUB2|Q71RG4	ENSG00000168591	-0.392355	-7.04196	-3.04312
ETFA|P13804	ENSG00000140374	-2.21941	-7.04011	-2.07144
NDUFB4|O95168	ENSG00000065518	-2.36024	-7.03964	0.3007
EML1|O00423	ENSG00000066629	-2.91164	-7.03706	-0.26262
GRM5|P41594	ENSG00000168959	0.714521	7.03196	0.00817738
RPL37|P61927	ENSG00000145592	-2.93656	-7.03159	0.902308
EIF4E3|Q8N5X7	ENSG00000163412	1.67179	7.02784	-0.0295381
SSRP1|Q08945	ENSG00000149136	-1.80073	-7.02556	2.66764
FAF1|Q9UNN5	ENSG00000185104	-1.34704	-7.02461	-2.11945
ANO8|Q9HCE9	ENSG00000074855	-0.986773	-7.02398	1.206
NIPAL3|Q6P499	ENSG00000001461	0.625496	7.02277	-0.143398
UBQLN1|Q9UMX0	ENSG00000135018	-0.336735	-7.01949	-1.70842
EFHD2|Q96C19	ENSG00000142634	1.38761	7.0192	-0.107014
C16orf80; CFAP20|Q9Y6A4	ENSG00000070761	-2.64504	-7.01804	-0.412175
GCHFR|P30047	ENSG00000137880	0.905967	7.01757	4.01344
SNX10|Q9Y5X0	ENSG00000086300	-2.16435	-7.01597	-2.04439
PPM1L|Q5SGD2	ENSG00000163590	-0.839648	-7.01454	-4.569
FERMT2|Q96AC1	ENSG00000073712	-3.03626	-7.00496	-0.596283
PABPC5|Q96DU9	ENSG00000174740	1.07266	7.00494	0.930093
PTEN|P60484	ENSG00000171862	-3.17682	-7.00471	-0.65346
NAV1|Q8NEY1	ENSG00000134369	-1.59105	-7.00451	0.729172
NDUFB1|O75438	ENSG00000183648	-2.29198	-7.00038	0.481601
NDUFA12|Q9UI09	ENSG00000184752	-2.47022	-6.9974	1.56971
OSTF1|Q92882	ENSG00000134996	3.47726	6.99561	0.671776
C1R|P00736	ENSG00000159403	1.88963	6.99354	0.677432
AGFG2|O95081	ENSG00000106351	2.11365	6.99352	5.82049
ZNF326|Q5BKZ1	ENSG00000162664	2.94079	6.99301	1.64601
OGDH|Q02218	ENSG00000105953	-3.42752	-6.99145	-2.21534
TRIM3|O75382	ENSG00000110171	2.66754	6.98963	-0.350019
SPP1|P10451	ENSG00000118785	2.82706	6.98931	4.76064
BOC|Q9BWV1	ENSG00000144857	-3.47244	-6.98837	0.923372
CDH11|P55287	ENSG00000140937	-1.39777	-6.98719	1.74638
RBFOX1|Q9NWB1	ENSG00000078328	-1.77592	-6.98529	-1.7651
RBX1|P62877	ENSG00000100387	1.8397	6.98377	-0.154927
COG8|Q96MW5	ENSG00000213380	-1.04384	-6.98364	-1.47387
CYGB|Q8WWM9	ENSG00000161544	3.60373	6.98182	0.541266
TMEM184B|Q9Y519	ENSG00000198792	1.60894	6.9805	5.77671
RNF130|Q86XS8	ENSG00000113269	1.22642	6.97926	6.2233
GHITM|Q9H3K2	ENSG00000165678	-3.64499	-6.97911	-3.19426
CROT|Q9UKG9	ENSG00000005469	-2.75852	-6.97895	-3.70796
BRE; BABAM2|Q9NXR7	ENSG00000158019	-3.36247	-6.97881	-4.97473
PPP1R12A|O14974	ENSG00000058272	-2.8464	-6.9785	-4.02749
MAEA|Q7L5Y9	ENSG00000090316	-1.0232	-6.97808	-0.347373
TEX15|Q9BXT5	ENSG00000133863	-1.35316	-6.97678	4.27288
RANBP9|Q96S59	ENSG00000010017	-0.555967	-6.97648	1.0023
NA|Q96QH2	ENSG00000133246	0.751784	6.97588	0.859787
PIK3CB|P42338	ENSG00000051382	3.34009	6.97419	0.616743
SEC14L2|O76054	ENSG00000100003	1.64275	6.97411	0.142992
SH3GL1|Q99961	ENSG00000141985	-5.08348	-6.9732	1.32294
GMPS|P49915	ENSG00000163655	-1.98112	-6.96977	-3.10819
RIN1|Q13671	ENSG00000174791	0.929431	6.96967	-2.72147
CDH8|P55286	ENSG00000150394	-3.60369	-6.96585	-2.73754
PFKP|Q01813	ENSG00000067057	3.07205	6.96566	6.18979
HSP90B1|P14625	ENSG00000166598	-1.05701	-6.96548	-2.09051
GSTK1|Q9Y2Q3	ENSG00000197448	-4.24051	-6.96153	-5.53854
MARK1|Q9P0L2	ENSG00000116141	-3.71899	-6.96112	-2.22359
PRKAA2|P54646	ENSG00000162409	0.994505	6.96046	-2.6857
PIK3C2A|O00443	ENSG00000011405	-1.87055	-6.96033	0.426617
DAGLB|Q8NCG7	ENSG00000164535	-0.0499426	6.96013	-1.06391
GAK|O14976	ENSG00000178950	1.1924	6.95871	-1.79708
LCLAT1|Q6UWP7	ENSG00000172954	-4.04016	-6.95547	-5.09027
HABP4|Q5JVS0	ENSG00000130956	-3.23016	-6.95116	-3.05171
SLITRK3|O94933	ENSG00000121871	1.48986	6.94997	1.10243
RGS17|Q9UGC6	ENSG00000091844	2.65248	6.94905	0.0612542
RCC1|P18754	ENSG00000180198	2.86279	6.94858	3.55539
EZR|P15311	ENSG00000092820	2.61939	6.94848	5.30497
DAGLA|Q9Y4D2	ENSG00000134780	-2.13941	-6.94775	-0.264735
ALAD|P13716	ENSG00000148218	2.08158	6.94768	0.0550344
ADSL|P30566	ENSG00000239900	0.613139	6.94111	-0.197908
LZTS3; PROSAPIP1|O60299	ENSG00000088899	-4.11671	-6.93731	1.36226
KSR2|Q6VAB6	ENSG00000171435	2.03805	6.93037	-0.178127
ND4|P03905	ENSG00000198886	-2.66039	-6.9303	0.204995
KIAA0319L|Q8IZA0	ENSG00000142687	-1.30427	-6.92983	-2.49185
FASN|P49327	ENSG00000169710	3.43878	6.92813	1.46789
VPS13A|Q96RL7	ENSG00000197969	-1.78417	-6.92671	0.0105222
G3BP2|Q9UN86	ENSG00000138757	-2.94766	-6.92362	-1.53666
MTPAP|Q9NVV4	ENSG00000107951	-0.0820691	-6.91989	-2.96144
KIAA1549|Q9HCM3	ENSG00000122778	-3.41396	-6.91986	0.147891
CSPG5|O95196	ENSG00000114646	-2.12234	-6.91968	1.18294
ELP4|Q96EB1	ENSG00000109911	2.00848	6.91835	1.26516
PIK3R2|O00459	ENSG00000105647	1.69042	6.91815	5.72361
LRRC73|Q5JTD7	ENSG00000204052	-3.27846	-6.91813	-3.29505
GRIA2|P42262	ENSG00000120251	-4.62417	-6.91674	-1.93854
SUPT16H|Q9Y5B9	ENSG00000092201	-3.03222	-6.91627	-5.65267
RCAN1|P53805	ENSG00000159200	1.50818	6.916	2.54263
LMO3|Q8TAP4	ENSG00000048540	2.20349	6.91532	1.62738
STK39|Q9UEW8	ENSG00000198648	-2.60181	-6.91389	1.06118
SUOX|P51687	ENSG00000139531	-3.55698	-6.91326	-3.02499
NAP1L5|Q96NT1	ENSG00000177432	-1.78873	-6.91174	-3.26895
MON1B|Q7L1V2	ENSG00000103111	-1.06601	-6.90768	-2.57268
PRTFDC1|Q9NRG1	ENSG00000099256	-2.97692	-6.90361	0.240844
FAM76A|Q8TAV0	ENSG00000009780	0.71939	6.90108	-1.44511
LTN1|O94822	ENSG00000198862	-3.36577	-6.89918	-1.59851
SAMD8|Q96LT4	ENSG00000156671	-0.65329	-6.89836	2.72465
KIF1C|O43896	ENSG00000129250	2.18568	6.89681	3.93741
SLCO1C1|Q9NYB5	ENSG00000139155	-0.838269	-6.8948	-0.232516
MATK|P42679	ENSG00000007264	1.55658	6.8943	0.265639
AFAP1|Q8N556	ENSG00000196526	-3.41453	-6.89372	-2.20843
CISD1|Q9NZ45	ENSG00000122873	-2.52326	-6.89001	-2.71544
UNC45A|Q9H3U1	ENSG00000140553	-0.419396	-6.88856	-1.59893
ENSA|O43768	ENSG00000143420	-4.41556	-6.88781	-1.62624
SF3A3|Q12874	ENSG00000183431	-2.7705	-6.88432	-3.20215
PPA2|Q9H2U2	ENSG00000138777	-3.40829	-6.88403	-0.015864
ABCF2|Q9UG63	ENSG00000033050	2.45924	6.88136	-0.193922
MCFD2|Q8NI22	ENSG00000180398	-0.913091	-6.879	1.80376
CDK4|P11802	ENSG00000135446	-0.899163	-6.87879	0.727412
SH3GLB2|Q9NR46	ENSG00000148341	-3.03948	-6.87373	-3.33141
UBA3|Q8TBC4	ENSG00000144744	2.93832	6.8729	2.4877
HADHA|P40939	ENSG00000084754	-3.28955	-6.87125	-1.63711
NGLY1|Q96IV0	ENSG00000151092	2.31213	6.86934	-0.0594659
SLC25A32|Q9H2D1	ENSG00000164933	-2.5609	-6.86774	-0.515343
SMARCA1|P28370	ENSG00000102038	2.45636	6.8672	5.30375
SPATA5|Q8NB90	ENSG00000145375	2.33216	6.86615	2.85502
TNFAIP8L3|Q5GJ75	ENSG00000183578	-2.56463	-6.86569	0.914292
SSFA2|P28290	ENSG00000138434	1.79087	6.86142	5.28686
ZFYVE28|Q9HCC9	ENSG00000159733	-1.58256	-6.85815	-2.82909
CNNM3|Q8NE01	ENSG00000168763	2.99131	6.85797	4.71597
BNC2|Q6ZN30	ENSG00000173068	4.4412	6.8577	2.43066
NOMO2|Q5JPE7	ENSG00000185164	-3.05874	-6.85553	-0.363105
HBS1L|Q9Y450	ENSG00000112339	2.341	6.85386	-1.14032
GRIN1|Q05586	ENSG00000176884	-3.34215	-6.85362	-0.0732548
TMEM68|Q96MH6	ENSG00000167904	-0.0240746	-6.85155	-3.37546
TTC7B|Q86TV6	ENSG00000165914	-3.91089	-6.85107	0.516062
SNX14|Q9Y5W7	ENSG00000135317	-1.67375	-6.84974	-1.44693
DAP3|P51398	ENSG00000132676	-4.7366	-6.84723	-3.82974
ATG16L1|Q676U5	ENSG00000085978	3.75911	6.84716	-1.05733
SHD|Q96IW2	ENSG00000105251	-2.41006	-6.84696	-3.0753
CDK5RAP3|Q96JB5	ENSG00000108465	-1.74719	-6.84684	-3.11871
SORL1|Q92673	ENSG00000137642	-1.64929	-6.8444	-4.47927
UBE2E1|P51965	ENSG00000170142	-1.12303	-6.84244	-1.17062
BCAT1|P54687	ENSG00000060982	-1.84671	-6.83905	-3.07971
MRPS5|P82675	ENSG00000144029	-4.09579	-6.8361	0.544027
LOC101060567; PEX11B|O96011	ENSG00000131779	1.80861	6.8358	0.415453
CALU|O43852	ENSG00000128595	-3.16428	-6.8358	1.05278
ZBTB8OS|Q8IWT0	ENSG00000176261	1.16355	6.83155	2.42049
KLHDC2|Q9Y2U9	ENSG00000165516	0.953377	6.82274	2.16424
CD44|P16070	ENSG00000026508	3.41689	6.82111	2.65828
KCTD10|Q9H3F6	ENSG00000110906	2.50556	6.82098	1.16693
MKLN1|Q9UL63	ENSG00000128585	-0.881095	-6.81572	2.7419
HEATR5B|Q9P2D3	ENSG00000008869	-1.7189	-6.81319	-2.44123
TRIQK|Q629K1	ENSG00000205133	2.85929	6.81158	0.239087
DPH5|Q9H2P9	ENSG00000117543	4.19515	6.81051	0.286556
TJAP1|Q5JTD0	ENSG00000137221	2.33091	6.80687	1.25112
CYFIP2|Q96F07	ENSG00000055163	-3.87178	-6.80362	-2.75563
CEP170B; KIAA0284|Q9Y4F5	ENSG00000099814	-3.90518	-6.80331	-0.311642
RARRES2|Q99969	ENSG00000106538	3.31042	6.80062	1.15948
COX4I1|P13073	ENSG00000131143	-3.40469	-6.80018	-0.908057
PANK2|Q9BZ23	ENSG00000125779	1.54683	6.79908	5.2704
PDHB|P11177	ENSG00000168291	-3.53395	-6.79882	-0.581679
TMEM56|Q96MV1	ENSG00000152078	1.80832	6.79597	1.68278
NACA|E9PAV3	ENSG00000196531	-2.30485	-6.79582	1.34228
MDGA1|Q8NFP4	ENSG00000112139	1.51037	6.79582	4.51946
ARVCF|O00192	ENSG00000099889	2.75583	6.79501	-0.0896827
PSMG1|O95456	ENSG00000183527	-1.82726	-6.79412	-1.92456
RASGRF2|O14827	ENSG00000113319	-3.28869	-6.79255	-1.79202
PRKCI|P41743	ENSG00000163558	0.780712	6.79204	-2.16074
PUM2|Q8TB72	ENSG00000055917	-1.34904	-6.79177	3.50072
TPD52|P55327	ENSG00000076554	1.98236	6.79092	-2.12219
PTGFRN|Q9P2B2	ENSG00000134247	-2.65623	-6.78885	-2.7664
NACA|Q13765	ENSG00000196531	-2.30485	-6.78477	1.34228
SYN3|O14994	ENSG00000185666	1.00312	6.78168	-1.80284
IPO9|Q96P70	ENSG00000198700	2.48487	6.78112	1.05066
RABL6|Q3YEC7	ENSG00000196642	0.427507	6.7809	1.03672
KHDRBS1|Q07666	ENSG00000121774	-3.26772	-6.77814	-5.01382
UBXN10|Q96LJ8	ENSG00000162543	2.54059	6.77752	-2.60466
MAPRE1|Q15691	ENSG00000101367	3.60224	6.77743	4.20009
TRAPPC10|P48553	ENSG00000160218	1.34791	6.77613	3.53549
PGK1|P00558	ENSG00000102144	1.98078	6.77496	-2.01329
COA1|Q9GZY4	ENSG00000106603	-4.18632	-6.77412	-4.17926
ALG13|Q9NP73	ENSG00000101901	2.99944	6.77335	-3.86439
PYCARD|Q9ULZ3	ENSG00000103490	2.14064	6.77277	1.29376
NAP1L1|P55209	ENSG00000187109	1.88001	6.77065	1.4701
MRPS28|Q9Y2Q9	ENSG00000147586	-4.54126	-6.77013	-1.87407
TM9SF4|Q92544	ENSG00000101337	-1.40334	-6.76991	-3.54082
HTR1B|P28222	ENSG00000135312	1.86666	6.76724	1.07422
SEC61B|P60468	ENSG00000106803	-0.845717	-6.7667	-2.25416
MICALL2|Q8IY33	ENSG00000164877	4.0741	6.76668	-0.852998
BCKDK|O14874	ENSG00000103507	-1.91626	-6.76645	-2.35018
ATP11B|Q9Y2G3	ENSG00000058063	2.99199	6.76587	3.53323
GNPAT|O15228	ENSG00000116906	-1.8456	-6.76433	-0.131277
NCAPD3|P42695	ENSG00000151503	0.150201	-6.76238	4.13339
RPS29|P62273	ENSG00000213741	-2.99389	-6.76203	1.25395
ISLR|O14498	ENSG00000129009	2.1935	6.75528	2.09102
RGL2|O15211	ENSG00000237441	2.89338	6.75494	2.98253
C16orf96|A6NNT2	ENSG00000205832	-3.9071	-6.75426	1.32844
ZRANB2|O95218	ENSG00000132485	-2.33884	-6.75422	-3.24473
RAB5B|P61020	ENSG00000111540	-2.38151	-6.75406	-0.378328
ATXN2L|Q8WWM7	ENSG00000168488	-3.44136	-6.75235	1.0211
MTHFR|P42898	ENSG00000177000	1.89971	6.74914	-2.64006
NAPEPLD|Q6IQ20	ENSG00000161048	3.26453	6.74815	-2.54205
PNP|P00491	ENSG00000198805	2.13018	6.7479	2.39267
PDP1|Q9P0J1	ENSG00000164951	-2.7058	-6.74734	-0.533223
MRPS33|Q9Y291	ENSG00000090263	-3.21875	-6.74235	-0.709715
PEPD|P12955	ENSG00000124299	3.76062	6.74234	3.79009
RAI1|Q7Z5J4	ENSG00000108557	-2.35053	-6.74157	-1.53787
CHMP1A|Q9HD42	ENSG00000131165	1.77791	6.74089	1.32455
USP9X|Q93008	ENSG00000124486	-2.64516	-6.74029	-1.38028
CNIH2|Q6PI25	ENSG00000174871	1.51198	6.7354	3.05671
PUS1|Q9Y606	ENSG00000177192	-3.64389	-6.73521	-2.40629
XRCC4|Q13426	ENSG00000152422	-0.45799	-6.73423	-2.94637
PDPK1|O15530	ENSG00000140992	2.74937	6.73272	0.555558
C14orf2|P56378	ENSG00000156411	-1.97977	-6.73211	-3.15302
DDHD2|O94830	ENSG00000085788	1.40642	6.73186	-1.966
SGSM3|Q96HU1	ENSG00000100359	-1.04209	-6.73139	-0.748412
NPL|Q9BXD5	ENSG00000135838	-1.66115	-6.73016	-2.40846
VTA1|Q9NP79	ENSG00000009844	-3.25284	-6.72895	-2.6946
FBXL20|Q96IG2	ENSG00000108306	-2.97949	-6.72769	0.777203
MDGA2|Q7Z553	ENSG00000139915	-1.68734	-6.72665	-1.29859
IPCEF1|Q8WWN9	ENSG00000074706	-2.57777	-6.72085	-1.75321
AMOT|Q4VCS5	ENSG00000126016	-1.95567	-6.71961	2.3805
FAM49B|Q9NUQ9	ENSG00000153310	-3.79327	-6.7195	-1.26673
ASPHD1|Q5U4P2	ENSG00000174939	-2.445	-6.71872	-2.12439
VPS13D|Q5THJ4	ENSG00000048707	-1.20853	-6.71824	1.9711
ARL6IP1|Q15041	ENSG00000170540	-2.12922	-6.71806	-3.53442
CACNG7|P62955	ENSG00000105605	-0.54524	-6.71772	1.14965
LMO7|Q8WWI1	ENSG00000136153	-2.87399	-6.71732	-1.60559
TAPT1|Q6NXT6	ENSG00000169762	2.83969	6.7149	3.54414
TMX1|Q9H3N1	ENSG00000139921	1.86677	6.71434	5.05637
RPS6KA1|Q15418	ENSG00000117676	2.26229	6.71287	3.29053
SYNM|O15061	ENSG00000182253	2.57074	6.71274	4.0813
FAM131B|Q86XD5	ENSG00000159784	0.322741	6.71152	0.847056
SPG11|Q96JI7	ENSG00000104133	-1.97415	-6.71051	-2.94097
GRB2|P62993	ENSG00000177885	2.73278	6.70976	0.0533465
ABCD2|Q9UBJ2	ENSG00000173208	-0.146273	-6.70783	-4.03141
RFT1|Q96AA3	ENSG00000163933	-2.17427	-6.70676	-2.46532
NFIB|O00712	ENSG00000147862	2.78763	6.70597	3.44219
AZGP1|P25311	ENSG00000160862	2.67421	6.70426	3.09759
GCLM|P48507	ENSG00000023909	3.45015	6.70396	-0.595124
MRPL30|Q8TCC3	ENSG00000185414	-3.68728	-6.70353	-5.53648
CFH|P08603	ENSG00000000971	0.495098	6.70334	0.749963
PTER|Q96BW5	ENSG00000165983	2.13556	6.70195	2.7424
CEP250|Q9BV73	ENSG00000126001	2.25408	6.69772	-0.32946
DCP2|Q8IU60	ENSG00000172795	0.479504	6.69526	-0.530699
MLIP|Q5VWP3	ENSG00000146147	-3.24975	-6.69522	-3.77852
NDUFA2|O43678	ENSG00000131495	-3.06132	-6.69384	-1.83052
ABHD17B; FAM108B1|Q5VST6	ENSG00000107362	3.1934	6.69382	4.74827
ERBB2IP; ERBIN|Q96RT1	ENSG00000112851	3.47703	6.69226	5.37804
HMP19; NSG2|Q9Y328	ENSG00000170091	1.10485	6.6922	-2.69725
WDFY2|Q96P53	ENSG00000139668	1.39859	6.69208	1.68633
PLAUR|Q03405	ENSG00000011422	2.48443	6.69066	2.59707
CABP1|Q9NZU7	ENSG00000157782	-2.68567	-6.68939	-1.89734
SMCR7L; MIEF1|Q9NQG6	ENSG00000100335	-2.33063	-6.68929	-0.807006
RAP1GDS1|P52306	ENSG00000138698	-2.08255	-6.68884	-1.40208
SEL1L|Q9UBV2	ENSG00000071537	-3.15835	-6.68697	-2.03852
PPP1CB|P62140	ENSG00000213639	-1.88325	-6.68468	3.77318
GABRB1|P18505	ENSG00000163288	-2.84201	-6.68326	-3.42669
POLE|Q07864	ENSG00000177084	-1.64984	-6.68324	2.43874
C4A; C4B|P0C0L4	ENSG00000244731	2.57804	6.68068	0.903217
ADAM15|Q13444	ENSG00000143537	-1.36129	-6.67783	-4.52855
RGS14|O43566	ENSG00000169220	1.2028	6.67773	-0.19912
HCCS|P53701	ENSG00000004961	-2.89276	-6.67718	0.486204
MPV17|P39210	ENSG00000115204	-2.10921	-6.6765	-2.53995
SSR4|P51571	ENSG00000180879	-1.51377	-6.6745	-1.726
UBTF|P17480	ENSG00000108312	-2.38953	-6.67392	-0.346151
ANXA4|P09525	ENSG00000196975	3.39466	6.67157	-1.3198
IRS2|Q9Y4H2	ENSG00000185950	0.818199	6.67095	2.27301
KCTD12|Q96CX2	ENSG00000178695	0.900352	6.67095	2.14815
SORCS1|Q8WY21	ENSG00000108018	-2.65048	-6.66948	-2.23112
PRPS1|P60891	ENSG00000147224	-1.54751	-6.66833	-2.54985
RPS24|P62847	ENSG00000138326	-1.26241	-6.66525	1.67728
XRN2|Q9H0D6	ENSG00000088930	1.37084	6.66323	3.69005
AHNAK2|Q8IVF2	ENSG00000185567	-1.27909	-6.66317	-2.42233
ARHGAP27|Q6ZUM4	ENSG00000159314	-0.0572977	6.66196	0.834049
RCHY1|Q96PM5	ENSG00000163743	3.91107	6.65774	-0.738197
M6PR|P20645	ENSG00000003056	-2.57412	-6.6564	-2.61238
FADS2|O95864	ENSG00000134824	-3.30982	-6.65622	-1.52443
SYNPO|Q8N3V7	ENSG00000171992	-3.60765	-6.65528	-1.32211
MYD88|Q99836	ENSG00000172936	2.65131	6.65506	0.364006
ACSL1|P33121	ENSG00000151726	2.08776	6.65267	3.51478
VWA5A|O00534	ENSG00000110002	3.07761	6.65145	-0.770671
GABRG1|Q8N1C3	ENSG00000163285	-0.734988	-6.65102	0.71353
PSMD13|Q9UNM6	ENSG00000185627	-1.98196	-6.65075	-3.79153
RAB9B|Q9NP90	ENSG00000123570	1.64192	6.65049	-1.70636
NAA38; LSM8|O95777	ENSG00000128534	1.28166	6.64733	-0.467368
PLCG1|P19174	ENSG00000124181	2.16824	6.64709	4.0281
NCLN|Q969V3	ENSG00000125912	-2.36208	-6.64585	-3.27558
CHD8|Q9HCK8	ENSG00000100888	-0.624861	-6.64462	-2.37948
SCAMP3|O14828	ENSG00000116521	2.03664	6.64257	-1.22381
SMAP2|Q8WU79	ENSG00000084070	-3.43581	-6.64191	-2.7988
CBR4|Q8N4T8	ENSG00000145439	-3.53838	-6.6416	-0.214866
PACSIN2|Q9UNF0	ENSG00000100266	1.53881	6.63902	2.80364
PGAM2|P15259	ENSG00000164708	4.0852	6.63818	1.87716
DYRK1B|Q9Y463	ENSG00000105204	0.968875	6.63774	1.16022
KIF2A|O00139	ENSG00000068796	2.27507	6.63629	3.12341
B4GALNT1|Q00973	ENSG00000135454	3.09916	6.6358	0.596769
OLA1|Q9NTK5	ENSG00000138430	2.78205	6.63407	-3.03025
SERPINB9|P50453	ENSG00000170542	-3.08641	-6.63405	-0.555326
TESPA1|A2RU30	ENSG00000135426	-2.97927	-6.6336	-1.3747
LRRTM3|Q86VH5	ENSG00000198739	-1.81375	-6.62478	-0.971026
TENM4|Q6N022	ENSG00000149256	-2.83163	-6.62431	-0.489969
PSD|A5PKW4	ENSG00000059915	-3.5761	-6.62361	-0.882141
SVOP|Q8N4V2	ENSG00000166111	-2.10861	-6.62335	-4.53212
PCBD1|P61457	ENSG00000166228	0.307375	6.62058	-0.80772
KXD1|Q9BQD3	ENSG00000105700	2.15748	6.62056	-4.56953
NPR2|P20594	ENSG00000159899	1.10086	6.62012	3.06436
NPEPL1|Q8NDH3	ENSG00000215440	2.251	6.61037	-4.12143
SLC5A6|Q9Y289	ENSG00000138074	-1.88149	-6.60912	-1.11351
BOLA3|Q53S33	ENSG00000163170	-1.58622	-6.60892	-3.17746
PSRC1|Q6PGN9	ENSG00000134222	0.877138	6.6076	1.07201
EIF2B4|Q9UI10	ENSG00000115211	2.81269	6.60683	2.0471
GFER|P55789	ENSG00000127554	-2.09823	-6.60308	2.25928
RANBP6|O60518	ENSG00000137040	-2.51171	-6.6012	-0.552386
SLC29A1|Q99808	ENSG00000112759	1.55471	6.60069	0.96912
DDOST|P39656	ENSG00000244038	-1.73085	-6.60052	-5.06032
CCT7|Q99832	ENSG00000135624	2.92607	6.60044	-0.207584
CKB|P12277	ENSG00000166165	3.23217	6.60017	1.76486
PTPRN|Q16849	ENSG00000054356	1.36527	6.59847	-2.51217
ZMYM2|Q9UBW7	ENSG00000121741	1.11963	6.59813	1.49616
TAMM41|Q96BW9	ENSG00000144559	-2.81944	-6.59366	-3.47413
MEN1|O00255	ENSG00000133895	2.10274	6.58801	-1.69559
CMTM6|Q9NX76	ENSG00000091317	0.817764	6.58676	2.65584
UNC119B|A6NIH7	ENSG00000175970	2.55404	6.58529	4.01764
LHFPL2|Q6ZUX7	ENSG00000145685	0.748522	6.58508	2.54987
ABHD10|Q9NUJ1	ENSG00000144827	-2.42793	-6.58285	0.0321479
RGMA|Q96B86	ENSG00000182175	-2.49867	-6.58217	0.0703377
LYNX1|P0DP58	ENSG00000180155	-1.5053	-6.57972	-1.76588
RAB1A|P62820	ENSG00000138069	1.10769	6.57903	-0.569004
CYP46A1|Q9Y6A2	ENSG00000036530	-2.2584	-6.57843	-2.2966
TRIP6|Q15654	ENSG00000087077	2.27163	6.57586	0.939358
GPD1L|Q8N335	ENSG00000152642	0.162322	6.57476	0.724375
NCDN|Q9UBB6	ENSG00000020129	1.26744	6.57154	1.63626
RAB27A|P51159	ENSG00000069974	2.31934	6.57151	1.6906
ATP5J|P18859	ENSG00000154723	-1.56779	-6.5712	-1.30028
MRPS7|Q9Y2R9	ENSG00000125445	-4.66586	-6.56996	-1.80145
EHD3|Q9NZN3	ENSG00000013016	0.917029	6.56772	-1.21765
DESI1|Q6ICB0	ENSG00000100418	-1.67585	-6.56636	-1.62455
PPWD1|Q96BP3	ENSG00000113593	1.81782	6.56456	-3.16837
NDUFAF7|Q7L592	ENSG00000003509	-4.97286	-6.56436	-3.9013
DDAH1|O94760	ENSG00000153904	1.92244	6.56336	-0.740535
REEP3|Q6NUK4	ENSG00000165476	0.683185	6.56114	3.97312
PPP1R12C|Q9BZL4	ENSG00000125503	-1.00001	-6.55938	-2.99686
TTC33|Q6PID6	ENSG00000113638	2.29036	6.55853	1.16978
HMGCS1|Q01581	ENSG00000112972	-3.09245	-6.55763	-3.42529
ATL2|Q8NHH9	ENSG00000119787	-1.41009	-6.55659	0.873944
SMARCA2|P51531	ENSG00000080503	-0.111175	-6.55658	-4.95588
ACTN2|P35609	ENSG00000077522	-3.67399	-6.55524	-0.78153
AURKAIP1|Q9NWT8	ENSG00000175756	-2.98118	-6.55475	-1.8562
IGLV1-51|P01701	ENSG00000211644	-0.740753	6.55465	-0.559682
MRPS15|P82914	ENSG00000116898	-4.01888	-6.55288	2.46358
MADD|Q8WXG6	ENSG00000110514	-3.13504	-6.55268	-0.763223
SORT1|Q99523	ENSG00000134243	2.36523	6.55135	4.49708
CLEC2L|P0C7M8	ENSG00000236279	-1.2892	-6.55127	-2.8341
VAV2|P52735	ENSG00000160293	1.85758	6.55097	0.323999
MT1F|P04733	ENSG00000198417	2.79857	6.55056	3.47937
CCT3|P49368	ENSG00000163468	1.89697	6.54665	1.00683
USP46|P62068	ENSG00000109189	-2.62465	-6.54471	-0.186792
CUTA|O60888	ENSG00000112514	0.596438	6.54445	0.153086
HMGB2|P26583	ENSG00000164104	-3.6943	-6.54385	-4.77708
CETN2|P41208	ENSG00000147400	1.91648	6.54357	-2.70563
NDUFC1|O43677	ENSG00000109390	-2.32752	-6.54226	-0.883824
CAP2|P40123	ENSG00000112186	-3.2765	-6.54095	-2.47206
DDX6|P26196	ENSG00000110367	-2.50732	-6.5403	-3.60856
CSMD2|Q7Z408	ENSG00000121904	-3.89579	-6.53905	-1.59738
IPO8|O15397	ENSG00000133704	-1.15664	-6.53811	3.67459
NOP2|P46087	ENSG00000111641	1.15695	6.53796	2.62416
USP5|P45974	ENSG00000111667	2.63748	6.53516	-3.83508
SLK|Q9H2G2	ENSG00000065613	-3.8639	-6.53326	-0.228109
WNK2|Q9Y3S1	ENSG00000165238	-1.769	-6.53139	-1.66765
FLOT2|Q14254	ENSG00000132589	2.84132	6.53049	-2.72555
SNX17|Q15036	ENSG00000115234	2.82619	6.5294	-0.307957
TOMM22|Q9NS69	ENSG00000100216	-2.50259	-6.52518	0.229071
KCNC1|P48547	ENSG00000129159	3.68571	6.52428	2.18842
KPNA2|P52292	ENSG00000182481	1.69019	6.52316	1.46037
RRAGC|Q9HB90	ENSG00000116954	1.3279	6.52271	2.60177
CAMKK1|Q8N5S9	ENSG00000004660	1.97059	6.52017	-0.389352
SHISA4|Q96DD7	ENSG00000198892	-1.60666	-6.51907	-2.16634
TOR1AIP2|Q8NFQ8	ENSG00000169905	1.20322	6.51887	-1.14652
KNDC1|Q76NI1	ENSG00000171798	-3.1582	-6.51886	-0.739549
LYRM9|A8MSI8	ENSG00000232859	-2.69112	-6.51842	-5.07299
ROCK1|Q13464	ENSG00000067900	3.98008	6.51818	2.45747
SH3BGRL3|Q9H299	ENSG00000142669	2.25355	6.5161	2.59072
TMEM151A|Q8N4L1	ENSG00000179292	1.02655	-6.51534	-1.95871
RNF41|Q9H4P4	ENSG00000181852	0.799265	6.51525	0.977988
CDK17|Q00537	ENSG00000059758	-3.04439	-6.51272	2.25014
UNC5B|Q8IZJ1	ENSG00000107731	3.316	6.51164	2.7492
FZD7|O75084	ENSG00000155760	1.37382	6.51076	4.53605
RALY|Q9UKM9	ENSG00000125970	-1.38175	-6.5103	-3.27745
ATG9A|Q7Z3C6	ENSG00000198925	5.11043	6.50824	-1.43394
GAS7|O60861	ENSG00000007237	-4.12268	-6.50404	-2.70424
USP7|Q93009	ENSG00000187555	-2.92546	-6.50355	0.289163
NDE1|Q9NXR1	ENSG00000072864	2.32472	6.50233	4.75677
PTK2B|Q14289	ENSG00000120899	-1.73772	-6.49745	-2.88435
PCCB|P05166	ENSG00000114054	-1.78131	-6.49716	-4.03002
TMEM132B|Q14DG7	ENSG00000139364	-2.21859	-6.49657	-2.89619
CCSAP|Q6IQ19	ENSG00000154429	3.01567	6.49624	-0.647055
MDC1|Q14676	ENSG00000137337	-1.83838	-6.495	-1.64133
ARHGAP33|O14559	ENSG00000004777	-2.92262	-6.49486	-2.8603
NCOR1|O75376	ENSG00000141027	-2.65397	-6.49134	-2.50558
TBC1D9|Q6ZT07	ENSG00000109436	-0.927335	-6.49091	-3.11475
TBC1D1|Q86TI0	ENSG00000065882	3.01436	6.49049	4.03394
KTN1|Q86UP2	ENSG00000126777	-1.09146	-6.48964	2.79707
RNF214|Q8ND24	ENSG00000167257	-2.76825	-6.48902	-0.192372
NRP2|O60462	ENSG00000118257	1.09832	6.48871	-1.22473
VAPB|O95292	ENSG00000124164	-2.82376	-6.48736	-3.44497
ZGPAT|Q8N5A5	ENSG00000197114	0.339261	6.48594	0.161503
RNF14|Q9UBS8	ENSG00000013561	0.627629	6.48503	-1.97143
KCNMA1|Q12791	ENSG00000156113	-4.25549	-6.48265	-1.93393
UBR7|Q8N806	ENSG00000012963	1.82344	6.4812	3.21939
TMED7; TMED7-TICAM2|Q9Y3B3	ENSG00000134970	-1.33545	-6.48057	3.28997
FAM73B; MIGA2|Q7L4E1	ENSG00000148343	-1.97713	-6.48019	-1.01222
RAD23B|P54727	ENSG00000119318	1.5556	6.47708	1.54502
SLC2A12|Q8TD20	ENSG00000146411	-1.25249	-6.47653	-1.40491
LPIN2|Q92539	ENSG00000101577	-2.71648	-6.47623	4.92001
SPAG9|O60271	ENSG00000008294	-1.28606	-6.47323	5.37026
ANXA5|P08758	ENSG00000164111	2.87582	6.47108	2.70465
SCPEP1|Q9HB40	ENSG00000121064	1.47022	6.46811	-3.44679
GGACT|Q9BVM4	ENSG00000134864	1.6458	6.46516	1.20316
RABL2A|Q9UBK7	ENSG00000144134	-3.33156	-6.46113	-1.85974
COX5B|P10606	ENSG00000135940	-3.9809	-6.45866	1.34112
LUZP1|Q86V48	ENSG00000169641	2.39418	6.45191	1.13162
GLUL|P15104	ENSG00000135821	1.60668	6.45058	3.93799
MRPS36|P82909	ENSG00000134056	-2.82566	-6.44677	-1.93932
TSC22D4|Q9Y3Q8	ENSG00000166925	-0.720296	-6.4462	-0.0986373
CNNM2|Q9H8M5	ENSG00000148842	-2.51566	-6.44576	2.04819
ABCE1|P61221	ENSG00000164163	-2.60166	-6.44574	-2.6761
RPS6|P62753	ENSG00000137154	-2.49391	-6.44525	2.4747
PRODH|O43272	ENSG00000100033	-3.15172	-6.44516	-0.203005
PLEKHM2|Q8IWE5	ENSG00000116786	-1.98214	-6.44003	4.5166
WBSCR17; GALNT17|Q6IS24	ENSG00000185274	-2.76257	-6.43687	-2.39037
VSTM2L|Q96N03	ENSG00000132821	-1.0455	-6.4355	-2.38835
AGAP2|Q99490	ENSG00000135439	-2.91237	-6.43313	-1.88823
CPM|P14384	ENSG00000135678	2.58394	6.4323	5.25932
TJP2|Q9UDY2	ENSG00000119139	4.04676	6.43066	2.9954
PDZRN3|Q9UPQ7	ENSG00000121440	2.75757	6.42601	4.82455
BTBD11|A6QL63	ENSG00000151136	-2.56964	-6.42539	-1.3531
DNAJB4|Q9UDY4	ENSG00000162616	-0.647236	-6.42522	1.0113
SLC13A5|Q86YT5	ENSG00000141485	-0.791771	-6.42486	1.49607
ERLEC1|Q96DZ1	ENSG00000068912	-3.87634	-6.42399	-3.24649
SOGA3|Q5TF21	ENSG00000214338	2.70491	6.42357	-0.406497
AKR7A2|O43488	ENSG00000053371	1.35161	6.41909	-0.441947
L1CAM|P32004	ENSG00000198910	2.94973	6.41794	-0.641801
RASGRP1|O95267	ENSG00000172575	0.078512	-6.41754	-1.13931
PGM2|Q96G03	ENSG00000169299	3.03313	6.41722	1.99507
APOO|Q9BUR5	ENSG00000184831	-2.32312	-6.41408	-2.02059
LYPLA2|O95372	ENSG00000011009	-0.126551	6.411	0.172015
SHMT2|P34897	ENSG00000182199	-1.7006	-6.409	0.430152
SUSD5|O60279	ENSG00000173705	1.12865	6.40272	-2.69076
CYP4X1|Q8N118	ENSG00000186377	-3.66462	-6.40244	-3.71213
ASPH|Q12797	ENSG00000198363	3.6934	6.40224	-0.966973
NMNAT1|Q9HAN9	ENSG00000173614	1.1168	6.39955	0.53264
MZT2B|Q6NZ67	ENSG00000152082	-3.30056	-6.39702	-0.451684
MRPL22|Q9NWU5	ENSG00000082515	-3.47822	-6.39405	-1.09459
CHURC1|Q8WUH1	ENSG00000258289	0.269626	6.39065	-2.8351
GMPPB|Q9Y5P6	ENSG00000173540	2.81343	6.39013	-0.0617741
FAM19A2|Q8N3H0	ENSG00000198673	1.10517	6.38911	-1.02792
DOM3Z; DXO|O77932	ENSG00000204348	-0.451404	6.38898	4.26755
STARD3NL|O95772	ENSG00000010270	-0.477895	-6.38844	0.593016
MERTK|Q12866	ENSG00000153208	-1.39766	-6.38759	1.12177
EPHA7|Q15375	ENSG00000135333	1.81684	6.38732	1.07607
DYNC1LI2|O43237	ENSG00000135720	3.51749	6.38607	3.85391
CTSL; CTSL1|P07711	ENSG00000135047	-1.23128	-6.38345	-1.60518
NAV3|Q8IVL0	ENSG00000067798	-3.04641	-6.38139	-4.02833
PAIP1|Q9H074	ENSG00000172239	-2.71227	-6.38026	4.99272
VPS52|Q8N1B4	ENSG00000223501	-2.22347	-6.37919	-1.52859
RSPRY1|Q96DX4	ENSG00000159579	-2.38608	-6.37675	-3.76315
MGAT5|Q09328	ENSG00000152127	1.85891	6.37535	2.40005
[truncated: 5,927 more rows]

## Sheet: Supplementary Data 4 (b)
Supplementary Data 4 (b) Differential expression statistics of actual proteins, mRNAs and estimated proteins for the SRM cohort.
Protein ID	Ensemble ID	t-stat [Actual protein]	t-stat [estProtein]	t-stat [mRNA]
AK4; LOC100507855|P27144	ENSG00000162433	3.02875	3.23716	5.6461
AMPD2|Q01433	ENSG00000116337	4.92668	8.53939	4.25733
AP2A2|O94973	ENSG00000183020	-0.79794	-2.80777	-3.00006
AP2B1|P63010	ENSG00000006125	-0.0660332	-4.3574	-2.61633
AP2M1|Q96CW1	ENSG00000161203	-1.38718	-0.679092	-3.02312
APOD|P05090	ENSG00000189058	2.47388	6.01611	4.00805
APOE|P02649	ENSG00000130203	1.29714	1.48768	-0.78771
APP|P05067	ENSG00000142192	5.05718	8.02679	-1.41028
ATP5F1|P24539	ENSG00000116459	-1.02432	-6.96523	-4.31442
ATP5J2|P56134	ENSG00000241468	-2.43611	3.60187	-1.92195
BCL2L1|Q07817	ENSG00000171552	-0.466367	5.99657	5.98426
BCR|P11274	ENSG00000186716	-1.32754	-5.0265	2.32788
BIN1|O00499	ENSG00000136717	-0.97993	-2.34203	-0.551459
C1QA|P02745	ENSG00000173372	1.05847	1.55138	0.479439
C9orf16|Q9BUW7	ENSG00000171159	0.815721	2.72083	0.200757
CBX1|P83916	ENSG00000108468	1.64486	-1.72041	0.820107
CD2AP|Q9Y5K6	ENSG00000198087	1.00042	2.60187	3.94023
CD44|P16070	ENSG00000026508	3.80896	6.4065	2.4786
CD47|Q08722	ENSG00000196776	-2.71644	-4.9744	-3.31433
CELF1|Q92879	ENSG00000149187	-1.64927	-4.32535	0.400203
CLINT1|Q14677	ENSG00000113282	-0.729523	-6.65618	1.197
CLTA|P09496	ENSG00000122705	0.892707	3.71448	-0.512649
CLU|P10909	ENSG00000120885	5.4934	6.85092	1.69306
COX7B|P24311	ENSG00000131174	0.344944	2.74012	-1.49641
CPLX2|Q6PUV4	ENSG00000145920	-2.04172	-1.63059	-1.6404
CYC1|P08574	ENSG00000179091	-2.44937	-8.88194	-0.942116
DIP2B|Q9P265	ENSG00000066084	-1.79534	-3.46976	4.09939
DOCK2|Q92608	ENSG00000134516	1.96577	5.6333	2.10177
ELMO1|Q92556	ENSG00000155849	0.711412	1.47796	-2.59367
EPS15|P42566	ENSG00000085832	1.53193	-1.54265	-2.12634
EPS15L1|Q9UBC2	ENSG00000127527	-2.83057	-7.08782	-2.58831
FBXO2|Q9UK22	ENSG00000116661	2.66144	4.89352	6.48175
FCER1G|P30273	ENSG00000158869	-0.152367	-0.507393	-0.0510706
FCHO2|Q0JRZ9	ENSG00000157107	1.47886	3.0576	2.48475
FERMT2|Q96AC1	ENSG00000073712	0.98713	-5.84617	0.634862
FYN|P06241	ENSG00000010810	2.19526	6.06238	3.50969
GFAP|P14136	ENSG00000131095	4.84028	8.41552	3.93231
GRB2|P62993	ENSG00000177885	3.15531	5.99231	0.521818
GSTP1|P09211	ENSG00000084207	2.99429	7.45821	0.995549
HSPA8|P11142	ENSG00000109971	-1.34924	-0.0715609	-0.0549645
IGFBP5|P24593	ENSG00000115461	5.78698	9.1208	2.09203
INPPL1|O15357	ENSG00000165458	1.75304	4.08814	4.66701
ITPK1|Q13572	ENSG00000100605	-3.05923	-3.11642	2.97427
KIF5B|P33176	ENSG00000170759	-0.515294	2.38115	6.73969
LAMP2|P13473	ENSG00000005893	1.22322	4.58049	4.78327
LDHA|P00338	ENSG00000134333	-1.31131	-0.657287	-0.290383
LDHB|P07195	ENSG00000111716	1.89548	6.12808	0.470576
MAPT|P10636	ENSG00000186868	-0.791434	1.11573	-3.46032
MEF2C|Q06413	ENSG00000081189	-1.11588	-0.801789	-4.22467
MLF2|Q15773	ENSG00000089693	-1.04967	4.05604	1.46021
MTOR|P42345	ENSG00000198793	-0.859838	-8.59131	-0.764001
NA|Q92777	ENSG00000157152	1.44189	6.15397	-1.30334
NCL|P19338	ENSG00000115053	1.01876	-3.67634	0.862542
NDUFA10|O95299	ENSG00000130414	-2.51215	-8.18559	-3.08705
NDUFA5|Q16718	ENSG00000128609	-3.09786	-3.78532	-5.87884
NDUFA6|P56556	ENSG00000184983	-3.61486	-7.44345	-3.17609
NDUFS6|O75380	ENSG00000145494	-2.97713	-7.30063	-1.25911
NDUFV1|P49821	ENSG00000167792	-3.21432	-7.85574	-3.9788
PADI2|Q9Y2J8	ENSG00000117115	3.36	7.23811	4.30811
PICALM|Q13492	ENSG00000073921	-0.25373	-7.75543	4.21972
PIK3R1|P27986	ENSG00000145675	3.15903	5.89172	-1.77348
PLP1|P60201	ENSG00000123560	0.399456	-0.150285	3.33961
PLXNB1|O43157	ENSG00000164050	2.67153	8.42845	4.8007
PTK2B|Q14289	ENSG00000120899	-3.2932	-5.92002	-3.23336
PTMS|P20962	ENSG00000159335	3.09784	8.47734	6.18463
PTPN11|Q06124	ENSG00000179295	0.656362	-0.123817	3.66448
PTPRD|P23468	ENSG00000153707	-0.178272	3.67837	-0.191761
PVALB|P20472	ENSG00000100362	-1.26413	-4.96808	-1.32977
RPL10A|P62906	ENSG00000198755	-1.35149	-7.63056	0.44113
RPL17|P18621	ENSG00000265681	0.257703	-7.06622	-0.278135
RPL35|P42766	ENSG00000136942	-1.36464	-5.20198	0.467442
RPL35A|P18077	ENSG00000182899	-0.104215	-8.30031	3.11992
RPS2|P15880	ENSG00000140988	-1.74785	-8.41964	-2.05192
RUVBL1|Q9Y265	ENSG00000175792	2.60943	5.53501	-0.812127
SASH1|O94885	ENSG00000111961	0.751578	3.53899	5.86012
SDHA|P31040	ENSG00000073578	-0.471117	-6.83536	-3.37567
SDHB|P21912	ENSG00000117118	-1.39936	-6.93575	-2.78623
SDHC|Q99643	ENSG00000143252	-0.0891865	-7.6573	-2.74284
SDHD|O14521	ENSG00000204370	-0.756004	-7.55592	-1.14314
SLC6A12|P48065	ENSG00000111181	1.01407	5.03994	7.01578
SNAP25|P60880	ENSG00000132639	-3.49681	-7.9345	-1.83097
SNAP29|O95721	ENSG00000099940	-0.490439	-0.15336	-0.794737
SNAP47|Q5SQN1	ENSG00000143740	-1.05524	4.10576	0.28143
SNCA|P37840	ENSG00000145335	-1.14863	2.89366	-1.51158
SPP1|P10451	ENSG00000118785	4.15803	6.5251	5.18475
STX12|Q86Y82	ENSG00000117758	-0.379917	2.60774	-1.4889
STX16|O14662	ENSG00000124222	0.395368	4.07458	2.37459
STX18|Q9P2W9	ENSG00000168818	1.43474	-5.75528	-3.08474
STX1A|Q16623	ENSG00000106089	-6.64305	-6.1028	-3.05857
STX1B|P61266	ENSG00000099365	-3.05221	0.766491	-2.29472
STX4|Q12846	ENSG00000103496	1.93914	2.19342	2.92011
STX5|Q13190	ENSG00000162236	1.70702	-3.34485	0.234747
STX7|O15400	ENSG00000079950	1.48821	6.64335	-1.20439
STXBP1|P61764	ENSG00000136854	-2.51736	-4.43391	-3.19003
STXBP3|O00186	ENSG00000116266	0.823959	2.74613	3.2882
STXBP5|Q5T5C0	ENSG00000164506	0.965479	6.15323	-0.698488
STXBP6|Q8NFX7	ENSG00000168952	0.953621	1.57882	-2.34543
SV2A|Q7L0J3	ENSG00000159164	-0.561096	-0.91918	-2.0975
SV2B|Q7L1I2	ENSG00000185518	-1.47585	-3.11069	-1.98277
SYN1|P17600	ENSG00000008056	-0.174964	4.91885	-1.31576
SYN3|O14994	ENSG00000185666	-0.165641	5.98076	-2.64044
SYT1|P21579	ENSG00000067715	-2.04612	-3.52787	-2.47604
SYT11|Q9BT88	ENSG00000132718	1.17008	3.89195	0.104172
SYT12|Q8IV01	ENSG00000173227	-5.13933	-8.55776	-3.30936
SYT2|Q8N9I0	ENSG00000143858	0.592622	0.574763	0.288783
SYT7|O43581	ENSG00000011347	-3.12225	-3.95872	-1.18091
TARDBP|Q13148	ENSG00000120948	1.40476	-5.5064	2.15455
TPRG1L|Q5T0D9	ENSG00000158109	1.69878	6.58342	0.537039
TRIM28|Q13263	ENSG00000130726	-0.295497	-5.05984	1.73661
UGT8|Q16880	ENSG00000174607	1.75314	4.03225	4.59885
UNC5C|O95185	ENSG00000182168	0.115883	3.6838	2.01433
UQCR10|Q9UDW1	ENSG00000184076	-0.834345	-3.47688	-3.88852
UQCRC2|P22695	ENSG00000140740	-2.80932	-7.45982	-4.42366
VAMP1|P23763	ENSG00000139190	-0.51517	0.761212	-2.63741
VAMP5|O95183	ENSG00000168899	2.5521	-0.623867	2.13004
VAPB|O95292	ENSG00000124164	-2.86781	-6.48001	-3.11353
VAT1|Q99536	ENSG00000108828	2.4611	5.88846	6.82235
VDAC2|P45880	ENSG00000165637	-0.0269983	-2.66645	-2.79042
VGF|O15240	ENSG00000128564	-6.76366	-7.25048	-4.34395
VPS35|Q96QK1	ENSG00000069329	1.69123	-3.53954	-4.6715
VSNL1|P62760	ENSG00000163032	-0.870142	-3.34693	-2.48409

## Sheet: Supplementary Data 4 (c)
Supplementary Table 5c. Differential expression statistics of actual proteins, mRNAs and estimated proteins for the MSBB cohort.
Protein ID	Ensemble ID	t-stat [Actual protein]	t-stat [estProtein]	t-stat [mRNA]
A2M|P01023	ENSG00000175899	1.09558	2.22718	1.79938
AAK1|Q2M2I8	ENSG00000115977	-2.80251	-2.59068	0.467316
AARS|P49588	ENSG00000090861	0.874612	-0.1561	1.15187
AASDHPPT|Q9NRN7	ENSG00000149313	-0.103598	0.408505	0.278062
ABAT|P80404	ENSG00000183044	1.92259	-1.30125	0.419581
ABCB7|O75027	ENSG00000131269	0.975973	-0.605634	1.34988
ABCB8|Q9NUT2	ENSG00000197150	0.117568	-2.52439	-2.44496
ABCD3|P28288	ENSG00000117528	1.25228	-1.86206	-0.488371
ABCE1|P61221	ENSG00000164163	1.69287	-1.09102	-0.611406
ABCF1|Q8NE71	ENSG00000204574	-0.767403	0.496968	0.210562
ABHD10|Q9NUJ1	ENSG00000144827	0.142602	-1.155	1.64822
ABHD11|Q8NFV4	ENSG00000106077	-0.278985	-1.6194	-1.13442
ABHD12|Q8N2K0	ENSG00000100997	-2.22474	-1.66991	0.795339
ABHD14B|Q96IU4	ENSG00000114779	1.83277	2.41705	0.557835
ABHD16A|O95870	ENSG00000204427	-0.728902	-1.69562	0.864454
ABHD17B; FAM108B1|Q5VST6	ENSG00000107362	0.266802	2.53111	1.21674
ABI1|Q8IZP0	ENSG00000136754	0.863599	2.11886	-0.402971
ABI2|Q9NYB9	ENSG00000138443	-2.71868	-0.924348	0.208625
ABLIM1|O14639	ENSG00000099204	1.52647	2.05928	2.65727
ABLIM2|Q6H8Q1	ENSG00000163995	-0.976454	-1.94218	-0.471848
ABR|Q12979	ENSG00000159842	-2.04834	-1.98401	0.655205
ABRACL|Q9P1F3	ENSG00000146386	0.92854	-1.10638	-0.944539
ACAA1|P09110	ENSG00000060971	0.117129	0.174432	-0.632413
ACAA2|P42765	ENSG00000167315	-0.302295	-2.51951	-1.68679
ACACA|Q13085	ENSG00000278540	1.24553	-0.141657	0.50061
ACAD8|Q9UKU7	ENSG00000151498	1.15155	0.0186263	0.930356
ACAD9|Q9H845	ENSG00000177646	-0.0509417	-2.48357	0.469104
ACADM|P11310	ENSG00000117054	2.09516	-2.51183	-1.90228
ACADS|P16219	ENSG00000122971	1.97173	-1.14565	-0.296164
ACADSB|P45954	ENSG00000196177	-0.278335	-1.6747	-0.40928
ACADVL|P49748	ENSG00000072778	1.22166	-1.91048	-1.7362
ACAT1|P24752	ENSG00000075239	-0.173692	-1.33003	-1.73215
ACAT2|Q9BWD1	ENSG00000120437	1.8578	2.62111	1.31491
ACBD7|Q8N6N7	ENSG00000176244	-0.892125	-2.05228	-2.06882
ACIN1|Q9UKV3	ENSG00000100813	-1.8496	1.04041	0.479969
ACLY|P53396	ENSG00000131473	-0.177314	0.94137	1.61161
ACO1|P21399	ENSG00000122729	0.226278	-0.271889	-0.563033
ACO2|Q99798	ENSG00000100412	-1.47683	-1.79068	1.03271
ACOT13|Q9NPJ3	ENSG00000112304	0.0313827	-0.613784	0.0392143
ACOT2|P49753	ENSG00000119673	1.286	1.009	0.748804
ACOT7|O00154	ENSG00000097021	-1.08888	-1.36559	0.974731
ACOT9|Q9Y305	ENSG00000123130	1.39821	0.337968	0.593722
ACOX1|Q15067	ENSG00000161533	1.07452	-1.72945	-0.250024
ACP1|P24666	ENSG00000143727	-0.733806	-0.603517	-0.660049
ACSBG1|Q96GR2	ENSG00000103740	1.37485	-0.951528	-0.160294
ACSF2|Q96CM8	ENSG00000167107	0.0147184	-0.0262035	0.392663
ACSF3|Q4G176	ENSG00000176715	-0.039083	-2.79174	-1.30266
ACSL1|P33121	ENSG00000151726	0.784712	1.92675	0.872097
ACSL3|O95573	ENSG00000123983	-1.12555	-2.07657	-1.00097
ACSL6|Q9UKU0	ENSG00000164398	1.1358	-1.97363	-0.870563
ACSS1|Q9NUB1	ENSG00000154930	0.32662	-1.21758	0.514356
ACSS3|Q9H6R3	ENSG00000111058	0.965823	1.36514	0.0485769
ACTA2|P62736	ENSG00000107796	0.00284305	0.715626	0.731418
ACTB|P60709	ENSG00000075624	0.388886	1.38896	0.339684
ACTG1|P63261	ENSG00000184009	0.15736	1.38841	-0.26236
ACTL6B|O94805	ENSG00000077080	0.48585	0.548401	0.296041
ACTN1|P12814	ENSG00000072110	-2.4561	-1.36664	0.0976867
ACTN2|P35609	ENSG00000077522	-2.76433	-2.22052	-1.0147
ACTN4|O43707	ENSG00000130402	-1.03121	-2.27566	-0.204953
ACTR10|Q9NZ32	ENSG00000131966	-0.258288	-0.760959	-0.637916
ACTR1A|P61163	ENSG00000138107	-1.44222	2.96087	1.71015
ACTR1B|P42025	ENSG00000115073	-1.82358	-0.766751	-0.101854
ACTR2|P61160	ENSG00000138071	1.16959	0.524108	0.473265
ACTR3|P61158	ENSG00000115091	1.85255	1.19202	-0.392693
ACTR3B|Q9P1U1	ENSG00000133627	-0.10048	-1.89856	-1.23033
ACYP1|P07311	ENSG00000119640	0.0811522	-0.855284	-0.519082
ADAM10|O14672	ENSG00000137845	0.683716	2.00323	1.95804
ADAM11|O75078	ENSG00000073670	-0.0881818	-3.37715	-2.10866
ADAM22|Q9P0K1	ENSG00000008277	-0.287863	1.42809	1.59391
ADAM23|O75077	ENSG00000114948	-1.28618	0.242589	0.855794
ADAP1|O75689	ENSG00000105963	-0.3013	-1.43597	-1.52563
ADAR|P55265	ENSG00000160710	0.664932	-0.573854	2.71337
ADCK3; COQ8A|Q8NI60	ENSG00000163050	-0.106309	-2.5833	-0.75482
ADCY1|Q08828	ENSG00000164742	0.326612	-2.19719	-0.00112294
ADCY2|Q08462	ENSG00000078295	0.42072	-1.03535	1.44657
ADCYAP1R1|P41586	ENSG00000078549	2.03352	3.21936	2.08134
ADD1|P35611	ENSG00000087274	1.74338	0.0176589	-1.59244
ADD2|P35612	ENSG00000075340	-1.67824	-0.670496	0.924995
ADD3|Q9UEY8	ENSG00000148700	2.7115	0.981381	0.434463
ADH5|P11766	ENSG00000197894	3.56713	0.855326	-1.43584
ADIRF; C10orf116|Q15847	ENSG00000148671	2.14607	0.902079	-0.0294182
ADK|P55263	ENSG00000156110	0.885681	1.1739	1.15622
ADO|Q96SZ5	ENSG00000181915	-0.653749	-0.781008	1.19198
ADPRHL2|Q9NX46	ENSG00000116863	0.196298	0.618882	0.55371
ADRBK1; GRK2|P25098	ENSG00000173020	0.795093	-2.59633	0.439861
ADRM1|Q16186	ENSG00000130706	-1.75468	0.626804	2.47588
ADSS|P30520	ENSG00000035687	1.58193	-0.980162	-0.588233
AFG3L2|Q9Y4W6	ENSG00000141385	-1.68998	-2.02947	-0.313779
AGAP1|Q9UPQ3	ENSG00000157985	0.976155	0.582733	-0.391454
AGAP2|Q99490	ENSG00000135439	-1.10862	-2.8198	-1.64351
AGAP3|Q96P47	ENSG00000133612	-0.687268	1.6091	0.379289
AGFG1|P52594	ENSG00000173744	-1.32103	-2.02948	3.16183
AGFG2|O95081	ENSG00000106351	0.831667	1.47514	0.482878
AGK|Q53H12	ENSG00000006530	-2.05398	-2.90575	-1.33675
AGL|P35573	ENSG00000162688	-0.356096	-1.39137	-0.838444
AGO1; EIF2C1|Q9UL18	ENSG00000092847	0.333766	1.84124	1.79303
AGPAT3|Q9NRZ7	ENSG00000160216	-2.2667	-2.30467	-0.879214
AGPAT5|Q9NUQ2	ENSG00000155189	-1.71156	-1.55634	1.06341
AGPS|O00116	ENSG00000018510	0.789315	-0.927758	0.655043
AGT|P01019	ENSG00000135744	-0.0495708	1.12842	-0.346445
AHCY|P23526	ENSG00000101444	1.73792	3.16113	0.268089
AHCYL1|O43865	ENSG00000168710	0.0924109	-1.84867	0.556482
AHCYL2|Q96HN2	ENSG00000158467	-0.248425	-0.421271	1.3203
AHNAK|Q09666	ENSG00000124942	3.66912	2.38681	1.88312
AHNAK2|Q8IVF2	ENSG00000185567	0.35868	-0.595067	1.10171
AHSA1|O95433	ENSG00000100591	2.1487	0.951065	0.884025
AIDA|Q96BJ3	ENSG00000186063	-0.00177873	0.544536	-0.0402982
AIF1L|Q9BQI0	ENSG00000126878	0.724298	1.35834	0.592753
AIFM1|O95831	ENSG00000156709	-1.31454	-2.07796	-0.34088
AIMP1|Q12904	ENSG00000164022	-1.34366	-2.48225	-1.21152
AIMP2|Q13155	ENSG00000106305	0.0847511	-2.1818	-0.527365
AIP|O00170	ENSG00000110711	2.64965	2.37571	0.698199
AK1|P00568	ENSG00000106992	4.28153	2.91744	0.045499
AK2|P54819	ENSG00000004455	0.606439	-0.765346	-0.113249
AK3|Q9UIJ7	ENSG00000147853	0.873999	-0.99125	-0.841137
AK4; LOC100507855|P27144	ENSG00000162433	0.298764	2.11934	2.37666
AK5|Q9Y6K8	ENSG00000154027	-0.0441683	-0.852099	0.159523
AKAP12|Q02952	ENSG00000131016	0.521153	2.94802	1.26325
AKAP5|P24588	ENSG00000179841	-2.45764	-1.12009	0.43186
AKAP7|O43687	ENSG00000118507	0.907783	-1.16354	-1.87777
AKAP7|Q9P0M2	ENSG00000118507	0.907783	-1.16047	-1.87777
AKR1A1|P14550	ENSG00000117448	1.49023	2.38758	0.416253
AKR1B1|P15121	ENSG00000085662	2.90288	3.23853	2.63249
AKR1C1|Q04828	ENSG00000187134	3.19234	1.41788	1.12325
AKR1C3|P42330	ENSG00000196139	0.287793	0.360402	0.164485
AKR7A2|O43488	ENSG00000053371	0.41212	3.13338	1.14274
AKT3|Q9Y243	ENSG00000117020	0.0182834	-2.38423	-3.32557
AKTIP|Q9H8T0	ENSG00000166971	-0.0572182	-0.489809	-0.179382
ALAD|P13716	ENSG00000148218	2.849	3.24037	1.53856
ALCAM|Q13740	ENSG00000170017	0.777388	1.47619	1.15776
ALDH1A1|P00352	ENSG00000165092	-0.248175	-2.6057	-2.45706
ALDH1B1|P30837	ENSG00000137124	1.67584	-2.18877	-0.939388
ALDH1L1|O75891	ENSG00000144908	3.66025	1.1564	-0.548935
ALDH2|P05091	ENSG00000111275	-1.22301	-3.44666	-2.80087
ALDH3A2|P51648	ENSG00000072210	3.62413	2.0711	1.44211
ALDH4A1|P30038	ENSG00000159423	0.191648	-0.914826	-0.708505
ALDH5A1|P51649	ENSG00000112294	-1.70778	-1.76048	0.157758
ALDH6A1|Q02252	ENSG00000119711	0.625693	-0.448313	-1.41022
ALDH7A1|P49419	ENSG00000164904	0.419263	-0.35777	-0.94787
ALDH9A1|P49189	ENSG00000143149	2.6559	2.05142	0.0737786
ALDOA|P04075	ENSG00000149925	-1.26383	1.22413	0.607433
ALDOC|P09972	ENSG00000109107	1.93633	-1.42165	-1.76952
ALYREF|Q86V81	ENSG00000183684	0.885678	0.0718905	-0.387118
AMER2; FAM123A|Q8N7J2	ENSG00000165566	0.333004	2.09161	0.654505
AMPD2|Q01433	ENSG00000116337	1.14866	3.00525	2.25721
AMPH|P49418	ENSG00000078053	-1.37578	1.83322	0.852355
ANK1|P16157	ENSG00000029534	0.718529	0.413759	1.16077
ANK2|Q01484	ENSG00000145362	0.176555	1.64985	2.03612
ANK3|Q12955	ENSG00000151150	-0.876008	-1.2507	0.0199251
ANKFY1|Q9P2R3	ENSG00000185722	2.24213	2.05592	2.52556
ANKMY2|Q8IV38	ENSG00000106524	0.464119	-1.54191	0.348104
ANKRD29|Q8N6D5	ENSG00000154065	-1.38463	0.584734	-0.928007
ANKS1B|Q7Z6G8	ENSG00000185046	-1.04364	-3.64169	-3.04306
ANLN|Q9NQW6	ENSG00000011426	0.549575	2.01807	1.13492
ANO10|Q9NW15	ENSG00000160746	1.10502	-0.621273	0.209762
ANP32A|P39687	ENSG00000140350	1.69715	0.996324	0.295432
ANP32E|Q9BTT0	ENSG00000143401	0.197242	-1.16615	-0.436483
ANXA1|P04083	ENSG00000135046	4.60002	2.47606	0.977025
ANXA11|P50995	ENSG00000122359	1.95231	1.84729	0.790703
ANXA2|P07355	ENSG00000182718	2.90302	1.1395	-0.224305
ANXA3|P12429	ENSG00000138772	1.8282	-1.31312	-1.43176
ANXA4|P09525	ENSG00000196975	2.7058	2.51054	-1.13158
ANXA5|P08758	ENSG00000164111	4.60467	2.13479	0.34564
ANXA6|P08133	ENSG00000197043	0.468727	0.459211	0.65042
ANXA7|P20073	ENSG00000138279	0.315003	-0.418479	0.279938
AOC3|Q16853	ENSG00000131471	-0.155748	-1.03827	-0.284729
AP1B1|Q10567	ENSG00000100280	0.78855	-1.92885	-0.0365163
AP1G1|O43747	ENSG00000166747	-0.90345	-1.19606	1.9857
AP1M1|Q9BXS5	ENSG00000072958	-1.64853	0.425218	0.295315
AP1S1|P61966	ENSG00000106367	1.18733	-1.56876	-0.59563
AP2A1|O95782	ENSG00000196961	-2.17771	-1.56394	0.919885
AP2A2|O94973	ENSG00000183020	-2.09997	-0.873806	0.408041
AP2B1|P63010	ENSG00000006125	-1.38422	-0.724699	1.48172
AP2M1|Q96CW1	ENSG00000161203	-1.53751	-1.61304	0.324334
AP2S1|P53680	ENSG00000042753	-1.90385	-1.31054	1.65514
AP3B1|O00203	ENSG00000132842	1.38575	1.90465	1.23944
AP3B2|Q13367	ENSG00000103723	-2.10328	-1.84326	0.0320399
AP3D1|O14617	ENSG00000065000	-2.31979	-1.92958	0.767132
AP3M1|Q9Y2T2	ENSG00000185009	-0.218231	1.208	1.36854
AP3M2|P53677	ENSG00000070718	-2.28016	-0.932724	0.44129
AP3S1|Q92572	ENSG00000177879	0.131134	-2.13764	-2.95072
APBA1|Q02410	ENSG00000107282	-0.491778	2.04317	3.03863
APBB1|O00213	ENSG00000166313	0.042852	-1.10471	1.6284
APEH|P13798	ENSG00000164062	-1.29504	0.0401114	-0.80344
APEX1|P27695	ENSG00000100823	2.2985	-0.484791	0.897662
API5|Q9BZZ5	ENSG00000166181	2.10577	0.61793	2.09502
APLP1|P51693	ENSG00000105290	-0.249118	2.73433	1.90927
APLP2|Q06481	ENSG00000084234	1.15792	1.22031	-0.196339
APMAP|Q9HDC9	ENSG00000101474	-0.160514	0.644648	-0.553409
APOA1BP; NAXE|Q8NCW5	ENSG00000163382	1.89451	1.98678	1.43318
APOB|P04114	ENSG00000084674	-0.0631701	2.46331	0.568995
APOD|P05090	ENSG00000189058	0.591178	1.73745	1.08334
APOE|P02649	ENSG00000130203	4.25908	0.0219478	-0.92897
APOL2|Q9BQE5	ENSG00000128335	-1.52101	-0.554506	-1.16854
APOO|Q9BUR5	ENSG00000184831	-1.53066	-2.24447	-0.153973
APOOL|Q6UXV4	ENSG00000155008	-0.801418	-1.79525	1.02407
APP|P05067	ENSG00000142192	6.27599	2.71284	0.449977
APPL1|Q9UKG1	ENSG00000157500	1.34452	1.34485	0.728162
APPL2|Q8NEU8	ENSG00000136044	0.526817	1.25415	1.12882
APRT|P07741	ENSG00000198931	0.341408	1.42592	0.464067
AQP1|P29972	ENSG00000240583	1.77412	1.86884	-0.127402
ARCN1|P48444	ENSG00000095139	-0.162727	1.29296	0.384725
ARF4|P18085	ENSG00000168374	0.948721	1.54938	1.31302
ARF5|P84085	ENSG00000004059	-1.1174	-0.992124	-0.10688
ARF6|P62330	ENSG00000165527	-1.19114	1.4785	0.766974
ARFGAP1|Q8N6T3	ENSG00000101199	-1.57518	-2.62408	-2.94127
ARFGAP2|Q8N6H7	ENSG00000149182	-0.141958	-1.62456	-0.684088
ARFGEF1|Q9Y6D6	ENSG00000066777	1.27702	-2.33451	0.383351
ARFGEF2|Q9Y6D5	ENSG00000124198	0.448531	-2.09777	0.416563
ARFIP1|P53367	ENSG00000164144	0.671452	3.35178	1.73252
ARFIP2|P53365	ENSG00000132254	0.0872999	-1.87715	-0.546072
ARHGAP1|Q07960	ENSG00000175220	1.93916	1.72644	-0.0663159
ARHGAP21|Q5T5U3	ENSG00000107863	-1.78243	-0.819558	-1.00199
ARHGAP23|Q9P227	ENSG00000275832	-1.65028	1.29291	-1.62318
ARHGAP26|Q9UNA1	ENSG00000145819	-2.08045	-1.81457	-1.49929
ARHGAP32|A7KAX9	ENSG00000134909	-2.0915	-0.589199	1.06949
ARHGAP35|Q9NRY4	ENSG00000160007	-0.520053	-1.52068	2.09657
ARHGAP4|P98171	ENSG00000089820	0.68107	0.348601	0.155909
ARHGAP44|Q17R89	ENSG00000006740	-0.242748	-2.84954	0.147776
ARHGAP5|Q13017	ENSG00000100852	-0.28205	-1.73538	-0.0235419
ARHGDIA|P52565	ENSG00000141522	-2.73567	0.130792	-0.224614
ARHGDIB|P52566	ENSG00000111348	1.22216	-0.152835	-0.359095
ARHGEF12|Q9NZN5	ENSG00000196914	-0.819603	0.610391	0.786805
ARHGEF2|Q92974	ENSG00000116584	0.24962	-2.40729	0.136749
ARHGEF7|Q14155	ENSG00000102606	-1.06175	0.470409	0.237251
ARL1|P40616	ENSG00000120805	1.09883	0.251125	1.53026
ARL15|Q9NXU5	ENSG00000185305	-0.804643	-0.677449	0.671528
ARL2|P36404	ENSG00000213465	-0.476315	2.50329	1.59511
ARL3|P36405	ENSG00000138175	1.75455	2.52037	0.248797
ARL6IP5|O75915	ENSG00000144746	-0.356411	3.36027	2.20699
ARL8A|Q96BM9	ENSG00000143862	-0.343662	2.10689	0.796067
ARL8B|Q9NVJ2	ENSG00000134108	2.56787	1.4563	0.704962
ARMC1|Q9NVT9	ENSG00000104442	-0.931847	-2.35882	0.955346
ARMC10|Q8N2F6	ENSG00000170632	-0.54464	-0.722306	0.0138729
ARMC8|Q8IUR7	ENSG00000114098	1.79461	-1.28075	1.41551
ARMCX3|Q9UH62	ENSG00000102401	0.185061	-1.92424	-0.155913
ARPC1A|Q92747	ENSG00000241685	-0.436236	1.15281	1.32521
ARPC2|O15144	ENSG00000163466	1.03893	0.0146862	-0.0363194
ARPC3|O15145	ENSG00000111229	1.10752	-0.706648	-1.19882
ARPC4|P59998	ENSG00000241553	0.103777	1.75311	-0.351189
ARPC5|O15511	ENSG00000162704	1.3365	2.58489	0.87101
ARPC5L|Q9BPX5	ENSG00000136950	-0.965207	0.795373	-1.40392
ARPP19|P56211	ENSG00000128989	-0.403782	-1.95058	-0.893491
ARPP21|Q9UBL0	ENSG00000172995	-1.12759	-1.36678	-0.842738
ARRB1|P49407	ENSG00000137486	1.51168	2.4433	0.0428841
ASAH1|Q13510	ENSG00000104763	3.26805	1.3463	0.765581
ASAP1|Q9ULH1	ENSG00000153317	0.291491	-3.44845	-2.40897
ASAP2|O43150	ENSG00000151693	0.405318	-3.05819	-0.0283671
ASL|P04424	ENSG00000126522	-0.0603215	1.01824	-0.0532344
ASMTL|O95671	ENSG00000169093	2.12975	-0.574234	-0.0200625
ASNA1|O43681	ENSG00000198356	-0.0309598	-1.23469	0.449489
ASPA|P45381	ENSG00000108381	-1.09379	0.574112	-0.395772
ASPH|Q12797	ENSG00000198363	3.82637	0.803015	-1.07845
ASPHD2|Q6ICH7	ENSG00000128203	-0.584681	1.35285	2.51948
ASPSCR1|Q9BZE9	ENSG00000169696	-0.563379	-1.04243	-0.621073
ASRGL1|Q7L266	ENSG00000162174	0.689805	-1.5151	-2.1609
ASS1|P00966	ENSG00000130707	2.56388	1.53824	0.20937
ASTN1|O14525	ENSG00000152092	-1.30658	-1.64116	1.62146
ATAD1|Q8NBU5	ENSG00000138138	-0.30954	-3.18816	-1.14286
ATAD3A|Q9NVI7	ENSG00000197785	-0.858626	-2.44932	0.322041
ATAT1|Q5SQI0	ENSG00000137343	-2.71405	2.27918	2.2472
ATCAY|Q86WG3	ENSG00000167654	-0.712322	-1.31693	-0.173083
ATG3|Q9NT62	ENSG00000144848	1.9549	1.67025	-0.402807
ATG4B|Q9Y4P1	ENSG00000168397	0.560196	0.447788	0.256584
ATG5|Q9H1Y0	ENSG00000057663	1.33224	1.17494	-0.580344
ATG7|O95352	ENSG00000197548	1.68873	0.698053	0.832981
ATG9A|Q7Z3C6	ENSG00000198925	2.0897	2.56903	2.77086
ATIC|P31939	ENSG00000138363	0.97237	2.1175	1.8893
ATL1|Q8WXF7	ENSG00000198513	-2.61693	-1.35711	0.812756
ATL2|Q8NHH9	ENSG00000119787	-0.85712	-2.80726	0.363696
ATL3|Q6DD88	ENSG00000184743	0.342559	1.62623	0.942872
ATOX1|O00244	ENSG00000177556	-0.600996	0.839375	0.791118
ATP1A1|P05023	ENSG00000163399	-1.6857	-2.20391	1.48484
ATP1A2|P50993	ENSG00000018625	-0.494349	-3.13076	0.906582
ATP1A3|P13637	ENSG00000105409	-1.18419	-1.96735	1.38429
ATP1B1|P05026	ENSG00000143153	-1.60456	-2.30158	0.817278
ATP1B2|P14415	ENSG00000129244	0.0632444	-2.14144	1.19563
ATP1B3|P54709	ENSG00000069849	-0.0810791	2.3611	0.429893
ATP2A2|P16615	ENSG00000174437	-1.17676	-1.69249	0.928717
ATP2B2|Q01814	ENSG00000157087	-1.17356	-2.14916	0.698575
ATP2B3|Q16720	ENSG00000067842	0.000742228	0.0100747	0.848099
ATP2B4|P23634	ENSG00000058668	0.249488	3.04734	2.6013
ATP5A1|P25705	ENSG00000152234	-2.15693	-1.46579	-1.38772
ATP5B|P06576	ENSG00000110955	-1.72502	-0.0252981	1.29621
ATP5C1|P36542	ENSG00000165629	-1.31628	-2.72955	-2.04757
ATP5D|P30049	ENSG00000099624	-1.99354	-2.31103	0.266288
ATP5F1|P24539	ENSG00000116459	-1.51945	-2.93789	-1.832
ATP5H|O75947	ENSG00000167863	-2.74036	-2.68946	-2.27593
ATP5I|P56385	ENSG00000169020	-1.27116	-2.85771	-1.79364
ATP5J|P18859	ENSG00000154723	-1.07359	-3.44893	-0.966716
ATP5L|O75964	ENSG00000167283	-1.4375	-3.66421	-2.00554
ATP5O|P48047	ENSG00000241837	-1.64401	-2.82484	-1.09742
ATP5S|Q99766	ENSG00000125375	0.350247	-3.66387	0.625175
ATP6|P00846	ENSG00000198899	-0.534878	-3.20375	-0.216902
ATP6AP1|Q15904	ENSG00000071553	-0.0417041	-0.932968	0.50611
ATP6AP2|O75787	ENSG00000182220	-0.120756	1.85937	-0.543298
ATP6V0A1|Q93050	ENSG00000033627	-1.72067	-0.172229	0.281946
ATP6V0C|P27449	ENSG00000185883	0.222676	-0.697276	1.06358
ATP6V0D1|P61421	ENSG00000159720	-1.56114	-0.183242	0.166054
ATP6V1A|P38606	ENSG00000114573	-2.59343	0.306407	1.01971
ATP6V1B2|P21281	ENSG00000147416	-2.48651	-0.663558	0.271871
ATP6V1C1|P21283	ENSG00000155097	-2.30646	-0.904604	1.09144
ATP6V1D|Q9Y5K8	ENSG00000100554	-1.98217	-0.882528	-0.887669
ATP6V1E1|P36543	ENSG00000131100	-2.50145	-1.03797	-0.388748
ATP6V1F|Q16864	ENSG00000128524	-1.96286	-0.619274	-0.211677
ATP6V1G1|O75348	ENSG00000136888	-0.419732	-0.489899	-1.12597
ATP6V1G2|O95670	ENSG00000213760	-1.34752	0.533673	0.33844
ATP6V1H|Q9UI12	ENSG00000047249	-2.3893	-0.899394	-1.15985
ATP8|P03928	ENSG00000228253	-2.028	-1.35503	-0.778487
ATP8A1|Q9Y2Q0	ENSG00000124406	3.48891	2.93685	1.80225
ATP9A|O75110	ENSG00000054793	1.88052	1.4775	1.64838
ATPAF1|Q5TC12	ENSG00000123472	-0.322541	-2.2026	-0.784563
ATPIF1|Q9UII2	ENSG00000130770	-0.947435	-0.918666	-0.793771
ATXN10|Q9UBB4	ENSG00000130638	1.16984	-1.58704	-2.65715
ATXN2L|Q8WWM7	ENSG00000168488	-0.686992	-1.74062	1.03799
AUH|Q13825	ENSG00000148090	-2.16576	-1.97239	-0.571819
AVL9|Q8NBF6	ENSG00000105778	-0.9312	-1.82416	0.332381
B2M|P61769	ENSG00000166710	1.72191	1.68412	0.590611
B3GALTL; B3GLCT|Q6Y288	ENSG00000187676	1.84936	2.45593	2.14431
B3GNT1; B4GAT1|O43505	ENSG00000174684	1.07265	2.37273	1.08012
BAG3|O95817	ENSG00000151929	5.36946	2.55975	1.47628
BAG5|Q9UL15	ENSG00000166170	-0.558995	-0.86241	-0.609704
BAG6|P46379	ENSG00000204463	-0.79469	-0.568673	0.805868
BAIAP2|Q9UQB8	ENSG00000175866	-3.10271	-1.39718	-0.725643
BANF1|O75531	ENSG00000175334	2.21713	1.24752	0.94771
BASP1|P80723	ENSG00000176788	-3.18824	-0.681149	-0.437306
BAX|Q07812	ENSG00000087088	-0.899264	0.044203	-0.0896935
BBOX1|O75936	ENSG00000129151	1.90344	1.60764	-0.276383
BCAM|P50895	ENSG00000187244	2.73513	1.35551	1.69592
BCAN|Q96GW7	ENSG00000132692	0.589075	0.480705	-0.105556
BCAP29|Q9UHQ4	ENSG00000075790	-1.18581	-1.29683	-0.736592
BCAP31|P51572	ENSG00000185825	0.433311	1.79814	-0.122571
BCAS1|O75363	ENSG00000064787	-0.298473	0.0466263	-1.30942
BCAS3|Q9H6U6	ENSG00000141376	-1.23089	-2.72246	-0.468125
BCAT1|P54687	ENSG00000060982	-0.0451541	-1.73877	-0.0221232
BCKDHB|P21953	ENSG00000083123	-0.5449	-2.42112	-0.863821
BCL2L13|Q9BXK5	ENSG00000099968	-1.23781	-0.150573	0.26548
BCLAF1|Q9NYF8	ENSG00000029363	0.369978	-0.146394	-0.868499
BCR|P11274	ENSG00000186716	-0.937826	-1.16769	-0.324772
BCS1L|Q9Y276	ENSG00000074582	0.900603	-3.52521	0.249275
BDH1|Q02338	ENSG00000161267	-1.97187	-1.76901	-0.0502048
BDH2|Q9BUT1	ENSG00000164039	3.61976	0.974201	0.0315674
BGN|P21810	ENSG00000182492	0.417976	0.819929	0.971958
BID|P55957	ENSG00000015475	0.487057	-1.40489	-0.616396
BIN1|O00499	ENSG00000136717	-1.13182	-0.926502	-1.37599
BLMH|Q13867	ENSG00000108578	-0.173234	-0.796969	0.134351
BLVRA|P53004	ENSG00000106605	2.67076	2.41404	0.820703
BLVRB|P30043	ENSG00000090013	2.95218	3.71702	1.35946
BPGM|P07738	ENSG00000172331	-0.0381593	1.47365	-0.0014549
BPHL|Q86WA6	ENSG00000137274	-0.661352	-0.446309	-0.0338445
BPNT1|O95861	ENSG00000162813	1.83579	1.57565	-1.48269
BRAF|P15056	ENSG00000157764	-0.511003	-2.1241	0.14442
BRCC3|P46736	ENSG00000185515	0.0377547	0.455129	1.19505
BRI3BP|Q8WY22	ENSG00000184992	-0.859689	0.665427	1.96733
BRK1|Q8WUW1	ENSG00000254999	-0.36867	-1.3732	0.112289
BROX|Q5VW32	ENSG00000162819	-0.864061	1.08244	0.583879
BRSK1|Q8TDC3	ENSG00000160469	-1.12209	-4.85921	-3.1694
BRSK2|Q8IWQ3	ENSG00000174672	-0.641173	-2.48239	-1.39988
BSCL2|Q96G97	ENSG00000168000	-1.23974	-1.54947	-0.0776454
BSDC1|Q9NW68	ENSG00000160058	-0.862998	0.118265	-1.03621
BSG|P35613	ENSG00000172270	-1.56054	-0.242549	-0.818968
BSN|Q9UPA5	ENSG00000164061	-2.36526	-2.47054	-0.0596274
BTF3L4|Q96K17	ENSG00000134717	-0.737667	-1.17867	-0.313517
BUB3|O43684	ENSG00000154473	1.12121	1.29792	1.25129
BZW1|Q7L1Q6	ENSG00000082153	1.43174	-0.697541	-0.571377
C10orf32; BORCS7|Q96B45	ENSG00000166275	-0.429477	-1.04085	-2.142
C10orf35; FAM241B|Q96D05	ENSG00000171224	0.34171	-0.52138	0.396626
C11orf54|Q9H0W9	ENSG00000182919	0.0171453	-0.0792575	-1.07849
C11orf58|O00193	ENSG00000110696	0.528832	2.05118	-1.05826
C12orf5; TIGAR|Q9NQ88	ENSG00000078237	1.69991	0.979658	1.04354
C12orf57|Q99622	ENSG00000111678	1.16563	-1.90526	-1.18354
C14orf159; DGLUCY|Q7Z3D6	ENSG00000133943	-1.90491	0.206738	-0.550086
C14orf166; RTRAF|Q9Y224	ENSG00000087302	3.01681	2.96865	1.99208
C16orf58|Q96GQ5	ENSG00000140688	-0.670836	-1.61635	-0.74507
C16orf62|Q7Z3J2	ENSG00000103544	0.257245	-1.01183	-0.923447
C16orf70|Q9BSU1	ENSG00000125149	-1.17156	-1.27056	2.62267
C17orf75|Q9HAS0	ENSG00000108666	-0.667987	-2.70456	1.56765
C19orf10; MYDGF|Q969H8	ENSG00000074842	0.113009	0.228305	0.473309
C19orf12|Q9NSK7	ENSG00000131943	-1.16159	1.09772	1.72626
C19orf26; CBARP|Q8N350	ENSG00000099625	-0.513694	-2.24251	-1.02323
C19orf70|Q5XKP0	ENSG00000174917	-0.847778	-0.897541	-1.13125
C1orf123|Q9NWV4	ENSG00000162384	1.42836	0.817883	-0.596433
C1orf198|Q9H425	ENSG00000119280	1.62381	0.550644	0.08267
C1orf95; STUM|Q69YW2	ENSG00000203685	0.299795	-1.63497	-1.37824
C1QB|P02746	ENSG00000173369	2.05665	0.0852603	-0.439865
C1QBP|Q07021	ENSG00000108561	-1.67112	0.342484	-0.318768
C1QC|P02747	ENSG00000159189	3.56762	0.763905	0.03811
C1QL3|Q5VWW1	ENSG00000165985	-0.370533	-0.121005	0.598422
C20orf27|Q9GZN8	ENSG00000101220	-0.180185	0.415287	0.902118
C21orf33; LOC102724023|A0A0B4J2D5	ENSG00000280071	0.0798762	-0.882555	0.325593
C22orf25; TANGO2|Q6ICL3	ENSG00000183597	0.191815	0.101534	1.59529
C22orf28; RTCB|Q9Y3I0	ENSG00000100220	1.9748	2.0382	-0.45655
C2CD2|Q9Y426	ENSG00000157617	1.79749	1.83435	1.85449
C2CD2L|O14523	ENSG00000172375	-0.417749	-2.7226	0.103885
C2CD4C|Q8TF44	ENSG00000183186	-0.790479	-0.812424	-1.80703
C2CD5; KIAA0528|Q86YS7	ENSG00000111731	0.0342839	-2.18401	-0.739285
C2orf47; MAIP1|Q8WWC4	ENSG00000162972	0.235548	-1.6587	1.23122
C2orf69|Q8N8R5	ENSG00000178074	0.87779	-2.42734	2.60223
C3|P01024	ENSG00000125730	1.28706	1.89073	0.898549
C4A; C4B|P0C0L4	ENSG00000244731	2.24739	2.43894	1.5875
C4B; C4B_2; LOC100293534|P0C0L5	ENSG00000224389	4.5107	3.98555	2.67392
C5|P01031	ENSG00000106804	-0.713904	0.803292	0.536908
C6orf108; DNPH1|O43598	ENSG00000112667	2.12946	2.27224	-0.577484
C6orf136|Q5SQH8	ENSG00000204564	0.241882	-2.74785	0.00915993
C6orf203|Q9P0P8	ENSG00000130349	0.414103	-1.2947	-0.0234895
C6orf211; ARMT1|Q9H993	ENSG00000146476	-0.244697	1.61877	1.02875
C6orf57; SDHAF4|Q5VUM1	ENSG00000154079	-0.819992	-3.28037	-0.868041
C7orf41; MTURN|Q8N3F0	ENSG00000180354	-0.454064	2.99459	-1.11827
C8orf82|Q6P1X6	ENSG00000213563	-0.0843171	-0.486397	-0.187572
C9orf172; AJM1|C9J069	ENSG00000232434	-0.721261	-2.12573	-0.0954246
C9orf64|Q5T6V5	ENSG00000165118	0.493459	0.409757	0.0470321
CA2|P00918	ENSG00000104267	2.0202	1.81875	1.20001
CA4|P22748	ENSG00000167434	-2.41194	-0.0764212	0.263266
CAB39|Q9Y376	ENSG00000135932	0.0929733	1.12792	1.38066
CAB39L|Q9H9S4	ENSG00000102547	1.02073	0.65953	0.555238
CACNA2D1|P54289	ENSG00000153956	-3.20475	-1.34119	0.380057
CACNA2D2|Q9NY47	ENSG00000007402	1.2778	1.8164	3.3251
CACNA2D3|Q8IZS8	ENSG00000157445	-1.11692	-1.63622	-1.54956
CACNB3|P54284	ENSG00000167535	0.439422	0.101308	0.672485
CACNB4|O00305	ENSG00000182389	-0.657683	0.840484	0.242613
CACNG3|O60359	ENSG00000006116	-0.891245	-2.2484	-0.111313
CACNG8|Q8WXS5	ENSG00000142408	-0.842973	-2.10068	-0.239974
CACYBP|Q9HB71	ENSG00000116161	0.846327	0.568664	0.711036
CADM2|Q8N3J6	ENSG00000175161	-2.09674	-1.75009	0.591624
CADM3|Q8N126	ENSG00000162706	-3.23577	-1.23181	1.58908
CADM4|Q8NFZ8	ENSG00000105767	0.741834	0.229989	0.476677
CADPS|Q9ULU8	ENSG00000163618	-0.553358	-2.35333	0.143569
CADPS2|Q86UW7	ENSG00000081803	-0.811886	-3.0485	-0.733101
CALB1|P05937	ENSG00000104327	-2.87819	-0.789176	-0.189983
CALB2|P22676	ENSG00000172137	2.51381	2.794	1.78682
CALCOCO1|Q9P1Z2	ENSG00000012822	-0.977309	-0.239033	-1.21575
CALD1|Q05682	ENSG00000122786	-1.10634	-0.46845	-0.162228
CALR|P27797	ENSG00000179218	2.74647	-0.659221	-0.355724
CALU|O43852	ENSG00000128595	-0.797354	-1.07926	0.332507
CAMK1|Q14012	ENSG00000134072	-1.04262	0.769383	1.18749
CAMK1D|Q8IU85	ENSG00000183049	-0.0391395	1.0422	0.215708
CAMK1G|Q96NX5	ENSG00000008118	0.975284	-1.21485	0.602944
CAMK2A|Q9UQM7	ENSG00000070808	-2.36432	1.50352	-0.432869
CAMK2B|Q13554	ENSG00000058404	-0.90484	2.02845	0.593632
CAMK2D|Q13557	ENSG00000145349	-0.503175	0.803949	-0.139497
CAMK4|Q16566	ENSG00000152495	-2.02042	-1.81469	0.436583
CAMKK1|Q8N5S9	ENSG00000004660	-0.929011	1.42498	0.0333755
CAMKK2|Q96RR4	ENSG00000110931	-1.70934	-2.0018	0.062784
CAMKV|Q8NCB2	ENSG00000164076	0.367655	0.0217479	1.22856
CAMLG|P49069	ENSG00000164615	-0.758357	1.46173	-1.07048
CAMSAP2|Q08AD1	ENSG00000118200	0.0887864	0.505178	2.07978
CAND1|Q86VP6	ENSG00000111530	0.143043	-0.536855	0.551357
CAND2|O75155	ENSG00000144712	1.71182	-0.496345	-0.293186
CANX|P27824	ENSG00000127022	2.2658	0.271731	1.08647
CAP1|Q01518	ENSG00000131236	2.0488	2.81342	-0.0796428
CAP2|P40123	ENSG00000112186	-2.78695	-2.33884	-0.975925
CAPG|P40121	ENSG00000042493	4.98086	3.17669	1.71325
CAPN1|P07384	ENSG00000014216	3.10683	3.49669	2.48725
CAPN2|P17655	ENSG00000162909	4.41788	2.00294	0.545884
CAPNS1|P04632	ENSG00000126247	4.89003	3.10257	0.559921
CAPRIN1|Q14444	ENSG00000135387	0.516039	-1.47752	1.66235
CAPZA1|P52907	ENSG00000116489	-0.574279	1.00228	0.0701353
CAPZA2|P47755	ENSG00000198898	0.37527	-0.297322	-0.476148
CAPZB|P47756	ENSG00000077549	0.281979	0.377261	-0.80175
CARHSP1|Q9Y2V2	ENSG00000153048	0.621788	1.99906	0.195546
CARKD; NAXD|Q8IW45	ENSG00000213995	2.96362	0.529927	-0.78818
CARM1|Q86X55	ENSG00000142453	0.687267	-1.47888	-1.23854
CARNS1|A5YM72	ENSG00000172508	0.178176	-0.502273	-0.555946
CARS|P49589	ENSG00000110619	-0.73198	-1.28689	-0.296087
CARTPT|Q16568	ENSG00000164326	0.625896	1.17367	-0.252978
CASK|O14936	ENSG00000147044	1.50628	0.925966	1.68978
CASKIN1|Q8WXD9	ENSG00000167971	-3.162	-2.23241	-2.30922
CAST|P20810	ENSG00000153113	1.17503	2.24474	1.29701
CAT|P04040	ENSG00000121691	1.4659	1.11389	0.422733
CAV1|Q03135	ENSG00000105974	1.21548	0.339665	0.496907
CBR1; SETD4|P16152	ENSG00000159228	1.8049	1.77993	0.177895
CBR3|O75828	ENSG00000159231	0.745965	-0.0153024	-0.972803
CBX3; C15orf57; CCDC32|Q13185	ENSG00000122565	1.30683	-0.955022	-1.23577
CCAR2; KIAA1967|Q8N163	ENSG00000158941	-0.158076	-1.72064	-0.587494
CCBL1; KYAT1|Q16773	ENSG00000171097	-0.751799	-1.08764	-1.05308
CCBL2; KYAT3|Q6YP21	ENSG00000137944	-0.38854	-0.504464	-0.379273
CCDC132; VPS50|Q96JG6	ENSG00000004766	0.0236061	-3.76934	-0.873768
CCDC136|Q96JN2	ENSG00000128596	-1.69466	-2.99658	-1.36616
CCDC177|Q9NQR7	ENSG00000267909	-0.197461	0.679252	0.397863
CCDC22|O60826	ENSG00000101997	-0.764073	0.606339	1.88321
CCDC43|Q96MW1	ENSG00000180329	-0.304661	1.63318	-1.54966
CCDC47|Q96A33	ENSG00000108588	0.149103	0.871558	1.53791
CCDC58|Q4VC31	ENSG00000160124	-0.90918	0.73058	-1.72683
CCDC6|Q16204	ENSG00000108091	1.98307	2.84307	2.50906
CCDC85A|Q96PX6	ENSG00000055813	0.0454337	-1.12422	0.170016
CCDC90B|Q9GZT6	ENSG00000137500	1.65959	-0.210227	-0.715728
CCK|P06307	ENSG00000187094	-0.645651	2.42339	-0.0997217
CCNY|Q8ND76	ENSG00000108100	-1.9521	-0.919585	-0.259064
CCS|O14618	ENSG00000173992	-0.934797	-2.09423	-2.19312
CCT2|P78371	ENSG00000166226	-1.36309	1.82239	-1.43321
CCT3|P49368	ENSG00000163468	-0.222189	2.18059	0.110791
CCT4|P50991	ENSG00000115484	-0.975947	0.0655275	0.703804
CCT5|P48643	ENSG00000150753	-0.115069	1.46817	0.447434
CCT6A|P40227	ENSG00000146731	0.462545	1.68487	-0.538084
CCT7|Q99832	ENSG00000135624	0.610566	1.31418	0.838542
CCT8|P50990	ENSG00000156261	-0.155778	1.5449	-0.516783
CD200|P41217	ENSG00000091972	-3.99631	-0.401526	0.132678
CD38|P28907	ENSG00000004468	-0.980824	-0.655733	-1.5234
CD44|P16070	ENSG00000026508	4.608	3.29092	1.73046
CD47|Q08722	ENSG00000196776	-3.17498	-0.954859	0.58846
CD81|P60033	ENSG00000110651	0.101901	-0.581256	0.741149
CD82|P27701	ENSG00000085117	-0.0160768	-0.12306	-0.813658
CD9|P21926	ENSG00000010278	-0.585185	0.979364	0.598774
CD99|P14209	ENSG00000002586	3.60043	3.42878	3.03921
CD99L2|Q8TCZ2	ENSG00000102181	-0.282678	2.44782	1.50199
CDC37|Q16543	ENSG00000105401	-0.738506	-0.945467	-1.02498
CDC42|P60953	ENSG00000070831	-0.533434	-0.407752	-1.23496
CDC42BPA|Q5VT25	ENSG00000143776	0.871569	-2.02023	-1.08473
CDC42BPB|Q9Y5S2	ENSG00000198752	0.548596	-2.68974	-1.03148
CDC42EP1|Q00587	ENSG00000128283	1.38437	1.18309	-0.143999
CDC42EP4|Q9H3Q1	ENSG00000179604	1.78383	1.07697	1.10089
CDH13|P55290	ENSG00000140945	-2.30884	-0.868185	-0.258972
CDH2|P19022	ENSG00000170558	1.81527	2.30583	2.56109
CDIP1|Q9H305	ENSG00000089486	-0.426328	1.18348	2.5702
CDIPT|O14735	ENSG00000103502	1.68965	-1.33446	0.292426
CDK14|O94921	ENSG00000058091	-1.40014	-1.58447	0.584288
CDK5|Q00535	ENSG00000164885	-0.404904	-3.32593	0.739701
CDK5RAP3|Q96JB5	ENSG00000108465	0.873311	-1.07884	-0.508259
CDKN1B|P46527	ENSG00000111276	1.0146	1.20351	0.310827
CDS2|O95674	ENSG00000101290	-0.316927	2.33683	2.78451
CDV3|Q9UKY7	ENSG00000091527	-0.25002	1.547	1.24826
CELF2|O95319	ENSG00000048740	0.609192	-1.7449	-0.0471606
CEND1|Q8N111	ENSG00000184524	-3.57449	-0.820666	0.627583
CEP170|Q5SW79	ENSG00000143702	-0.215222	1.85089	0.681547
CEP170B; KIAA0284|Q9Y4F5	ENSG00000099814	-0.628821	-2.6958	-1.36202
CES1|P23141	ENSG00000198848	-0.262928	0.268251	-0.0137888
CETN2|P41208	ENSG00000147400	0.514593	1.46388	-0.707095
CFL1|P23528	ENSG00000172757	0.378457	1.35275	-0.342967
CFL2|Q9Y281	ENSG00000165410	-0.0281681	1.00186	0.130059
CHCHD2|Q9Y6H1	ENSG00000106153	0.571592	-0.4083	0.652417
CHCHD3|Q9NX63	ENSG00000106554	-1.94263	-2.47092	-1.42928
CHCHD4|Q8N4Q1	ENSG00000163528	-0.703695	-2.30966	1.15669
CHCHD6|Q9BRQ6	ENSG00000159685	-2.31988	-2.30109	-0.641695
CHDH|Q8NE62	ENSG00000016391	0.550806	1.17163	0.824936
CHGA|P10645	ENSG00000100604	0.33576	2.04138	-0.113934
CHGB|P05060	ENSG00000089199	-1.47911	1.3447	-1.54352
CHID1|Q9BWS9	ENSG00000177830	-0.453809	0.120316	0.163442
CHL1|O00533	ENSG00000134121	-3.32077	-0.827955	-0.263505
CHMP1A|Q9HD42	ENSG00000131165	-1.22896	0.197826	-0.121607
CHMP1B|Q7LBR1	ENSG00000255112	0.218814	0.612632	0.917355
CHMP2A|O43633	ENSG00000130724	-0.795624	-0.00877872	-0.79495
CHMP3; RNF103-CHMP3|Q9Y3E7	ENSG00000115561	-1.60359	1.00874	0.572903
CHMP4B|Q9H444	ENSG00000101421	0.80858	0.193853	-1.11278
CHMP5|Q9NZZ3	ENSG00000086065	-1.76605	0.574077	-1.32356
CHMP6|Q96FZ7	ENSG00000176108	-1.27297	-0.495263	-0.224965
CHMP7|Q8WUX9	ENSG00000147457	0.0112476	0.643329	0.124868
CHN1|P15882	ENSG00000128656	0.705074	-0.413688	-0.0196925
CHORDC1|Q9UHD1	ENSG00000110172	-0.0251002	1.46224	0.657788
CHP1|Q99653	ENSG00000187446	1.16935	-2.76875	-0.390081
CIAPIN1|Q6FI81	ENSG00000005194	-0.0312645	-1.14094	-0.107721
CIRBP|Q14011	ENSG00000099622	-0.336173	-1.51311	-1.27046
CISD1|Q9NZ45	ENSG00000122873	-0.457217	-1.65356	-0.167139
CISD2|Q8N5K1	ENSG00000145354	0.712355	-0.132518	0.162158
CIT|O14578	ENSG00000122966	-1.45681	0.637441	-2.24601
CKAP4|Q07065	ENSG00000136026	0.0786133	-1.65198	1.8417
CKAP5|Q14008	ENSG00000175216	0.605933	2.32444	1.72651
CKB|P12277	ENSG00000166165	-0.569925	1.37576	1.6743
CKMT2|P17540	ENSG00000131730	0.58416	0.156168	-0.0232688
CLASP1|Q7Z460	ENSG00000074054	1.42027	-0.171325	0.689401
CLCN3|P51790	ENSG00000109572	0.14717	1.78435	1.09844
CLCN6|P51797	ENSG00000011021	1.83267	0.624654	0.535273
CLDN11|O75508	ENSG00000013297	-0.758591	1.22235	0.434178
CLEC2L|P0C7M8	ENSG00000236279	-1.05682	-1.77787	-0.68979
CLIC1|O00299	ENSG00000213719	2.12365	0.948463	-0.113156
CLIC4|Q9Y696	ENSG00000169504	1.87127	1.45763	0.665284
CLINT1|Q14677	ENSG00000113282	-0.519485	-1.73365	0.145697
CLIP1|P30622	ENSG00000130779	0.804647	1.56565	-0.431513
CLIP2|Q9UDT6	ENSG00000106665	1.28326	0.797764	0.575098
CLPB|Q9H078	ENSG00000162129	-0.718166	-0.206268	1.55339
CLPTM1|O96005	ENSG00000104853	0.729251	-1.09369	1.05886
CLSTN1|O94985	ENSG00000171603	-0.527571	0.755316	1.66926
CLTA|P09496	ENSG00000122705	-2.2562	-0.368862	-0.957823
CLTB|P09497	ENSG00000175416	-1.93617	0.419838	0.914252
CLTC|Q00610	ENSG00000141367	-1.38682	-1.69704	1.24978
CLU|P10909	ENSG00000120885	6.31843	3.08929	2.34865
CLVS2|Q5SYC1	ENSG00000146352	-1.02777	-0.134349	1.15545
CMAS|Q8NFW8	ENSG00000111726	-0.103861	-2.25922	0.301902
CMBL|Q96DG6	ENSG00000164237	0.699874	3.8936	3.12512
CMC1|Q7Z7K0	ENSG00000187118	-1.62399	-2.34163	0.206954
CMPK1|P30085	ENSG00000162368	1.289	1.15626	-0.0314688
CMTM4|Q8IZR5	ENSG00000183723	1.42787	1.99064	2.17806
CMTM5|Q96DZ9	ENSG00000166091	0.952638	0.92313	-0.414685
CNBP|P62633	ENSG00000169714	-0.789062	0.839446	-0.0942582
CNDP1|Q96KN2	ENSG00000150656	0.810382	1.86413	0.335306
CNDP2|Q96KP4	ENSG00000133313	1.50609	3.63088	0.576449
CNKSR2|Q8WXI2	ENSG00000149970	-1.00433	-0.783026	1.19785
CNN1|P51911	ENSG00000130176	0.00465748	-0.875675	-1.486
CNN3|Q15417	ENSG00000117519	3.65036	1.35934	1.199
CNOT1|A5YKK6	ENSG00000125107	0.496215	0.257254	1.37866
CNP|P09543	ENSG00000173786	-0.240952	1.25651	0.245851
CNPY2|Q9Y2B0	ENSG00000257727	1.74133	0.0608958	-0.711036
CNPY3|Q9BT09	ENSG00000137161	0.390019	0.478852	1.1408
CNRIP1|Q96F85	ENSG00000119865	-0.483446	2.21999	1.78688
CNTFR|P26992	ENSG00000122756	-0.780266	-0.249605	-0.979157
CNTN1|Q12860	ENSG00000018236	-1.62191	-0.558059	0.102214
CNTN2|Q02246	ENSG00000184144	0.87571	0.864455	0.450872
CNTNAP1|P78357	ENSG00000108797	-0.21135	1.60635	1.38287
CNTNAP2|Q9UHC6	ENSG00000174469	-0.236515	-3.41915	1.02337
COA3|Q9Y2R0	ENSG00000183978	0.303057	-1.01595	-0.265566
COA6|Q5JTJ3	ENSG00000168275	0.0345346	-1.52233	0.309731
COASY|Q13057	ENSG00000068120	2.54292	0.538311	1.0652
COL12A1|Q99715	ENSG00000111799	0.644548	0.197184	-2.71655
COL14A1|Q05707	ENSG00000187955	0.156786	-0.259274	0.0541322
COL18A1|P39060	ENSG00000182871	1.18232	-0.651634	-1.08615
COL1A1|P02452	ENSG00000108821	2.02548	0.499162	0.017326
COL1A2|P08123	ENSG00000164692	1.082	0.637807	0.693231
COL4A1|P02462	ENSG00000187498	1.00022	0.793189	-0.413036
COL4A2|P08572	ENSG00000134871	1.27966	0.365759	-0.0229148
COL6A1|P12109	ENSG00000142156	0.933865	0.179593	-1.39296
COL6A2|P12110	ENSG00000142173	0.561824	0.965589	0.420429
COL6A3|P12111	ENSG00000163359	0.784474	0.455757	-0.572939
COMMD10|Q9Y6G5	ENSG00000145781	0.403409	1.27572	-0.418507
COMMD2|Q86X83	ENSG00000114744	1.10001	0.669265	0.707009
COMMD3|Q9UBI1	ENSG00000148444	-0.0977396	-0.231913	1.14652
COMMD9|Q9P000	ENSG00000110442	3.20873	-0.414379	0.784542
COMT|P21964	ENSG00000093010	1.69568	1.89715	-0.405587
COMTD1|Q86VU5	ENSG00000165644	1.04902	-1.53527	0.0255992
COPA|P53621	ENSG00000122218	2.73583	-0.95873	0.784338
COPB1|P53618	ENSG00000129083	-0.386901	-1.54484	-0.22157
COPB2|P35606	ENSG00000184432	2.07962	0.509168	1.54327
COPG1|Q9Y678	ENSG00000181789	1.18056	-1.89267	0.886323
COPS2|P61201	ENSG00000166200	-0.17305	-0.284111	0.179336
COPS3|Q9UNS2	ENSG00000141030	-2.11364	-1.29804	0.796451
COPS4|Q9BT78	ENSG00000138663	-1.17603	0.195572	-0.921146
COPS5|Q92905	ENSG00000121022	-0.380369	-2.20989	-0.461007
COPS6|Q7L5N1	ENSG00000168090	-1.98145	-0.0445562	1.74542
COPS7A|Q9UBW8	ENSG00000111652	-0.788842	-2.72565	-0.498371
COPS7B|Q9H9Q2	ENSG00000144524	0.23409	2.76286	0.695289
COPS8|Q99627	ENSG00000198612	-0.142773	-0.0540791	-0.0769892
COQ10B|Q9H8M1	ENSG00000115520	0.641825	-0.397905	-0.308821
COQ5|Q5HYK3	ENSG00000110871	-0.334727	0.202964	0.225402
COQ6|Q9Y2Z9	ENSG00000119723	0.64242	-1.02776	-0.0934391
COQ7|Q99807	ENSG00000167186	-0.786271	-1.94545	-0.752163
COQ9|O75208	ENSG00000088682	0.784011	-2.67665	-1.21007
CORO1A|P31146	ENSG00000102879	-3.795	-1.98816	-1.67364
CORO1B|Q9BR76	ENSG00000172725	0.244904	1.70041	1.37266
CORO1C|Q9ULV4	ENSG00000110880	0.651244	1.83497	0.735262
CORO2B|Q9UQ03	ENSG00000103647	-0.690256	-3.23247	0.539413
COTL1|Q14019	ENSG00000103187	3.12757	2.05686	0.375426
COX1|P00395	ENSG00000198804	-0.880056	-1.28438	-0.293457
COX17|Q14061	ENSG00000138495	-0.108864	0.289251	-0.775231
COX2|P00403	ENSG00000198712	-1.1763	-2.49731	-0.15067
COX20|Q5RI15	ENSG00000203667	-0.230723	-1.55993	-2.17959
COX3|P00414	ENSG00000198938	-0.0313282	-2.7849	-0.490204
COX4I1|P13073	ENSG00000131143	-1.06401	-2.38682	-1.66695
COX5A|P20674	ENSG00000178741	-0.699028	-2.62918	1.33511
COX5B|P10606	ENSG00000135940	-1.42045	-3.22476	-2.21279
COX6A1|P12074	ENSG00000111775	-0.62425	-1.18219	-0.758267
COX6B1|P14854	ENSG00000126267	-0.488349	-3.11299	-0.6667
COX6C|P09669	ENSG00000164919	-0.180186	-2.62885	-1.54756
COX7A1|P24310	ENSG00000161281	-1.07277	-1.08938	-1.15549
COX7A2|P14406	ENSG00000112695	-1.61274	2.5321	-2.86413
COX7A2L|O14548	ENSG00000115944	-2.05126	-2.35953	-0.0630785
COX7C|P15954	ENSG00000127184	-0.273188	-2.95829	-1.93804
CP|P00450	ENSG00000047457	0.523637	1.03237	-0.157726
CPE|P16870	ENSG00000109472	0.972047	1.89987	0.0173229
CPEB3|Q8NE35	ENSG00000107864	-0.149619	-0.835013	0.327474
CPLX1|O14810	ENSG00000168993	-2.75401	-2.20195	-1.06711
CPLX2|Q6PUV4	ENSG00000145920	-2.49137	-0.451752	-0.585916
CPNE1|Q99829	ENSG00000214078	0.688833	-0.518897	-0.661644
CPNE3|O75131	ENSG00000085719	2.09879	2.55771	0.499347
CPNE4|Q96A23	ENSG00000196353	-3.29131	-2.31423	-0.271468
CPNE5|Q9HCH3	ENSG00000124772	-2.05777	0.449321	0.0209347
CPNE6|O95741	ENSG00000100884	5.3875	1.60678	0.99835
CPNE8|Q86YQ8	ENSG00000139117	1.051	1.53044	0.949196
CPNE9|Q8IYJ1	ENSG00000144550	-0.734303	-2.58722	-1.13622
CPPED1|Q9BRF8	ENSG00000103381	0.356438	1.12235	0.277761
CPSF6|Q16630	ENSG00000111605	2.04634	-1.37541	-1.66313
CPSF7|Q8N684	ENSG00000149532	-0.583922	0.371295	-0.194564
CPT1A|P50416	ENSG00000110090	1.08736	-1.69373	-0.419272
CPT1C|Q8TCG5	ENSG00000169169	0.406832	-0.452248	-0.637903
CPT2|P23786	ENSG00000157184	1.61298	-0.95667	0.234614
CRABP1|P29762	ENSG00000166426	0.781166	2.074	1.31155
CRAT|P43155	ENSG00000095321	-1.37248	-0.247485	1.15436
CRBN|Q96SW2	ENSG00000113851	-1.108	-2.53638	-1.88963
CRELD1|Q96HD1	ENSG00000163703	-0.57402	-2.11837	0.245335
CRIP1|P50238	ENSG00000213145	-0.141353	0.333363	1.2105
CRIP2|P52943	ENSG00000182809	-1.23809	0.513625	0.899783
CRK|P46108	ENSG00000167193	1.58871	2.80697	1.07054
CRKL|P46109	ENSG00000099942	2.10203	2.51638	1.82722
CRMP1|Q14194	ENSG00000072832	-1.52852	0.173136	0.20895
CROCC|Q5TZA2	ENSG00000058453	4.7193	0.456039	-1.40484
CRTAC1|Q9NQ79	ENSG00000095713	0.71651	3.41513	2.2129
CRTC1|Q6UUV9	ENSG00000105662	0.461835	-0.0190586	-1.3908
CRYAB|P02511	ENSG00000109846	-0.200484	1.56792	1.02029
CRYL1|Q9Y2S2	ENSG00000165475	2.09585	0.556296	-1.21067
CRYM|Q14894	ENSG00000103316	-2.46349	-0.432325	-0.419991
CRYZ|Q08257	ENSG00000116791	0.435142	0.979794	0.930727
CRYZL1|O95825	ENSG00000205758	0.700703	-0.439354	0.0431138
CS|O75390	ENSG00000062485	-2.26164	-1.81297	1.38482
CSDE1|O75534	ENSG00000009307	-1.3393	-2.87302	1.56768
CSE1L|P55060	ENSG00000124207	0.49426	-1.33965	2.61841
CSNK1A1|P48729	ENSG00000113712	1.45455	-1.53033	0.161698
CSNK1D|P48730	ENSG00000141551	2.05952	3.61462	1.36764
CSNK2A1|P68400	ENSG00000101266	0.29929	-2.52165	0.836005
CSNK2A2|P19784	ENSG00000070770	0.637558	-1.31765	0.935234
CSNK2B|P67870	ENSG00000204435	-0.243938	-2.00969	-0.132854
CSPG5|O95196	ENSG00000114646	-0.34336	-1.61687	-0.774514
CSRP1|P21291	ENSG00000159176	2.36377	2.78316	1.35139
CST3|P01034	ENSG00000101439	0.239609	-1.93015	-1.52571
CSTB|P04080	ENSG00000160213	3.43353	2.37127	-0.0862815
CTAGE5; MIA2|Q96PC5	ENSG00000150527	-1.21055	-2.52594	-2.55498
CTBP1|Q13363	ENSG00000159692	-1.07367	-1.17485	-0.323074
CTNNA1|P35221	ENSG00000044115	3.1654	1.41512	-0.164627
CTNNA2|P26232	ENSG00000066032	2.43484	-1.57651	0.0210725
CTNNB1|P35222	ENSG00000168036	2.97316	-2.0345	0.859894
CTNND1|O60716	ENSG00000198561	0.34429	-2.14917	0.362534
CTNND2|Q9UQB3	ENSG00000169862	1.27987	-1.2315	0.436845
CTPS1|P17812	ENSG00000171793	0.606813	0.325186	-0.336016
CTSB|P07858	ENSG00000164733	4.20835	0.828259	0.441319
CTSD|P07339	ENSG00000117984	4.88738	1.71006	2.54859
CTSZ|Q9UBR2	ENSG00000101160	2.96864	1.40807	0.869738
CTTN|Q14247	ENSG00000085733	-1.88047	-0.4857	-0.981075
CUL1|Q13616	ENSG00000055130	0.257277	1.26479	1.03899
CUL2|Q13617	ENSG00000108094	0.400567	-1.70589	0.499442
CUL3|Q13618	ENSG00000036257	-1.83061	-1.00011	1.1331
CUL4A|Q13619	ENSG00000139842	0.134996	-0.601249	1.10796
CUL4B|Q13620	ENSG00000158290	-0.95406	1.90599	2.28066
CUL5|Q93034	ENSG00000166266	1.72673	0.683594	-0.639445
CUTA|O60888	ENSG00000112514	0.0233219	2.42074	-0.377827
CYB5A|P00167	ENSG00000166347	0.825562	1.97881	1.00355
CYB5B|O43169	ENSG00000103018	1.88471	2.58582	1.5128
CYB5R1|Q9UHQ9	ENSG00000159348	0.558336	-2.33225	-0.740109
CYB5R2|Q6BCY4	ENSG00000166394	1.09237	1.88144	0.284964
CYB5R3|P00387	ENSG00000100243	1.94915	0.781764	0.291893
CYBB|P04839	ENSG00000165168	0.476383	0.956472	-0.0122898
CYBRD1|Q53TN4	ENSG00000071967	2.028	0.628035	-0.109917
CYC1|P08574	ENSG00000179091	-3.76362	-3.30615	0.364002
CYCS|P99999	ENSG00000172115	-2.92481	-2.57518	-1.80139
CYFIP1|Q7L576	ENSG00000273749	2.3435	2.17584	1.18073
CYFIP2|Q96F07	ENSG00000055163	-1.12514	-0.868824	2.33228
CYLD|Q9NQC7	ENSG00000083799	1.60646	0.0185946	2.21016
CYP4F11|Q9HBI6	ENSG00000171903	1.95805	-0.517943	-0.889223
CYP51A1|Q16850	ENSG00000001630	2.06495	-0.540235	0.996238
CYTH3|O43739	ENSG00000008256	-0.906494	0.906617	0.546296
D2HGDH|Q8N465	ENSG00000180902	0.732364	-2.32268	-1.27365
DAAM1|Q9Y4D1	ENSG00000100592	0.807145	4.53181	3.64587
DAAM2|Q86T65	ENSG00000146122	2.48544	1.37427	0.540195
DAB2IP|Q5VWQ8	ENSG00000136848	-1.08062	-2.13907	-0.245731
DAG1|Q14118	ENSG00000173402	2.50536	1.71622	1.54328
DAK; TKFC|Q3LXA3	ENSG00000149476	2.44155	2.29791	-0.600119
DARS|P14868	ENSG00000115866	2.55309	-0.550622	-1.0379
DARS2|Q6PI48	ENSG00000117593	-0.982115	0.0956605	0.858363
DBI|P07108	ENSG00000155368	4.08637	3.06421	0.284225
DBN1|Q16643	ENSG00000113758	-0.324979	-0.0254938	1.69197
DBNL|Q9UJU6	ENSG00000136279	-1.18981	-2.34156	-2.49866
DBT|P11182	ENSG00000137992	-1.59086	-2.26245	-0.416983
DCAF7|P61962	ENSG00000136485	1.46702	-0.300366	0.333622
DCAKD|Q8WVC6	ENSG00000172992	0.42492	-1.18597	0.036396
DCLK1|O15075	ENSG00000133083	-1.99494	-1.99768	-0.291665
DCLK2|Q8N568	ENSG00000170390	0.615375	0.393342	1.43503
DCN|P07585	ENSG00000011465	-0.111693	-0.376669	-0.384822
DCTN1|Q14203	ENSG00000204843	-0.363576	1.96824	-0.0411099
DCTN2|Q13561	ENSG00000175203	-0.525942	2.29903	0.266971
DCTN3|O75935	ENSG00000137100	0.352498	1.97425	0.358634
DCTN4|Q9UJW0	ENSG00000132912	-1.19488	2.76383	2.20823
DCTN5|Q9BTE1	ENSG00000166847	0.460823	1.38353	1.50506
DCTN6|O00399	ENSG00000104671	-0.267628	-0.260363	-1.13957
DCUN1D1|Q96GG9	ENSG00000043093	1.16092	-0.238167	-1.13033
DCXR|Q7Z4W1	ENSG00000169738	1.44986	-1.48187	-0.592659
DDAH1|O94760	ENSG00000153904	1.34651	2.72741	0.818732
DDAH2|O95865	ENSG00000213722	3.18749	3.56211	1.91745
DDB1|Q16531	ENSG00000167986	0.806738	-1.94337	-0.327815
DDHD2|O94830	ENSG00000085788	-0.295579	0.85382	-0.664105
DDOST|P39656	ENSG00000244038	2.61767	-1.699	-0.81856
DDRGK1|Q96HY6	ENSG00000198171	0.503367	0.782919	-2.24344
DDT|P30046	ENSG00000099977	1.82941	-0.210916	-1.33392
DDX1|Q92499	ENSG00000079785	2.0126	2.65297	0.641899
DDX17|Q92841	ENSG00000100201	1.92005	1.38948	0.702104
DDX19A|Q9NUU7	ENSG00000168872	-0.411098	0.0236193	-0.287352
DDX39B|Q13838	ENSG00000198563	1.79058	-1.5902	-1.02275
DDX3X|O00571	ENSG00000215301	1.23694	0.345032	0.719162
DDX5|P17844	ENSG00000108654	0.327783	-0.0201831	-0.328931
DDX6|P26196	ENSG00000110367	0.811163	-1.66343	1.42834
DECR1|Q16698	ENSG00000104325	-1.86257	-3.15621	-2.07488
DENND4B|O75064	ENSG00000198837	0.761819	-1.6998	0.573417
DENR|O43583	ENSG00000139726	0.149377	-0.197063	0.153003
DESI1|Q6ICB0	ENSG00000100418	1.03305	-0.762941	-0.0890884
DFFA|O00273	ENSG00000160049	0.493125	-0.331896	-0.563153
DFNA5; GSDME|O60443	ENSG00000105928	1.02007	0.806983	0.300082
DGKB|Q9Y6T7	ENSG00000136267	-2.08646	-1.47573	-3.4431
DGKE|P52429	ENSG00000153933	1.84383	-1.21813	1.36976
DGKQ|P52824	ENSG00000145214	-1.28889	-2.01302	-2.12768
DGKZ|Q13574	ENSG00000149091	-1.10996	-2.52493	-0.228061
DHRS11|Q6UWP2	ENSG00000278535	-2.35053	-1.82114	-1.27255
DHRS7|Q9Y394	ENSG00000100612	-0.255744	-1.68373	-1.67846
DHRS7B|Q6IAN0	ENSG00000109016	0.420648	-1.00864	-0.653613
DHX15|O43143	ENSG00000109606	2.54619	1.61555	0.169861
DHX30|Q7L2E3	ENSG00000132153	-0.182374	-0.792743	1.01181
DHX9|Q08211	ENSG00000135829	3.3604	1.03293	1.04477
DIP2B|Q9P265	ENSG00000066084	2.23429	-1.6146	0.338547
DIP2C|Q9Y2E4	ENSG00000151240	0.452988	0.842238	1.30373
DIRAS1|O95057	ENSG00000176490	-2.16313	-2.50173	-0.390105
DIRAS2|Q96HU8	ENSG00000165023	-0.819044	-1.3364	0.0882273
DKK3|Q9UBP4	ENSG00000050165	0.854236	3.07813	1.19708
DLAT|P10515	ENSG00000150768	-2.29903	-2.39412	-0.365588
DLD|P09622	ENSG00000091140	-2.15227	-2.17689	-0.258521
DLG1|Q12959	ENSG00000075711	-1.71652	-2.64578	-0.913103
DLG2|Q15700	ENSG00000150672	-1.31282	0.186269	-0.474613
DLG3|Q92796	ENSG00000082458	-1.2299	-2.34392	0.201853
DLG4|P78352	ENSG00000132535	-1.82352	-2.39088	0.0358145
DLGAP1|O14490	ENSG00000170579	-1.46007	-2.4183	-0.519718
DLGAP3|O95886	ENSG00000116544	0.284107	-1.34175	-0.835353
DLGAP4|Q9Y2H0	ENSG00000080845	1.31129	-2.30795	0.365641
DLST|P36957	ENSG00000119689	-1.69506	-2.76746	1.48135
DMD|P11532	ENSG00000198947	2.32161	-0.913321	-2.96847
DMTN; EPB49|Q08495	ENSG00000158856	-3.08191	0.276569	0.55549
DMXL2|Q8TDJ6	ENSG00000104093	-1.83533	-1.89351	-0.0394052
DNAJA1|P31689	ENSG00000086061	1.01548	1.32198	1.11993
DNAJA2|O60884	ENSG00000069345	1.06968	0.972027	-0.717019
DNAJA3|Q96EY1	ENSG00000103423	0.990015	-1.31345	0.28193
DNAJA4|Q8WW22	ENSG00000140403	1.23348	0.198582	0.632211
DNAJB1|P25685	ENSG00000132002	-1.49162	0.654936	0.023093
DNAJB2|P25686	ENSG00000135924	1.16804	1.73751	-0.0494764
DNAJB4|Q9UDY4	ENSG00000162616	-1.07437	-2.37777	-0.162453
DNAJB6|O75190	ENSG00000105993	0.184679	0.828432	-0.0622716
DNAJC11|Q9NVH1	ENSG00000007923	-0.737462	-3.2189	-1.42547
DNAJC19|Q96DA6	ENSG00000205981	-0.365914	-1.56222	-0.395641
DNAJC5|Q9H3Z4	ENSG00000101152	-2.0274	-0.351393	0.248898
DNAJC6|O75061	ENSG00000116675	-2.23987	-2.02805	1.14621
DNAJC8|O75937	ENSG00000126698	-0.161554	-0.0370031	-1.70663
DNM1|Q05193	ENSG00000106976	-1.77514	0.902761	0.495675
DNM1L|O00429	ENSG00000087470	-2.66698	-2.93407	-0.28201
DNM2|P50570	ENSG00000079805	-0.555872	1.26545	-0.0940868
DNM3|Q9UQ16	ENSG00000197959	-3.25219	-2.31337	0.1193
DNPEP|Q9ULA0	ENSG00000123992	2.23453	2.77543	0.651624
DOC2A|Q14183	ENSG00000149927	-0.706348	0.761721	0.691233
DOCK3|Q8IZD9	ENSG00000088538	-0.135018	-2.45874	0.778692
DOCK4|Q8N1I0	ENSG00000128512	0.983916	-2.17198	-1.58305
DOCK9|Q9BZ29	ENSG00000088387	-0.492605	1.28206	-0.497916
DPM1|O60762	ENSG00000000419	0.870127	-1.72538	0.650443
DPP10|Q8N608	ENSG00000175497	-1.55056	-0.985038	0.0152271
DPP3|Q9NY33	ENSG00000254986	-0.407312	-0.922404	0.101347
DPP6|P42658	ENSG00000130226	-4.13662	-1.89271	-0.890073
DPP7|Q9UHL4	ENSG00000176978	-0.965649	-0.887459	-0.573021
DPY30|Q9C005	ENSG00000162961	-0.566017	1.38989	-0.577206
DPYSL2|Q16555	ENSG00000092964	-0.441794	3.34808	2.34286
DPYSL3|Q14195	ENSG00000113657	3.21811	3.55179	2.11379
DPYSL4|O14531	ENSG00000151640	-1.11639	-0.0550989	-0.633023
DPYSL5|Q9BPU6	ENSG00000157851	-1.87781	2.02869	0.955521
DR1|Q01658	ENSG00000117505	0.665849	-2.20334	0.263526
DRAP1|Q14919	ENSG00000175550	0.94232	-1.66027	0.247305
DRG1|Q9Y295	ENSG00000185721	-0.0979938	1.18002	-0.720447
DSCR3|O14972	ENSG00000157538	2.30617	1.24033	-0.196012
DSP|P15924	ENSG00000096696	1.10061	0.603637	0.560661
DSTN|P60981	ENSG00000125868	-0.98407	0.198733	0.996555
DTD1|Q8TEA8	ENSG00000125821	-1.00009	2.87295	-0.74371
DTNA|Q9Y4J8	ENSG00000134769	4.15588	2.05086	1.27982
DTX3|Q8N9I9	ENSG00000178498	0.442074	-0.105469	-0.730472
DUSP3|P51452	ENSG00000108861	-3.88653	-0.1014	0.239856
DUT|P33316	ENSG00000128951	0.451002	-1.582	-1.95068
DYNC1H1|Q14204	ENSG00000197102	-0.384521	2.10199	1.89513
DYNC1I1|O14576	ENSG00000158560	-1.81759	0.902662	-0.0407227
DYNC1I2|Q13409	ENSG00000077380	2.10761	2.17468	-0.746158
DYNC1LI1|Q9Y6G9	ENSG00000144635	-1.76528	-0.790852	-0.836123
DYNC1LI2|O43237	ENSG00000135720	0.588479	2.79925	0.342916
DYNLL1|P63167	ENSG00000088986	-0.568533	0.31843	0.507435
DYNLL2|Q96FJ2	ENSG00000264364	-0.30334	-2.04937	0.663204
DYNLRB1|Q9NP97	ENSG00000125971	-1.04766	1.39407	0.0983353
DYNLT3|P51808	ENSG00000165169	-0.762761	-1.39782	-1.53802
EARS2|Q5JPH6	ENSG00000103356	1.77975	0.241257	1.05963
ECH1|Q13011	ENSG00000104823	1.12163	-0.422083	0.74186
ECHDC1|Q9NTX5	ENSG00000093144	1.10342	1.41344	0.68662
ECHS1|P30084	ENSG00000127884	-1.6637	-1.17471	0.382097
ECI1|P42126	ENSG00000167969	0.950665	-2.90446	-1.31304
ECI2|O75521	ENSG00000198721	-0.625221	-2.25566	-1.73068
EDF1|O60869	ENSG00000107223	-0.415103	2.12366	-1.65726
EEA1|Q15075	ENSG00000102189	-0.185543	-3.84289	-1.12106
EEF1A1|P68104	ENSG00000156508	3.81221	4.05346	-0.872614
EEF1A2|Q05639	ENSG00000101210	0.432999	3.00559	1.02972
EEF1B2|P24534	ENSG00000114942	0.174134	-1.142	-1.8885
EEF1D|P29692	ENSG00000104529	0.541423	0.837155	-1.32043
EEF1E1|O43324	ENSG00000124802	0.156595	-2.92733	-0.0260193
EEF1G|P26641	ENSG00000254772	2.18786	-2.24691	0.924221
EEF2|P13639	ENSG00000167658	2.46153	1.23761	-1.78608
EEFSEC|P57772	ENSG00000132394	0.476665	1.06075	-0.885553
EFHA2; MICU3|Q86XE3	ENSG00000155970	0.865734	-2.05068	-0.572988
EFHD2|Q96C19	ENSG00000142634	-1.20647	0.261645	-0.506841
EFR3B|Q9Y2G0	ENSG00000084710	-0.134012	-2.50923	-1.24498
EFTUD2|Q15029	ENSG00000108883	0.178113	-0.353126	0.562379
EGFR|P00533	ENSG00000146648	-0.059402	0.348889	0.80624
EHBP1|Q8NDI1	ENSG00000115504	0.811014	-0.843043	-0.0641951
EHD1|Q9H4M9	ENSG00000110047	0.552702	3.38202	1.84689
EHD2|Q9NZN4	ENSG00000024422	0.779266	0.428767	1.05823
EHD3|Q9NZN3	ENSG00000013016	-2.19193	1.70733	0.406729
EIF1|P41567	ENSG00000173812	-0.0543782	0.156708	1.90439
EIF1AX; LOC101060318; LOC107984923|P47813	ENSG00000173674	2.37494	-0.580737	0.417405
EIF2AK2|P19525	ENSG00000055332	2.9642	1.62236	2.44695
EIF2B1|Q14232	ENSG00000111361	0.301535	-2.2852	-1.42487
EIF2B2|P49770	ENSG00000119718	0.775608	2.37752	0.265385
EIF2S1|P05198	ENSG00000134001	0.352378	1.29577	-1.12389
EIF2S2|P20042	ENSG00000125977	-1.29408	-0.293015	-0.646089
EIF2S3|P41091	ENSG00000130741	1.34489	0.226587	-0.585897
EIF3A|Q14152	ENSG00000107581	3.46521	-1.13547	0.00752716
EIF3B|P55884	ENSG00000106263	-0.952469	-0.0729635	0.216022
EIF3C|Q99613	ENSG00000184110	1.55697	-1.14368	0.155023
EIF3D|O15371	ENSG00000100353	-0.177397	-1.30398	0.681294
EIF3E|P60228	ENSG00000104408	2.50844	-1.62612	0.223381
EIF3F|O00303	ENSG00000175390	1.37452	-1.72613	-0.0570914
EIF3G|O75821	ENSG00000130811	0.696822	0.0963427	-0.394275
EIF3H|O15372	ENSG00000147677	-0.13533	0.428835	0.850675
EIF3I|Q13347	ENSG00000084623	2.22082	-0.79673	-0.677404
EIF3J|O75822	ENSG00000104131	0.470718	-0.889815	0.470876
EIF3K|Q9UBQ5	ENSG00000178982	0.199443	-1.63572	-0.101858
EIF3L|Q9Y262	ENSG00000100129	0.888959	-0.656698	0.447615
EIF3M|Q7L2H7	ENSG00000149100	1.3988	-2.29358	-1.07893
EIF4A1|P60842	ENSG00000161960	2.33987	0.422349	-1.43952
EIF4A2|Q14240	ENSG00000156976	1.67254	0.71493	0.161757
EIF4A3|P38919	ENSG00000141543	1.52574	1.09854	-0.609647
EIF4B|P23588	ENSG00000063046	-2.67991	0.574941	0.139514
EIF4E|P06730	ENSG00000151247	0.668102	-1.75156	-1.37171
EIF4EBP2|Q13542	ENSG00000148730	-0.371937	0.00527092	0.874921
EIF4G1|Q04637	ENSG00000114867	0.108125	-1.21678	1.66273
EIF4G2|P78344	ENSG00000110321	-1.73185	0.932881	2.44181
EIF4G3|O43432	ENSG00000075151	0.421137	-0.871903	0.816477
EIF4H|Q15056	ENSG00000106682	-0.135095	-0.62389	0.189651
EIF5|P55010	ENSG00000100664	2.59668	2.42004	0.993444
EIF5A|P63241	ENSG00000132507	0.497057	0.817971	-0.505678
EIF5B|O60841	ENSG00000158417	2.28846	0.101046	0.140082
EIF6|P56537	ENSG00000242372	1.87922	-0.704537	0.333577
ELAVL1|Q15717	ENSG00000066044	-0.693747	-1.00361	1.84897
ELAVL2|Q12926	ENSG00000107105	0.0926376	-1.88518	0.444069
ELAVL3|Q14576	ENSG00000196361	-1.28455	-1.38174	0.0846936
ELAVL4|P26378	ENSG00000162374	0.762042	-2.857	-0.229687
ELMO1|Q92556	ENSG00000155849	-0.220164	1.00386	-0.373211
ELMO2|Q96JJ3	ENSG00000062598	0.902704	0.328853	0.888355
EMC1|Q8N766	ENSG00000127463	0.512464	-0.0174026	1.5283
EMC7|Q9NPA0	ENSG00000134153	-0.950412	1.2701	1.00352
EMD|P50402	ENSG00000102119	-0.631722	-2.14217	-0.975931
EML2|O95834	ENSG00000125746	1.46748	0.655616	0.558015
ENAH|Q8N8S7	ENSG00000154380	0.26484	0.128172	2.03489
ENDOD1|O94919	ENSG00000149218	1.73306	2.23729	1.6689
ENO1|P06733	ENSG00000074800	2.45149	2.10001	-0.674985
ENO2|P09104	ENSG00000111674	2.24806	2.71138	0.727834
ENOPH1|Q9UHY7	ENSG00000145293	0.107503	0.501904	-0.867986
ENPP6|Q6UWR7	ENSG00000164303	-0.459541	0.578525	0.110144
ENSA|O43768	ENSG00000143420	-2.16589	-1.73724	-1.02925
ENTPD2|Q9Y5L3	ENSG00000054179	3.39224	2.24749	1.08461
EPB41L1|Q9H4G0	ENSG00000088367	-0.677004	0.933834	1.3757
EPB41L2|O43491	ENSG00000079819	2.11007	0.360947	-0.507439
EPB41L3|Q9Y2J2	ENSG00000082397	-2.08952	-1.91637	0.0488566
EPDR1|Q9UM22	ENSG00000086289	2.66845	2.36326	2.54826
EPHA4|P54764	ENSG00000116106	-1.94311	1.47507	0.957284
EPHX1|P07099	ENSG00000143819	4.152	2.86403	1.41361
EPHX2|P34913	ENSG00000120915	0.687059	0.118456	-0.799089
EPM2A|O95278	ENSG00000112425	1.9477	-0.216522	-0.839036
EPM2AIP1|Q7L775	ENSG00000178567	1.57806	-1.99098	1.07658
EPN1|Q9Y6I3	ENSG00000063245	-2.55072	-0.228623	0.425421
EPN2|O95208	ENSG00000072134	0.416626	-0.803039	-0.493335
EPN3|Q9H201	ENSG00000049283	0.033716	1.36072	-0.551897
EPRS|P07814	ENSG00000136628	0.285173	-1.33448	1.49926
EPS15|P42566	ENSG00000085832	0.428932	0.42771	-2.67957
EPS15L1|Q9UBC2	ENSG00000127527	-1.69181	-1.88104	0.0943301
ERAP1|Q9NZ08	ENSG00000164307	-0.222291	1.69054	1.18276
ERC2|O15083	ENSG00000187672	-1.18451	-2.67686	-3.92148
ERGIC1|Q969X5	ENSG00000113719	-0.13423	-1.6423	1.21729
ERH|P84090	ENSG00000100632	0.188215	-0.715245	-1.20058
ERI3|O43414	ENSG00000117419	-0.510681	-2.20998	-1.53529
ERLIN2|O94905	ENSG00000147475	2.51118	1.68364	0.0720986
ERMN|Q8TAM6	ENSG00000136541	-0.489235	1.34659	0.474449
ERO1L; ERO1A|Q96HE7	ENSG00000197930	0.623122	-2.66056	0.68331
ERP29|P30040	ENSG00000089248	0.00148056	-0.631312	-0.960245
ERP44|Q9BS26	ENSG00000023318	2.43726	-1.9636	0.683674
ESD|P10768	ENSG00000139684	2.49358	2.7709	1.2027
ESYT1|Q9BSJ8	ENSG00000139641	1.98774	3.14813	2.04441
ESYT2|A0FGR8	ENSG00000117868	1.83155	-2.14474	-0.131344
ETF1|P62495	ENSG00000120705	1.51631	1.80262	0.290846
ETFA|P13804	ENSG00000140374	0.221318	-4.34397	-3.93645
ETFB|P38117	ENSG00000105379	-0.550677	-1.86617	-2.65253
ETFDH|Q16134	ENSG00000171503	0.489446	-0.197626	-1.28432
ETHE1|O95571	ENSG00000105755	0.602233	-1.7009	0.713892
EVL|Q9UI08	ENSG00000196405	-0.875706	-1.67182	-0.299526
EWSR1|Q01844	ENSG00000182944	0.738255	-0.916356	-0.358869
EXOC1|Q9NV70	ENSG00000090989	0.0290926	-2.58291	-0.619417
EXOC2|Q96KP1	ENSG00000112685	0.54965	-2.49593	0.825332
EXOC3|O60645	ENSG00000180104	0.232014	-1.91153	-0.665337
EXOC4|Q96A65	ENSG00000131558	0.181976	-1.93207	0.0291481
EXOC5|O00471	ENSG00000070367	-0.372488	-1.76778	-0.524625
EXOC6B|Q9Y2D4	ENSG00000144036	-0.0651846	-2.64902	-1.32839
EXOC7|Q9UPT5	ENSG00000182473	-0.500818	-0.316997	0.0417265
EXOC8|Q8IYI6	ENSG00000116903	-0.388233	-1.23721	2.34755
EXOG|Q9Y2C4	ENSG00000157036	1.77532	-0.769408	0.225128
EZR|P15311	ENSG00000092820	3.34175	2.6888	1.29819
F13A1|P00488	ENSG00000124491	1.65633	0.290702	0.070473
F3|P13726	ENSG00000117525	4.09989	-1.41305	-0.288463
FAAH|O00519	ENSG00000117480	-0.0229532	-0.0514553	-0.129617
FABP3|P05413	ENSG00000121769	0.760301	0.923477	0.966009
FABP5|Q01469	ENSG00000164687	3.64386	2.75408	-0.444541
FABP7|O15540	ENSG00000164434	4.55343	3.47645	0.986423
FAF1|Q9UNN5	ENSG00000185104	-0.139921	-1.83252	-0.281344
FAF2|Q96CS3	ENSG00000113194	-1.0532	1.49637	2.41649
FAH|P16930	ENSG00000103876	2.93791	2.00209	-0.10726
FAHD1|Q6P587	ENSG00000180185	-1.73825	-2.33361	-1.36981
FAHD2A|Q96GK7	ENSG00000115042	1.71877	0.377707	-0.472854
FAIM2|Q9BWQ8	ENSG00000135472	-0.0145938	2.34426	1.64732
FAM114A2|Q9NRY5	ENSG00000055147	1.08759	-0.225215	-2.17033
FAM120A|Q9NZB2	ENSG00000048828	-0.594512	-1.32056	0.76584
FAM126B|Q8IXS8	ENSG00000155744	-1.05765	-0.368494	1.69261
FAM131B|Q86XD5	ENSG00000159784	0.531248	-0.299144	-0.128878
FAM134A; RETREG2|Q8NC44	ENSG00000144567	-1.11318	-0.495815	0.574136
FAM136A|Q96C01	ENSG00000035141	-0.1901	-0.624512	0.623352
FAM162A|Q96A26	ENSG00000114023	-2.42313	-2.49726	-2.80989
FAM169A|Q9Y6X4	ENSG00000198780	0.633093	-0.985272	0.400343
FAM171A1|Q5VUB5	ENSG00000148468	1.04666	-0.0980021	1.05912
FAM171B|Q6P995	ENSG00000144369	0.935097	0.116668	-0.797648
FAM195B; MCRIP1|C9JLW8	ENSG00000225663	0.972313	-1.81416	-1.12767
FAM210A|Q96ND0	ENSG00000177150	-0.574857	-1.24105	-0.312851
FAM213A|Q9BRX8	ENSG00000122378	0.132281	-2.08374	-1.90849
FAM213B|Q8TBF2	ENSG00000157870	0.00954066	-2.03587	-1.70887
FAM21A; WASHC2A|Q641Q2	ENSG00000099290	1.13918	2.22105	1.04402
FAM3C; WNT16|Q92520	ENSG00000196937	0.491632	-1.04598	0.523492
FAM49A|Q9H0Q0	ENSG00000197872	-0.445052	-1.71401	0.885483
FAM49B|Q9NUQ9	ENSG00000153310	-2.38911	-1.90802	-0.0860142
FAM54B; MTFR1L|Q9H019	ENSG00000117640	0.565158	-1.55282	-1.19805
FAM81A|Q8TBF8	ENSG00000157470	-0.476442	-1.09245	0.126654
FAM82A2; RMDN3|Q96TC7	ENSG00000137824	-0.655726	-2.60175	-1.33649
FAM98A|Q8NCA5	ENSG00000119812	0.0692211	0.767939	0.985001
FAM98B|Q52LJ0	ENSG00000171262	1.15913	1.87955	1.97255
FARP1|Q9Y4F1	ENSG00000152767	2.34682	-0.371437	-0.234117
FARSA|Q9Y285	ENSG00000179115	-1.97233	-2.51416	-0.636985
FARSB|Q9NSD9	ENSG00000116120	-3.05779	-2.82218	-0.495329
FASN|P49327	ENSG00000169710	1.83015	1.78905	0.908024
FAU|P62861	ENSG00000149806	0.583911	-2.4922	-1.37826
FBL|P22087	ENSG00000105202	0.063517	1.49231	1.09134
FBLN1|P23142	ENSG00000077942	1.52405	1.43352	-0.218672
FBN1|P35555	ENSG00000166147	1.55836	1.15818	-1.22996
FBXL16|Q8N461	ENSG00000127585	-1.11263	-2.98145	-0.897961
FBXL18|Q96ME1	ENSG00000155034	-0.886237	-3.16253	0.0995561
FBXO2|Q9UK22	ENSG00000116661	4.36874	1.39327	0.809263
FBXO21|O94952	ENSG00000135108	0.443005	1.23538	1.03823
FBXO41|Q8TF61	ENSG00000163013	-1.34822	-2.97409	-0.582636
FBXO44|Q9H4M3	ENSG00000132879	-0.0205724	-1.31646	0.186937
FDPS|P14324	ENSG00000160752	1.77716	1.35149	1.09808
FDXR|P22570	ENSG00000161513	3.73039	0.435202	0.84212
FECH|P22830	ENSG00000066926	-1.00385	0.366984	1.8178
FERMT2|Q96AC1	ENSG00000073712	1.65311	-1.47716	-1.23021
FGF1|P05230	ENSG00000113578	1.09918	0.476072	0.553427
FGF12|P61328	ENSG00000114279	-0.0476006	-0.779573	0.518888
FH|P07954	ENSG00000091483	-0.953792	-1.55612	-0.523065
FHIT|P49789	ENSG00000189283	1.90948	-1.33551	0.0452547
FHL1|Q13642	ENSG00000022267	2.81338	2.75457	1.4174
FIBP|O43427	ENSG00000172500	-0.953356	-1.22748	1.43344
FIS1|Q9Y3D6	ENSG00000214253	-1.45185	-2.69956	-1.82314
FKBP1A|P62942	ENSG00000088832	-0.839711	2.83888	-0.0490194
FKBP2|P26885	ENSG00000173486	0.615167	0.649265	-1.33613
FKBP3|Q00688	ENSG00000100442	0.14679	1.93092	-1.88171
FKBP4|Q02790	ENSG00000004478	1.55283	0.642837	0.898914
FKBP8|Q14318	ENSG00000105701	-0.487134	-1.87023	0.120791
FLII|Q13045	ENSG00000177731	0.210515	-1.93036	-0.290145
FLJ22184; PRR36|Q9H6K5	ENSG00000183248	-1.64087	-1.01321	-0.653848
FLNA|P21333	ENSG00000196924	1.6433	1.02365	0.778011
FLNB|O75369	ENSG00000136068	1.53202	0.689758	-0.271243
FLOT1|O75955	ENSG00000137312	-0.904616	1.35216	-0.0931938
FLOT2|Q14254	ENSG00000132589	-0.62846	1.30065	0.625385
FMN2|Q9NZ56	ENSG00000155816	-1.03166	-2.1387	-0.342457
FMNL2|Q96PY5	ENSG00000157827	0.959923	0.914783	0.607311
FMOD|Q06828	ENSG00000122176	0.441529	0.472713	1.19036
FN3K|Q9H479	ENSG00000167363	0.321069	-0.136093	-0.029785
FN3KRP|Q9HA64	ENSG00000141560	0.0292843	2.19558	-0.0615427
FNTA|P49354	ENSG00000168522	0.977732	2.05472	-0.332083
FRRS1L|Q9P0K9	ENSG00000260230	0.1766	-0.140454	1.75205
FSCN1|Q16658	ENSG00000075618	-1.85942	0.633239	0.560846
FSD1|Q9BTV5	ENSG00000105255	-3.32161	-1.23905	-0.764123
FSD1L|Q9BXM9	ENSG00000106701	0.70595	2.17933	0.853493
FTH1|P02794	ENSG00000167996	0.833222	0.73293	0.346141
FTL|P02792	ENSG00000087086	3.97918	1.11787	0.929652
FTO|Q9C0B1	ENSG00000140718	0.385349	0.30013	-0.15862
FUBP1|Q96AE4	ENSG00000162613	2.13984	-2.24648	-0.492306
FUK|Q8N0W3	ENSG00000157353	0.587054	-0.789715	-2.53633
FUNDC1|Q8IVP5	ENSG00000069509	0.190697	-0.165288	-1.79666
FUNDC2|Q9BWH2	ENSG00000165775	-1.10673	-1.58453	-0.795894
FUS|P35637	ENSG00000089280	0.799787	-1.13098	0.578679
FXR1|P51114	ENSG00000114416	0.855226	-0.220947	0.528048
FXYD1|O00168	ENSG00000266964	0.953381	1.80972	1.41658
FXYD6|Q9H0Q3	ENSG00000137726	-1.73155	-0.803236	0.88512
FYCO1|Q9BQS8	ENSG00000163820	-1.01877	0.0233762	0.247893
FYN|P06241	ENSG00000010810	-1.10939	1.80825	1.77671
G3BP1|Q13283	ENSG00000145907	-0.298718	1.19158	0.655245
G3BP2|Q9UN86	ENSG00000138757	-1.84543	-1.40905	0.27266
G6PD|P11413	ENSG00000160211	2.16778	3.19253	1.6279
GAA|P10253	ENSG00000171298	0.381173	-0.420699	-0.767993
GABARAP|O95166	ENSG00000170296	-1.30961	1.15508	0.491266
GABARAPL1|Q9H0R8	ENSG00000139112	1.82852	-0.496128	-0.316612
GABARAPL2|P60520	ENSG00000034713	-1.59256	2.726	2.03065
GABBR1|Q9UBS5	ENSG00000204681	-0.950356	-1.88253	0.234228
GABBR2|O75899	ENSG00000136928	-0.715597	-2.6676	0.149185
GABRA1|P14867	ENSG00000022355	-1.13836	-2.62987	0.151898
GABRA3|P34903	ENSG00000011677	0.083143	2.8366	1.43062
GABRB1|P18505	ENSG00000163288	-0.776872	-2.58866	-0.205995
GABRB2|P47870	ENSG00000145864	-0.611175	-3.25243	1.19237
GABRB3|P28472	ENSG00000166206	-1.4041	-1.48382	0.868967
GABRG2|P18507	ENSG00000113327	-1.80992	-2.71866	0.355816
GAD1|Q99259	ENSG00000128683	-0.603261	-2.78907	-0.167298
GAD2|Q05329	ENSG00000136750	-0.236582	-2.24876	0.311881
GAK|O14976	ENSG00000178950	-0.232547	1.36215	-1.21858
GALE|Q14376	ENSG00000117308	1.04025	-0.626139	-1.71642
GALK1|P51570	ENSG00000108479	1.66502	1.92505	-0.462783
GAMT|Q14353	ENSG00000130005	-0.29298	1.3088	0.928041
GANAB|Q14697	ENSG00000089597	2.29682	0.0216581	0.439
GAP43|P17677	ENSG00000172020	-3.18827	-0.824038	-1.15248
GAPDH|P04406	ENSG00000111640	1.30704	2.85634	-0.135282
GAPVD1|Q14C86	ENSG00000165219	0.110771	1.16857	0.811367
GARS|P41250	ENSG00000106105	0.281306	1.56165	0.0287617
GART|P22102	ENSG00000159131	0.0576979	1.45384	1.37799
GAS7|O60861	ENSG00000007237	-2.0061	-1.9475	0.664099
GATM|P50440	ENSG00000171766	1.86262	1.10524	0.793448
GATSL2; CASTOR2; GATSL1|A6NHX0	ENSG00000274070	-1.03877	-2.60823	-0.855704
GBAS; NIPSNAP2|O75323	ENSG00000146729	-0.805515	-1.00428	0.309232
GBE1|Q04446	ENSG00000114480	1.18953	1.122	-0.682934
GBP1|P32455	ENSG00000117228	-1.16756	1.71401	0.936639
GCA|P28676	ENSG00000115271	-0.116513	-1.6932	-0.984814
GCDH|Q92947	ENSG00000105607	-0.902013	-2.20932	-1.83158
GCLC|P48506	ENSG00000001084	1.95667	0.414655	-0.0166618
GCLM|P48507	ENSG00000023909	0.864971	1.86751	0.339462
GCN1L1; GCN1|Q92616	ENSG00000089154	0.300155	-0.729791	-0.142426
GCSH|P23434	ENSG00000140905	-0.257195	-2.16322	-1.99009
GDA|Q9Y2T3	ENSG00000119125	-2.34011	-0.103825	-0.310537
GDAP1|Q8TB36	ENSG00000104381	-1.31187	-1.71912	0.216564
GDAP1L1|Q96MZ0	ENSG00000124194	0.561945	-1.04986	0.170917
GDI1|P31150	ENSG00000203879	-0.0305302	1.40682	-0.0175946
GDI2|P50395	ENSG00000057608	1.31852	1.54315	-0.150734
GDPD1|Q8N9F7	ENSG00000153982	-0.762621	-3.3468	-0.399092
GET4|Q7L5D6	ENSG00000239857	-0.11333	-0.747347	0.949997
GFAP|P14136	ENSG00000131095	5.72167	4.22661	3.25523
GFM1|Q96RP9	ENSG00000168827	-0.390274	-1.63718	-1.17076
GFRA2|O00451	ENSG00000168546	-2.55815	-1.99407	-1.05351
GGA3|Q9NZ52	ENSG00000125447	2.52029	-2.1421	1.01406
GGCT|O75223	ENSG00000006625	-1.81907	-0.859828	-0.690947
GGH|Q92820	ENSG00000137563	2.42477	-0.24632	0.291906
GGT5|P36269	ENSG00000099998	1.54582	-1.68364	-1.33821
GGT7|Q9UJ14	ENSG00000131067	-0.183758	-0.111689	0.205794
GHITM|Q9H3K2	ENSG00000165678	-1.22984	-1.26005	0.40748
GID8|Q9NWU2	ENSG00000101193	-1.67682	-3.38456	2.61322
GIPC1|O14908	ENSG00000123159	0.844779	0.70612	-0.398084
GIT1|Q9Y2X7	ENSG00000108262	0.484154	0.228701	-0.277076
GIT2|Q14161	ENSG00000139436	-0.0403205	-1.37113	-0.563012
GJA1|P17302	ENSG00000152661	4.98062	2.0448	1.37776
GJB6|O95452	ENSG00000121742	-2.48484	-2.81491	-2.12074
GK|P32189	ENSG00000198814	0.116067	-3.76896	-0.121417
GLG1|Q92896	ENSG00000090863	1.13849	-1.21694	1.10713
GLIPR2|Q9H4G4	ENSG00000122694	0.266587	1.22117	0.469014
GLMN|Q92990	ENSG00000174842	1.08221	0.369088	-0.814946
GLO1|Q04760	ENSG00000124767	2.09262	2.54807	-0.934811
GLOD4|Q9HC38	ENSG00000167699	2.21881	2.36255	-0.663222
GLRX|P35754	ENSG00000173221	0.565051	1.70308	-0.678368
GLRX3|O76003	ENSG00000108010	0.428084	1.8312	-0.0283057
GLRX5|Q86SX6	ENSG00000182512	-0.673486	0.0157751	0.0913095
GLS|O94925	ENSG00000115419	-2.5464	-2.45594	0.642107
GLTP|Q9NZD2	ENSG00000139433	1.4872	0.873327	1.10667
GLUD1|P00367	ENSG00000148672	2.28295	0.876809	-0.359207
GLUL|P15104	ENSG00000135821	-1.73339	-0.148296	-0.800938
GM2A|P17900	ENSG00000196743	1.11873	0.469172	-0.0113733
GMFB|P60983	ENSG00000197045	0.113523	1.77907	-1.97541
GMPPA|Q96IJ6	ENSG00000144591	1.8972	0.683606	-0.565966
GMPPB|Q9Y5P6	ENSG00000173540	-1.07468	1.30262	0.0973657
GMPR|P36959	ENSG00000137198	2.8199	2.19012	1.30637
GMPR2|Q9P2T1	ENSG00000100938	1.05449	1.0245	-0.0977283
GMPS|P49915	ENSG00000163655	0.501186	-2.27076	0.986278
GNA11|P29992	ENSG00000088256	1.61712	0.909932	-1.82578
GNA13|Q14344	ENSG00000120063	4.19799	2.76071	1.02476
GNAI1|P63096	ENSG00000127955	-3.93517	-2.19001	1.053
GNAI2|P04899	ENSG00000114353	-0.586465	-0.746483	1.22293
GNAI3|P08754	ENSG00000065135	-0.591578	-0.748761	0.0407789
GNAO1|P09471	ENSG00000087258	-0.114822	-0.242509	-0.37378
GNAQ|P50148	ENSG00000156052	2.49169	2.5262	0.380338
GNAS|P63092	ENSG00000087460	1.35985	0.120855	1.18437
GNAS|Q5JWF2	ENSG00000087460	1.35985	1.33807	1.18437
GNAZ|P19086	ENSG00000128266	-0.97919	-1.76192	0.996354
GNB1|P62873	ENSG00000078369	-1.4977	0.659978	0.280121
GNB2|P62879	ENSG00000172354	0.399787	0.368407	0.931552
GNB2L1; RACK1|P63244	ENSG00000204628	1.00365	-2.88003	0.0447799
GNB4|Q9HAV0	ENSG00000114450	1.62923	1.09375	0.979113
GNB5|O14775	ENSG00000069966	-2.70247	-2.96151	-0.0947422
GNG10|P50151	ENSG00000242616	1.06942	1.50015	-1.60523
GNG12|Q9UBI6	ENSG00000172380	4.00394	3.82683	1.57176
GNG13|Q9P2W3	ENSG00000127588	0.632967	-0.210657	-0.069784
GNG2|P59768	ENSG00000186469	-0.489498	0.619115	0.145424
GNG3|P63215	ENSG00000162188	-0.872458	-2.7454	-0.141433
GNG4|P50150	ENSG00000168243	-1.14658	-1.43982	-1.5602
GNG5|P63218	ENSG00000174021	0.901148	-1.06044	-0.278325
GNG7|O60262	ENSG00000176533	-0.00350663	-0.75866	-1.57299
GNL1|P36915	ENSG00000204590	-1.58283	-2.07122	1.3566
GNPDA1|P46926	ENSG00000113552	3.28122	3.49675	1.89707
GNPDA2|Q8TDQ7	ENSG00000163281	2.20368	1.05082	0.0292253
GOLGA3|Q08378	ENSG00000090615	-1.3681	-1.74513	-0.642999
GOLGA7|Q7Z5G4	ENSG00000147533	-1.08428	-0.136715	0.0875416
GOLPH3|Q9H4A6	ENSG00000113384	0.0628034	0.142723	0.124668
GORASP2|Q9H8Y8	ENSG00000115806	-0.695365	0.866886	2.96972
GOSR2|O14653	ENSG00000108433	0.239997	-1.31142	0.251145
GOT1|P17174	ENSG00000120053	-1.2217	0.298021	0.466177
GOT2|P00505	ENSG00000125166	0.0699824	0.889026	1.26277
GPC1|P35052	ENSG00000063660	1.86542	-2.83261	-1.26863
GPD1|P21695	ENSG00000167588	0.391721	3.06511	1.02199
GPD1L|Q8N335	ENSG00000152642	0.624699	2.09602	1.33125
GPD2|P43304	ENSG00000115159	-0.138446	-0.511608	-0.647961
GPHN|Q9NQX3	ENSG00000171723	-1.38185	-2.04245	-1.92408
GPI|P06744	ENSG00000105220	0.465495	2.71998	0.889134
GPM6A|P51674	ENSG00000150625	-2.30477	-2.46661	-2.01402
GPM6B|Q13491	ENSG00000046653	-2.38327	-1.98944	0.0752744
GPR158|Q5T848	ENSG00000151025	-2.52126	-2.9321	0.730649
GPR37L1|O60883	ENSG00000170075	0.327446	-1.47359	0.446004
GPRC5B|Q9NZH0	ENSG00000167191	1.071	2.02972	1.59177
GPRIN1|Q7Z2K8	ENSG00000169258	-1.1994	0.524393	1.31126
GPS1|Q13098	ENSG00000169727	-0.702411	-1.87437	0.905878
GPSM1|Q86YR5	ENSG00000160360	0.147304	0.194751	0.270182
GPX1|P07203	ENSG00000233276	0.992173	2.39556	1.51658
GPX4|P36969	ENSG00000167468	0.786468	0.0840265	1.84762
GRB2|P62993	ENSG00000177885	2.05835	1.95718	1.38032
GRHPR|Q9UBQ7	ENSG00000137106	1.46926	2.05376	-0.479698
GRIA1|P42261	ENSG00000155511	0.694675	-0.102841	0.767266
GRIA2|P42262	ENSG00000120251	-0.669063	-2.88258	-0.443711
GRIA3|P42263	ENSG00000125675	-1.52642	-2.92428	-0.833833
GRIA4|P48058	ENSG00000152578	-0.501258	-2.18533	-0.0585623
GRIN1|Q05586	ENSG00000176884	-0.00065333	-2.36836	1.97553
GRIN2B|Q13224	ENSG00000273079	-0.582423	-1.19541	1.62449
GRM2|Q14416	ENSG00000164082	-1.13861	-1.25677	0.729223
GRM3|Q14832	ENSG00000198822	-2.2864	-2.10746	0.670152
GRM5|P41594	ENSG00000168959	-0.683558	1.45026	1.08239
GRPEL1|Q9HAV7	ENSG00000109519	0.137075	-0.441397	0.674043
GRSF1|Q12849	ENSG00000132463	0.181485	-0.981441	1.34296
GSK3A|P49840	ENSG00000105723	-0.641884	-2.51792	1.07894
GSK3B|P49841	ENSG00000082701	-0.442046	-2.18512	0.745644
GSN|P06396	ENSG00000148180	1.93843	2.44637	-0.199707
GSPT1|P15170	ENSG00000103342	-0.279443	2.77273	2.31168
GSR|P00390	ENSG00000104687	1.22131	-1.3195	-0.725961
GSS|P48637	ENSG00000100983	0.802152	-1.3118	-1.62587
GSTK1|Q9Y2Q3	ENSG00000197448	0.158448	-2.29096	0.00352721
GSTM1|P09488	ENSG00000134184	1.11079	0.478392	0.49681
GSTM2|P28161	ENSG00000213366	4.14289	1.02464	0.560779
GSTM3|P21266	ENSG00000134202	0.771805	0.0279483	-0.358352
GSTM4|Q03013	ENSG00000168765	1.05874	-1.06967	-0.581746
GSTM5|P46439	ENSG00000134201	-1.23083	-1.47576	-1.41999
GSTO1|P78417	ENSG00000148834	-0.590861	2.56674	0.609049
GSTP1|P09211	ENSG00000084207	2.92116	2.3062	0.235708
GSTT2; GSTT2B|P0CG30	ENSG00000133433	1.27501	2.37872	2.00981
GSTZ1|O43708	ENSG00000100577	2.05529	-0.235431	0.0321288
GTDC2; POMGNT2|Q8NAT1	ENSG00000144647	-1.26933	-1.99181	1.10054
GTPBP1|O00178	ENSG00000100226	-0.0472553	-1.62528	-0.672286
GUCY1A2|P33402	ENSG00000152402	0.613517	-2.82107	1.79921
GUCY1B3|Q02153	ENSG00000061918	1.07642	-0.625423	0.72045
GUK1|Q16774	ENSG00000143774	0.746786	-0.222069	-1.99108
GYG1|P46976	ENSG00000163754	2.15436	2.26287	0.936314
GYS1|P13807	ENSG00000104812	0.0300331	-1.68685	-1.05234
H1F0|P07305	ENSG00000189060	2.47856	1.90886	1.36194
H1FX|Q92522	ENSG00000184897	1.45529	-0.135878	1.78966
H2AFV|Q71UI9	ENSG00000105968	0.664108	2.10435	2.16847
H2AFX|P16104	ENSG00000188486	1.28052	2.00391	2.43055
H2AFY|O75367	ENSG00000113648	1.97851	1.01904	-0.110555
H2AFY2|Q9P0M6	ENSG00000099284	-0.165562	1.66667	1.22299
HABP4|Q5JVS0	ENSG00000130956	-0.886352	-1.64287	-1.24382
HADH|Q16836	ENSG00000138796	0.632028	0.361985	1.14772
HADHA|P40939	ENSG00000084754	1.8941	-0.527926	-0.460967
HADHB|P55084	ENSG00000138029	1.62291	-1.07981	-0.593834
HAGH|Q16775	ENSG00000063854	-1.23105	-0.154563	-0.593765
HAPLN1|P10915	ENSG00000145681	3.43036	1.17977	0.634498
HAPLN2|Q9GZV7	ENSG00000132702	2.3748	0.707982	-1.20031
HAPLN4|Q86UW8	ENSG00000187664	-1.08283	-0.878238	0.480836
HARS|P12081	ENSG00000170445	-0.729865	-2.10754	-1.81144
HAX1|O00165	ENSG00000143575	-0.683652	-2.07577	0.544236
HBB|P68871	ENSG00000244734	-0.709153	0.121526	-3.24134
HBS1L|Q9Y450	ENSG00000112339	0.345678	1.75402	-0.689552
HCN1|O60741	ENSG00000164588	-0.941611	-1.53575	0.69836
HDAC2|Q92769	ENSG00000196591	1.66765	-0.477992	1.08591
HDDC2|Q7Z4H3	ENSG00000111906	0.58791	-0.860407	-1.39302
HDGF|P51858	ENSG00000143321	2.37571	1.36893	0.239198
HDGFRP3; HDGFL3|Q9Y3E1	ENSG00000166503	1.91131	-0.780956	-0.624854
HDHD1; PUDP|Q08623	ENSG00000130021	-1.27264	1.68183	1.74261
HDHD2|Q9H0R4	ENSG00000167220	1.22702	2.71902	0.706868
HDHD3|Q9BSH5	ENSG00000119431	-0.473786	0.758168	1.657
HDLBP|Q00341	ENSG00000115677	0.14219	-2.51755	-0.224507
HEATR7A; MROH1|Q8NDA8	ENSG00000179832	0.550755	-1.6277	-1.05307
HEBP1|Q9NRV9	ENSG00000013583	-0.154803	1.70427	0.883894
HEBP2|Q9Y5Z4	ENSG00000051620	1.4391	2.14714	0.37176
HECTD4|Q9Y4D8	ENSG00000173064	0.938294	-2.55624	1.19526
HECW2|Q9P2P5	ENSG00000138411	0.229576	-1.95604	0.802059
HEPACAM|Q14CZ8	ENSG00000165478	2.2924	1.15855	0.161072
HERC4|Q5GLZ8	ENSG00000148634	-1.70366	-0.498571	-1.61955
HEXB|P07686	ENSG00000049860	-0.356589	-1.38047	-0.856119
HGS|O14964	ENSG00000185359	-0.920191	-2.99927	-1.16887
HIBADH|P31937	ENSG00000106049	0.582207	-0.927857	0.379528
HIBCH|Q6NVY1	ENSG00000198130	1.35134	0.00533788	0.508508
HINT1|P49773	ENSG00000169567	-0.386293	1.59979	-0.0236944
HINT2|Q9BX68	ENSG00000137133	0.269582	-0.316198	-1.70857
HINT3|Q9NQE9	ENSG00000111911	0.897129	3.31474	1.70981
HIP1|O00291	ENSG00000127946	-1.00301	1.4883	0.509326
HIP1R|O75146	ENSG00000130787	1.80656	0.074808	-0.744213
HIST1H1C|P16403	ENSG00000187837	1.6745	2.23969	1.03302
HIST1H1E|P10412	ENSG00000168298	1.36526	1.00471	1.34503
HIST2H2AB|Q8IUE6	ENSG00000184270	3.11144	1.17114	-0.177676
HIST3H2A|Q7L7L0	ENSG00000181218	1.24919	-1.15947	0.803662
HK1|P19367	ENSG00000156515	-3.06212	-0.86209	0.404777
HMGB1|P09429	ENSG00000189403	2.29319	-0.593398	-1.55472
HMGB2|P26583	ENSG00000164104	0.411632	-1.19608	-0.507727
HMGCL|P35914	ENSG00000117305	1.66674	-2.07536	-0.905865
HMGCS1|Q01581	ENSG00000112972	-0.169853	0.0770609	1.16757
HMGN2|P05204	ENSG00000198830	1.68704	-1.02071	-0.780811
HMOX2|P30519	ENSG00000103415	-2.00726	-2.20524	-0.307532
HN1; JPT1|Q9UK76	ENSG00000189159	-2.2655	-1.05386	0.0585725
HNMT|P50135	ENSG00000150540	2.94973	2.53396	0.621611
HNRNPA0|Q13151	ENSG00000177733	0.553465	-0.946139	-0.479981
HNRNPA1|P09651	ENSG00000135486	1.85041	-0.519581	0.107269
HNRNPA2B1|P22626	ENSG00000122566	0.865645	1.80024	0.798504
HNRNPA3|P51991	ENSG00000170144	1.57356	-0.782346	0.897573
HNRNPAB|Q99729	ENSG00000197451	1.56966	0.846337	1.20332
HNRNPC|P07910	ENSG00000092199	2.3997	-0.93848	-1.88608
HNRNPD|Q14103	ENSG00000138668	1.98792	-1.33365	0.0735964
HNRNPDL; HNRPDL|O14979	ENSG00000152795	0.938902	-1.24831	-1.31935
HNRNPF|P52597	ENSG00000169813	2.28146	1.90539	0.681464
HNRNPH1|P31943	ENSG00000169045	2.6652	0.163506	-0.911139
HNRNPH2|P55795	ENSG00000126945	0.20795	-1.80222	-1.47396
HNRNPH3|P31942	ENSG00000096746	3.38403	1.86931	1.17058
HNRNPK|P61978	ENSG00000165119	2.08763	-1.01891	-0.604726
HNRNPL|P14866	ENSG00000104824	1.10024	-1.58138	-0.641293
HNRNPLL; HNRPLL|Q8WVV9	ENSG00000143889	0.953453	-2.49872	0.276619
HNRNPM|P52272	ENSG00000099783	1.51828	1.31946	-0.523344
HNRNPR|O43390	ENSG00000125944	3.38263	-0.133871	-0.227599
HNRNPU|Q00839	ENSG00000153187	2.40261	0.6084	0.845527
HNRNPUL1|Q9BUJ2	ENSG00000105323	-0.034832	-0.250592	0.986394
HNRNPUL2|Q1KMD3	ENSG00000214753	1.11725	-1.59576	-1.21436
HOMER1|Q86YM7	ENSG00000152413	-0.896908	-2.99618	-1.642
HOOK3|Q86VS8	ENSG00000168172	0.628188	-3.07509	-1.84658
HOPX|Q9BPY8	ENSG00000171476	-0.0863247	-1.22817	-3.30693
HP1BP3|Q5SSJ5	ENSG00000127483	0.00439181	-0.191926	0.847756
HPCA|P84074	ENSG00000121905	-2.98284	-2.16278	-0.108103
HPCAL1|P37235	ENSG00000115756	-2.45677	-2.17247	-0.999247
HPCAL4|Q9UM19	ENSG00000116983	-1.23789	0.354298	0.743943
HPRT1|P00492	ENSG00000165704	-3.17448	0.122093	-0.653992
HRAS|P01112	ENSG00000174775	-1.18652	-0.934617	1.33173
HRSP12; RIDA|P52758	ENSG00000132541	-1.83027	-2.28999	-3.41766
HSBP1|O75506	ENSG00000230989	-0.700557	0.0940514	-0.330359
HSD17B10|Q99714	ENSG00000072506	1.2606	-0.253698	-0.19556
HSD17B11|Q8NBQ5	ENSG00000198189	0.00028663	-0.368685	-0.663403
HSD17B12|Q53GQ0	ENSG00000149084	-0.901543	-2.00797	-1.18604
HSD17B4|P51659	ENSG00000133835	1.00701	0.742304	-0.727578
HSD17B8|Q92506	ENSG00000204228	0.409714	-1.45838	-0.221276
HSDL1|Q3SXM5	ENSG00000103160	0.265994	-0.22498	1.11804
HSDL2|Q6YN16	ENSG00000119471	1.4466	-2.05049	-0.721536
HSP90AA1|P07900	ENSG00000080824	1.53604	0.530516	1.11184
HSP90AB1|P08238	ENSG00000096384	1.76299	0.0938111	0.737865
HSP90B1|P14625	ENSG00000166598	1.97081	-1.01922	-0.212132
HSPA12A|O43301	ENSG00000165868	-1.86872	0.716993	1.85594
HSPA12B|Q96MM6	ENSG00000132622	-1.58018	-1.66373	-0.35945
HSPA13|P48723	ENSG00000155304	0.848868	0.0678656	0.0266677
HSPA2|P54652	ENSG00000126803	1.18428	2.45406	1.11297
HSPA4|P34932	ENSG00000170606	-1.03508	0.932604	1.48993
HSPA4L|O95757	ENSG00000164070	-0.40445	-1.02394	0.215186
HSPA5|P11021	ENSG00000044574	2.97205	0.399489	0.151966
HSPA8|P11142	ENSG00000109971	-1.07518	0.352948	0.0158565
HSPA9|P38646	ENSG00000113013	0.895956	-1.58324	-0.801759
HSPB1|P04792	ENSG00000106211	6.04622	3.14389	1.52011
HSPB6|O14558	ENSG00000004776	2.81863	2.8977	1.74847
HSPB8|Q9UJY1	ENSG00000152137	4.48738	2.04704	0.707282
HSPD1|P10809	ENSG00000144381	-1.59121	-1.76565	-0.389688
HSPE1|P61604	ENSG00000115541	-0.0837266	-1.16146	-0.770807
HSPG2|P98160	ENSG00000142798	0.690322	-0.145188	0.237571
HSPH1|Q92598	ENSG00000120694	-0.58875	0.837891	0.789867
HTRA1|Q92743	ENSG00000166033	2.63856	1.02089	-1.58103
HTRA2|O43464	ENSG00000115317	0.736522	-0.412035	-0.452292
HTT|P42858	ENSG00000197386	-1.90002	-0.857404	0.38264
HUWE1|Q7Z6Z7	ENSG00000086758	-0.448379	-0.557414	1.60599
HYOU1|Q9Y4L1	ENSG00000149428	0.733319	-2.27444	-0.813481
HYPK|Q9NX55	ENSG00000242028	-0.546293	-0.0914919	0.673841
IAH1|Q2TAA2	ENSG00000134330	0.0518767	-1.69968	-0.622337
IARS|P41252	ENSG00000196305	-0.234381	-2.22313	-0.0538896
IARS2|Q9NSE4	ENSG00000067704	-0.803649	-2.31834	-0.317943
ICA1|Q05084	ENSG00000003147	0.734819	-3.90412	-3.5948
ICAM5|Q9UMF0	ENSG00000105376	-0.760198	-0.253464	0.0426671
IDH1|O75874	ENSG00000138413	2.31338	2.05747	0.279934
IDH2|P48735	ENSG00000182054	-3.26011	-2.74625	-1.48781
IDH3A|P50213	ENSG00000166411	-1.76075	-1.60539	0.0313424
IDH3B|O43837	ENSG00000101365	-2.01889	-2.43817	-0.570017
IDH3G|P51553	ENSG00000067829	-1.40498	-2.8701	1.45637
IDI1|Q13907	ENSG00000067064	-0.816662	-1.52809	0.410634
IGBP1|P78318	ENSG00000089289	0.8906	-1.91339	1.52958
IGSF21|Q96ID5	ENSG00000117154	-1.02457	-0.996169	0.210668
IGSF8|Q969P0	ENSG00000162729	-2.41044	0.950353	2.00511
IGSF9B|Q9UPX0	ENSG00000080854	-1.7281	-2.67304	-0.90233
ILF2|Q12905	ENSG00000143621	2.34241	-0.746436	0.728909
ILF3|Q12906	ENSG00000129351	2.71455	-1.83221	0.211031
ILK|Q13418	ENSG00000166333	3.25117	2.02107	1.57754
ILVBL|A1L0T0	ENSG00000105135	-0.240838	0.696902	0.555593
IMMT|Q16891	ENSG00000132305	-0.843238	-2.41449	0.551158
IMPA1|P29218	ENSG00000133731	1.36836	1.03879	-0.490007
IMPDH2|P12268	ENSG00000178035	0.98553	1.20534	-0.521844
INA|Q16352	ENSG00000148798	-0.672627	0.561379	0.992931
INF2|Q27J81	ENSG00000203485	-0.241034	-2.31801	-2.68506
INPP1|P49441	ENSG00000151689	-1.11826	0.902559	0.735937
INPP4A|Q96PE3	ENSG00000040933	-0.0175787	-1.45955	1.09196
INPP5A|Q14642	ENSG00000068383	0.68645	-1.10254	0.803095
IPO5|O00410	ENSG00000065150	0.540338	-1.41692	0.42947
IPO7|O95373	ENSG00000205339	-0.344352	-2.41252	0.639028
IPO9|Q96P70	ENSG00000198700	1.84745	1.65704	1.40578
IQGAP1|P46940	ENSG00000140575	2.61782	1.68085	0.499906
IQSEC1|Q6DN90	ENSG00000144711	-0.250951	-1.6461	-0.903428
IRGQ|Q8WZA9	ENSG00000167378	-4.00113	-1.78676	-1.30618
ISCA1|Q9BUE6	ENSG00000135070	0.57963	-1.07975	-1.12803
ISCU|Q9H1K1	ENSG00000136003	-2.55925	-2.55161	-0.489196
ISOC1|Q96CN7	ENSG00000066583	1.13199	3.62309	3.24323
ISOC2|Q96AB3	ENSG00000063241	0.640149	0.657246	0.0544988
IST1|P53990	ENSG00000182149	-0.936686	1.3583	0.0176585
ISYNA1|Q9NPH2	ENSG00000105655	1.3079	2.68097	1.90595
ITCH|Q96J02	ENSG00000078747	-1.85431	-2.42989	-0.261523
ITFG1|Q8TB96	ENSG00000129636	0.123418	-1.06179	-0.227478
ITGAV|P06756	ENSG00000138448	1.8992	2.14602	-0.469449
ITGB1|P05556	ENSG00000150093	2.41852	2.12766	0.510287
ITGB8|P26012	ENSG00000105855	3.1028	2.12976	0.721979
ITIH4|Q14624	ENSG00000055955	0.0412968	2.54079	-1.18569
ITM2B|Q9Y287	ENSG00000136156	-0.048093	2.80152	0.890624
ITM2C|Q9NQX7	ENSG00000135916	1.36448	0.213048	0.230743
ITPA|Q9BY32	ENSG00000125877	-1.05784	-3.14978	-2.51316
ITPK1|Q13572	ENSG00000100605	-0.12711	-0.789547	0.690881
ITPKA|P23677	ENSG00000137825	-2.00519	0.393453	1.14533
ITPR1|Q14643	ENSG00000150995	0.876215	-2.14655	0.684225
ITPR2|Q14571	ENSG00000123104	3.27293	2.31151	0.789484
ITSN1|Q15811	ENSG00000205726	-2.24932	-0.0631533	0.988207
JAM2|P57087	ENSG00000154721	0.00584113	0.434667	1.57994
JAM3|Q9BX67	ENSG00000166086	-0.278579	1.87638	1.3612
JUP|P14923	ENSG00000173801	2.02077	1.44028	1.74128
KALRN|O60229	ENSG00000160145	0.627527	-2.98846	-2.02795
KARS|Q15046	ENSG00000065427	1.77781	-1.28501	-0.493846
KATNAL1|Q9BW62	ENSG00000102781	-0.569695	-1.9697	-1.09725
KBTBD11|O94819	ENSG00000176595	-0.299505	0.327398	-0.760604
KCMF1|Q9P0J7	ENSG00000176407	0.0214264	1.25016	-0.0765693
KCNA2|P16389	ENSG00000177301	0.632049	0.629301	1.49667
KCNAB2|Q13303	ENSG00000069424	1.32673	0.976147	-0.161731
KCNIP4|Q6PIL6	ENSG00000185774	-1.39453	-2.61886	0.75468
KCNMA1|Q12791	ENSG00000156113	-0.115916	-3.34692	0.0944738
KCNQ2|O43526	ENSG00000075043	2.34407	-2.28238	-0.305128
KCTD12|Q96CX2	ENSG00000178695	2.22358	1.53932	0.580941
KCTD16|Q68DU8	ENSG00000183775	0.778244	0.250716	0.997183
KDSR|Q06136	ENSG00000119537	0.0877596	1.42678	0.762871
KHDRBS1|Q07666	ENSG00000121774	2.3868	-1.08801	-0.0601408
KHDRBS3|O75525	ENSG00000131773	-0.551727	-2.10249	-2.55787
KHSRP|Q92945	ENSG00000088247	0.0391141	0.269023	1.76461
KIAA0196; WASHC5|Q12768	ENSG00000164961	-1.7089	1.18511	1.19906
KIAA0368|Q5VYK3	ENSG00000136813	1.56283	-3.33549	-0.352713
KIAA0513|O60268	ENSG00000135709	-1.55049	-1.33281	-0.671635
KIAA1033; WASHC4|Q2M389	ENSG00000136051	0.442102	1.61436	0.702579
KIAA1045; PHF24|Q9UPV7	ENSG00000122733	-3.21761	-2.4922	0.425638
KIAA1211L|Q6NV74	ENSG00000196872	-3.50794	-0.959184	-1.15081
KIAA1217|Q5T5P2	ENSG00000120549	1.62919	-0.621311	0.699446
KIAA1244; ARFGEF3|Q5TH69	ENSG00000112379	0.0886306	-2.11732	0.913968
KIAA1279; KIF1BP|Q96EK5	ENSG00000198954	0.470799	-0.520878	1.14624
KIAA1468|Q9P260	ENSG00000134444	-0.216067	-2.63397	-0.306257
KIAA1598; SHTN1|A0MZ66	ENSG00000187164	-0.833343	0.115221	-0.649263
KIAA1609; TLDC1|Q6P9B6	ENSG00000140950	-1.07547	-1.30898	-0.849862
KIAA1715; LNPK|Q9C0E8	ENSG00000144320	1.16205	-1.82207	-0.65669
KIF1A|Q12756	ENSG00000130294	0.481247	-2.0011	0.183389
KIF21A|Q7Z4S6	ENSG00000139116	-3.27289	-0.431489	1.11305
KIF2A|O00139	ENSG00000068796	-0.554263	1.61407	3.25146
KIF3A|Q9Y496	ENSG00000131437	0.00261968	-0.913311	0.126713
KIF3B|O15066	ENSG00000101350	0.54963	-1.8673	0.902179
KIF5A|Q12840	ENSG00000155980	-0.149128	-2.0776	1.24353
KIF5B|P33176	ENSG00000170759	1.99246	2.12978	1.2873
KIF5C|O60282	ENSG00000168280	-3.7883	-2.33328	1.44397
KIFAP3|Q92845	ENSG00000075945	0.09835	-2.23356	0.347753
KLC1|Q07866	ENSG00000126214	-0.673713	-2.09711	-0.618963
KLC2|Q9H0B6	ENSG00000174996	-2.01262	-2.26177	1.19089
KPNA1|P52294	ENSG00000114030	1.46924	-1.2458	1.34513
KPNA3|O00505	ENSG00000102753	0.257538	2.51646	2.98288
KPNA4|O00629	ENSG00000186432	0.9011	2.02683	2.54637
KPNA6|O60684	ENSG00000025800	0.040459	0.503933	2.81617
KPNB1|Q14974	ENSG00000108424	1.69764	2.16953	1.41555
KRAS|P01116	ENSG00000133703	-2.54345	-1.00462	-0.248973
KRT10|P13645	ENSG00000186395	0.363704	0.698381	-1.04533
KRT5|P13647	ENSG00000186081	-0.266827	-1.33293	-1.56172
KTN1|Q86UP2	ENSG00000126777	2.109	-0.647845	0.205861
L1CAM|P32004	ENSG00000198910	0.559377	1.29303	1.67963
L2HGDH|Q9H9P8	ENSG00000087299	0.170827	-2.2673	1.11922
LAGE3|Q14657	ENSG00000196976	1.90121	0.45551	0.435098
LAMA2|P24043	ENSG00000196569	1.80753	0.523231	-0.918984
LAMA5|O15230	ENSG00000130702	2.72292	1.34967	0.839763
LAMB2|P55268	ENSG00000172037	2.7309	0.686921	1.57396
LAMC1|P11047	ENSG00000135862	2.33593	1.34691	0.930864
LAMP1|P11279	ENSG00000185896	2.64415	1.91157	1.06992
LAMP2|P13473	ENSG00000005893	1.8582	1.64939	0.691983
LAMTOR1|Q6IAA8	ENSG00000149357	1.93956	0.484474	-0.208478
LAMTOR3|Q9UHA4	ENSG00000109270	0.970788	1.63053	0.456465
LAMTOR5|O43504	ENSG00000134248	-0.155494	-0.253287	0.0725806
LANCL1|O43813	ENSG00000115365	0.796519	1.7358	1.50549
LANCL2|Q9NS86	ENSG00000132434	-1.21514	-1.40038	-0.101579
LAP3|P28838	ENSG00000002549	1.98151	-0.273463	-0.807633
LARP1|Q6PKG0	ENSG00000155506	0.232978	-2.37131	1.14798
LARS|Q9P2J5	ENSG00000133706	0.681868	-2.62835	-0.758515
LARS2|Q15031	ENSG00000011376	0.641891	0.544785	1.68425
LASP1|Q14847	ENSG00000002834	-2.65696	-0.839648	-0.0178247
LCMT1|Q9UIC8	ENSG00000205629	2.06779	1.83568	0.531546
LCP1|P13796	ENSG00000136167	2.35153	0.558278	-0.558188
LDHA|P00338	ENSG00000134333	-1.37416	-1.32688	-1.20703
LDHB|P07195	ENSG00000111716	1.1053	-0.375657	-2.35221
LDHD|Q86WU2	ENSG00000166816	0.927681	-0.983087	-0.937648
LETM1|O95202	ENSG00000168924	-3.81969	-1.93338	-0.831353
LETMD1|Q6P1Q0	ENSG00000050426	0.00674001	-4.21304	-1.1466
LGALS1|P09382	ENSG00000100097	1.50912	0.106568	-1.22951
LGALS3|P17931	ENSG00000131981	3.01758	0.645529	0.180904
LGALS3BP|Q08380	ENSG00000108679	-0.42619	1.54629	1.42886
LGALSL|Q3ZCW2	ENSG00000119862	-1.24993	-0.23563	0.877882
LGI1|O95970	ENSG00000108231	-1.52917	0.485925	0.334738
LGI3|Q8N145	ENSG00000168481	-0.33993	0.907931	1.62542
LHPP|Q9H008	ENSG00000107902	2.34577	0.969004	-1.38791
LIMCH1|Q9UPQ0	ENSG00000064042	-0.851139	-0.572309	1.46084
LIMS1|P48059	ENSG00000169756	1.27988	0.423738	0.0624521
LIN7A|O14910	ENSG00000111052	-0.422834	0.325806	-0.0936864
LIN7C|Q9NUP9	ENSG00000148943	3.26762	1.3117	-0.207999
LINGO1|Q96FE5	ENSG00000169783	-3.48432	-2.20823	0.316538
LIPE|Q05469	ENSG00000079435	0.764465	0.896581	-0.0537051
LLGL1|Q15334	ENSG00000131899	1.40769	2.84728	1.82114
LMAN1|P49257	ENSG00000074695	1.55686	1.39679	1.48307
LMAN2|Q12907	ENSG00000169223	0.138449	-1.83968	-0.638406
LMBRD2|Q68DH5	ENSG00000164187	2.43329	2.60381	-0.564607
LMF1|Q96S06	ENSG00000103227	1.05188	-1.72178	-1.91497
LMNA|P02545	ENSG00000160789	1.54932	1.31931	0.559823
LMNB1|P20700	ENSG00000113368	1.18939	0.379355	0.0210998
LMNB2|Q03252	ENSG00000176619	1.98561	-0.180129	-0.871211
LMO7|Q8WWI1	ENSG00000136153	0.714743	-0.886438	0.211545
LNPEP|Q9UIQ6	ENSG00000113441	0.6994	1.19798	2.08974
LOC101060567; PEX11B|O96011	ENSG00000131779	5.69084e-05	2.16504	1.54384
LONP1|P36776	ENSG00000196365	0.0478748	-1.35103	0.547479
LPCAT1|Q8NF37	ENSG00000153395	-0.65269	-0.450644	0.605031
LPCAT4|Q643R3	ENSG00000176454	-1.30682	-1.62542	1.27001
LPGAT1|Q92604	ENSG00000123684	-1.70367	-2.24253	0.547806
LPHN1; ADGRL1|O94910	ENSG00000072071	0.128859	-2.46018	-0.517889
LPHN3; ADGRL3|Q9HAR2	ENSG00000150471	1.43071	-0.0276896	-0.219858
LPP|Q93052	ENSG00000145012	2.64217	0.829911	0.461048
LRBA|P50851	ENSG00000198589	-1.84349	-0.41987	-0.315306
LRP1|Q07954	ENSG00000123384	3.87374	0.742526	1.90542
LRPAP1|P30533	ENSG00000163956	0.90614	-1.82726	-1.70043
LRPPRC|P42704	ENSG00000138095	-2.38849	-2.60043	0.0292849
LRRC40|Q9H9A6	ENSG00000066557	-1.47459	-1.7942	-1.09801
LRRC47|Q8N1G4	ENSG00000130764	-0.776221	-0.9195	-0.154845
LRRC4B|Q9NT99	ENSG00000131409	-0.171398	-1.70639	2.08681
LRRC57|Q8N9N7	ENSG00000180979	-1.52776	-0.963033	-1.98378
LRRC59|Q96AG4	ENSG00000108829	1.12353	-1.90066	-0.123288
LRRC8A|Q8IWT6	ENSG00000136802	-1.91926	-1.21535	-0.502173
LRSAM1|Q6UWE0	ENSG00000148356	0.356979	-0.784634	-0.77975
LSAMP|Q13449	ENSG00000185565	0.100781	2.35448	2.83238
LSM1|O15116	ENSG00000175324	-1.36788	0.562322	-0.0833399
LSM12; LSM12P1|Q3MHD2	ENSG00000161654	-0.64209	-2.4026	-0.017207
LSM2|Q9Y333	ENSG00000204392	1.4315	-1.00058	-0.77191
LSM3|P62310	ENSG00000170860	-0.128352	1.09794	-0.883555
LTA4H|P09960	ENSG00000111144	2.4246	2.89548	-0.951205
LUC7L2|Q9Y383	ENSG00000146963	1.24355	1.67452	-0.992357
LUM|P51884	ENSG00000139329	0.141794	-0.65647	0.396969
LUZP6; MTPN|P58546	ENSG00000105887	1.53325	0.474708	0.98402
LY6H|O94772	ENSG00000176956	-2.4137	-0.463612	-0.417599
LYNX1|P0DP58	ENSG00000180155	-0.242075	-1.46841	0.170481
LYPLA1|O75608	ENSG00000120992	1.16644	-2.43617	-0.366235
LYPLA2|O95372	ENSG00000011009	0.559965	1.14668	-0.237105
LYPLAL1|Q5VWZ2	ENSG00000143353	0.128756	-2.43248	-1.83801
LYRM4|Q9HD34	ENSG00000214113	-1.78889	-2.9072	-1.04188
LYRM7|Q5U5X0	ENSG00000186687	-0.334218	-1.85726	-1.29539
LYRM9|A8MSI8	ENSG00000232859	0.540611	-0.718381	-0.108922
LYSMD1|Q96S90	ENSG00000163155	1.16543	0.637698	-0.413707
LYSMD2|Q8IV50	ENSG00000140280	-0.0641901	1.82396	1.25993
LZIC|Q8WZA0	ENSG00000162441	1.61815	2.1254	1.33855
LZTFL1|Q9NQ48	ENSG00000163818	0.410573	-1.8985	0.31919
LZTS1|Q9Y250	ENSG00000061337	1.01225	-2.51809	0.535709
M6PR|P20645	ENSG00000003056	-0.00848395	-2.09401	-1.25311
MACF1|Q9UPN3	ENSG00000127603	2.71771	-0.164981	1.52464
MACROD1|Q9BQ69	ENSG00000133315	1.33479	2.85192	2.2168
MADD|Q8WXG6	ENSG00000110514	-1.14852	-0.978097	0.78793
MAG|P20916	ENSG00000105695	-0.0835438	1.07293	0.451069
MAGI2|Q86UL8	ENSG00000187391	0.904125	-2.07766	0.0417829
MAGOH|P61326	ENSG00000162385	1.06151	0.858663	-0.432275
MAL2|Q969L2	ENSG00000147676	-2.39019	0.230626	0.248959
MAN2C1|Q9NTJ4	ENSG00000140400	0.534878	-1.58382	-2.97419
MAOA|P21397	ENSG00000189221	1.52998	0.198195	-1.46428
MAOB|P27338	ENSG00000069535	5.01563	3.11058	1.5729
MAP1A|P78559	ENSG00000166963	-1.1545	1.94024	1.52215
MAP1B|P46821	ENSG00000131711	-2.72587	-1.5031	0.463695
MAP1LC3A|Q9H492	ENSG00000101460	-2.24629	-0.0693126	-0.555253
MAP1LC3B|Q9GZQ8	ENSG00000140941	0.00591151	1.88484	1.083
MAP1S|Q66K74	ENSG00000130479	-1.94449	1.32803	0.565895
MAP2|P11137	ENSG00000078018	-1.87702	-0.896748	0.0970809
MAP2K1|Q02750	ENSG00000169032	1.37531	2.48357	2.0641
MAP2K2|P36507	ENSG00000126934	1.91278	2.02821	1.47811
MAP2K4|P45985	ENSG00000065559	-2.54886	-1.88215	0.825249
MAP2K6|P52564	ENSG00000108984	1.11585	1.63987	-0.339028
MAP4|P27816	ENSG00000047849	0.0734111	-0.0824297	-0.0578074
MAP6|Q96JE9	ENSG00000171533	-1.53152	0.77366	1.5914
MAP6D1|Q9H9H5	ENSG00000180834	0.853402	1.64027	1.09412
MAP7D1|Q3KQU3	ENSG00000116871	-3.0192	-2.37821	-0.751852
MAP7D2|Q96T17	ENSG00000184368	0.777042	-0.648428	2.56996
MAPK1|P28482	ENSG00000100030	3.58312	4.36582	2.73384
MAPK10|P53779	ENSG00000109339	-0.045606	-3.10661	1.28496
MAPK3|P27361	ENSG00000102882	3.63474	3.37877	1.82475
MAPK8IP3|Q9UPT6	ENSG00000138834	-0.345314	-1.82281	-0.816956
MAPRE1|Q15691	ENSG00000101367	1.34822	2.36406	0.484236
MAPRE2|Q15555	ENSG00000166974	-0.00527866	0.90662	2.06446
MAPRE3|Q9UPY8	ENSG00000084764	-2.37362	-2.27748	0.691932
MAPT|P10636	ENSG00000186868	2.07842	0.281485	0.349833
MARC2|Q969Z3	ENSG00000117791	-0.752056	-2.18668	-0.0729005
MARCH5|Q9NX47	ENSG00000198060	0.871255	-0.216464	-1.88519
MARCKSL1|P49006	ENSG00000175130	-0.0695467	0.983673	-0.0400647
MARK1|Q9P0L2	ENSG00000116141	0.459745	-1.54111	-0.407064
MARK2|Q7KZI7	ENSG00000072518	-1.71932	-0.0723808	-0.311419
MARS|P56192	ENSG00000166986	-1.50928	-2.69173	-0.135797
MAST1|Q9Y2H9	ENSG00000105613	-1.31221	0.728399	-0.529521
MAST3|O60307	ENSG00000099308	0.609777	-2.28786	0.423937
MAT2A|P31153	ENSG00000168906	1.68603	2.64266	0.437451
MAT2B|Q9NZL9	ENSG00000038274	-0.726557	1.86425	0.0978234
MATR3|P43243	ENSG00000015479	1.86026	-0.244184	-0.661976
MBLAC2|Q68D91	ENSG00000176055	-0.80947	0.15813	1.06345
MBOAT7|Q96N66	ENSG00000125505	0.437041	-0.658568	0.723213
MBP|P02686	ENSG00000197971	-1.24906	0.77013	-0.548241
MCAM|P43121	ENSG00000076706	-1.30373	-0.455481	-0.610374
MCCC1|Q96RQ3	ENSG00000078070	-0.395445	-2.86628	-2.16877
MCCC2|Q9HCC0	ENSG00000131844	-1.14531	-2.56248	-1.06207
MCEE|Q96PE7	ENSG00000124370	1.93779	-1.10825	-0.320201
MCFD2|Q8NI22	ENSG00000180398	0.530057	-1.40761	-0.0394652
MCTS1|Q9ULC4	ENSG00000232119	-0.593095	-0.88503	-0.606886
MCU|Q8NE86	ENSG00000156026	-0.370962	-2.18111	0.995551
MDH1|P40925	ENSG00000014641	-0.815522	0.591665	0.0241002
MDH2|P40926	ENSG00000146701	-2.63047	-1.637	0.368393
ME1|P48163	ENSG00000065833	0.535806	1.60645	0.698927
ME2|P23368	ENSG00000082212	1.88968	-2.3609	-1.32107
ME3|Q16798	ENSG00000151376	-3.32349	-2.8668	-1.66745
MECP2|P51608	ENSG00000169057	1.51703	0.395798	1.48063
MECR|Q9BV79	ENSG00000116353	0.486035	-2.22052	-0.448754
MESDC2; MESD|Q14696	ENSG00000117899	1.4386	-1.16356	-2.50747
METAP2|P50579	ENSG00000111142	1.28625	2.27354	-0.222297
METTL7A|Q9H8H3	ENSG00000185432	2.12479	-0.628197	-0.94227
MFF|Q9GZY8	ENSG00000168958	-2.04632	-2.29422	1.1043
MFN2|O95140	ENSG00000116688	-0.568216	-3.10738	0.194938
MFSD10|Q14728	ENSG00000109736	1.05811	1.22343	-0.494627
MFSD4; MFSD4A|Q8N468	ENSG00000174514	0.827219	2.49423	1.5387
MFSD6|Q6ZSS7	ENSG00000151690	0.234551	1.8947	1.40344
MGEA5|O60502	ENSG00000198408	0.25141	-1.04707	-0.243476
MGLL|Q99685	ENSG00000074416	-0.619075	-2.89219	-0.834368
MGST1|P10620	ENSG00000008394	0.585339	1.16727	0.902864
MGST3|O14880	ENSG00000143198	-0.964306	-3.79804	-1.54256
MIA3|Q5JRA6	ENSG00000154305	-1.21228	0.197065	0.724936
MICAL3|Q7RTP6	ENSG00000243156	-0.0636758	0.41925	-1.48212
MIF|P14174	ENSG00000240972	0.709193	2.30654	0.736408
MINK1|Q8N4C8	ENSG00000141503	0.670594	-0.938964	0.719846
MKL2|Q9ULH7	ENSG00000186260	0.968798	2.02242	0.741503
MLC1|Q15049	ENSG00000100427	2.53756	1.19904	0.135086
MLEC|Q14165	ENSG00000110917	0.554406	-2.01315	1.14649
MLF2|Q15773	ENSG00000089693	-0.306523	1.44519	1.1122
MLLT11|Q13015	ENSG00000213190	-1.02393	0.881472	1.04934
MLLT4; AFDN|P55196	ENSG00000130396	-0.218564	-1.12879	-0.249218
MLYCD|O95822	ENSG00000103150	-0.632431	-2.57052	-1.04981
MMAB|Q96EY8	ENSG00000139428	-1.42578	-1.26591	-0.57851
MMS19|Q96T76	ENSG00000155229	0.943192	-0.998859	0.385701
MNF1; UQCC2|Q9BRT2	ENSG00000137288	-0.1515	-1.93646	-0.721302
MOB1A|Q9H8S9	ENSG00000114978	1.54528	3.28947	1.33077
MOBP|Q13875	ENSG00000168314	1.32383	-0.0863542	-0.377179
MOCS2|O96007	ENSG00000164172	2.16832	0.242718	1.80223
MOCS2|O96033	ENSG00000164172	2.16832	1.19852	1.80223
MOG|Q16653	ENSG00000204655	-0.509064	0.890125	0.02579
MOGS|Q13724	ENSG00000115275	-0.410527	0.441333	0.103736
MON2|Q7Z3U7	ENSG00000061987	1.13451	-2.8403	-1.32163
MPC1|Q9Y5U8	ENSG00000060762	-0.46743	-2.68146	-1.70367
MPC2|O95563	ENSG00000143158	-0.444207	-2.87967	0.820537
MPI|P34949	ENSG00000178802	0.379523	1.21068	0.0239351
MPP1|Q00013	ENSG00000130830	-0.814293	-1.45687	1.45285
MPP2|Q14168	ENSG00000108852	1.01423	0.37202	1.44665
MPP5|Q8N3R9	ENSG00000072415	-0.143382	1.00547	0.721985
MPP6|Q9NZW5	ENSG00000105926	2.71044	0.37646	0.322903
MPRIP|Q6WCQ1	ENSG00000133030	1.68843	-1.91706	0.554431
MPST|P25325	ENSG00000128309	1.90777	2.12193	-0.500348
MPV17|P39210	ENSG00000115204	-2.28448	-1.97051	0.293624
MRAS|O14807	ENSG00000158186	-1.18274	-0.334065	1.30875
MRPL49|Q13405	ENSG00000149792	-0.508285	-0.238854	0.665488
MRPS22|P82650	ENSG00000175110	-0.396456	-1.05713	0.739782
MRPS27|Q92552	ENSG00000113048	-0.886894	-2.1	-0.330738
MRPS31|Q92665	ENSG00000102738	-0.694459	-2.18799	0.42902
MRPS36|P82909	ENSG00000134056	-0.173481	-2.46001	-0.668375
MSN|P26038	ENSG00000147065	4.43474	2.81475	1.28669
MSRA|Q9UJ68	ENSG00000175806	-0.816857	-0.473993	-1.74199
MT1E|P04732	ENSG00000169715	-0.430563	1.20142	0.287761
MT1F|P04733	ENSG00000198417	-0.56601	1.26058	0.349905
MT2A|P02795	ENSG00000125148	-0.662367	1.84318	0.59423
MT3|P25713	ENSG00000087250	-1.17646	1.1254	-1.14016
MTAP|Q13126	ENSG00000099810	1.93389	1.92458	0.281826
MTCH1|Q9NZJ7	ENSG00000137409	0.404676	-1.93195	1.85878
MTCH2|Q9Y6C9	ENSG00000109919	-1.41358	-3.36844	-0.936899
MTDH|Q86UE4	ENSG00000147649	0.15933	-1.26032	-0.179331
MTHFD1|P11586	ENSG00000100714	3.33649	2.74043	0.0299456
MTMR1|Q13613	ENSG00000063601	-0.448046	1.22451	-0.0511408
MTMR12|Q9C0I1	ENSG00000150712	0.120703	1.40827	1.27363
MTMR2|Q13614	ENSG00000087053	-0.65913	1.88403	2.67443
MTOR|P42345	ENSG00000198793	-0.310288	-2.37437	0.697599
MTSS1L|Q765P7	ENSG00000132613	2.03158	1.57634	1.18366
MTX2|O75431	ENSG00000128654	-1.04673	-3.25516	-0.71691
MTX3|Q5HYI7	ENSG00000177034	-2.37501	-0.112704	0.994222
MUT|P22033	ENSG00000146085	0.702454	-2.41375	-0.025794
MVD|P53602	ENSG00000167508	-1.85474	-1.28768	-0.976044
MVP|Q14764	ENSG00000013364	-0.98502	1.01666	0.345397
MXRA7|P84157	ENSG00000182534	0.376674	1.18213	1.10938
MYADM|Q96S97	ENSG00000179820	-0.136075	1.57357	0.754283
MYEF2|Q9P2K5	ENSG00000104177	0.246959	-1.32456	0.0438752
MYH10|P35580	ENSG00000133026	0.290314	-0.688569	0.206144
MYH11|P35749	ENSG00000133392	0.180205	0.35251	1.03517
MYH14|Q7Z406	ENSG00000105357	1.76468	0.278992	-0.162295
MYH9|P35579	ENSG00000100345	2.24589	0.842699	0.410931
MYL12A|P19105	ENSG00000101608	0.409653	0.193509	-0.739025
MYL6|P60660	ENSG00000092841	1.85873	0.904478	-0.951284
MYL6B|P14649	ENSG00000196465	0.242237	0.955383	-1.11288
MYL9|P24844	ENSG00000101335	-0.910578	-0.510363	1.80011
MYLK|Q15746	ENSG00000065534	0.718091	-0.82993	0.0778299
MYO18A|Q92614	ENSG00000196535	0.403858	-0.766011	-1.04679
MYO1B|O43795	ENSG00000128641	0.302169	-1.60287	-0.76169
MYO1C|O00159	ENSG00000197879	0.792597	0.295119	1.49667
MYO1D|O94832	ENSG00000176658	-0.0310846	0.0483872	-1.08228
MYO5A|Q9Y4I1	ENSG00000197535	-1.66868	-1.55493	1.4595
MYO6|Q9UM54	ENSG00000196586	-0.366198	0.563872	0.315358
NA|A1Z1Q3	ENSG00000172264	0.71826	0.862683	-0.16354
NA|O00468	ENSG00000188157	2.05894	-0.0628285	-1.57624
NA|O60613	ENSG00000183291	0.113615	-2.25464	1.09002
NA|O75044	ENSG00000266028	-1.91974	-2.50089	-0.164016
NA|O75122	ENSG00000163539	-0.21842	-1.39944	0.491307
NA|O75592	ENSG00000005810	-0.0198997	-1.24223	0.879345
NA|O95248	ENSG00000100241	-2.0711	0.700797	-2.17979
NA|P16112	ENSG00000157766	2.73071	2.34212	2.04706
NA|P18433	ENSG00000132670	-0.735551	0.427913	0.655361
NA|P20020	ENSG00000070961	-0.737756	-1.77406	0.405686
NA|P26440	ENSG00000128928	0.9751	0.0815322	0.624249
NA|Q07002	ENSG00000117266	2.37098	1.25923	-0.0805914
NA|Q13555	ENSG00000148660	0.652265	2.26234	1.7473
NA|Q13938	ENSG00000105519	2.56421	2.37508	0.7529
NA|Q15165	ENSG00000105854	1.5489	0.337958	-1.8132
NA|Q4V328	ENSG00000068400	0.821641	-2.56819	-3.23581
NA|Q5JU85	ENSG00000124313	-1.89341	-1.25647	0.61102
NA|Q5VU43	ENSG00000178104	-1.56716	2.29186	1.17592
NA|Q6P4F2	ENSG00000267673	-0.689705	-2.64975	-0.761092
NA|Q8IY17	ENSG00000032444	0.560108	1.38726	1.00913
NA|Q8WY54	ENSG00000175175	-0.396045	-3.07346	0.822481
NA|Q99873	ENSG00000126457	-0.472231	-1.31412	-0.554406
NA|Q99996	ENSG00000127914	1.09608	-1.63592	-0.292052
NA|Q9C0H9	ENSG00000277363	-1.95025	-1.68424	-2.32333
NA|Q9H330	ENSG00000106771	0.310076	2.54265	1.85156
NA|Q9H3H3	ENSG00000175573	-1.68799	1.99114	1.82404
NA|Q9NZL4	ENSG00000133265	0.851714	-1.79102	-1.16019
NA|Q9P2E9	ENSG00000125844	0.79425	-0.133791	-0.216542
NA|Q9ULN7	ENSG00000204851	1.42764	-0.705891	0.182317
NA|Q9UPP5	ENSG00000189195	-2.63546	-2.60327	-1.2562
NA|Q9Y6V0	ENSG00000186472	-2.44891	-2.22371	-0.295009
NAA15|Q9BXJ9	ENSG00000164134	0.528053	-0.445101	0.673904
NAA38; LSM8|O95777	ENSG00000128534	1.67713	1.56446	0.362885
NACA|E9PAV3	ENSG00000196531	1.76397	-2.05772	-1.11942
NACA|Q13765	ENSG00000196531	1.76397	-2.04936	-1.11942
NADK2; NADKD1|Q4G0N4	ENSG00000152620	1.89932	0.703284	0.799396
NAE1|Q13564	ENSG00000159593	-0.00285528	0.87029	-0.663394
NAGK|Q9UJ70	ENSG00000124357	3.4827	3.46396	1.61379
NAMPT|P43490	ENSG00000105835	2.99317	0.584372	-0.409722
NANS|Q9NR45	ENSG00000095380	0.564457	2.13406	-0.492738
NAP1L1|P55209	ENSG00000187109	-0.104114	2.83032	0.803528
NAP1L4|Q99733	ENSG00000205531	1.4952	2.96281	-0.782427
NAP1L5|Q96NT1	ENSG00000177432	0.471393	-0.441716	0.411078
NAPA|P54920	ENSG00000105402	0.756269	-1.35927	0.644994
NAPB|Q9H115	ENSG00000125814	-1.17467	0.435848	0.464126
NAPEPLD|Q6IQ20	ENSG00000161048	-0.852794	1.70528	0.308223
NAPG|Q99747	ENSG00000134265	-2.50751	-0.966849	-0.516872
NAPRT1; NAPRT|Q6XQN6	ENSG00000147813	0.98496	0.231503	0.0875785
NARS|O43776	ENSG00000134440	0.92478	-2.02273	-1.1233
NAT8L|Q8N9F0	ENSG00000185818	0.417705	-1.69884	-0.856738
NBAS|A2RRP1	ENSG00000151779	0.959716	-1.0632	-0.133509
NBEA|Q8NFP9	ENSG00000172915	-1.69298	-2.18616	-0.324583
NCALD|P61601	ENSG00000104490	-2.22886	-2.63305	-0.617446
NCAM1|P13591	ENSG00000149294	-2.10925	0.384237	0.640204
NCAM2|O15394	ENSG00000154654	0.658242	2.69332	1.48632
NCAN|O14594	ENSG00000130287	0.321524	-0.481016	1.34555
NCDN|Q9UBB6	ENSG00000020129	0.421848	2.10497	2.03378
NCEH1|Q6PIU2	ENSG00000144959	-0.274962	-0.253907	0.86911
NCK2|O43639	ENSG00000071051	-1.28195	-1.09814	0.710468
NCKAP1|Q9Y2A7	ENSG00000061676	-0.749706	-1.01819	0.492209
NCKIPSD|Q9NZQ3	ENSG00000213672	-2.09012	-1.17828	0.408978
NCL|P19338	ENSG00000115053	1.99162	-0.438715	0.649771
NCLN|Q969V3	ENSG00000125912	1.81732	-3.10409	0.513262
NCOA7|Q8NI08	ENSG00000111912	-0.0216403	2.25651	0.544364
NCS1|P62166	ENSG00000107130	1.02884	-1.31463	-2.04871
ND1|P03886	ENSG00000198888	-0.487918	0.445532	-0.810316
ND2|P03891	ENSG00000198763	-0.482567	0.333577	-0.53049
ND4|P03905	ENSG00000198886	-0.725032	-2.1032	-0.667352
ND5|P03915	ENSG00000198786	-0.225609	-0.900398	-1.00764
ND6|P03923	ENSG00000198695	0.326443	0.482759	-1.37186
NDEL1|Q9GZM8	ENSG00000166579	0.0616787	-1.53304	-0.311866
NDRG1|Q92597	ENSG00000104419	1.2582	0.511717	-0.641038
NDRG2|Q9UN36	ENSG00000165795	-0.287217	-2.39645	-1.69537
NDRG3|Q9UGV2	ENSG00000101079	-0.22637	1.19571	1.46708
NDRG4|Q9ULP0	ENSG00000103034	1.04888	2.69618	-0.185793
NDUFA10|O95299	ENSG00000130414	-1.71875	-2.09869	-1.38278
NDUFA11|Q86Y39	ENSG00000174886	-1.1749	-2.96265	-0.652746
NDUFA12|Q9UI09	ENSG00000184752	-2.27507	-3.28689	-2.25388
NDUFA13|Q9P0J0	ENSG00000186010	-1.31164	-2.20475	-1.39009
NDUFA2|O43678	ENSG00000131495	-2.99551	-3.00982	-2.1713
NDUFA3|O95167	ENSG00000170906	-0.397846	-1.83311	-0.975049
NDUFA4|O00483	ENSG00000189043	-1.1676	-3.44658	-0.596069
NDUFA5|Q16718	ENSG00000128609	-1.5186	-2.29774	-1.57841
NDUFA7|O95182	ENSG00000267855	-1.56224	-2.79703	-1.05023
NDUFA8|P51970	ENSG00000119421	-1.30286	-3.40243	1.35168
NDUFA9|Q16795	ENSG00000139180	-1.93622	-2.65594	-0.286434
NDUFAB1|O14561	ENSG00000004779	-0.978599	-2.83695	-1.5286
NDUFAF2|Q8N183	ENSG00000164182	-1.12693	-0.403112	-0.434963
NDUFAF3|Q9BU61	ENSG00000178057	-0.330762	-1.66112	0.354119
NDUFAF4|Q9P032	ENSG00000123545	1.14901	-0.865253	0.0250293
NDUFAF6|Q330K2	ENSG00000156170	-0.132679	-2.1401	-0.868413
NDUFB1|O75438	ENSG00000183648	0.341417	-3.85146	-2.04119
NDUFB10|O96000	ENSG00000140990	-2.20147	-2.94872	0.443859
NDUFB11|Q9NX14	ENSG00000147123	-0.237539	-2.90365	0.971399
NDUFB2|O95178	ENSG00000090266	1.22766	-2.35676	-0.166664
NDUFB3|O43676	ENSG00000119013	-0.17983	-2.73587	-1.7033
NDUFB4|O95168	ENSG00000065518	-2.53829	-2.8998	-0.623854
NDUFB5|O43674	ENSG00000136521	-1.43422	-2.57723	-1.47875
NDUFB6|O95139	ENSG00000165264	-0.59721	-3.36092	-1.08261
NDUFB7|P17568	ENSG00000099795	-1.65743	-2.73553	0.654862
NDUFB8|O95169	ENSG00000166136	-2.11265	-3.43906	-2.81796
NDUFB9|Q9Y6M9	ENSG00000147684	-1.22234	-1.94835	-2.36967
NDUFC1|O43677	ENSG00000109390	-0.638228	-1.58808	-0.230384
NDUFC2; NDUFC2-KCTD14|O95298	ENSG00000151366	0.101807	-2.70883	-1.45773
NDUFS1|P28331	ENSG00000023228	-2.15529	-2.11777	-0.473424
NDUFS2|O75306	ENSG00000158864	-1.32342	-3.01617	0.344122
NDUFS3|O75489	ENSG00000213619	-1.58983	-2.91424	-0.59563
NDUFS4|O43181	ENSG00000164258	-0.441592	-2.35362	-1.51927
NDUFS5|O43920	ENSG00000168653	-1.27019	-2.68074	-1.51459
NDUFS6|O75380	ENSG00000145494	-1.33829	-2.15623	-0.233819
NDUFS7|O75251	ENSG00000115286	-2.29005	-2.31104	-0.0949772
NDUFS8|O00217	ENSG00000110717	-1.21349	-2.15129	-0.0523135
NDUFV1|P49821	ENSG00000167792	-1.75517	-3.35323	-0.739944
NDUFV2|P19404	ENSG00000178127	-0.775652	-2.14596	-0.696039
NDUFV3|P56181	ENSG00000160194	-2.11075	-3.22698	-2.41684
NEBL|O76041	ENSG00000078114	-0.371857	2.12253	1.95219
NECAB1|Q8N987	ENSG00000123119	-3.7321	-2.21775	0.000265413
NECAB2|Q7Z6G3	ENSG00000103154	-2.44119	-2.0707	-1.97614
NECAP1|Q8NC96	ENSG00000089818	-1.83899	-0.929121	0.276376
NEDD4L|Q96PU5	ENSG00000049759	1.63831	0.731384	0.638719
NEDD8|Q15843	ENSG00000129559	-1.56542	-1.2792	-2.1948
NEFH|P12036	ENSG00000100285	1.66732	1.68337	1.65676
NEFL|P07196	ENSG00000277586	0.996859	1.20621	0.305497
NEFM|P07197	ENSG00000104722	0.821654	1.61443	1.15356
NEGR1|Q7Z3B1	ENSG00000172260	-0.7398	-1.65858	1.04446
NEO1|Q92859	ENSG00000067141	0.220085	1.02378	1.37222
NF1|P21359	ENSG00000196712	0.535298	-2.78706	-0.455497
NFASC|O94856	ENSG00000163531	-0.784071	0.640564	0.462417
NFS1|Q9Y697	ENSG00000244005	-1.79837	-2.81339	-0.639237
NFU1|Q9UMS0	ENSG00000169599	-1.14361	-1.42305	-2.02852
NGEF|Q8N5V2	ENSG00000066248	-0.75583	-2.22602	0.144772
NHP2L1; SNU13|P55769	ENSG00000100138	-0.273935	-1.15182	0.341112
NID1|P14543	ENSG00000116962	1.25481	0.0561113	-0.583655
NID2|Q14112	ENSG00000087303	1.39363	0.79455	1.22611
NIF3L1|Q9GZT8	ENSG00000196290	0.397334	0.791251	0.797144
NINJ2|Q9NZG7	ENSG00000171840	0.479413	2.16552	0.70795
NIPSNAP1|Q9BPW8	ENSG00000184117	-2.31168	-0.654895	-0.275938
NIPSNAP3A|Q9UFN0	ENSG00000136783	0.975476	0.436936	0.0671984
NISCH|Q9Y2I1	ENSG00000010322	-1.64016	1.47711	-0.0933538
NIT1|Q86X76	ENSG00000158793	0.0507875	0.355075	-1.4621
NIT2|Q9NQR4	ENSG00000114021	0.463749	-1.07576	-0.686687
NLGN1|Q8N2Q7	ENSG00000169760	0.391716	0.555237	0.349346
NLGN2|Q8NFZ4	ENSG00000169992	0.990479	-0.42189	1.48475
NLN|Q9BYT8	ENSG00000123213	1.73801	-1.15043	0.41921
NME1|P15531	ENSG00000239672	-1.48781	-0.0401942	-0.783146
NME3|Q13232	ENSG00000103024	-1.59422	-0.851158	0.534768
NMT1|P30419	ENSG00000136448	-1.22185	1.2385	1.76894
NNT|Q13423	ENSG00000112992	-2.8658	-2.59991	-1.24858
NOL3|O60936	ENSG00000140939	0.0392905	-0.530717	-1.13029
NOLC1|Q14978	ENSG00000166197	-0.423268	-1.03732	0.564795
NOMO2|Q5JPE7	ENSG00000185164	0.959246	-2.85952	-0.770859
NONO|Q15233	ENSG00000147140	0.524718	-0.201337	0.34493
NOP56|O00567	ENSG00000101361	1.18959	-1.35852	-0.978473
NOP58|Q9Y2X3	ENSG00000055044	1.33401	-1.08812	-1.25637
NOVA1|P51513	ENSG00000139910	0.647562	-2.18569	0.517449
NOVA2|Q9UNW9	ENSG00000104967	-0.32379	0.119793	1.20488
NPC1|O15118	ENSG00000141458	0.17604	0.649595	1.07989
NPC2|P61916	ENSG00000119655	1.9192	2.56529	1.61107
NPDC1|Q9NQX5	ENSG00000107281	0.0690505	1.70331	-1.06322
NPEPPS|P55786	ENSG00000141279	2.87108	3.04031	2.02777
NPLOC4|Q8TAT6	ENSG00000182446	0.668021	2.14234	-0.28773
NPM1|P06748	ENSG00000181163	1.62683	2.28786	-2.1191
NPTN|Q9Y639	ENSG00000156642	-0.223267	-2.482	1.16946
NPTX1|Q15818	ENSG00000171246	0.131933	2.32216	1.05783
NPTXR|O95502	ENSG00000221890	-1.3222	-0.445182	-1.32107
NPY|P01303	ENSG00000122585	-0.306851	1.58689	-0.463518
NQO1|P15559	ENSG00000181019	0.790507	3.17824	-0.00394811
NQO2|P16083	ENSG00000124588	0.196717	-1.8505	-0.957772
NRAS|P01111	ENSG00000213281	-1.5898	1.16224	0.477241
NRBP1|Q9UHY1	ENSG00000115216	-3.51293	-2.48767	-0.0153084
NRBP2|Q9NSY0	ENSG00000185189	-0.134943	-1.2511	-1.3591
NRCAM|Q92823	ENSG00000091129	-1.09328	-0.927304	1.01568
NRGN|Q92686	ENSG00000154146	-1.34246	-0.753997	0.100901
NRN1|Q9NPD7	ENSG00000124785	-3.45086	-2.30444	-0.130904
NRXN1|P58400	ENSG00000179915	1.46803	-0.291606	-0.639291
NRXN1|Q9ULB1	ENSG00000179915	1.46803	0.348636	-0.639291
NRXN3|Q9Y4C0	ENSG00000021645	0.1608	-2.75803	-0.855325
NSDHL|Q15738	ENSG00000147383	0.743545	-0.557218	0.704933
NSF|P46459	ENSG00000073969	-1.30267	0.848062	1.15751
NSFL1C|Q9UNZ2	ENSG00000088833	1.43278	3.07892	0.380802
NT5C|Q8TCD5	ENSG00000125458	-0.644022	0.536753	-1.40635
NT5C2|P49902	ENSG00000076685	2.29074	0.131059	-0.166732
NT5DC1|Q5TFE4	ENSG00000178425	1.259	-1.5738	0.178578
NT5DC3|Q86UY8	ENSG00000111696	-0.872239	-1.56345	-0.265616
NT5E|P21589	ENSG00000135318	-0.172749	-1.4444	0.702464
NTM|Q9P121	ENSG00000182667	-2.08667	-2.00834	-0.973854
NTRK2|Q16620	ENSG00000148053	-0.711532	-1.7745	0.323184
NTRK3|Q16288	ENSG00000140538	-0.000528375	0.151284	0.195474
NUCB1|Q02818	ENSG00000104805	1.06006	-2.04414	-1.22531
NUCB2|P80303	ENSG00000070081	0.107989	-1.51009	-0.516653
NUCKS1|Q9H1E3	ENSG00000069275	2.22169	-1.13695	0.803666
NUDC|Q9Y266	ENSG00000090273	1.56698	1.13049	-0.324167
NUDCD2|Q8WVJ2	ENSG00000170584	0.526123	1.09967	-0.495112
NUDCD3|Q8IVD9	ENSG00000015676	-2.34101	-0.48107	-0.0246494
NUDT14|O95848	ENSG00000183828	-0.727994	0.607691	2.52235
NUDT16|Q96DE0	ENSG00000198585	2.60222	0.642587	0.390839
NUDT2|P50583	ENSG00000164978	0.679422	-0.553494	-0.294612
NUDT21|O43809	ENSG00000167005	0.440708	-0.245383	-0.117671
NUDT3|O95989	ENSG00000272325	1.99318	1.15265	-0.661259
NUDT4|Q9NZJ9	ENSG00000173598	1.1338	-0.54406	1.21445
NUDT5|Q9UKK9	ENSG00000165609	1.07996	2.11426	0.228123
NUMA1|Q14980	ENSG00000137497	0.335302	0.614384	-0.149974
NUMBL|Q9Y6R0	ENSG00000105245	-1.72982	-1.34358	-0.319825
NUP62|P37198	ENSG00000213024	0.162282	2.21051	2.45527
NUP85|Q9BW27	ENSG00000125450	0.159216	1.29305	1.11519
NUTF2|P61970	ENSG00000102898	1.04853	2.20377	1.09544
OAT|P04181	ENSG00000065154	-1.24137	-1.29547	-0.648394
OCIAD1|Q9NX40	ENSG00000109180	-1.28226	-1.73819	0.163159
OCRL|Q01968	ENSG00000122126	0.750616	1.35253	2.18845
OGDH|Q02218	ENSG00000105953	-1.80261	-2.35556	1.62042
OGDHL|Q9ULD0	ENSG00000197444	-2.04577	-1.71351	-0.442822
OGFRL1|Q5TC84	ENSG00000119900	0.0513267	0.16434	1.28272
OGN|P20774	ENSG00000106809	0.804794	-0.0496393	0.295817
OGT|O15294	ENSG00000147162	-0.741124	-1.04326	-0.0625911
OLA1|Q9NTK5	ENSG00000138430	-0.0976642	2.57945	0.494055
OLFM1|Q99784	ENSG00000130558	-3.7501	-2.73998	-0.11409
OLFM3|Q96PB7	ENSG00000118733	-0.194758	-2.14896	-0.165746
OLFML1|Q6UWY5	ENSG00000183801	0.969561	0.656099	1.88311
OMG|P23515	ENSG00000126861	0.550325	1.23724	0.939372
OPA1|O60313	ENSG00000198836	-2.67512	-1.28297	0.0457845
OPA3|Q9H6K4	ENSG00000125741	-0.858625	-2.12074	-0.436744
OPALIN|Q96PE5	ENSG00000197430	0.10921	0.895187	-0.0477807
OPCML|Q14982	ENSG00000183715	-2.72492	-0.777062	1.30868
OPTN|Q96CV9	ENSG00000123240	-1.66771	0.708362	-0.0198926
OSBP|P22059	ENSG00000110048	-0.228039	-0.149186	0.99434
OSBPL1A|Q9BXW6	ENSG00000141447	0.362358	-2.03258	-0.411956
OSBPL2|Q9H1P3	ENSG00000130703	1.14576	-2.08441	0.0109004
OSBPL8|Q9BZF1	ENSG00000091039	-0.451176	-2.68225	-0.349197
OSTF1|Q92882	ENSG00000134996	1.33045	2.28029	1.15592
OTUB1|Q96FW1	ENSG00000167770	-2.6933	-1.09738	0.121752
OXCT1|P55809	ENSG00000083720	-1.24886	-1.35938	0.358203
OXR1|Q8N573	ENSG00000164830	-1.347	0.0531312	0.597474
OXSR1|O95747	ENSG00000172939	-0.309708	1.68278	-1.73069
P2RX7|Q99572	ENSG00000089041	1.45832	-0.0566907	0.806441
P4HB|P07237	ENSG00000185624	-0.856578	-1.82781	0.110114
PA2G4|Q9UQ80	ENSG00000170515	-0.777757	-0.755202	-0.559595
PABPC1|P11940	ENSG00000070756	1.39366	1.61094	1.63213
PABPC4|Q13310	ENSG00000090621	0.895818	-0.673159	0.24197
PACS1|Q6VY07	ENSG00000175115	-0.922946	-0.470579	0.249196
PACSIN1|Q9BY11	ENSG00000124507	-2.73721	-1.46752	-0.445241
PACSIN2|Q9UNF0	ENSG00000100266	2.40718	1.10864	-0.37744
PADI2|Q9Y2J8	ENSG00000117115	5.20456	3.92089	2.61825
PAFAH1B1|P43034	ENSG00000007168	-0.630235	-0.862832	1.35665
PAFAH1B2|P68402	ENSG00000168092	0.0839104	1.01701	-0.132355
PAFAH1B3|Q15102	ENSG00000079462	3.53432	3.53414	2.99542
PAICS|P22234	ENSG00000128050	1.22073	2.23613	0.750653
PAIP1|Q9H074	ENSG00000172239	-0.142327	-2.10486	1.05018
PAK1|Q13153	ENSG00000149269	-2.76846	-1.92383	-0.319368
PAK2|Q13177	ENSG00000180370	2.02682	2.58382	1.30101
PAK3|O75914	ENSG00000077264	-3.06758	-1.36966	-0.205033
PALM|O75781	ENSG00000099864	-0.635522	-1.55496	-1.98308
PALM2|Q8IXS6	ENSG00000243444	-0.553676	-0.724799	0.13304
PAM|P19021	ENSG00000145730	0.656422	1.91962	0.132597
PANK2|Q9BZ23	ENSG00000125779	-0.13495	0.96822	0.911952
PANK4|Q9NVE7	ENSG00000157881	-1.97801	0.391136	0.731503
PANX1|Q96RD7	ENSG00000110218	0.545887	-0.479977	0.579238
PARK7|Q99497	ENSG00000116288	1.67189	2.48294	-1.5985
PARP1|P09874	ENSG00000143799	1.71531	2.08003	1.48011
PARVA|Q9NVD7	ENSG00000197702	1.75001	1.70765	1.76045
PBXIP1|Q96AQ6	ENSG00000163346	6.10982	2.48944	0.580459
PC|P11498	ENSG00000173599	0.171193	-0.600103	0.38716
PCBD1|P61457	ENSG00000166228	0.333761	0.866645	-0.528772
PCBD2|Q9H0N5	ENSG00000132570	1.40214	0.508644	-1.1196
PCBP1|Q15365	ENSG00000169564	0.574717	0.793257	2.03465
PCBP2|Q15366	ENSG00000197111	-0.181298	-2.55144	2.00183
PCCA|P05165	ENSG00000175198	0.143256	-4.97899	-4.22207
PCCB|P05166	ENSG00000114054	-0.388531	-2.58319	-1.25408
PCDH1|Q08174	ENSG00000156453	-2.09312	-1.22565	1.69243
PCDH7|O60245	ENSG00000169851	-2.27399	0.399843	1.81583
PCDH9|Q9HC56	ENSG00000184226	0.739947	-2.15236	-0.0279108
PCMT1|P22061	ENSG00000120265	1.55264	1.08961	0.644172
PCNP|Q8WW12	ENSG00000081154	0.2947	1.07601	0.318125
PCP4|P48539	ENSG00000183036	-1.46214	-1.42455	0.582769
PCP4L1|A6NKN8	ENSG00000248485	-1.22592	-1.39497	-0.610732
PCSK1|P29120	ENSG00000175426	-0.794473	-0.967379	-0.0271042
PCSK1N|Q9UHG2	ENSG00000102109	1.21201	1.59667	-0.211657
PCSK2|P16519	ENSG00000125851	0.78999	2.17037	1.04972
PCYOX1|Q9UHG3	ENSG00000116005	-0.104445	2.28517	2.47386
PCYOX1L|Q8NBM8	ENSG00000145882	-0.799167	-3.562	-1.52622
PCYT2|Q99447	ENSG00000185813	-0.927841	0.289029	-0.508638
PDAP1|Q13442	ENSG00000106244	0.66338	-0.937846	0.654006
PDCD10|Q9BUL8	ENSG00000114209	0.588037	-3.57992	0.00869117
PDCD5|O14737	ENSG00000105185	0.541648	2.21402	-0.569999
PDCD6|O75340	ENSG00000249915	-0.79896	-0.313869	-1.04437
PDCD6IP|Q8WUM4	ENSG00000170248	-2.4884	0.498689	1.3495
PDDC1; GATD1|Q8NB37	ENSG00000177225	-0.430269	-0.839306	-0.935529
PDE12|Q6L8Q7	ENSG00000174840	1.46316	-2.28446	-0.412394
PDE1A|P54750	ENSG00000115252	-0.265196	1.45976	1.41025
PDE1B|Q01064	ENSG00000123360	0.0555646	2.16434	0.95793
PDE1C|Q14123	ENSG00000154678	-0.602513	1.17128	0.873112
PDE2A|O00408	ENSG00000186642	-0.360677	0.274828	0.136669
[truncated: 1,185 more rows]
