# Supplementary material for: Inferring protein expression changes from mRNA in Alzheimer’s dementia using deep neural networks
Source: Nat Commun. 2022 Feb 3;13:655. doi: 10.1038/s41467-022-28280-1 (PMC8814036; doi:10.1038/s41467-022-28280-1)
Supplement: Supplementary file 9 — Supplementary Data 5 [file 41467_2022_28280_MOESM9_ESM.xlsx]

## Sheet: Supplementary Data 5 (a) 
Supplementary Data 5 (a) Differential expression of proteins for ADRD phenotypes. The value represents signed negative log10 of p-value.
Protein ID	Ensemble ID	estProtein - AD diagnosis	estProtein - Cognition	estProtein - Cognitive decline	estProtein - Global AD pahology	Protein - AD diagnosis	Protein - Cognition	Protein - Cognitive decline	Protein - Global AD pahology
A1BG|P04217	ENSG00000121410	1.81435	-2.02005	0.473952	0.667939	-0.0188348	-0.190656	1.027	0.363468
A2M|P01023	ENSG00000175899	3.77008	-4.28928	2.74475	2.5099	-0.354616	0.0127829	0.353222	0.0941016
AACS|Q86V21	ENSG00000081760	-2.19478	3.53874	-2.99014	-2.40392	-0.0486461	-0.202469	0.345922	-0.654117
AADAT|Q8N5Z0	ENSG00000109576	-20.4754	30.1567	-24.2852	-13.4458	-2.38478	0.610239	-0.695643	-0.86845
AAK1|Q2M2I8	ENSG00000115977	-20.6422	31.611	-24.0596	-17.3891	-6.57591	4.73015	-6.71996	-5.80228
AAMDC|Q9H7C9	ENSG00000087884	1.42206	-1.63544	1.07708	1.22477	0.553115	-0.400974	1.23756	2.67545
AAMP|Q13685	ENSG00000127837	20.4716	-34.1516	26.5832	19.4121	8.00657	-5.63647	7.24565	6.67908
AARS|P49588	ENSG00000090861	-2.17119	2.12869	-1.16667	-2.76326	-0.114225	0.265893	-0.803056	-0.628114
AARS2|Q5JTZ9	ENSG00000124608	-3.71333	4.34246	-4.2097	-2.17628	-0.455289	1.12855	-0.587968	-0.251097
AASDHPPT|Q9NRN7	ENSG00000149313	5.45602	-10.5338	8.15876	4.91204	0.129414	-0.00524117	0.223878	0.147266
AASS|Q9UDR5	ENSG00000008311	3.94526	-6.62262	3.95486	4.67243	-0.108439	0.42311	-0.0296719	1.49817
AATK|Q6ZMQ8	ENSG00000181409	-20.6702	31.633	-26.4934	-14.3725	-2.76256	1.84268	-2.35862	-2.45847
ABAT|P80404	ENSG00000183044	-8.97012	13.0925	-11.3625	-8.83285	-0.641871	1.17788	-1.83067	-0.760175
ABCA3|Q99758	ENSG00000167972	7.28167	-13.2221	9.67668	8.67206	1.93762	-1.06029	1.88674	1.09444
ABCA5|Q8WWZ7	ENSG00000154265	-14.3628	21.8117	-17.2755	-12.4342	-0.644542	1.47954	-1.84244	-3.00222
ABCB1|P08183	ENSG00000085563	-2.00751	4.29845	-4.25852	-1.5036	-2.60263	2.26157	-2.18412	-0.965922
ABCB4|P21439	ENSG00000005471	-1.7781	3.01007	-3.8101	-0.637763	-1.83989	0.958423	-0.703133	-0.129429
ABCB7|O75027	ENSG00000131269	-0.4524	0.124647	-0.526769	0.954193	-0.127	0.347469	-0.392804	0.268558
ABCB8|Q9NUT2	ENSG00000197150	-2.60674	2.98424	-2.07638	-2.24038	-0.75199	0.360065	-0.341113	-0.365502
ABCB9|Q9NP78	ENSG00000150967	-4.99446	7.35033	-6.64364	-3.44084	-0.243452	0.536374	-0.0771811	-0.322336
ABCC4|O15439	ENSG00000125257	6.0916	-8.39078	5.94083	7.81544	0.257312	-0.718859	1.85456	1.63761
ABCC5|O15440	ENSG00000114770	17.5727	-29.1494	22.7905	16.8647	6.03358	-4.5096	3.66751	2.49858
ABCC8|Q09428	ENSG00000006071	-8.47835	11.5253	-9.79927	-5.73528	-1.12641	0.119701	-0.0203493	-0.208054
ABCD3|P28288	ENSG00000117528	-15.6838	25.4377	-21.2723	-12.0278	-1.81605	0.583268	-1.01351	-1.50912
ABCE1|P61221	ENSG00000164163	-9.69399	15.1868	-13.6129	-9.25907	-2.0148	2.40039	-1.70783	-0.622526
ABCF1|Q8NE71	ENSG00000204574	3.04075	-4.46105	3.41794	4.07687	0.90576	-0.567358	-0.0738902	0.0372245
ABCF2|Q9UG63	ENSG00000033050	10.8946	-17.5302	13.8387	11.5649	1.84168	-0.987485	0.937443	0.371171
ABCF3|Q9NUQ8	ENSG00000161204	-0.358497	0.0530373	-0.299241	-0.142037	0.267384	-0.0506985	0.306366	-0.223162
ABCG1|P45844	ENSG00000160179	15.3498	-24.8321	19.6029	15.3157	2.38341	-1.57387	1.0224	0.262888
ABCG2|Q9UNQ0	ENSG00000118777	-0.0672201	0.777425	-1.07013	0.160367	-0.019876	-0.0122013	0.43859	0.644483
ABHD10|Q9NUJ1	ENSG00000144827	-10.0405	13.6893	-9.83044	-6.37226	-1.80464	2.70619	-2.70132	-0.453755
ABHD11|Q8NFV4	ENSG00000106077	-7.35719	11.8144	-11.1739	-3.56949	-3.14849	2.88402	-2.29966	-0.39974
ABHD12|Q8N2K0	ENSG00000100997	-14.665	25.9883	-23.8668	-12.1664	-2.46151	3.21862	-3.2116	-1.7799
ABHD14B|Q96IU4	ENSG00000114779	9.01231	-13.1187	11.4236	8.85117	1.10965	-2.06324	3.95513	2.75799
ABHD17B; FAM108B1|Q5VST6	ENSG00000107362	10.315	-15.0463	10.0358	10.2186	2.81487	-2.18042	2.87628	2.00418
ABHD6|Q9BV23	ENSG00000163686	0.102231	-0.318641	0.0851211	0.105772	0.600087	-0.432226	0.497888	0.0670617
ABI1|Q8IZP0	ENSG00000136754	7.06496	-10.9946	10.0109	6.35717	0.672691	-1.2422	1.38222	1.27933
ABI2|Q9NYB9	ENSG00000138443	-8.86428	13.214	-8.64198	-7.57862	-2.73338	0.861463	-1.28773	-3.78041
ABI3|Q9P2A4	ENSG00000108798	4.84913	-7.52791	5.45002	6.05111	-0.159588	-0.148852	0.231264	0.91123
ABL2|P42684	ENSG00000143322	0.273854	-0.699429	0.320718	1.58075	0.886283	-0.580881	0.211481	-0.571188
ABLIM1|O14639	ENSG00000099204	0.0142937	0.116123	-0.309779	0.319893	0.703084	-0.700863	0.239313	-0.289587
ABLIM2|Q6H8Q1	ENSG00000163995	-3.27605	3.78223	-2.89875	-2.33023	-1.85665	1.30791	-1.58884	-2.35147
ABR|Q12979	ENSG00000159842	-18.2485	31.5481	-23.6644	-15.754	-6.21745	3.81903	-4.78662	-5.42617
ACAA1|P09110	ENSG00000060971	-0.064985	-0.282452	0.807553	-0.0012788	0.118565	-0.531005	0.939956	0.452516
ACAA2|P42765	ENSG00000167315	-6.83649	11.8134	-10.5381	-6.52472	-1.9217	2.69005	-3.5737	-2.55703
ACACA|Q13085	ENSG00000278540	-0.281343	0.174792	-0.155924	-0.137379	0.142247	0.577941	-0.2957	-0.651159
ACAD10|Q6JQN1	ENSG00000111271	-1.16748	1.25819	-0.933812	-0.57142	-1.85914	0.7944	-0.283514	0.245737
ACAD8|Q9UKU7	ENSG00000151498	0.627987	-1.28402	1.31027	0.731592	-0.187387	-0.0551543	0.451492	1.26024
ACAD9|Q9H845	ENSG00000177646	-18.3577	27.5929	-22.28	-14.3386	-3.90545	4.38553	-5.95826	-1.95699
ACADM|P11310	ENSG00000117054	0.407134	-0.430097	0.156216	-0.157136	-0.430208	0.582736	-0.836872	0.672647
ACADS|P16219	ENSG00000122971	-1.25405	0.966238	-0.291914	-0.352914	-1.54664	3.46679	-2.81448	-0.288914
ACADSB|P45954	ENSG00000196177	-6.87681	9.22559	-7.38587	-6.27094	-2.88192	3.10712	-2.53517	-1.31117
ACADVL|P49748	ENSG00000072778	0.0409287	-0.379266	0.0552936	-0.0246647	-1.29359	2.40344	-1.25257	-0.268208
ACAP2|Q15057	ENSG00000114331	-2.33346	4.56219	-4.24915	-1.59269	-1.7934	1.38186	-1.64856	-0.311239
ACAP3|Q96P50	ENSG00000131584	-20.3688	34.9058	-28.8364	-15.1417	-3.09304	2.06327	-2.06682	-1.38408
ACAT1|P24752	ENSG00000075239	-0.446793	0.280535	-0.0127429	-1.28837	-0.121901	0.00317286	0.123942	-0.715574
ACAT2|Q9BWD1	ENSG00000120437	13.2816	-18.0494	17.7942	8.83824	3.63327	-3.53322	4.43455	2.25244
ACBD3|Q9H3P7	ENSG00000182827	-15.515	24.5573	-17.1335	-8.75903	-1.24712	0.403472	-0.501215	-1.02561
ACBD5|Q5T8D3	ENSG00000107897	-6.907	10.9445	-9.68002	-4.62437	0.292474	-0.173233	0.341034	0.0473717
ACBD6|Q9BR61	ENSG00000230124	8.94465	-13.3649	12.1657	9.19487	1.78728	-1.00799	1.03515	0.281379
ACBD7|Q8N6N7	ENSG00000176244	-2.68202	3.91102	-3.49336	-3.81815	-0.327366	0.630254	-1.65938	-1.78077
ACE|P12821	ENSG00000159640	6.17219	-9.48701	7.72493	6.41836	2.12679	-3.32986	2.38904	0.558293
ACIN1|Q9UKV3	ENSG00000100813	2.19092	-3.91426	2.75407	4.01624	0.417244	-1.29612	0.638122	0.0953714
ACLY|P53396	ENSG00000131473	-0.150353	0.288652	-0.112685	-0.050282	-0.0433593	-0.30687	0.140967	0.0480145
ACO1|P21399	ENSG00000122729	-0.215279	0.264198	-0.511331	-0.425437	0.195291	-0.34259	0.0642556	0.762903
ACO2|Q99798	ENSG00000100412	-9.17547	11.8493	-10.0317	-8.1254	-0.975875	1.32432	-1.44331	-0.207818
ACOT1|Q86TX2	ENSG00000184227	0.813608	-0.703177	0.535778	0.392434	-0.122955	-0.442173	0.572898	0.79198
ACOT13|Q9NPJ3	ENSG00000112304	-8.47867	10.5387	-7.43972	-7.29225	-0.788655	2.45222	-1.80269	-0.298974
ACOT2|P49753	ENSG00000119673	2.48036	-1.89089	2.56784	0.645515	-0.210074	-0.351682	0.444131	0.685871
ACOT8|O14734	ENSG00000101473	8.39965	-15.1758	12.0466	7.586	0.7631	-1.06971	1.17975	0.796576
ACOT9|Q9Y305	ENSG00000123130	1.40987	-2.19719	1.38432	1.31894	0.246237	-0.0712751	0.289638	-0.173915
ACOX1|Q15067	ENSG00000161533	-20.7558	34.5076	-28.4334	-17.7595	-4.27854	2.88095	-3.35066	-3.27377
ACOX3|O15254	ENSG00000087008	5.80297	-10.1496	8.80259	5.4455	1.25381	-1.2857	1.25752	-0.166666
ACP1|P24666	ENSG00000143727	-0.305897	0.118365	-0.113616	-0.641555	-0.730842	0.0279187	0.159683	0.0470912
ACP2|P11117	ENSG00000134575	-5.91865	8.33818	-7.42268	-4.29495	-1.55233	1.58139	-1.34912	-1.02134
ACP6; LOC101060704|Q9NPH0	ENSG00000162836	-0.418764	0.409077	-0.204869	-1.90188	-0.417616	-0.0692109	-0.114911	1.01436
ACSBG1|Q96GR2	ENSG00000103740	-5.74515	8.927	-8.72255	-5.22539	-1.25365	1.60321	-1.44258	-0.750548
ACSF2|Q96CM8	ENSG00000167107	-2.3729	4.0076	-5.31846	-1.22618	-2.81857	2.92155	-2.00188	0.318945
ACSL1|P33121	ENSG00000151726	10.2396	-15.386	12.4691	10.6106	1.42542	-1.59302	2.55216	1.90495
ACSL3|O95573	ENSG00000123983	-2.98451	4.21326	-4.17152	-2.5116	-1.70964	2.41488	-2.0705	-1.11659
ACSL4|O60488	ENSG00000068366	-0.771916	1.02797	-0.9105	-1.20267	-1.34042	0.881448	-0.343862	-0.176935
ACSL6|Q9UKU0	ENSG00000164398	-8.10739	9.91571	-9.03192	-5.59245	-0.669895	1.24788	-1.46406	-0.47747
ACSS1|Q9NUB1	ENSG00000154930	-14.2677	23.1081	-20.4069	-12.157	-3.36542	2.99069	-3.52353	-1.67849
ACSS2|Q9NR19	ENSG00000131069	5.43069	-7.41879	5.3618	4.90572	0.906023	-1.00419	0.9731	1.31006
ACSS3|Q9H6R3	ENSG00000111058	7.66967	-9.48486	7.12967	4.41339	0.507389	-0.415509	0.595083	1.78634
ACTB|P60709	ENSG00000075624	1.64633	-2.17283	2.16039	-0.209049	0.653815	-0.53608	0.27557	-0.406386
ACTG1|P63261	ENSG00000184009	1.51092	-1.99085	2.01266	-0.224571	0.653815	-0.53608	0.27557	-0.406386
ACTL6A|O96019	ENSG00000136518	4.12275	-5.24066	3.44854	5.15263	0.686909	-1.6773	0.740303	0.542732
ACTL6B|O94805	ENSG00000077080	0.620071	-1.2253	0.647362	0.343843	-0.145852	0.174852	-0.00267951	-1.47548
ACTN1|P12814	ENSG00000072110	-5.7462	9.43771	-5.58948	-6.08793	-2.68879	4.28623	-3.8445	-2.2822
ACTN2|P35609	ENSG00000077522	-9.94123	16.5125	-11.1368	-10.6757	-3.55984	2.8587	-2.86632	-1.00069
ACTN4|O43707	ENSG00000130402	-21.2115	36.2994	-27.3731	-16.6878	-8.5786	11.2727	-9.32926	-2.74491
ACTR1A|P61163	ENSG00000138107	16.2257	-27.3649	22.9116	12.5548	2.3025	-1.51371	1.68314	2.65406
ACTR1B|P42025	ENSG00000115073	0.527381	-0.817928	0.749199	-0.198008	-0.263093	1.3526	-1.5254	-1.45745
ACTR3|P61158	ENSG00000115091	11.3782	-16.3332	13.4303	10.4413	2.21236	-2.35032	4.28671	4.6879
ACTR3B|Q9P1U1	ENSG00000133627	-1.97566	2.8051	-1.14609	-1.58986	-2.06744	1.63253	-1.30346	-0.412684
ACTR3C|Q9C0K3	ENSG00000106526	-4.49314	7.52142	-4.593	-3.88157	-2.78267	1.69195	-1.63242	-0.218085
ACVR1|Q04771	ENSG00000115170	14.0894	-20.8948	17.0364	14.43	2.33869	0.0428675	0.187146	2.08918
ACVR1B|P36896	ENSG00000135503	15.3436	-25.4065	20.5069	15.7142	2.05769	-1.40822	2.25489	0.616817
ACY1|Q03154	ENSG00000243989	7.10326	-12.2976	10.2545	8.04607	1.21907	-1.17781	1.7615	1.43108
ACY3|Q96HD9	ENSG00000132744	7.08147	-9.07892	7.8808	8.50758	1.83303	-1.81258	1.62702	0.53738
ACYP1|P07311	ENSG00000119640	0.69739	-0.573021	0.842384	0.0113957	-0.0496936	-0.0618484	-0.339521	-0.414812
ACYP2|P14621	ENSG00000170634	7.65248	-11.3322	9.34953	5.34214	1.69602	-1.5801	2.30748	3.63327
ADA|P00813	ENSG00000196839	1.17338	-1.5296	1.16507	0.849896	1.11722	-1.33244	1.85032	2.05665
ADAM10|O14672	ENSG00000137845	0.853191	-0.935632	0.416403	0.685326	1.08078	-1.89015	1.96194	1.77381
ADAM11|O75078	ENSG00000073670	-21.5947	34.7457	-27.8035	-16.7598	-6.53256	6.43296	-4.97744	-3.55547
ADAM15|Q13444	ENSG00000143537	-10.3263	16.4044	-15.1439	-10.9543	-0.75814	0.00370832	-0.182321	-1.0099
ADAM17|P78536	ENSG00000151694	7.72277	-11.0465	7.67813	10.5802	0.405817	-1.23514	0.59725	1.87594
ADAM22|Q9P0K1	ENSG00000008277	2.08832	-4.3934	3.20273	3.0836	1.22721	-0.241727	0.100383	-0.00474775
ADAM23|O75077	ENSG00000114948	0.352818	-0.540133	0.374628	0.618632	-0.00702884	0.5003	-0.86564	-0.347664
ADAM9|Q13443	ENSG00000168615	-11.9499	21.2313	-18.1522	-7.27089	-1.08585	0.394642	-0.919542	-0.348269
ADAP1|O75689	ENSG00000105963	1.08297	-0.823882	1.26995	1.24506	0.0261722	-0.271565	0.485293	-0.177544
ADAR|P55265	ENSG00000160710	-4.30703	5.51438	-4.60439	-2.30114	-1.03787	0.708226	-0.957772	-2.76988
ADCK1|Q86TW2	ENSG00000063761	-8.83387	10.3995	-8.31077	-5.74122	-0.84781	0.537006	-0.580886	-0.185574
ADCK4; COQ8B|Q96D53	ENSG00000123815	1.87308	-3.06067	2.15792	2.09295	-0.082769	-0.183247	0.547004	0.403542
ADCY1|Q08828	ENSG00000164742	-26.2126	42.1349	-33.9853	-19.2482	-8.02148	7.39018	-9.44704	-4.38065
ADCY2|Q08462	ENSG00000078295	-14.7262	23.5538	-19.7576	-13.0054	-4.05646	2.15708	-2.52262	-2.83535
ADCY3|O60266	ENSG00000138031	-0.873976	1.36389	-1.30738	-0.903009	-0.792848	0.26815	-0.214204	-0.490046
ADCY6|O43306	ENSG00000174233	-0.942965	1.39348	-1.50631	0.26787	-0.290615	-0.103261	-0.0165206	-0.0704999
ADCY9|O60503	ENSG00000162104	14.1824	-23.6376	18.3089	13.7895	1.98176	-2.68546	2.24559	0.189903
ADCYAP1|P18509	ENSG00000141433	-13.8726	21.0305	-17.7564	-12.7429	-2.19737	1.43201	-1.81442	-1.59658
ADCYAP1R1|P41586	ENSG00000078549	6.46434	-9.49734	6.89423	4.05949	0.457346	-1.32214	1.0075	0.195437
ADD1|P35611	ENSG00000087274	-0.00687604	0.0263983	0.0170281	-0.0209802	0.871919	-0.366564	0.181758	-0.770672
ADD2|P35612	ENSG00000075340	-5.11483	7.78742	-4.47657	-6.46378	-2.14251	1.30095	-2.20291	-5.27292
ADD3|Q9UEY8	ENSG00000148700	1.82456	-2.57448	1.37341	1.59405	1.98021	-1.78718	1.05117	0.261204
ADH1B|P00325	ENSG00000196616	3.49175	-4.96969	2.96285	3.39853	-0.0631752	0.0680822	0.142298	0.662934
ADH5|P11766	ENSG00000197894	6.2286	-8.62267	8.13113	3.28833	0.93194	-1.21854	0.789875	2.60078
ADHFE1|Q8IWW8	ENSG00000147576	-5.8143	8.38063	-7.67371	-7.42669	-0.783909	0.260777	-0.475157	-0.775367
ADI1|Q9BV57	ENSG00000182551	-2.64603	3.63352	-3.30198	-3.51412	-2.42677	1.73084	-1.62545	-0.936085
ADIRF; C10orf116|Q15847	ENSG00000148671	2.19045	-2.98855	2.18469	1.77985	1.64954	-1.80302	1.89422	0.556779
ADK|P55263	ENSG00000156110	6.78973	-10.8761	8.44327	5.8724	0.218626	-0.00663225	0.0782289	1.70639
ADPRHL1|Q8NDY3	ENSG00000153531	0.139172	-0.150651	-0.0658025	0.123129	0.261695	-0.00762917	-0.0640748	-0.0624725
ADPRHL2|Q9NX46	ENSG00000116863	13.6024	-23.6913	16.9166	11.9523	0.524382	-1.04495	2.47004	2.05806
ADRA2A|P08913	ENSG00000150594	3.37441	-4.81153	3.92022	4.73695	0.546735	-0.86852	1.50976	1.91802
ADRBK1; GRK2|P25098	ENSG00000173020	-23.0352	38.039	-30.4019	-19.0264	-6.72152	4.91437	-5.77555	-4.50766
ADRBK2; GRK3|P35626	ENSG00000100077	-7.84415	12.5115	-10.4276	-3.8086	-0.107934	1.1101	-1.4907	-1.31891
ADRM1|Q16186	ENSG00000130706	-0.1911	0.151692	0.0386455	-0.522914	-0.784424	0.316187	-0.729718	-1.14323
ADSL|P30566	ENSG00000239900	11.0603	-15.9545	13.7281	11.1117	0.267465	-1.11413	1.43922	2.04578
ADSS|P30520	ENSG00000035687	-0.883905	1.47057	-1.015	-1.12034	-0.202217	-0.686052	0.818675	0.173863
ADSSL1|Q8N142	ENSG00000185100	0.103066	-0.464481	-0.0336641	0.0614213	-0.0629317	-0.735753	0.820559	-0.0185861
AES|Q08117	ENSG00000104964	-6.30948	8.63388	-7.60504	-5.27592	-1.04378	1.10105	-0.668361	-2.28533
AFAP1|Q8N556	ENSG00000196526	-10.9095	16.4922	-13.4919	-8.61947	-3.14286	0.687558	-0.382571	-0.666349
AFAP1L2|Q8N4X5	ENSG00000169129	-14.6867	25.1801	-18.7036	-7.09196	-2.89493	4.25256	-3.51806	-1.32957
AFF4|Q9UHB7	ENSG00000072364	16.7777	-29.8043	23.1019	18.4409	1.47055	-0.875721	0.346881	0.699113
AFG3L2|Q9Y4W6	ENSG00000141385	-12.4483	17.0908	-12.2842	-8.42608	-2.56761	3.52829	-3.6816	-0.546822
AFMID|Q63HM1	ENSG00000183077	-0.700785	0.597134	-0.926599	-0.396685	0.160839	-0.176841	0.448318	-0.987438
AGAP1|Q9UPQ3	ENSG00000157985	7.9779	-11.0202	9.17687	7.33222	1.62241	-3.49446	3.56863	0.672108
AGAP2|Q99490	ENSG00000135439	-9.588	15.0811	-11.1451	-8.02063	-2.4187	0.7975	-0.955431	-2.1084
AGAP3|Q96P47	ENSG00000133612	7.9333	-10.4782	10.2171	6.86227	0.845511	-2.66221	2.7913	2.31165
AGFG1|P52594	ENSG00000173744	-3.69661	5.41069	-4.90786	-2.64386	-0.0599746	0.958278	-1.5424	-1.24017
AGFG2|O95081	ENSG00000106351	11.2198	-20.0028	14.9752	14.9009	1.45296	-1.49828	2.75687	1.26179
AGK|Q53H12	ENSG00000006530	-13.6769	20.5871	-14.9013	-10.74	-4.39365	1.98289	-2.01494	-2.75142
AGL|P35573	ENSG00000162688	-8.43659	11.8216	-9.23473	-8.70822	-1.1233	1.77889	-2.81939	-0.29818
AGO1; EIF2C1|Q9UL18	ENSG00000092847	3.07315	-4.3373	2.92723	5.01591	1.60231	-1.71329	1.27195	1.61223
AGO3; EIF2C3|Q9H9G7	ENSG00000126070	1.18987	-1.29055	0.560825	1.99805	0.222181	-0.567937	0.773513	2.22857
AGPAT1|Q99943	ENSG00000204310	-24.025	38.7661	-30.0092	-18.0003	-5.75943	4.76016	-5.69547	-4.90028
AGPAT3|Q9NRZ7	ENSG00000160216	-21.1766	37.343	-31.0363	-17.0992	-2.39013	1.83072	-2.81823	-2.31358
AGPAT4|Q9NRZ5	ENSG00000026652	-0.203481	0.633953	-0.385388	-0.272821	0.18073	-0.960725	0.93032	0.17014
AGPAT5|Q9NUQ2	ENSG00000155189	-14.2999	24.8504	-21.1398	-9.54381	-1.84146	1.43305	-2.49618	-0.911753
AGPS|O00116	ENSG00000018510	-0.914803	1.49625	-1.46989	-0.266586	0.0876948	-0.942343	0.696449	0.129275
AGT|P01019	ENSG00000135744	2.60506	-3.33597	1.83103	1.32604	0.673031	-0.725198	0.716426	0.456126
AGTPBP1|Q9UPW5	ENSG00000135049	7.38477	-13.4934	8.6832	9.62593	0.641874	-1.33439	1.62851	1.23208
AGXT2L1; ETNPPL|Q8TBG4	ENSG00000164089	-3.14561	4.65326	-5.25423	-3.68773	-0.780823	0.257892	-0.214902	-2.24906
AGXT2L2; PHYKPL|Q8IUZ5	ENSG00000175309	16.9208	-28.1096	22.0631	14.5197	0.993113	-1.05577	1.41814	2.87779
AHCTF1|Q8WYP5	ENSG00000153207	0.432533	-0.438407	0.25733	2.31365	0.730921	-2.08917	1.11902	-0.0869061
AHCY|P23526	ENSG00000101444	20.3383	-32.0181	26.2378	15.5838	2.39475	-4.24659	4.05597	1.64854
AHCYL1|O43865	ENSG00000168710	-22.2547	36.1146	-29.5968	-19.7542	-8.18741	7.60585	-9.04366	-3.66099
AHCYL2|Q96HN2	ENSG00000158467	-17.3582	26.4667	-21.2087	-14.9656	-2.67957	3.16492	-3.77976	-0.790454
AHNAK|Q09666	ENSG00000124942	5.79675	-8.2034	5.43671	4.83413	1.7793	-1.46301	1.83329	1.53295
AHNAK2|Q8IVF2	ENSG00000185567	-10.2557	17.6328	-13.9767	-10.3513	-0.695296	0.475614	-0.737368	-2.00185
AHSA1|O95433	ENSG00000100591	1.5832	-2.36193	1.9852	1.82236	1.87124	-0.712783	0.490827	0.228957
AIDA|Q96BJ3	ENSG00000186063	14.2523	-23.2263	17.7413	12.9214	3.81275	-3.27677	2.42252	0.298814
AIF1|P55008	ENSG00000204472	-1.09449	1.9361	-2.16156	-1.36651	-1.46079	0.494822	-0.421679	-0.504559
AIF1L|Q9BQI0	ENSG00000126878	1.84547	-1.76123	0.999098	1.28766	0.942928	-0.767285	1.06536	1.48862
AIFM1|O95831	ENSG00000156709	-5.32889	6.2606	-4.39931	-3.28298	-2.3166	4.02925	-3.66647	-2.25623
AIFM3|Q96NN9	ENSG00000183773	8.64071	-16.557	14.0066	10.0584	2.74275	-2.44866	2.19449	1.53965
AIMP1|Q12904	ENSG00000164022	-11.5968	16.4262	-13.3087	-8.63554	-4.13639	3.09576	-3.78488	-1.75377
AIMP2|Q13155	ENSG00000106305	-26.4045	42.3699	-35.3879	-18.4827	-3.92757	2.46922	-3.28505	-0.341199
AIP|O00170	ENSG00000110711	13.5407	-22.1738	16.8086	15.9916	3.53683	-3.19107	2.9103	2.14032
AK1|P00568	ENSG00000106992	23.6999	-38.5506	31.9667	18.6212	7.32851	-4.89207	3.81998	3.2446
AK2|P54819	ENSG00000004455	-12.6697	18.2542	-17.295	-9.4135	-1.36186	1.66522	-1.1102	-0.849143
AK3|Q9UIJ7	ENSG00000147853	-0.288267	0.478461	-0.652797	-1.05908	-0.999687	1.0504	-1.43329	-0.500094
AK4; LOC100507855|P27144	ENSG00000162433	4.8607	-7.85946	7.15892	3.67165	0.353486	-0.358409	0.254414	0.417489
AK5|Q9Y6K8	ENSG00000154027	1.3998	-1.22823	0.952571	0.223217	-0.15846	-0.443822	0.577945	-0.126288
AKAP1|Q92667	ENSG00000121057	-7.02984	9.46067	-8.46447	-4.2659	-2.19306	1.51792	-2.11149	-2.12595
AKAP10|O43572	ENSG00000108599	11.97	-21.1256	14.6615	11.4494	1.0949	-1.04176	1.1568	0.0494044
AKAP11|Q9UKA4	ENSG00000023516	-0.565339	2.12229	-1.50625	-0.748807	0.286021	0.0230474	-0.106109	-0.139245
AKAP12|Q02952	ENSG00000131016	20.6368	-34.2886	28.8564	17.0908	5.29648	-3.77356	3.1811	1.22995
AKAP13|Q12802	ENSG00000170776	5.70145	-8.28847	7.03359	6.53221	0.0862352	-0.404238	0.245481	0.483809
AKAP17A|Q02040	ENSG00000197976	0.0181956	-0.0976474	0.189831	2.00367	-0.250436	-0.230922	0.304078	0.747481
AKAP2; PALM2-AKAP2|Q9Y2D5	ENSG00000241978	-12.5357	21.9622	-19.37	-10.2396	-2.14513	2.12941	-1.60393	-2.95701
AKAP5|P24588	ENSG00000179841	-5.38852	7.79422	-4.9939	-4.62617	-2.89349	1.75365	-2.51902	-3.12922
AKAP7|O43687	ENSG00000118507	8.32642	-14.7254	11.839	8.75837	1.24446	-1.24905	0.833533	-0.0113998
AKAP7|Q9P0M2	ENSG00000118507	8.1618	-14.3421	11.4445	8.70984	1.26427	-1.26824	0.731677	-0.0167379
AKAP8|O43823	ENSG00000105127	16.9358	-29.8726	21.5757	14.4237	3.45362	-3.0468	3.19381	2.58961
AKAP8L|Q9ULX6	ENSG00000011243	6.91608	-10.1986	8.61189	7.95918	2.16784	-1.30324	0.785873	2.91273
AKR1A1|P14550	ENSG00000117448	8.47029	-15.7392	11.7105	8.21836	1.23949	-1.14933	1.39519	0.700533
AKR1B1|P15121	ENSG00000085662	22.5906	-36.3237	30.0597	18.6604	5.03751	-3.98029	4.95358	4.58895
AKR1C1|Q04828	ENSG00000187134	8.46013	-13.671	9.13259	8.11229	1.00132	0.00783148	0.662264	1.68922
AKR1C2|P52895	ENSG00000151632	11.3806	-16.7763	10.7354	10.5511	2.56629	-1.28709	1.99452	1.4929
AKR1C3|P42330	ENSG00000196139	-0.0555763	0.67185	-0.873499	0.0424015	0.659016	0.299679	-0.0770182	0.913714
AKR1E2|Q96JD6	ENSG00000165568	8.10218	-14.6476	10.4906	9.98493	0.985129	-1.18083	1.321	0.740793
AKR7A2|O43488	ENSG00000053371	9.5788	-12.0646	10.0875	8.00713	0.751108	-0.790967	0.826964	2.49791
AKT1|P31749	ENSG00000142208	-0.130212	0.0285672	-0.202884	-0.117755	-0.72109	0.135539	-0.174828	-0.15491
AKT1S1|Q96B36	ENSG00000204673	-17.1277	27.7562	-23.5629	-14.7566	-0.25214	0.206587	-1.02041	-2.26785
AKT3|Q9Y243	ENSG00000117020	-4.87963	6.72615	-5.99733	-3.2765	-1.36663	1.12759	-1.95922	-1.50342
ALAD|P13716	ENSG00000148218	11.0693	-17.463	14.8386	11.9288	1.41913	-1.25451	1.42995	3.12219
ALCAM|Q13740	ENSG00000170017	1.68827	-1.10383	1.24014	1.02091	0.9544	-0.335566	0.201182	1.37328
ALDH16A1|Q8IZ83	ENSG00000161618	3.50024	-6.93614	5.49324	3.58002	0.25982	-0.399742	0.898238	1.54114
ALDH18A1|P54886	ENSG00000059573	0.96987	-1.88161	1.06689	1.60594	-0.0943231	0.0903288	0.272351	2.11723
ALDH1A1|P00352	ENSG00000165092	-19.4562	32.1471	-25.9918	-11.257	-3.1972	3.24567	-3.02951	-0.45142
ALDH1A3|P47895	ENSG00000184254	-0.454605	0.336696	-0.228438	-0.410038	-0.00980659	-0.115993	0.0231408	-0.297832
ALDH1B1|P30837	ENSG00000137124	-3.79977	4.85522	-3.30373	-3.4933	-0.897219	0.871334	-0.396409	0.150761
ALDH1L1|O75891	ENSG00000144908	5.16098	-8.84313	6.57845	4.31182	1.59333	-0.308795	0.318157	3.15291
ALDH2|P05091	ENSG00000111275	-12.9993	21.0767	-17.5004	-14.6613	-1.81139	1.97272	-3.14465	-1.65296
ALDH3A2|P51648	ENSG00000072210	7.58462	-11.5176	9.02483	7.81632	1.9931	-1.10135	1.13256	2.62488
ALDH4A1|P30038	ENSG00000159423	-2.52763	3.33474	-3.9519	-1.60739	-1.78142	2.04848	-1.48286	-0.159116
ALDH5A1|P51649	ENSG00000112294	-15.4007	20.5329	-13.9504	-13.4186	-1.0965	2.23462	-2.8124	-0.450316
ALDH6A1|Q02252	ENSG00000119711	0.130424	-0.373573	0.0596133	-0.381248	-0.510558	0.872183	-1.464	-0.489851
ALDH7A1|P49419	ENSG00000164904	-1.83324	2.03978	-1.86425	-2.33757	0.178069	-0.767112	0.0309474	-0.0983193
ALDH9A1|P49189	ENSG00000143149	6.05815	-5.7457	5.2965	1.33844	1.20268	-2.92464	1.80167	0.172877
ALDOA|P04075	ENSG00000149925	12.8096	-20.2213	16.8836	6.68521	2.6874	-2.6066	3.22442	0.850527
ALDOC|P09972	ENSG00000109107	0.253487	-0.671165	0.712724	0.374975	0.554455	-0.11979	0.0717371	0.493505
ALG1|Q9BT22	ENSG00000033011	1.16755	-2.26583	1.68761	2.56439	0.0516053	-0.214425	0.436735	0.712745
ALG11|Q2TAA5	ENSG00000253710	0.840869	-1.10327	0.870444	1.57097	0.925835	-0.829489	0.481298	2.1149
ALG13|Q9NP73	ENSG00000101901	10.5546	-19.1415	13.5754	12.9151	2.53133	-2.10445	2.72713	2.24424
ALG2|Q9H553	ENSG00000119523	-3.64732	4.70415	-3.75238	-0.991611	-0.35819	0.304816	-0.0286975	-0.188606
ALG5|Q9Y673	ENSG00000120697	0.634952	-0.994114	0.252478	0.0956628	0.124244	0.257013	-0.307921	0.0746798
ALG8|Q9BVK2	ENSG00000159063	-15.6015	24.4085	-19.067	-11.7335	-1.81793	1.31853	-0.717435	-0.384435
ALG9|Q9H6U8	ENSG00000086848	-13.3356	21.4983	-17.9487	-8.68404	-1.29349	0.941898	-1.4309	-1.49
ALKBH5|Q6P6C2	ENSG00000091542	1.83346	-3.35576	2.15217	3.29248	0.493448	-0.531062	0.466016	-0.571753
ALKBH7|Q9BT30	ENSG00000125652	-0.291446	0.029119	-0.209165	-0.0647911	-0.549149	0.200125	0.227892	-0.206736
ALOX5|P09917	ENSG00000012779	3.15832	-4.29651	2.90371	3.18322	0.35135	-0.452297	1.19639	1.89618
ALOX5AP|P20292	ENSG00000132965	8.81746	-12.9609	9.36987	8.32276	0.242593	0.0254526	0.227979	1.65775
ALPL|P05186	ENSG00000162551	-8.63937	16.8919	-15.9072	-7.8103	-3.20852	3.2644	-2.20086	-1.75964
ALS2|Q96Q42	ENSG00000003393	9.32853	-15.6288	13.1995	10.688	1.16979	-1.31384	1.21764	1.55958
ALYREF|Q86V81	ENSG00000183684	-3.92081	5.98174	-5.12831	-3.4067	-0.966831	0.562218	-2.50092	-1.91857
AMACR|Q9UHK6	ENSG00000242110	-2.63099	3.55107	-2.53089	-2.58792	-0.474556	1.28075	-1.50369	-0.0742315
AMD1|P17707	ENSG00000123505	15.9823	-25.9625	20.8751	15.303	3.00372	-0.9435	0.988495	4.75446
AMDHD2|Q9Y303	ENSG00000162066	0.282344	-1.05143	0.950707	0.975125	-0.237599	-0.0547011	0.44354	0.0352048
AMER2; FAM123A|Q8N7J2	ENSG00000165566	0.761474	-1.20354	0.506557	1.32406	2.02423	-1.77291	1.18885	0.559942
AMFR|Q9UKV5	ENSG00000159461	-1.93197	2.2616	-3.00328	-0.927957	-0.740843	0.0663849	-0.0734739	-0.10218
AMN1|Q8IY45	ENSG00000151743	-0.889588	1.02813	-1.50867	-0.0815087	0.0730559	0.132954	0.20275	0.256563
AMOT|Q4VCS5	ENSG00000126016	-10.4273	17.3914	-14.5722	-7.73181	-1.29	0.933586	-1.64219	-0.82571
AMPD2|Q01433	ENSG00000116337	20.054	-34.2535	27.4945	18.9683	8.77644	-7.28675	6.34793	3.41085
AMPD3|Q01432	ENSG00000133805	-0.701485	1.19269	-1.29426	-0.886443	-0.477355	0.149127	0.00309132	0.0765766
AMPH|P49418	ENSG00000078053	15.4607	-25.7129	22.6902	10.1551	3.19832	-2.89277	2.32825	-0.444965
AMZ2|Q86W34	ENSG00000196704	-4.77325	8.24376	-6.51347	-3.41687	-0.262359	0.181893	-0.0368995	-0.181535
ANAPC5|Q9UJX4	ENSG00000089053	0.480184	-1.3491	0.878877	1.3181	0.329201	-0.224974	0.796062	0.0693621
ANGEL1|Q9UNK9	ENSG00000013523	-0.236931	-0.0743111	-0.378392	0.953051	-0.228817	0.877265	-0.798356	-0.715262
ANGEL2|Q5VTE6	ENSG00000174606	0.759383	-1.82704	1.19998	1.67659	-0.0813941	0.00462056	0.432146	0.722791
ANK1|P16157	ENSG00000029534	1.38755	-2.77402	1.21001	2.23138	-0.100505	0.741895	-0.561803	0.484894
ANK2|Q01484	ENSG00000145362	7.49458	-12.3286	10.6313	6.21707	1.78624	-1.28528	0.792414	-2.02386
ANK3|Q12955	ENSG00000151150	-7.09014	10.5002	-9.235	-4.17652	-0.827066	0.490293	-0.710118	-0.263324
ANKFY1|Q9P2R3	ENSG00000185722	0.553009	-0.583562	0.169062	0.951718	0.606118	-0.792454	0.887373	1.22853
ANKIB1|Q9P2G1	ENSG00000001629	-4.7189	7.89874	-7.39406	-2.52587	-0.244632	-0.449548	0.453773	0.012879
ANKLE2|Q86XL3	ENSG00000176915	2.87936	-4.63694	2.796	4.67217	0.489303	-0.704025	0.939026	0.891276
ANKMY2|Q8IV38	ENSG00000106524	-13.4323	21.4094	-16.332	-12.4959	-2.06538	1.43909	-1.78943	-2.4471
ANKRD17|O75179	ENSG00000132466	-5.74203	6.90474	-4.471	-1.47453	0.265665	-0.467156	0.371402	0.246038
ANKRD24|Q8TF21	ENSG00000089847	-14.8008	23.0126	-19.5913	-10.6203	-4.97901	2.67093	-2.18129	-2.57109
ANKRD27|Q96NW4	ENSG00000105186	-0.0625086	0.0594459	-0.661975	0.609781	-0.250172	0.894139	-0.976416	-0.349348
ANKRD28|O15084	ENSG00000206560	-12.9095	21.7276	-16.0833	-8.23223	-1.90034	2.08656	-1.14196	-0.239908
ANKRD29|Q8N6D5	ENSG00000154065	5.54253	-11.1002	7.31824	7.43687	3.04379	-1.03676	1.13267	1.79953
ANKRD34A; LOC101060487|Q69YU3	ENSG00000272031	-8.48668	12.5145	-9.78753	-5.58648	-0.583569	0.61528	-0.303252	-1.78779
ANKRD35|Q8N283	ENSG00000198483	-3.85799	6.3808	-6.40555	-3.15411	-0.448871	0.7312	-0.0540462	0.00310427
ANKRD44|Q8N8A2	ENSG00000065413	7.70342	-11.6338	8.846	10.115	0.523301	-0.452825	0.801931	0.883423
ANKRD46|Q86W74	ENSG00000186106	-2.72911	3.34867	-2.85701	-1.22712	-0.931403	-0.0140523	-0.093931	0.0639366
ANKRD54|Q6NXT1	ENSG00000100124	5.37092	-7.19271	5.93835	5.17934	-0.00252135	-0.346962	0.0667722	0.929596
ANLN|Q9NQW6	ENSG00000011426	3.75573	-4.81988	3.19326	2.89406	2.11881	-1.78622	1.74102	2.16126
ANO10|Q9NW15	ENSG00000160746	-7.13181	11.3397	-9.10413	-4.30566	-0.35323	0.279902	-0.0936826	-0.255414
ANO3|Q9BYT9	ENSG00000134343	-1.3237	1.84021	-1.05241	-1.76785	0.0198694	0.129329	0.0156141	-0.259134
ANO6|Q4KMQ2	ENSG00000177119	15.3869	-21.8936	17.6771	14.2878	3.45066	-3.59511	5.89659	8.84237
ANO8|Q9HCE9	ENSG00000074855	-11.2921	15.0856	-13.9075	-6.12744	-0.488886	1.38425	-0.752098	-0.6295
ANP32A|P39687	ENSG00000140350	0.225053	-0.0446844	0.15312	0.502335	0.040999	-0.843535	0.275896	0.919888
ANP32B|Q92688	ENSG00000136938	16.8598	-27.6082	21.4066	18.1037	4.1201	-5.48405	5.69951	5.98837
ANP32E|Q9BTT0	ENSG00000143401	-2.99655	4.29379	-3.85853	-2.48707	-1.68369	1.01591	-1.32087	-1.82474
ANTXR1|Q9H6X2	ENSG00000169604	-7.91359	13.1988	-11.1204	-4.36952	0.117244	0.0153478	-0.0251944	0.050109
ANXA1|P04083	ENSG00000135046	5.83637	-6.54184	4.72613	5.08509	1.30815	-0.809455	1.31548	3.2021
ANXA11|P50995	ENSG00000122359	-0.230384	0.226046	-0.198754	0.565737	1.59572	-1.51759	2.64427	0.832883
ANXA2|P07355	ENSG00000182718	0.454857	-0.182058	-0.0876804	0.513059	0.0778353	0.173594	0.15649	1.85341
ANXA3|P12429	ENSG00000138772	0.440681	-0.483948	-0.175147	0.253027	0.304871	0.663363	-1.00602	-2.33885
ANXA4|P09525	ENSG00000196975	10.2598	-15.7425	11.403	7.97078	3.11654	-2.60985	2.49358	2.89845
ANXA5|P08758	ENSG00000164111	9.72395	-14.956	10.6995	8.70554	2.36932	-1.28161	2.05519	4.3902
ANXA6|P08133	ENSG00000197043	-1.49121	2.09134	-1.43969	-2.03673	-0.581976	0.399958	-0.653294	-0.868042
ANXA7|P20073	ENSG00000138279	-4.47702	6.16999	-5.29554	-3.94196	-0.411461	0.427115	-0.345348	-1.28341
AP1M1|Q9BXS5	ENSG00000072958	5.75573	-10.1064	9.34504	5.9788	0.788506	-0.678002	0.352751	-0.567456
AP1S2|P56377	ENSG00000182287	-4.87606	6.38336	-5.79892	-1.78578	-0.477256	0.628792	-0.458943	0.129002
AP2A2|O94973	ENSG00000183020	-2.8529	4.61958	-2.26937	-3.67536	-2.09239	1.93559	-2.70594	-2.99126
AP2B1|P63010	ENSG00000006125	-5.15906	9.50853	-5.48615	-6.53599	-3.28547	2.75943	-3.36444	-1.70826
AP2M1|Q96CW1	ENSG00000161203	-0.434182	0.447893	-0.0893758	-0.607437	-0.438475	0.465004	-0.293847	-1.10234
AP3B1|O00203	ENSG00000132842	-0.425399	0.400026	-0.464525	0.182597	0.320431	-0.270231	0.184742	0.221853
AP3B2|Q13367	ENSG00000103723	-6.48548	9.22968	-5.43754	-6.22853	-2.36764	2.02872	-2.86344	-3.15312
AP3D1|O14617	ENSG00000065000	-16.8019	26.3801	-18.4527	-16.1776	-3.45882	3.10376	-4.88125	-5.95967
AP3M1|Q9Y2T2	ENSG00000185009	2.23047	-2.66579	2.70261	2.39206	1.24176	-0.430225	1.09059	0.408506
AP3M2|P53677	ENSG00000070718	-3.62818	4.8749	-2.80985	-4.11274	-2.34637	2.65932	-2.87895	-1.84487
AP3S1|Q92572	ENSG00000177879	2.52694	-3.33657	2.39535	0.750749	1.23087	-0.14621	0.147784	-0.513118
AP3S2|P59780	ENSG00000157823	-1.26744	1.38298	-1.17633	-0.618006	0.141619	-0.92566	0.847868	-1.88234
AP5M1|Q9H0R1	ENSG00000053770	-1.94406	2.3094	-2.35393	-1.0687	-0.188099	0.117424	0.0860068	0.0467539
AP5S1|Q9NUS5	ENSG00000125843	-7.65712	12.0856	-10.9045	-3.77846	-1.70905	1.14697	-0.977891	-0.244711
APBA1|Q02410	ENSG00000107282	8.62862	-13.7468	12.6871	7.50185	0.872558	-1.76316	1.64391	-0.142027
APBA2|Q99767	ENSG00000034053	8.67287	-13.5554	10.7641	9.16607	0.712545	-0.117343	0.138355	0.0052991
APBB1|O00213	ENSG00000166313	-1.57088	2.43108	-1.82795	-0.550506	-0.409122	0.101486	-0.111016	-0.358237
APBB1IP|Q7Z5R6	ENSG00000077420	3.34532	-4.85607	2.89511	4.57339	0.999766	-0.431714	0.97483	1.04925
APBB2|Q92870	ENSG00000163697	2.23441	-3.23395	2.10324	2.88978	0.799062	-1.23592	1.53846	1.02451
APC|P25054	ENSG00000134982	-8.52687	11.1609	-9.98117	-4.05195	-0.974675	0.458743	-1.08696	-1.89696
APEH|P13798	ENSG00000164062	0.511188	-0.842576	0.713861	0.715086	0.471986	-0.439257	1.04174	0.305287
APEX1|P27695	ENSG00000100823	-5.93642	8.64715	-7.5518	-4.03864	-0.695538	0.552605	-1.33524	-0.381527
API5|Q9BZZ5	ENSG00000166181	-0.0428061	-0.0706715	0.0456873	0.461116	0.032593	-0.514828	0.0830985	-0.281042
APIP|Q96GX9	ENSG00000149089	1.32242	-1.81624	0.47479	1.98506	0.361691	-0.241295	0.200625	0.102869
APLP1|P51693	ENSG00000105290	4.61434	-5.78893	5.12567	3.29313	0.893731	-1.0614	0.890851	0.606035
APLP2|Q06481	ENSG00000084234	5.80563	-8.44363	8.41374	7.38073	1.84205	-0.832377	1.21741	1.05432
APMAP|Q9HDC9	ENSG00000101474	8.11292	-13.8534	11.444	7.98083	0.581483	-0.312677	0.565763	0.173966
APOA1BP; NAXE|Q8NCW5	ENSG00000163382	12.5545	-19.5054	15.83	12.8706	2.5266	-1.32668	1.30001	0.539753
APOB|P04114	ENSG00000084674	9.30138	-14.3292	9.84665	7.59233	0.72136	-0.15517	0.885083	2.29235
APOC1|P02654	ENSG00000130208	-11.7947	19.647	-18.34	-13.6646	-2.13454	1.98063	-2.44004	-0.791235
APOC2|P02655	ENSG00000234906	-1.38989	2.02368	-3.16394	-1.68645	-0.542661	0.971832	-0.905144	-0.393453
APOD|P05090	ENSG00000189058	8.71556	-13.9937	8.87688	6.99808	0.803521	-0.933967	0.864215	0.205478
APOE|P02649	ENSG00000130203	0.907097	-2.08703	1.69333	0.937768	0.823222	-1.05517	1.00092	2.47812
APOL2|Q9BQE5	ENSG00000128335	5.60498	-12.0511	8.37381	7.65383	0.593227	-0.0501493	-0.192339	-0.255583
APOO|Q9BUR5	ENSG00000184831	-9.57641	13.6363	-10.6152	-8.08177	-1.68328	2.98772	-2.41986	-0.335656
APP|P05067	ENSG00000142192	19.7866	-36.7194	28.6277	22.9937	3.6368	-3.79572	4.395	33.2797
APPL1|Q9UKG1	ENSG00000157500	4.82752	-7.22038	5.28489	7.86752	1.56636	-1.29499	1.32107	1.06631
APPL2|Q8NEU8	ENSG00000136044	-3.0278	6.23867	-6.09968	-1.63545	-0.414402	-0.043883	-0.109381	0.295834
APRT|P07741	ENSG00000198931	0.727181	-0.688556	0.245699	1.15375	2.32142	-2.5112	3.72125	1.90417
AQP1|P29972	ENSG00000240583	7.51934	-9.75209	6.91649	6.25847	1.62207	-2.27651	3.14369	4.23152
AQP4|P55087	ENSG00000171885	1.00527	-1.14444	0.620736	0.572719	0.962001	-0.908649	0.665468	0.384494
ARAF|P10398	ENSG00000078061	2.69827	-4.31531	2.34182	4.2807	1.29544	-1.15971	0.732776	0.363776
ARC|Q7LC44	ENSG00000198576	-7.46877	12.8102	-9.26428	-3.78735	-3.20444	4.47868	-3.94687	-0.59718
ARCN1|P48444	ENSG00000095139	1.25432	-1.51687	1.25747	3.42163	0.366883	0.0699234	-0.138328	0.18886
ARF5|P84085	ENSG00000004059	-6.50419	9.68728	-5.79216	-6.96671	-1.75135	1.61494	-3.38522	-4.3581
ARFGAP1|Q8N6T3	ENSG00000101199	-0.859464	0.707901	-0.395252	-0.264869	-3.05449	1.62762	-1.78199	-0.845867
ARFGAP2|Q8N6H7	ENSG00000149182	-15.1229	23.8739	-19.2936	-12.2592	-6.27395	2.60747	-3.52128	-8.68425
ARFGAP3|Q9NP61	ENSG00000242247	5.85594	-8.60614	5.87167	7.0462	2.11555	-2.06758	2.39382	0.929505
ARFGEF1|Q9Y6D6	ENSG00000066777	-22.8789	37.3398	-31.6762	-16.0291	-5.03394	3.54035	-3.31082	-0.682799
ARFGEF2|Q9Y6D5	ENSG00000124198	-2.17156	1.95863	-1.92576	-1.23751	-1.08553	0.840633	-1.00684	-0.401744
ARFIP1|P53367	ENSG00000164144	6.99432	-8.93745	6.39926	7.35302	0.799588	-0.834507	0.517578	0.126693
ARFRP1|Q13795	ENSG00000101246	-14.3634	21.9751	-18.0016	-10.4378	-0.465948	-0.0735633	-0.168022	-0.267182
ARG2|P78540	ENSG00000081181	13.8984	-22.4056	17.3027	11.4697	3.5642	-1.99381	2.49966	3.86226
ARGLU1|Q9NWB6	ENSG00000134884	-1.70401	2.79717	-2.31805	-0.197428	0.244659	-0.952644	0.332682	0.378309
ARHGAP1|Q07960	ENSG00000175220	6.74495	-9.02974	9.71888	5.72922	0.0279053	-0.836005	0.577411	0.903044
ARHGAP12|Q8IWW6	ENSG00000165322	1.7435	-2.59158	1.75572	3.33429	0.68741	-1.32582	0.978705	1.24654
ARHGAP17|Q68EM7	ENSG00000140750	3.94807	-5.76038	3.98454	5.80272	1.53807	-0.951218	1.88344	4.1639
ARHGAP18|Q8N392	ENSG00000146376	4.53804	-9.45602	6.1059	9.87386	0.389213	-0.840436	1.2845	1.00939
ARHGAP21|Q5T5U3	ENSG00000107863	2.70183	-4.40839	3.46572	4.16	-0.0307634	-0.694653	0.654522	0.509198
ARHGAP23|Q9P227	ENSG00000275832	7.863	-10.9503	8.58426	9.15943	4.23978	-4.4526	3.36813	2.94149
ARHGAP25|P42331	ENSG00000163219	-3.93825	6.33224	-7.79227	-4.48422	-1.54225	1.55973	-1.31086	-0.642162
ARHGAP26|Q9UNA1	ENSG00000145819	-2.33278	2.80599	-2.34265	-1.02742	-0.595628	0.909621	-1.6304	-2.02843
ARHGAP27|Q6ZUM4	ENSG00000159314	10.243	-17.6427	12.1235	13.3384	-0.0202838	-0.0792929	0.0407225	0.142205
ARHGAP31|Q2M1Z3	ENSG00000031081	2.90736	-4.71003	2.98824	5.36392	1.13129	-0.590101	0.68754	1.61633
ARHGAP32|A7KAX9	ENSG00000134909	-8.58466	11.3938	-8.26532	-4.14345	-1.9651	0.610396	-1.03614	-0.882927
ARHGAP33|O14559	ENSG00000004777	-9.7307	13.667	-11.927	-6.75186	-2.42649	0.510885	-0.441683	-0.330456
ARHGAP35|Q9NRY4	ENSG00000160007	-3.02552	4.48191	-2.65931	-2.60773	-0.411459	0.0670661	-0.0115812	-1.52639
ARHGAP44|Q17R89	ENSG00000006740	-15.5176	24.5755	-18.0678	-12.3256	-3.59221	3.9843	-5.7264	-5.00848
ARHGAP5|Q13017	ENSG00000100852	-13.6054	22.0573	-19.6344	-7.01211	-0.442005	0.105959	-0.046091	-0.274742
ARHGDIB|P52566	ENSG00000111348	-0.428358	0.789241	-0.991157	-0.342977	-0.759643	0.511471	-0.366239	0.260975
ARHGDIG|Q99819	ENSG00000242173	-2.37138	3.14038	-2.98771	-2.65175	-0.615491	0.0865606	-0.027354	0.0680066
ARHGEF1|Q92888	ENSG00000076928	5.89853	-6.96639	4.05321	6.22526	1.75792	-1.73482	2.5222	2.02472
ARHGEF10|O15013	ENSG00000104728	0.0590142	0.17483	-0.548447	0.49807	0.255165	-0.080325	0.266889	0.581635
ARHGEF17|Q96PE2	ENSG00000110237	14.259	-25.3538	17.5706	16.6092	2.04851	-0.460408	0.36357	0.403874
ARHGEF2|Q92974	ENSG00000116584	-16.2216	26.5092	-20.2659	-13.0111	-6.30246	3.64356	-3.21515	-2.40538
ARHGEF25|Q86VW2	ENSG00000240771	13.8696	-23.5503	19.1082	14.8413	1.71478	-1.16701	0.473593	-0.048488
ARHGEF26|Q96DR7	ENSG00000114790	0.213028	-0.0361958	-0.0812673	0.826729	0.269378	-1.32955	1.65239	0.0442356
ARHGEF37|A1IGU5	ENSG00000183111	2.60715	-3.36519	1.95791	3.96264	1.10533	-0.343406	0.684502	2.08084
ARHGEF4|Q9NR80	ENSG00000136002	-8.25872	11.9375	-10.2101	-6.8779	-1.10079	0.931817	-1.56321	-0.887021
ARHGEF6|Q15052	ENSG00000129675	5.97115	-10.6229	8.3243	8.44415	2.24079	-2.17387	1.61795	1.13016
ARHGEF7|Q14155	ENSG00000102606	4.03645	-4.89534	4.9001	3.58491	0.187775	-0.171855	0.128742	-0.514965
ARHGEF9|O43307	ENSG00000131089	-13.2318	19.4437	-15.2767	-9.49186	-4.19602	3.61901	-4.38762	-2.67134
ARID1A|O14497	ENSG00000117713	-3.907	6.81526	-6.77204	-2.29462	0.172135	-0.145809	-0.115875	-0.181399
ARIH1|Q9Y4X5	ENSG00000166233	0.858824	-0.859314	0.812165	1.80134	0.167135	0.0727603	0.113112	0.54836
ARIH2|O95376	ENSG00000177479	1.75591	-3.80192	2.50895	5.08413	0.148601	-0.127078	0.421703	0.255643
ARL1|P40616	ENSG00000120805	-8.64287	11.123	-9.21309	-3.4442	-0.173965	0.588926	-0.492633	-0.0459124
ARL10|Q8N8L6	ENSG00000175414	13.99	-21.7692	18.446	12.8189	4.21603	-2.81855	2.94528	0.721349
ARL15|Q9NXU5	ENSG00000185305	-1.9002	2.79675	-1.71696	-1.245	-1.53644	1.90976	-1.57395	-0.434382
ARL3|P36405	ENSG00000138175	8.787	-15.3424	12.5785	9.64704	3.5567	-1.72782	1.90907	0.544507
ARL4C|P56559	ENSG00000188042	-11.5878	16.2202	-12.5341	-7.84591	-0.61049	1.81483	-1.80262	-0.280008
ARL6|Q9H0F7	ENSG00000113966	7.7106	-11.8778	9.72935	7.80849	0.586509	-0.0974322	-0.0079515	1.24363
ARL6IP1|Q15041	ENSG00000170540	-10.3885	17.1727	-13.7449	-10.9658	-1.46952	1.59517	-1.06044	-1.39445
ARL6IP4|Q66PJ3	ENSG00000182196	0.13912	-0.267593	0.136479	1.72544	0.793898	-0.792329	0.02931	2.56963
ARL6IP5|O75915	ENSG00000144746	13.4282	-23.8767	16.3933	10.4318	0.826576	-0.389331	-0.386886	-0.104104
ARMC1|Q9NVT9	ENSG00000104442	-14.0446	19.1399	-15.8758	-8.03189	-3.18083	1.78419	-2.11302	-2.17331
ARMC10|Q8N2F6	ENSG00000170632	-0.971608	0.819664	-0.217707	-0.399326	-0.591838	0.887759	-1.09092	-0.0949628
ARMC6|Q6NXE6	ENSG00000105676	-5.28044	7.43064	-6.73681	-5.1343	-1.42747	1.65877	-1.2774	-1.22335
ARMC8|Q8IUR7	ENSG00000114098	-20.0457	33.5499	-26.8055	-18.8486	-5.60218	5.41979	-6.45514	-3.84438
ARMCX1|Q9P291	ENSG00000126947	3.12221	-5.98209	3.68722	2.9167	-0.221374	0.492786	-0.102639	-0.325671
ARMCX2|Q7L311	ENSG00000184867	0.0340943	-0.375628	0.109472	0.0815144	-0.954041	0.724058	-0.189899	-0.257282
ARMCX3|Q9UH62	ENSG00000102401	-3.65752	4.02303	-3.42316	-2.09775	-0.716747	1.04565	-0.917197	-0.836468
ARNT2|Q9HBZ2	ENSG00000172379	-6.51455	10.903	-10.0694	-3.43814	0.291848	-0.168236	0.290494	0.0435261
ARPC1A|Q92747	ENSG00000241685	4.96799	-7.30714	7.14099	4.38162	1.05838	-0.521044	2.01321	2.62237
ARPC1B|O15143	ENSG00000130429	1.13662	-0.862337	0.356218	0.97313	-0.081702	0.186856	0.413683	2.40121
ARPC4|P59998	ENSG00000241553	8.41592	-11.6668	12.0921	6.3767	0.751638	-0.237	0.624731	0.643442
ARPC5|O15511	ENSG00000162704	8.0414	-8.74244	8.97052	4.46573	0.170784	-0.486193	0.427976	0.546215
ARPC5L|Q9BPX5	ENSG00000136950	4.69248	-7.1358	7.19191	4.3777	0.546317	-0.167643	0.320822	0.157211
ARPP19|P56211	ENSG00000128989	-7.98291	12.6021	-9.44495	-9.05682	-3.26435	1.0226	-1.63322	-3.45035
ARPP21|Q9UBL0	ENSG00000172995	-0.352284	0.96957	-0.141622	-0.434543	-1.02936	0.807813	-1.32217	-0.933519
ARRB1|P49407	ENSG00000137486	21.1435	-33.0904	25.8269	18.2209	4.64334	-5.06751	3.95114	3.19466
ARRB2|P32121	ENSG00000141480	-22.2491	36.7123	-29.7047	-15.7042	-0.978949	0.863814	-1.47943	-0.89793
ARSA|P15289	ENSG00000100299	-1.69636	2.65668	-3.64396	-2.6014	-0.483755	-0.212907	-0.347074	-0.073781
ARSB|P15848	ENSG00000113273	-2.28301	3.50917	-3.52581	-2.38018	-0.376839	0.265581	-0.917004	-0.457134
ART3|Q13508	ENSG00000156219	15.0944	-26.8442	21.1008	16.0802	1.67749	-0.524157	1.14795	0.198163
ARVCF|O00192	ENSG00000099889	10.6532	-17.7446	12.4041	10.349	2.21071	-1.88892	2.01947	1.39153
AS3MT|Q9HBK9	ENSG00000214435	-2.82802	2.87215	-3.89964	-1.49447	-1.3169	0.815833	-1.03872	-0.720951
ASAH1|Q13510	ENSG00000104763	0.28293	-0.300789	0.0865721	-0.146213	-0.00541527	-0.494271	0.0267951	0.376564
ASAP1|Q9ULH1	ENSG00000153317	-18.7976	32.5637	-25.6104	-14.8532	-7.18649	5.89871	-8.46368	-7.78148
ASAP2|O43150	ENSG00000151693	-20.3378	32.1848	-27.2166	-13.6423	-5.49048	4.4635	-4.32445	-2.94009
ASAP3|Q8TDY4	ENSG00000088280	-2.7186	3.72344	-4.26504	-0.835508	0.599522	-0.0668982	0.115209	-0.0752095
ASB1|Q9Y576	ENSG00000065802	6.99923	-11.2945	8.89824	9.34695	0.322626	-0.0460468	0.0669935	-0.971473
ASB6|Q9NWX5	ENSG00000148331	8.12454	-14.8478	11.62	14.8721	1.18666	-2.55833	4.28105	1.09653
ASCC1|Q8N9N2	ENSG00000138303	-0.286943	0.525243	-0.617024	0.160019	-0.0637923	0.0828787	0.251749	-0.328358
ASCC3|Q8N3C0	ENSG00000112249	2.74862	-4.75575	2.47451	4.33776	0.626152	-0.320916	0.371884	3.51804
ASF1A|Q9Y294	ENSG00000111875	0.211122	-0.713071	0.198383	0.659429	0.0126798	0.110077	-0.626728	-0.0320255
ASH2L|Q9UBL3	ENSG00000129691	-2.96128	4.46158	-4.18871	-0.934912	-0.159127	-0.588272	0.0380856	0.35098
ASIC1|P78348	ENSG00000110881	-14.8322	22.1169	-14.7933	-11.394	-3.07538	1.58618	-3.01951	-1.46147
ASL|P04424	ENSG00000126522	1.53936	-2.26452	1.88092	0.873984	0.116484	-0.743387	0.505156	0.984991
ASMTL|O95671	ENSG00000169093	-7.46695	13.6508	-11.412	-8.07667	-0.744745	0.372274	0.0917413	0.117455
ASNS|P08243	ENSG00000070669	-14.5379	22.3248	-18.7597	-13.2014	-2.37935	1.99799	-2.53127	-4.75179
ASPA|P45381	ENSG00000108381	0.341977	-0.432372	0.116794	0.410929	1.23068	-1.04027	0.935644	1.32324
ASPH|Q12797	ENSG00000198363	9.55128	-13.2633	9.94052	8.00415	3.59171	-2.53037	2.59363	2.00714
ASPHD2|Q6ICH7	ENSG00000128203	0.144297	-0.190008	0.529474	0.426001	-0.914479	0.317962	-0.515809	0.185389
ASRGL1|Q7L266	ENSG00000162174	1.87048	-3.23821	3.57336	1.99895	0.11828	-0.90453	0.70259	1.66246
ASS1|P00966	ENSG00000130707	5.57758	-5.57535	4.30071	3.82926	1.31671	-0.941092	2.44112	5.0956
ASTN1|O14525	ENSG00000152092	-14.7033	23.8196	-17.2914	-11.3395	-3.3269	2.34529	-2.89501	-4.73473
ASTN2|O75129	ENSG00000148219	-3.87437	4.63099	-3.45018	-1.00083	-1.05394	1.15203	-0.584577	-0.820785
ATAD1|Q8NBU5	ENSG00000138138	-28.1523	45.0036	-35.6243	-21.3837	-7.63167	7.61337	-8.94623	-4.06008
ATAD3A|Q9NVI7	ENSG00000197785	-7.68512	10.7871	-8.19946	-5.03313	-2.59232	2.75051	-1.79027	-0.537481
ATAT1|Q5SQI0	ENSG00000137343	2.69212	-4.51555	5.82413	2.81749	-0.478822	-0.465726	0.459307	0.154281
ATCAY|Q86WG3	ENSG00000167654	-0.253296	0.115136	0.0541926	-0.389287	-0.46967	1.23187	-1.10887	-1.48066
ATE1|O95260	ENSG00000107669	5.78274	-9.8134	7.63695	5.77758	0.281317	-0.543705	0.599576	-0.249744
ATF1|P18846	ENSG00000123268	-1.10525	1.59212	-1.784	-0.684059	-0.100125	-0.368301	-0.153269	-0.354049
ATF2|P15336	ENSG00000115966	-0.844193	0.691109	-0.668707	-0.181037	-0.183088	-0.238567	-0.136117	-0.366219
ATG12|O94817	ENSG00000145782	13.249	-22.3266	17.7188	10.8364	0.0929316	-0.329139	0.446058	-0.644695
ATG14|Q6ZNE5	ENSG00000126775	1.9646	-3.03878	2.98652	2.30244	-0.314237	0.861495	-1.9792	-1.35014
ATG16L1|Q676U5	ENSG00000085978	10.8119	-16.9944	13.636	11.1471	3.70058	-2.77118	2.52545	0.949411
ATG2B|Q96BY7	ENSG00000066739	-0.217918	0.110338	-0.392099	0.172408	0.387212	-0.206412	0.251315	-0.0173982
ATG3|Q9NT62	ENSG00000144848	7.48318	-9.7958	7.6787	6.24284	0.977666	-2.24767	1.42687	1.87568
ATG4B|Q9Y4P1	ENSG00000168397	6.19108	-10.4746	8.59641	6.9758	0.255896	0.0611371	0.11081	-0.0387246
ATG4C|Q96DT6	ENSG00000125703	6.87568	-10.4813	7.02086	6.98175	3.3698	-2.86704	3.68959	2.4868
ATG4D|Q86TL0	ENSG00000130734	8.36741	-15.4574	11.1848	11.1254	0.0569724	-0.743354	0.842835	0.198751
ATG5|Q9H1Y0	ENSG00000057663	3.16724	-6.64752	5.52046	3.82996	1.03491	-0.177145	0.167823	-0.967831
ATG7|O95352	ENSG00000197548	-6.98121	8.4362	-8.20198	-3.91597	-2.17289	0.224825	-0.278426	0.83435
ATG9A|Q7Z3C6	ENSG00000198925	9.86081	-15.3727	13.3904	11.3486	6.27926	-3.72321	4.89516	4.75276
ATIC|P31939	ENSG00000138363	3.88813	-7.80398	6.53357	3.39432	0.830272	-0.833292	1.3134	1.36437
ATL1|Q8WXF7	ENSG00000198513	-5.88381	9.71848	-6.03584	-6.64476	-2.18829	2.10053	-2.42806	-7.20293
ATL2|Q8NHH9	ENSG00000119787	-9.89393	18.3519	-13.1873	-10.7086	-0.797545	0.463014	-1.03785	-2.92972
ATL3|Q6DD88	ENSG00000184743	-0.0494573	0.572574	-0.687653	-0.111296	-0.0654378	-0.0691466	-0.0254793	0.104014
ATM|Q13315	ENSG00000149311	-0.445445	0.27259	-0.435154	0.0113506	-0.463948	0.327002	-0.198479	-0.0256869
ATOX1|O00244	ENSG00000177556	0.384441	-0.589867	0.721266	-0.189943	-0.251465	-0.228969	-0.126099	-0.113497
ATP11A|P98196	ENSG00000068650	6.66412	-11.1071	7.63021	9.98328	1.1029	-0.660335	1.64948	2.07888
ATP11B|Q9Y2G3	ENSG00000058063	10.5727	-17.0744	13.0859	11.3361	2.52166	-0.68229	0.728297	0.130697
ATP11C|Q8NB49	ENSG00000101974	12.6999	-20.8131	14.6662	14.8005	1.30445	-0.771858	1.97354	3.1209
ATP13A1|Q9HD20	ENSG00000105726	-0.0331761	-0.413314	0.27719	0.187621	-1.16162	0.320338	0.0457379	0.699804
ATP1A1|P05023	ENSG00000163399	-20.7651	31.9603	-27.1522	-15.7683	-3.54325	4.76281	-6.34856	-3.31606
ATP1A2|P50993	ENSG00000018625	-21.2161	32.6006	-27.4284	-16.3339	-3.01893	3.08632	-4.09484	-1.86935
ATP1A3|P13637	ENSG00000105409	-18.1304	28.0148	-22.5884	-15.9117	-3.88674	3.67671	-5.1161	-2.52338
ATP1B1|P05026	ENSG00000143153	-17.4301	27.8464	-23.8623	-16.5647	-1.57058	3.02945	-3.42659	-1.78003
ATP1B2|P14415	ENSG00000129244	-23.0134	35.0688	-27.1765	-16.0702	-2.38189	2.25342	-3.08461	-0.880195
ATP1B3|P54709	ENSG00000069849	20.1665	-33.4529	26.1151	17.4641	0.539793	-0.671057	1.64684	1.72427
ATP2A2|P16615	ENSG00000174437	-14.6418	23.8651	-16.5123	-11.9831	-5.28997	6.41657	-7.66266	-2.74381
ATP2B2|Q01814	ENSG00000157087	-20.3672	31.5157	-24.3609	-15.0561	-4.73108	5.49999	-6.95212	-3.55454
ATP2B3|Q16720	ENSG00000067842	-1.60419	1.50686	-1.33468	-1.43174	-0.825732	0.855499	-2.20871	-2.47139
ATP2B4|P23634	ENSG00000058668	15.6928	-24.6576	22.3198	11.4068	1.36055	-2.72498	2.5676	0.431824
ATP2C1|P98194	ENSG00000017260	0.801655	-0.9523	1.15537	1.02359	0.800639	-1.0416	1.31646	1.42489
ATP5A1|P25705	ENSG00000152234	-8.5799	10.6476	-8.65362	-7.3116	-0.932469	1.81089	-2.43768	-2.52284
ATP5B|P06576	ENSG00000110955	-2.86517	2.72865	-2.26997	-2.49358	-0.0466455	0.829775	-0.629684	-1.14695
ATP5C1|P36542	ENSG00000165629	-12.426	17.8546	-14.6646	-13.9842	-1.85926	4.85424	-5.5682	-3.22982
ATP5F1|P24539	ENSG00000116459	-13.0369	18.4107	-15.0087	-12.3421	-1.33148	2.28952	-2.64464	-1.92167
ATP5I|P56385	ENSG00000169020	-4.9701	6.23597	-5.43794	-4.16137	-0.372109	1.45873	-2.53252	-1.49335
ATP5J|P18859	ENSG00000154723	-9.99194	13.7698	-11.7435	-8.67176	-0.928782	3.70666	-2.91063	-0.908292
ATP5SL; DMAC2|Q9NW81	ENSG00000105341	-2.4988	3.08924	-2.9281	-2.12971	-1.18959	0.721408	-0.102319	-0.1322
ATP6AP1|Q15904	ENSG00000071553	0.898079	-1.30201	2.12294	0.516962	0.141847	-0.156484	0.289821	0.537795
ATP6AP2|O75787	ENSG00000182220	14.4025	-21.6372	17.8459	10.9813	1.96529	-3.21767	2.08285	2.48234
ATP6V0A2|Q9Y487	ENSG00000185344	-6.56182	9.67831	-8.85329	-4.33792	-0.897299	-0.120878	-0.0573679	-0.288203
ATP6V0D1|P61421	ENSG00000159720	1.32656	-1.71927	2.27223	0.735219	0.0231034	-0.0800391	-0.068273	0.0610046
ATP6V1A|P38606	ENSG00000114573	1.0523	-1.46711	2.1749	0.291207	-0.648103	0.705368	-0.460862	-0.774202
ATP6V1B2|P21281	ENSG00000147416	1.78614	-2.8062	2.91397	1.42008	0.370587	0.168002	0.298114	-0.301673
ATP6V1C1|P21283	ENSG00000155097	-0.49993	0.424896	0.0546273	-0.698046	-0.849542	1.08823	-1.41949	-2.00339
ATP6V1D|Q9Y5K8	ENSG00000100554	-0.396236	0.167787	0.197835	-0.502529	-1.14493	1.0582	-1.05629	-2.47526
ATP6V1E1|P36543	ENSG00000131100	0.00974363	-0.157546	0.505082	-0.179128	-0.549012	0.737111	-1.00985	-1.80482
ATP6V1F|Q16864	ENSG00000128524	0.0949559	-0.210129	0.737522	-0.187125	-0.502867	1.34275	-0.945561	-3.04796
ATP6V1G1|O75348	ENSG00000136888	1.28673	-2.40267	1.88698	1.41976	-0.0520179	0.252762	0.0658758	0.275814
ATP8A1|Q9Y2Q0	ENSG00000124406	21.5074	-34.9522	29.1733	16.0677	6.34108	-6.8986	6.7257	3.06284
ATPAF1|Q5TC12	ENSG00000123472	-12.3846	17.2007	-14.444	-8.46708	-0.821952	1.49455	-1.61085	-1.25474
ATPBD4; DPH6|Q7L8W6	ENSG00000134146	-1.44664	2.1201	-2.00862	-1.29235	-0.196302	0.170617	-0.149285	0.117275
ATRN|O75882	ENSG00000088812	-2.55347	5.01376	-4.11906	-2.44463	-1.49753	0.213968	0.024125	-0.658777
ATRNL1|Q5VV63	ENSG00000107518	9.07093	-15.2159	11.3023	10.4405	1.96118	-2.01931	3.00984	1.48467
ATRX|P46100	ENSG00000085224	1.04626	-2.24832	1.36193	2.03941	0.230123	-0.37437	0.615789	0.0967215
ATXN1|P54253	ENSG00000124788	-3.12956	5.41231	-6.15225	-1.32799	-0.110303	0.147429	-0.206729	-0.0336598
ATXN10|Q9UBB4	ENSG00000130638	-19.0938	30.1542	-22.8832	-15.6737	-5.31984	4.34243	-5.45947	-2.26667
ATXN2|Q99700	ENSG00000204842	-13.6773	21.7193	-18.0835	-10.7695	-3.46271	1.97669	-2.51836	-2.7547
ATXN2L|Q8WWM7	ENSG00000168488	-10.5138	15.4776	-12.7827	-8.01746	-3.18865	1.67428	-3.48453	-4.24078
AUH|Q13825	ENSG00000148090	-8.07973	11.5459	-10.1194	-8.55103	-2.60535	3.43624	-3.21366	-1.93943
AVEN|Q9NQS1	ENSG00000169857	6.15887	-9.64068	7.86977	7.34143	1.5718	-1.85	1.52422	1.32868
AVL9|Q8NBF6	ENSG00000105778	-8.81237	13.2075	-8.11965	-7.88108	-3.48692	1.75581	-1.79216	-2.50142
AZGP1|P25311	ENSG00000160862	10.3867	-16.7887	11.6694	9.33912	2.10545	-1.39874	1.32494	0.926408
AZI2|Q9H6S1	ENSG00000163512	-7.21545	11.5444	-9.34288	-7.23888	-0.716016	0.145191	-0.607248	-2.35808
B2M|P61769	ENSG00000166710	4.76427	-6.5512	6.17125	3.92804	0.548186	-0.243248	0.435228	1.49737
B3GALTL; B3GLCT|Q6Y288	ENSG00000187676	19.6921	-31.0415	22.6959	15.6237	1.22867	-2.10487	2.01892	1.71226
B3GNT1; B4GAT1|O43505	ENSG00000174684	19.4982	-30.2557	23.5993	16.1792	4.3401	-5.00038	5.31434	1.46653
B4GALNT1|Q00973	ENSG00000135454	10.2035	-16.7423	14.1776	12.0988	2.67552	-2.65016	2.7122	1.5498
BAALC|Q8WXS3	ENSG00000164929	-12.1283	20.4936	-17.112	-9.57941	-1.33581	1.46978	-2.7882	-2.5463
BABAM1|Q9NWV8	ENSG00000105393	-7.86434	11.3567	-9.37113	-6.58067	-3.12823	1.6237	-1.48306	-1.87933
BACE1|P56817	ENSG00000186318	17.9406	-30.2188	23.0516	17.1769	1.52763	-2.57206	2.52967	1.92353
BAD|Q92934	ENSG00000002330	-6.44673	10.6661	-7.65557	-8.34154	-0.266872	0.3506	-0.664871	-1.26146
BAG1|Q99933	ENSG00000107262	1.71278	-2.88341	2.25579	2.7416	0.482039	-0.94445	0.672294	1.06373
BAG2|O95816	ENSG00000112208	2.58289	-3.36602	2.64948	2.81886	0.519597	-0.473267	0.589204	-0.269817
BAG3|O95817	ENSG00000151929	2.57267	-3.10722	2.21911	2.92169	2.33108	-2.00729	1.94809	1.88804
BAG4|O95429	ENSG00000156735	8.34737	-13.7979	11.4413	9.64915	0.339767	-0.943972	0.210615	-0.87233
BAG5|Q9UL15	ENSG00000166170	2.12774	-2.42763	1.87495	3.23942	-0.0397999	-0.301677	-0.220941	-0.248886
BAG6|P46379	ENSG00000204463	2.40472	-5.26415	4.50396	4.93945	0.0174209	-1.33968	1.26203	0.309437
BAI1; ADGRB1|O14514	ENSG00000181790	-12.8967	18.3201	-14.2305	-8.86889	-3.6036	3.10111	-4.29249	-2.33948
BAI2; ADGRB2|O60241	ENSG00000121753	-19.6904	32.0305	-24.5652	-15.0284	-6.44198	3.57062	-3.89287	-2.05718
BAIAP2|Q9UQB8	ENSG00000175866	-5.98114	10.3015	-6.25454	-6.4229	-2.59356	1.20375	-2.05155	-4.88105
BAIAP3|O94812	ENSG00000007516	1.30093	-1.55354	1.34769	1.01827	-0.968802	0.853323	-0.285321	-0.610628
BANF1|O75531	ENSG00000175334	4.7107	-6.69175	4.19536	6.11688	0.635483	0.114798	0.260006	1.16872
BAZ1B|Q9UIG0	ENSG00000009954	-2.82487	4.2878	-4.5616	-0.973883	-0.0628648	-0.00425841	0.248913	0.276817
BBOX1|O75936	ENSG00000129151	11.6876	-18.0862	14.4516	9.03093	2.10991	-2.92077	3.53698	3.59202
BBS1|Q8NFJ9	ENSG00000174483	1.02384	-2.1096	1.15123	2.7031	0.279257	0.00562734	0.380256	0.455809
BBS2|Q9BXC9	ENSG00000125124	5.44915	-9.771	6.40294	4.18715	1.05029	-0.562733	1.36187	1.44694
BBS4|Q96RK4	ENSG00000140463	1.36479	-2.70719	1.64959	2.18815	0.288283	-0.0532284	0.406098	0.859741
BBS5|Q8N3I7	ENSG00000163093	-0.125202	0.097751	-0.34343	0.344552	-0.0207461	0.953405	-1.39476	0.277463
BBS7|Q8IWZ6	ENSG00000138686	2.87463	-4.88981	3.22868	5.68661	1.19484	-0.197276	0.639412	3.89673
BBS9|Q3SYG4	ENSG00000122507	2.9116	-5.21494	3.35733	5.76159	1.26149	-0.247376	0.1364	1.24815
BCAM|P50895	ENSG00000187244	0.536434	-1.11402	0.375562	0.511471	-0.574951	0.632407	-0.260542	0.154501
BCAN|Q96GW7	ENSG00000132692	0.61491	-1.11842	1.6086	0.682177	0.264331	-0.441508	0.291867	0.285294
BCAR3|O75815	ENSG00000137936	5.09917	-6.76439	4.52704	6.8344	0.88849	-1.04062	0.79537	0.670271
BCAS1|O75363	ENSG00000064787	0.285156	-0.408415	0.202225	0.386762	1.08542	-1.18078	1.14893	1.05024
BCAS2|O75934	ENSG00000116752	-3.41733	3.9433	-3.92093	-1.57098	-0.251219	-0.133621	0.240692	-0.429166
BCAS3|Q9H6U6	ENSG00000141376	-6.16984	8.91018	-6.82232	-3.79212	-2.53842	0.671836	-0.605946	-0.730542
BCAT1|P54687	ENSG00000060982	-10.7743	13.261	-11.9806	-7.26212	-1.18297	2.44605	-1.68079	-0.576261
BCAT2|O15382	ENSG00000105552	-22.6067	32.2704	-27.546	-14.6803	-6.73996	6.5916	-5.77359	-1.17898
BCKDHA|P12694	ENSG00000248098	-9.1063	10.9913	-8.81256	-10.1812	-2.58487	2.68788	-2.59828	-0.845663
BCKDHB|P21953	ENSG00000083123	-14.7281	23.8639	-18.3533	-14.074	-4.94975	5.98203	-7.07255	-1.10065
BCKDK|O14874	ENSG00000103507	-10.5624	15.9603	-14.0584	-9.61266	-1.25078	0.57282	-0.32847	-0.711705
BCL10|O95999	ENSG00000142867	5.15817	-8.0254	5.52948	6.74598	0.0523698	-0.351834	0.737164	1.87793
BCL2L13|Q9BXK5	ENSG00000099968	-0.18916	-0.309046	0.0801188	0.101842	-0.215178	0.58327	-1.00829	-1.02418
BCLAF1|Q9NYF8	ENSG00000029363	0.212733	-0.666277	0.344864	1.14257	0.0574668	-0.568277	0.00231166	-0.0332024
BCR|P11274	ENSG00000186716	-8.06259	12.5708	-9.64231	-6.65244	-2.50075	1.48679	-1.3747	-2.68456
BDH1|Q02338	ENSG00000161267	-19.0945	30.2741	-23.0068	-18.671	-5.16229	4.8736	-5.15153	-1.62019
BDH2|Q9BUT1	ENSG00000164039	5.88885	-10.2306	7.91063	7.83897	0.953164	-1.06638	1.59273	4.68597
BECN1|Q14457	ENSG00000126581	-2.11907	2.41932	-1.94214	-0.500996	-1.1272	1.55428	-3.14487	-4.07771
BEGAIN|Q9BUH8	ENSG00000183092	-5.417	8.61492	-6.23737	-4.60298	-1.90755	0.375684	-0.196308	-0.127246
BICD2|Q8TD16	ENSG00000185963	-3.37997	5.23022	-5.18508	-0.772083	0.0597474	-0.195347	0.265848	0.154361
BIN1|O00499	ENSG00000136717	-1.98746	3.10228	-2.41278	-1.96747	-0.00493995	0.01742	-0.240508	-0.377729
BIRC3|Q13489	ENSG00000023445	-3.13598	5.12282	-3.57523	-2.74087	-5.09617	2.77742	-2.22963	-0.0496014
BIRC6|Q9NR09	ENSG00000115760	-6.47474	8.56276	-7.81599	-3.33442	-1.0928	0.685321	-0.653304	-0.0493692
BLM|P54132	ENSG00000197299	4.09333	-5.94515	4.6963	5.15986	0.52848	-1.006	1.09745	0.42846
BLMH|Q13867	ENSG00000108578	-2.47051	4.43666	-3.88752	-1.4783	-0.507045	0.0897322	-0.707016	-0.023556
BLOC1S1|P78537	ENSG00000135441	14.0918	-23.5947	17.5016	15.4583	2.95011	-4.5497	6.25681	3.17286
BLVRA|P53004	ENSG00000106605	19.6188	-33.8731	27.4783	16.6451	3.15246	-1.92198	2.31862	1.95965
BLVRB|P30043	ENSG00000090013	13.9952	-22.1131	14.8553	10.8588	0.716738	-0.0337978	0.145923	0.709526
BMI1; COMMD3-BMI1|P35226	ENSG00000168283	-2.70551	4.07378	-4.84629	-0.892207	0.411509	-1.3805	1.43762	0.0455844
BMPER|Q8N8U9	ENSG00000164619	4.07267	-7.33388	5.26757	7.681	0.333305	-0.871152	1.03021	3.30035
BMPR1A|P36894	ENSG00000107779	15.9013	-24.8702	20.6174	15.4587	0.773371	-0.800374	0.598993	3.08478
BMPR2|Q13873	ENSG00000204217	8.02731	-12.2365	10.7119	7.73159	1.99711	-2.78538	2.53992	0.380734
BMS1|Q14692	ENSG00000165733	-3.55833	4.98779	-4.76036	-1.58509	-0.385389	-0.368504	-0.0810347	-0.890596
BNC2|Q6ZN30	ENSG00000173068	10.8366	-16.4713	14.0333	10.0233	4.9155	-3.28349	2.52574	3.15261
BNIP1|Q12981	ENSG00000113734	0.456525	-0.0332721	-0.251376	-0.0764475	0.572819	-0.16313	-0.099611	-0.16739
BNIP3|Q12983	ENSG00000176171	-18.5912	31.1664	-23.2684	-15.1065	-2.58329	2.80905	-4.01097	-4.59927
BNIP3L|O60238	ENSG00000104765	-18.9972	32.7484	-25.5551	-15.9082	-2.40904	1.69001	-2.74181	-3.0619
BOC|Q9BWV1	ENSG00000144857	-11.1652	16.8881	-12.1784	-7.92657	-3.219	3.0379	-3.50372	-4.24613
BOD1|Q96IK1	ENSG00000145919	-4.54871	6.82547	-6.82152	-2.35559	-0.313694	0.024657	-0.254898	-0.409485
BOLA3|Q53S33	ENSG00000163170	-10.1083	12.5458	-9.67102	-5.8993	-0.944707	1.98043	-1.98233	-1.01261
BPGM|P07738	ENSG00000172331	4.25703	-6.80113	4.02294	3.26946	0.465938	-0.0535088	0.00395553	0.117393
BPHL|Q86WA6	ENSG00000137274	-5.14158	4.82879	-5.04456	-1.99892	-0.213676	0.823283	-0.799467	-0.296016
BPNT1|O95861	ENSG00000162813	20.3885	-33.7129	25.9323	17.8508	4.95601	-7.37504	8.0455	3.69721
BRAF|P15056	ENSG00000157764	-5.60658	8.65605	-5.17035	-4.64888	-2.7106	2.2124	-2.01623	-4.56224
BRAP|Q7Z569	ENSG00000089234	5.79435	-8.81608	5.01225	6.60142	1.06135	-1.00262	2.34032	1.83897
BRE; BABAM2|Q9NXR7	ENSG00000158019	-11.1454	16.6707	-13.76	-8.94363	-3.06729	2.12426	-1.6103	-0.662692
BRI3BP|Q8WY22	ENSG00000184992	-0.598854	0.887371	-0.738929	-0.258712	-0.251018	-0.0396758	0.217791	0.112214
BRINP1; DBC1|O60477	ENSG00000078725	-16.2559	29.2215	-21.5093	-12.2192	-2.6999	2.24242	-1.28201	-2.68276
BRIX1|Q8TDN6	ENSG00000113460	-5.3483	8.77636	-8.42319	-2.2768	0.117898	0.0453518	0.114476	-0.676433
BRK1|Q8WUW1	ENSG00000254999	-1.26596	2.69369	-0.976489	-1.81286	-0.956243	0.293089	-0.157464	-0.399813
BROX|Q5VW32	ENSG00000162819	0.281684	0.056596	-0.352549	0.176104	0.00488142	-0.201496	-0.00311528	0.833979
BRSK2|Q8IWQ3	ENSG00000174672	0.09323	-0.431052	0.329243	0.797744	-0.0938016	0.524786	-0.509621	-1.20262
BRWD1|Q9NSI6	ENSG00000185658	2.12996	-3.25515	3.76607	1.66645	0.451951	0.307626	-0.0550668	-0.988476
BSCL2|Q96G97	ENSG00000168000	-8.27187	13.2633	-8.69993	-8.57924	-0.343335	0.149732	-0.311222	-1.54625
BSDC1|Q9NW68	ENSG00000160058	6.95633	-11.1971	10.0389	8.79726	0.455267	-0.449706	0.0971153	-0.103735
BSG|P35613	ENSG00000172270	-0.654918	0.803732	-1.16621	-0.111304	-0.385255	0.717824	-0.670087	-0.530357
BSN|Q9UPA5	ENSG00000164061	-6.96817	10.7844	-7.46783	-5.43032	-4.0778	3.98241	-3.96117	-2.59702
BST2|Q10589	ENSG00000130303	-0.398696	0.58751	-0.433106	0.0917512	0.531164	-0.341243	0.610414	0.450311
BTBD10|Q9BSF8	ENSG00000148925	5.5042	-9.76516	7.27401	7.65434	0.554482	-0.919074	0.995875	0.659894
BTBD11|A6QL63	ENSG00000151136	-9.57994	13.5786	-11.1922	-4.35284	-1.97453	1.10595	-1.23995	-0.319291
BTBD17|A6NE02	ENSG00000204347	-3.89855	5.19137	-4.12154	-2.63612	-0.538855	0.950092	-0.290357	0.697265
BTBD9|Q96Q07	ENSG00000183826	-0.813601	0.28741	-0.546251	0.0485982	-0.532413	0.615132	-0.27679	-0.202737
BTD|P43251	ENSG00000169814	-0.796948	1.39338	-1.52239	-0.666273	-0.136391	0.34404	-0.217301	0.164436
BTF3|P20290	ENSG00000145741	-3.22277	3.97011	-4.19595	-2.72541	-0.465436	0.519983	-1.61702	-1.27359
BTF3L4|Q96K17	ENSG00000134717	-13.016	20.7648	-16.1941	-12.0052	-3.08226	1.26642	-2.07178	-2.26267
BTN2A1|Q7KYR7	ENSG00000112763	-0.112578	0.613711	-0.102577	-0.36161	-0.722281	0.147229	-0.0986615	-0.400726
BTN3A3|O00478	ENSG00000111801	8.94861	-14.6553	11.9493	10.169	2.3764	-2.77409	2.64509	0.817409
BUD31|P41223	ENSG00000106245	-0.709452	1.43069	-1.20669	0.148172	0.434619	-0.496317	0.0999209	0.262497
BYSL|Q13895	ENSG00000112578	-3.30669	4.59669	-4.79604	-2.71779	-0.896702	0.0799953	-0.195102	-0.213766
BZW1|Q7L1Q6	ENSG00000082153	-0.0189904	-0.0506696	0.0603438	0.230822	0.357402	-1.02103	1.0786	1.17119
BZW2|Q9Y6E2	ENSG00000136261	-15.2438	24.7966	-18.9917	-11.7644	-0.89036	0.754481	-0.989898	-0.987561
C10orf118; CCDC186|Q7Z3E2	ENSG00000165813	-0.884715	0.796061	-1.16256	0.680937	-0.136409	-0.366137	0.741711	0.593132
C10orf32; BORCS7|Q96B45	ENSG00000166275	1.69074	-2.46875	1.75419	1.99695	0.275433	-0.635899	0.486002	0.163974
C10orf54; VSIR|Q9H7M9	ENSG00000107738	3.22155	-3.97524	1.95149	2.54994	0.55773	-0.0663308	0.0984598	-0.00557922
C10orf76|Q5T2E6	ENSG00000120029	6.70709	-10.7393	8.37621	7.44077	3.47292	-7.27728	5.59423	1.66359
C11orf31; SELENOH|Q8IZQ5	ENSG00000211450	-1.22324	1.67555	-1.67475	0.0229084	-0.0380237	-0.588025	0.302295	-0.0572659
C11orf49|Q9H6J7	ENSG00000149179	0.153465	-1.11745	0.495261	1.56171	1.27245	-0.261009	0.605465	0.634188
C11orf54|Q9H0W9	ENSG00000182919	6.13073	-8.7976	6.43351	4.55596	1.76983	-1.75415	2.06135	1.89514
C11orf58|O00193	ENSG00000110696	0.135154	-0.462751	0.321551	0.274284	0.00510385	0.00122772	-0.747329	-0.807131
C11orf73; HIKESHI|Q53FT3	ENSG00000149196	6.40236	-9.18008	6.37656	6.85183	0.978263	-0.649746	0.242681	0.206573
C11orf96|Q7Z7L8	ENSG00000187479	-0.941125	2.35803	-2.67352	-1.78916	-0.757251	0.551626	-0.106049	-0.0897937
C12orf10|Q9HB07	ENSG00000139637	0.737522	-1.21183	0.848042	0.559324	-0.071418	-0.0205775	0.550441	0.0257251
C12orf23; TMEM263|Q8WUH6	ENSG00000151135	1.99751	-2.48164	1.83952	1.55824	-0.0719765	-0.457946	0.0823716	-1.92747
C12orf29|Q8N999	ENSG00000133641	-7.89225	11.4906	-11.3394	-7.29047	-1.28153	0.45851	-0.787869	-2.73302
C12orf44; ATG101|Q9BSB4	ENSG00000123395	4.24362	-6.22707	4.92658	4.89353	0.87834	-0.589831	1.3309	0.334776
C12orf45|Q8N5I9	ENSG00000151131	-3.82166	4.94039	-4.53546	-1.95204	-0.347852	-0.224315	-0.144506	-0.279309
C12orf5; TIGAR|Q9NQ88	ENSG00000078237	2.26288	-3.58211	3.30515	3.09132	0.944822	-1.0905	2.67445	2.90641
C12orf57|Q99622	ENSG00000111678	-18.3136	30.4709	-24.216	-17.326	-2.24996	2.77142	-4.24692	-3.75527
C12orf73|Q69YU5	ENSG00000204954	-13.7672	21.8619	-16.3498	-12.677	-1.28419	0.525564	-1.10809	-1.78925
C14orf166; RTRAF|Q9Y224	ENSG00000087302	14.319	-22.6383	19.585	14.4335	3.07363	-1.72867	0.890204	0.856955
C14orf2|P56378	ENSG00000156411	-10.4673	13.2692	-9.72803	-10.9294	-1.31404	1.92667	-2.64156	-1.73704
C15orf38; ARPIN|Q7Z6K5	ENSG00000242498	0.58788	-0.91076	0.33012	1.60876	2.22039	-2.89713	2.81778	0.718473
C15orf40|Q8WUR7	ENSG00000169609	2.11587	-4.06649	2.87159	1.99911	2.01689	-1.36395	0.602082	-0.354585
C16orf45|Q96MC5	ENSG00000166780	8.26143	-12.9149	10.8034	7.30182	1.39054	-1.78215	1.52928	-0.197563
C16orf58|Q96GQ5	ENSG00000140688	-8.27639	11.679	-8.7097	-7.90731	-2.89549	1.35054	-1.77738	-5.05439
C16orf62|Q7Z3J2	ENSG00000103544	-1.35537	1.42867	-1.91495	-0.449375	-1.24499	1.06576	-0.799113	0.164984
C16orf70|Q9BSU1	ENSG00000125149	-14.5154	23.0141	-16.1439	-11.3872	-4.51607	3.16463	-4.05198	-1.72302
C16orf80; CFAP20|Q9Y6A4	ENSG00000070761	-11.257	17.5121	-15.6374	-8.68699	-2.06904	0.512257	-0.780944	-0.208699
C16orf91|Q4G0I0	ENSG00000174109	-2.63611	3.60385	-3.26288	-0.50591	0.0960733	0.27656	-0.0617354	-1.00204
C16orf96|A6NNT2	ENSG00000205832	-10.4829	16.6377	-11.8414	-7.78383	-3.94864	3.63205	-2.94953	-1.77571
C17orf49; RNASEK-C17orf49|Q8IXM2	ENSG00000258315	-12.663	18.6621	-16.2093	-8.90801	-0.482907	0.761847	-0.295882	-1.84107
C17orf62|Q9BQA9	ENSG00000178927	-11.4077	18.9465	-15.0109	-10.5646	-3.44631	1.76703	-2.39124	-1.00288
C18orf25|Q96B23	ENSG00000152242	2.53425	-4.41346	2.99797	3.56637	0.000971545	-0.432267	-0.192757	-1.26693
C18orf32|Q8TCD1	ENSG00000177576	-20.6106	34.0436	-27.202	-18.9698	-5.75494	3.95991	-5.93108	-3.65394
C18orf8; WDR98|Q96DM3	ENSG00000141452	3.52695	-6.69915	6.20612	5.61797	1.65888	-1.66318	2.26194	1.88355
C19orf25|Q9UFG5	ENSG00000119559	-4.43112	5.9606	-5.71786	-2.80482	-0.623428	0.65677	-0.542236	-0.579627
C19orf26; CBARP|Q8N350	ENSG00000099625	-19.7908	31.2265	-23.7304	-15.4786	-7.89044	6.74742	-6.61764	-5.36281
C19orf43; TRIR|Q9BQ61	ENSG00000123144	3.03046	-3.95407	2.95872	3.18364	1.46593	-1.69457	0.583878	0.19884
C19orf53|Q9UNZ5	ENSG00000104979	-0.625073	0.769492	-1.11221	0.0026172	0.380471	-0.258942	0.298567	0.41389
C19orf6; TMEM259|Q4ZIN3	ENSG00000182087	-4.51803	5.60497	-4.40932	-3.84439	-0.862362	0.266622	-0.34272	-1.32871
C19orf66|Q9NUL5	ENSG00000130813	0.0968712	-0.555176	0.519912	0.789354	-0.233518	0.320657	-0.477243	-0.606751
C19orf70|Q5XKP0	ENSG00000174917	-7.20811	9.40288	-7.27983	-8.16471	-1.41045	1.49853	-2.84446	-1.84332
C1orf122|Q6ZSJ8	ENSG00000197982	-2.20841	2.99178	-3.60264	-0.767632	-0.401959	0.173014	-0.459305	-0.309261
C1orf123|Q9NWV4	ENSG00000162384	4.84719	-10.0995	7.70542	3.21802	0.422045	-0.696672	0.28334	0.0489358
C1orf198|Q9H425	ENSG00000119280	0.0476129	0.0520477	-0.361495	0.074915	1.33866	-1.57208	1.36581	0.454027
C1orf21|Q9H246	ENSG00000116667	-1.54624	1.91924	-1.75001	-0.689367	-0.457725	-0.0668302	-0.0261118	-1.03612
C1orf212; SMIM12|Q96EX1	ENSG00000163866	-5.51307	7.34781	-7.39547	-3.12411	-0.758678	0.397935	-0.482919	-1.49766
C1orf228|Q6PIY5	ENSG00000198520	8.09202	-11.4438	9.60887	8.62072	0.726399	-0.840734	1.34158	0.26684
C1orf27; ODR4|Q5SWX8	ENSG00000157181	-1.06023	1.47971	-1.40668	-0.0853056	0.417493	-0.587075	0.646526	-0.0817165
C1orf43|Q9BWL3	ENSG00000143612	9.44885	-15.868	12.117	11.2368	0.540117	-0.838919	0.945187	0.490069
C1orf52|Q8N6N3	ENSG00000162642	3.32091	-4.71848	3.65537	3.45082	2.00104	-1.30321	0.708792	0.00458275
C1orf95; STUM|Q69YW2	ENSG00000203685	-2.89992	5.9048	-3.58612	-3.03656	-0.503392	0.0477357	-0.0160165	-0.464033
C1QA|P02745	ENSG00000173372	0.877746	-1.22631	0.573505	0.809461	-0.319978	-0.239361	0.795669	0.795347
C1QB|P02746	ENSG00000173369	1.14956	-1.55938	0.872172	1.08138	-0.0740839	-0.343656	0.893218	0.99791
C1QBP|Q07021	ENSG00000108561	-0.0330406	-0.131102	0.814179	0.0319526	-0.0922377	0.435151	-0.667802	0.148644
C1QC|P02747	ENSG00000159189	0.681371	-1.01488	0.521237	0.903361	-0.14284	-0.191035	0.688547	1.28173
C1QL3|Q5VWW1	ENSG00000165985	-0.238566	0.211463	0.165065	-0.849914	0.5558	-0.126806	-0.195273	-0.199675
C1QTNF4|Q9BXJ3	ENSG00000172247	8.13556	-12.0423	9.38781	8.23455	0.501938	-0.524794	0.785814	1.01017
C1R|P00736	ENSG00000159403	11.2336	-17.0753	12.4352	8.33438	1.22437	-0.796755	2.51633	1.54431
C1S|P09871	ENSG00000182326	11.534	-17.2758	11.6322	9.22255	0.729302	-0.574905	1.62489	1.4829
C2|P06681	ENSG00000166278	7.20643	-11.6626	7.58916	7.04493	0.917305	-0.299956	1.54628	1.55912
C20orf194|Q5TEA3	ENSG00000088854	-0.731643	0.466363	-0.701031	-0.179902	0.231816	-0.655005	1.19703	0.285576
C21orf2|O43822	ENSG00000160226	-2.29089	3.46016	-3.36362	-2.55084	-0.644121	-0.0450989	0.194782	0.298511
C21orf33; LOC102724023|A0A0B4J2D5	ENSG00000280071	-0.783044	0.702309	-0.592767	-0.203956	-0.148818	0.509641	-0.601636	-0.229968
C22orf28; RTCB|Q9Y3I0	ENSG00000100220	9.31782	-14.8408	11.7412	8.21048	0.703961	-0.158169	-0.196075	-0.310663
C22orf32; SMDT1|Q9H4I9	ENSG00000183172	-14.4652	21.9465	-17.2583	-9.31745	-4.36926	5.31049	-4.95415	-2.66942
C2CD2|Q9Y426	ENSG00000157617	9.32437	-16.2323	11.3552	9.79731	1.73802	-2.32719	1.28155	0.144874
C2CD4C|Q8TF44	ENSG00000183186	0.655408	-0.626949	1.17547	0.564134	-0.409753	-0.0781048	0.173805	-0.714199
C2CD5; KIAA0528|Q86YS7	ENSG00000111731	0.0573375	-0.240655	0.206284	0.805928	-1.01337	0.565636	-0.890391	-0.478504
C2orf18; SLC35F6|Q8N357	ENSG00000213699	-16.0592	25.8392	-21.9068	-12.7662	-1.80597	1.02252	-0.998114	-0.944552
C2orf29; CNOT11|Q9UKZ1	ENSG00000158435	-3.56065	5.33314	-4.94235	-0.883279	0.419202	-0.00913427	-0.33933	-0.0490093
C2orf43; LDAH|Q9H6V9	ENSG00000118961	-2.39557	2.09926	-1.69872	-0.276188	-0.0303973	0.0535057	-0.161105	-0.182454
C2orf68|Q2NKX9	ENSG00000168887	-7.80053	14.038	-10.6854	-6.1694	-1.565	0.689429	-1.67869	-1.04289
C2orf72|A6NCS6	ENSG00000204128	2.97006	-3.21996	2.27405	4.46105	0.344291	0.0242784	-0.0256218	-0.0565738
C2orf88|Q9BSF0	ENSG00000187699	9.45137	-14.0281	9.35107	9.23991	1.12943	-1.28181	1.04017	1.70145
C3|P01024	ENSG00000125730	6.27611	-8.74169	6.5263	5.80413	0.279437	-0.466379	1.35815	1.9729
C3orf37; HMCES|Q96FZ2	ENSG00000183624	0.840708	-1.63519	0.791225	1.65677	-3.52444e-05	-0.595694	-0.0305813	-0.960552
C3orf38|Q5JPI3	ENSG00000179021	0.151851	-0.0911672	-0.0784769	2.08603	0.229243	-0.267647	0.0195688	0.144943
C4A; C4B|P0C0L4	ENSG00000244731	10.3275	-16.4714	11.2025	11.1239	1.98557	-1.00798	2.45957	4.45702
C4B; C4B_2; LOC100293534|P0C0L5	ENSG00000224389	19.346	-31.4286	23.1283	17.8551	1.92119	-1.66551	1.93574	6.26509
C4orf27; HPF1|Q9NWY4	ENSG00000056050	1.57642	-2.94486	1.76024	1.66405	-0.124285	0.120678	0.0927355	-0.519807
C4orf3|Q8WVX3	ENSG00000164096	1.10315	-2.0741	1.80859	0.422478	-0.039565	0.00480052	-0.106681	-0.257326
C4orf36|Q96KX1	ENSG00000163633	22.9247	-38.7826	31.3281	19.2233	6.5232	-8.53528	7.3651	4.27229
C4orf52; SMIM20|Q8N5G0	ENSG00000250317	-6.75564	7.79197	-7.58708	-4.09349	0.0305074	0.49341	-0.899251	-1.28174
C5|P01031	ENSG00000106804	8.14109	-11.7044	7.85572	6.81076	0.896786	-0.396566	0.929178	1.25851
C5orf24|Q7Z6I8	ENSG00000181904	0.447796	-0.825492	0.216545	1.70556	1.3946	-2.80216	1.605	-0.281078
C5orf44; TRAPPC13|A5PLN9	ENSG00000113597	-1.89244	2.25022	-2.18587	-0.645629	-0.28878	-0.205875	0.43039	0.141435
C5orf51|A6NDU8	ENSG00000205765	-6.29084	10.8275	-8.29811	-2.90071	-0.768113	0.657255	-1.08118	-0.807414
C6orf108; DNPH1|O43598	ENSG00000112667	14.4556	-20.068	15.3684	8.35261	1.11133	-1.03443	1.23249	0.62723
C6orf203|Q9P0P8	ENSG00000130349	-2.3515	3.66355	-2.33513	-2.4194	-1.65292	1.03272	-1.5734	-0.519547
C6orf211; ARMT1|Q9H993	ENSG00000146476	9.01344	-14.7771	11.9517	6.33339	1.39406	-0.410197	0.432885	0.457149
C6orf228; SMIM13|P0DJ93	ENSG00000224531	-4.51642	6.70564	-5.61622	-4.10813	-1.86151	1.42562	-2.0239	-3.5928
C6orf47|O95873	ENSG00000204439	5.95691	-10.3937	7.16816	9.5605	0.307304	-0.886134	0.947343	1.47085
C6orf57; SDHAF4|Q5VUM1	ENSG00000154079	-14.8074	21.1529	-16.0072	-10.0913	-2.53461	2.63155	-3.12202	-2.73041
C7|P10643	ENSG00000112936	2.47785	-2.96202	1.49362	1.72944	-0.648863	0.536961	-0.00485953	0.547953
C7orf41; MTURN|Q8N3F0	ENSG00000180354	19.8256	-29.9383	25.6091	13.2532	3.06987	-1.7649	1.94398	2.376
C7orf43|Q8WVR3	ENSG00000146826	4.28489	-7.05494	5.78389	5.24618	0.0659728	0.22914	0.0468837	-0.160726
C8orf47; ERICH5|Q6P6B1	ENSG00000177459	9.42546	-15.2285	11.2911	11.3535	1.83061	-3.65418	3.08457	0.0122888
C8orf82|Q6P1X6	ENSG00000213563	4.05649	-6.83174	5.30142	4.79957	0.165356	-0.101297	0.192783	0.077418
C9orf129|Q5T035	ENSG00000204352	-18.0572	30.6061	-24.6551	-14.7856	-2.51046	0.585274	-1.03719	-0.964079
C9orf142; PAXX|Q9BUH6	ENSG00000148362	8.38051	-13.024	9.59369	11.5277	2.36064	-3.40758	3.70338	0.578926
C9orf16|Q9BUW7	ENSG00000171159	2.65176	-4.70503	4.20396	4.99031	2.27318	-1.4593	0.871272	0.690471
C9orf172; AJM1|C9J069	ENSG00000232434	-4.90248	6.433	-5.65076	-2.0987	-2.23679	1.26736	-1.47471	-0.707102
C9orf40|Q8IXQ3	ENSG00000135045	3.19638	-4.39896	3.8494	5.17212	0.43485	-0.0886569	0.145462	0.251316
C9orf64|Q5T6V5	ENSG00000165118	0.112613	0.0708224	-0.403484	-0.118933	-0.192977	0.103653	0.0693491	1.39375
C9orf72|Q96LT7	ENSG00000147894	1.82802	-3.47295	3.2366	2.56322	-0.284166	0.484895	-0.395245	0.110361
C9orf78|Q9NZ63	ENSG00000136819	1.6888	-1.91374	1.22506	2.83964	1.9632	-2.87055	1.10645	0.188762
C9orf89; CARD19|Q96LW7	ENSG00000165233	-15.441	23.3876	-20.6757	-12.2122	-1.17758	0.298481	-0.467963	-0.259124
CA10|Q9NS85	ENSG00000154975	-7.13538	11.5807	-8.43607	-3.66403	-1.33595	0.243206	0.499095	-0.052049
CA14|Q9ULX7	ENSG00000118298	-0.972181	1.36595	-1.29739	-1.42216	-0.177003	-0.0124759	0.0337835	-0.120743
CA2|P00918	ENSG00000104267	8.9824	-11.178	8.54008	6.7053	2.25853	-1.43968	2.15478	2.43161
CA3|P07451	ENSG00000164879	16.5854	-26.3759	19.8009	14.9891	1.7261	-1.49503	1.24297	0.254091
CA4|P22748	ENSG00000167434	0.81356	-0.666691	1.34908	0.888529	0.0177735	-0.0968095	0.249289	-0.981405
CA5B|Q9Y2D0	ENSG00000169239	0.743576	-1.01705	0.630053	0.845731	-0.512988	0.0637261	0.137698	0.47333
CA8|P35219	ENSG00000178538	12.9663	-20.5507	18.1839	12.8453	2.17926	-1.59256	2.28572	0.791593
CAB39|Q9Y376	ENSG00000135932	5.17942	-9.54412	7.9299	5.44856	1.46357	-0.579378	0.297445	-0.00314446
CAB39L|Q9H9S4	ENSG00000102547	8.87491	-12.8726	9.7812	11.8313	0.486934	-0.733307	0.33169	0.121864
CABLES1|Q8TDN4	ENSG00000134508	5.30996	-7.85945	6.04278	5.56807	1.35413	-1.85606	1.31742	-0.00103175
CABP1|Q9NZU7	ENSG00000157782	-10.3069	14.8724	-12.4665	-6.72396	-2.12046	3.19768	-3.46725	-2.13739
CACHD1|Q5VU97	ENSG00000158966	5.28071	-8.13507	6.69366	6.53256	2.10083	-4.14945	4.37876	6.75728
CACNA1B|Q00975	ENSG00000148408	14.9418	-23.4904	19.6578	13.7103	2.90793	-4.48404	4.79161	3.08231
CACNA1E|Q15878	ENSG00000198216	5.90083	-9.41126	8.38139	5.9825	0.0532327	-0.925665	1.01566	-0.0173336
CACNA2D1|P54289	ENSG00000153956	-3.55208	6.36476	-3.29282	-3.93428	-2.48079	1.84991	-1.74347	-1.7708
CACNB1|Q02641	ENSG00000067191	11.9162	-18.6767	16.585	10.7965	2.23739	-0.777996	1.08687	0.366773
CACNB4|O00305	ENSG00000182389	6.18867	-11.096	8.22932	7.84137	0.322317	0.0411491	0.530062	2.24141
CACNG2|Q9Y698	ENSG00000166862	-17.4384	25.4563	-19.4076	-14.6661	-5.02599	4.48291	-6.36685	-1.80087
CACNG3|O60359	ENSG00000006116	-16.2903	26.0882	-18.7988	-14.0577	-7.28456	5.795	-5.50955	-1.58479
CACNG8|Q8WXS5	ENSG00000142408	-19.9061	29.7104	-22.6056	-17.7431	-7.44299	5.6222	-7.10049	-3.77368
CACYBP|Q9HB71	ENSG00000116161	-0.154209	0.378259	-0.199147	-0.0749888	0.910065	-0.72573	0.157452	0.0205463
CAD|P27708	ENSG00000084774	13.5923	-22.7436	16.1505	15.6039	2.74538	-2.14012	3.87117	3.76661
CADM1|Q9BY67	ENSG00000182985	-0.286356	0.434507	-0.20633	-1.54876	-1.24469	0.981818	-1.66688	-3.77936
CADM3|Q8N126	ENSG00000162706	-3.45452	5.62762	-4.13609	-4.78635	-0.932808	1.88529	-2.0627	-1.51648
CADM4|Q8NFZ8	ENSG00000105767	-1.62133	2.21965	-2.37233	-0.585467	0.342188	-0.294891	0.596247	1.62459
CADPS|Q9ULU8	ENSG00000163618	-14.2225	19.4534	-15.8768	-11.9486	-3.37797	4.16686	-5.21021	-2.85395
CADPS2|Q86UW7	ENSG00000081803	-21.5093	32.0027	-25.7984	-16.3253	-2.39392	5.31954	-6.01616	-1.56713
CALB1|P05937	ENSG00000104327	-6.15949	10.9144	-7.02601	-7.28666	-2.96799	1.95337	-2.93375	-1.35648
CALB2|P22676	ENSG00000172137	7.0322	-10.7608	10.4411	7.35167	0.257646	-0.423496	0.408775	0.685674
CALCOCO1|Q9P1Z2	ENSG00000012822	-3.10935	5.41406	-3.57296	-2.53495	-1.04812	0.463781	-0.419191	-0.453564
CALCOCO2|Q13137	ENSG00000136436	2.59719	-3.20669	2.52706	3.48878	2.31291	-1.19742	0.637765	0.886768
CALD1|Q05682	ENSG00000122786	-4.06592	7.85068	-8.55931	-3.69898	-1.21208	2.00856	-1.60909	-0.734167
CALN1|Q9BXU9	ENSG00000183166	-20.6727	32.5901	-26.9453	-15.8763	-7.68487	4.61779	-3.61417	-2.81625
CALR|P27797	ENSG00000179218	-2.57709	5.20161	-4.04037	-3.20561	-0.209165	0.0117132	0.245657	0.624942
CALU|O43852	ENSG00000128595	-10.7601	19.9205	-13.406	-9.26179	-2.77246	1.65274	-1.31762	0.175554
CAMK1|Q14012	ENSG00000134072	0.268544	0.0481916	0.212387	0.507023	0.834456	-0.0645129	0.737098	0.359811
CAMK1D|Q8IU85	ENSG00000183049	6.9499	-11.7539	9.93134	5.97908	0.381793	-0.21438	0.0373902	-0.166662
CAMK1G|Q96NX5	ENSG00000008118	-6.66277	9.44367	-7.8311	-5.99031	-2.85207	1.65788	-2.33304	-6.69651
CAMK2A|Q9UQM7	ENSG00000070808	15.9016	-24.1755	21.1046	10.1898	0.892963	-0.986239	0.887893	0.311081
CAMK2B|Q13554	ENSG00000058404	13.9407	-22.4308	19.0163	10.3058	0.527153	-0.272141	0.19643	-0.0943156
CAMK2D|Q13557	ENSG00000145349	2.02322	-2.40027	3.11554	0.761738	-0.352362	0.0548807	-0.337863	-0.878714
CAMK2N1|Q7Z7J9	ENSG00000162545	-0.865479	0.829863	-0.70368	-1.17247	-0.812935	0.126493	-0.564461	-0.596293
CAMK2N2|Q96S95	ENSG00000163888	-2.72099	3.01034	-2.70668	-1.71877	-0.467735	0.41282	-1.08922	-1.7424
CAMK4|Q16566	ENSG00000152495	-14.0736	22.8224	-17.1335	-12.2179	-6.32442	4.48677	-5.26082	-4.47425
CAMKK1|Q8N5S9	ENSG00000004660	9.85341	-17.8595	13.8474	8.7585	1.30499	-1.56392	1.30384	-0.10086
CAMKK2|Q96RR4	ENSG00000110931	-18.0626	30.8046	-23.1675	-15.1318	-6.59625	5.23053	-5.86723	-4.03251
CAMKMT|Q7Z624	ENSG00000143919	-1.03496	1.05311	-1.34164	-0.529904	-0.0383532	-0.114682	0.289666	0.730229
CAMKV|Q8NCB2	ENSG00000164076	-0.0794101	0.133069	0.170157	-0.246773	-0.844494	-0.0966534	0.0360506	-0.430569
CAMLG|P49069	ENSG00000164615	-0.0734741	0.00996155	0.282618	-0.261641	0.0101907	-0.99522	0.394711	-0.868084
CAMSAP1|Q5T5Y3	ENSG00000130559	-14.6823	23.5166	-18.0689	-10.625	-3.4498	1.42139	-1.89776	-3.26476
CAMSAP2|Q08AD1	ENSG00000118200	0.17475	-0.717219	0.796835	0.481098	-0.577144	0.117208	-0.80386	-0.687009
CAMSAP3|Q9P1Y5	ENSG00000076826	2.74707	-5.01561	4.76116	3.94018	0.180012	-0.00842185	0.0390903	-1.27826
CAND2|O75155	ENSG00000144712	-3.0465	4.95916	-3.65522	-3.81148	0.0399693	-0.077436	0.0357407	0.569378
CANX|P27824	ENSG00000127022	-8.26303	14.6604	-10.1254	-9.10138	-0.220817	0.901833	-1.27782	-0.98781
CAP2|P40123	ENSG00000112186	-9.91851	17.4532	-12.6004	-9.07023	-2.93762	2.74933	-2.7835	-3.05687
CAPG|P40121	ENSG00000042493	6.9541	-9.87753	7.77972	6.12426	2.80384	-2.47332	3.23497	2.64662
CAPN1|P07384	ENSG00000014216	5.01469	-9.34946	6.30298	4.40323	1.35992	-0.943931	0.797188	1.6665
CAPN2|P17655	ENSG00000162909	7.10489	-10.6306	7.89162	5.59403	3.10996	-2.7756	2.8978	4.22359
CAPN5|O15484	ENSG00000149260	-4.40558	6.71114	-4.07884	-3.05086	-2.98228	1.75175	-0.978017	-0.776051
CAPN7|Q9Y6W3	ENSG00000131375	11.4352	-19.2436	13.2557	13.3879	1.79447	-2.18186	2.61298	2.73272
CAPNS1|P04632	ENSG00000126247	7.15069	-9.83837	7.06467	5.11445	3.25461	-2.58391	3.59821	4.49742
CAPRIN1|Q14444	ENSG00000135387	-17.0762	27.8687	-22.3195	-14.0557	-2.41	1.08618	-1.68515	-1.72931
CAPRIN2|Q6IMN6	ENSG00000110888	-8.87558	11.3926	-9.60309	-6.29109	-2.68231	1.26209	-1.08155	-0.522117
CAPZA1|P52907	ENSG00000116489	3.43219	-6.86394	5.76429	6.30162	2.5694	-0.17674	0.916949	0.254668
CAPZA2|P47755	ENSG00000198898	2.08138	-3.22603	3.34542	2.55032	0.348584	0.0475711	0.312267	0.338984
CAPZB|P47756	ENSG00000077549	1.96156	-2.0322	1.55802	1.99149	-0.496559	0.187151	-0.714438	-0.210374
CARHSP1|Q9Y2V2	ENSG00000153048	14.2043	-22.7842	16.1049	9.59711	4.30848	-2.69599	3.19275	1.67607
CARKD; NAXD|Q8IW45	ENSG00000213995	5.09134	-9.85496	8.55218	6.19077	1.89284	-2.05849	4.05174	0.5268
CARM1|Q86X55	ENSG00000142453	-15.0705	24.95	-18.222	-9.77574	-1.00255	1.70105	-2.05562	-2.98307
CARNS1|A5YM72	ENSG00000172508	-1.80734	2.91166	-3.08935	-2.20737	0.273029	-0.603924	0.770918	0.308518
CARS|P49589	ENSG00000110619	-2.86003	4.51043	-3.06802	-1.60958	-1.32877	0.324385	-0.355192	-0.131246
CARS2|Q9HA77	ENSG00000134905	-0.635079	0.866954	-0.812542	-0.254909	-0.232247	0.542375	-0.0506197	0.546068
CARTPT|Q16568	ENSG00000164326	13.4726	-20.9263	17.109	10.3008	0.497364	-0.835045	0.649355	0.552954
CASC3|O15234	ENSG00000108349	-12.9061	19.5548	-16.7681	-9.25797	-1.43588	1.08834	-2.33254	-2.9998
CASC4|Q6P4E1	ENSG00000166734	-1.92444	2.51615	-1.76969	-0.64701	-0.302378	0.304454	-0.391024	-0.851349
CASK|O14936	ENSG00000147044	1.17422	-1.38821	1.93657	1.83806	-0.156691	0.380703	-0.133514	1.22651
CASKIN1|Q8WXD9	ENSG00000167971	-12.3396	17.5967	-13.834	-8.90426	-4.87148	3.0591	-2.59412	-2.5127
CASKIN2|Q8WXE0	ENSG00000177303	-4.1274	6.75718	-6.92511	-2.15651	-1.00154	0.517294	-1.02163	-1.17527
CASP1|P29466	ENSG00000137752	1.1342	-1.59927	1.17108	1.74431	1.66439	-1.27694	2.29731	1.03972
CASP3|P42574	ENSG00000164305	-7.61644	12.1327	-9.75215	-5.41967	-1.68658	0.387191	-0.271934	0.0898489
CAST|P20810	ENSG00000153113	2.10181	-3.739	2.4298	2.58732	0.192227	-0.0122697	-0.0471091	-0.894081
CAT|P04040	ENSG00000121691	2.29976	-2.12401	0.894377	0.552787	-0.0487841	0.618563	-0.275172	0.310441
CAV1|Q03135	ENSG00000105974	-2.0977	5.25175	-5.92226	-2.84442	-0.714685	1.51938	-1.25063	0.033129
CBFB|Q13951	ENSG00000067955	8.48254	-13.0532	9.35541	9.84069	3.40645	-2.36736	3.15948	3.07994
CBLN4|Q9NTU7	ENSG00000054803	-16.6217	27.0633	-21.8395	-13.1811	-6.82877	7.24212	-5.66505	-0.399539
CBR1; SETD4|P16152	ENSG00000159228	2.15809	-2.25037	1.05109	1.22822	4.10148	-2.65974	3.21956	4.81193
CBR3|O75828	ENSG00000159231	4.36155	-5.34141	4.25407	4.24094	2.64832	-1.84062	1.15628	1.02441
CBS; LOC102724560; CBSL|P0DN79	ENSG00000274276	4.81017	-9.42245	7.02895	7.82943	3.72061	-2.4209	1.61558	0.527172
CBWD1|Q9BRT8	ENSG00000172785	1.2145	-2.11404	2.00192	1.48478	-0.0544406	-0.0195703	0.539597	0.733437
CBWD2|Q8IUF1	ENSG00000136682	1.72493	-3.11535	2.50025	3.28313	-0.0772399	0.0145665	0.471085	0.73161
CBX1|P83916	ENSG00000108468	-0.905297	2.09516	-1.74739	-0.402729	0.167031	-0.907473	0.607988	-0.305065
CBX3; C15orf57; CCDC32|Q13185	ENSG00000122565	-2.46267	4.81823	-3.93535	-0.821288	-0.0619914	0.0800944	-0.71548	-0.26668
CBX5|P45973	ENSG00000094916	7.6643	-11.3009	9.68923	10.7602	1.19288	-2	1.19649	2.83504
CC2D1A|Q6P1N0	ENSG00000132024	13.0512	-21.6058	17.4982	13.0839	2.56437	-2.4745	2.49075	1.93237
CC2D1B|Q5T0F9	ENSG00000154222	8.94871	-15.1362	10.9138	9.43948	3.58325	-4.06292	5.19549	1.66746
CCAR1|Q8IX12	ENSG00000060339	7.44574	-12.1398	9.32263	11.1934	2.03104	-2.54896	2.0504	1.44377
CCAR2; KIAA1967|Q8N163	ENSG00000158941	-8.27866	12.597	-11.223	-5.14441	-1.88747	0.788583	-1.76332	-3.24697
CCBL1; KYAT1|Q16773	ENSG00000171097	0.222263	-0.91306	0.273773	0.10392	-0.0139185	0.29034	-0.318903	-0.813137
CCBL2; KYAT3|Q6YP21	ENSG00000137944	-0.359424	1.1373	-0.780755	-1.62633	-1.11548	1.16697	-0.577704	-0.0798146
CCDC104; CFAP36|Q96G28	ENSG00000163001	-8.6931	13.7203	-12.5111	-9.86525	-0.0508113	0.288888	-0.818196	-2.9564
CCDC115|Q96NT0	ENSG00000136710	21.2225	-35.8125	27.0821	19.694	2.43221	-3.60658	2.91566	2.10365
CCDC124|Q96CT7	ENSG00000007080	2.88712	-4.75652	3.38274	3.60702	1.91216	-1.58937	0.660472	-0.619064
CCDC127|Q96BQ5	ENSG00000164366	-0.707863	0.717754	-0.735919	-0.147636	-1.31377	1.48791	-1.02226	0.122874
CCDC13|Q8IYE1	ENSG00000244607	14.9973	-22.7493	16.592	13.5154	1.55064	-0.0859763	0.905841	2.44972
CCDC132; VPS50|Q96JG6	ENSG00000004766	-7.67078	10.9335	-7.65188	-6.62588	-1.24528	1.02247	-0.682781	-1.74476
CCDC136|Q96JN2	ENSG00000128596	-12.877	18.5016	-16.3747	-7.00461	-2.05015	3.25749	-2.92603	-0.693197
CCDC177|Q9NQR7	ENSG00000267909	5.71382	-9.13796	7.07201	6.31107	0.686439	-1.28213	1.2272	-0.337154
CCDC22|O60826	ENSG00000101997	5.08207	-8.86757	5.95666	7.85705	1.0771	-0.926663	1.90463	0.240079
CCDC23; SVBP|Q8N300	ENSG00000177868	-6.46285	10.063	-7.94746	-2.74879	-0.287358	0.685719	-1.67276	-0.808036
CCDC25|Q86WR0	ENSG00000147419	2.47887	-6.24554	5.04588	3.85536	2.36917	-2.38914	2.98098	0.0833318
CCDC28A|Q8IWP9	ENSG00000024862	11.8931	-20.4255	15.2996	14.2824	3.7046	-2.92107	2.81453	1.31898
CCDC43|Q96MW1	ENSG00000180329	0.3847	-0.250197	0.249143	0.766031	-0.0136126	-0.131589	0.0248212	-0.650739
CCDC50|Q8IVM0	ENSG00000152492	-8.95432	14.4223	-13.7727	-6.56533	-0.424776	0.0951557	-0.632258	-1.93143
CCDC53; WASHC3|Q9Y3C0	ENSG00000120860	6.22925	-8.95283	6.83382	6.14338	1.15541	-2.5628	1.75756	2.77715
CCDC58|Q4VC31	ENSG00000160124	-4.91745	6.23075	-5.99893	-1.59322	-1.5234	2.03313	-2.57304	-2.22111
CCDC6|Q16204	ENSG00000108091	22.0019	-35.1359	28.1176	18.8158	4.21963	-3.60973	4.17865	1.40097
CCDC66|A2RUB6	ENSG00000180376	-14.2603	23.0437	-18.6381	-10.8932	-0.547713	0.848143	-1.37325	-0.564737
CCDC88A|Q3V6T2	ENSG00000115355	-8.62757	13.5893	-11.9384	-6.16264	-0.742059	0.480536	-0.216259	-0.385206
CCDC9|Q9Y3X0	ENSG00000105321	0.839331	-1.23761	0.78305	2.36581	0.606125	-0.360566	0.0557366	-0.0810188
CCDC90A; MCUR1|Q96AQ8	ENSG00000050393	3.37862	-3.56977	4.06961	2.26971	0.0785774	-0.781002	1.09883	0.734956
CCDC90B|Q9GZT6	ENSG00000137500	0.270246	-0.116051	0.382025	-0.0334202	0.18871	-0.944661	0.744913	0.373145
CCDC91|Q7Z6B0	ENSG00000123106	-19.929	34.8022	-26.5748	-16.5754	-1.47095	0.769041	-0.716352	-1.61852
CCDC92|Q53HC0	ENSG00000119242	-5.27813	5.27461	-3.60968	-1.91294	0.158411	0.270109	-0.282501	-0.907273
CCDC93|Q567U6	ENSG00000125633	12.9637	-22.8866	17.2347	14.585	1.3143	-0.432982	0.778041	0.34426
CCK|P06307	ENSG00000187094	24.5044	-40.1622	32.6291	19.7381	5.94192	-7.28331	9.10729	2.65454
CCNT2|O60583	ENSG00000082258	2.70718	-3.92504	2.18868	2.71712	1.03508	-1.04164	1.46928	1.71721
CCNYL1|Q8N7R7	ENSG00000163249	-12.6624	22.2163	-17.5267	-8.6012	-0.358221	1.04141	-1.10336	-0.144451
CCPG1|Q9ULG6	ENSG00000260916	-2.79806	3.96785	-2.88668	-0.400467	-0.226808	-0.136464	-0.276549	-0.649196
CCRN4L; NOCT|Q9UK39	ENSG00000151014	-16.9187	26.9521	-21.3646	-10.6285	-2.90885	2.83205	-1.97174	-0.987794
CCS|O14618	ENSG00000173992	-6.54257	10.1568	-9.14224	-5.23607	-0.437358	0.26482	-0.172258	-1.85303
CCSAP|Q6IQ19	ENSG00000154429	9.8327	-15.3101	12.6877	10.7644	2.56092	-2.81343	2.11333	2.46893
CCT2|P78371	ENSG00000166226	3.86662	-5.76383	5.83815	2.09083	0.220405	-0.267456	-0.0368035	-1.42338
CCT3|P49368	ENSG00000163468	9.95169	-16.1758	15.5475	9.03878	1.2318	-0.88949	0.528429	-0.0550857
CCT4|P50991	ENSG00000115484	-0.136001	0.273252	-0.0225632	-0.245545	-0.108117	-0.106501	-0.0938997	-0.0478628
CCT5|P48643	ENSG00000150753	3.97744	-5.72243	6.07476	2.13496	0.211457	-0.00683558	-0.383866	-1.52053
CCT6A|P40227	ENSG00000146731	13.5708	-20.4426	18.8775	11.1381	2.56362	-2.439	1.95888	0.098828
CCT7|Q99832	ENSG00000135624	10.1124	-14.6086	13.4068	9.19246	2.43733	-1.70033	1.41592	-0.0149773
CCT8|P50990	ENSG00000156261	4.76087	-6.81491	7.3768	3.1266	0.637973	-0.850781	0.279636	-0.432545
CCZ1; CCZ1B|P86790	ENSG00000146574	-0.908327	0.86157	-0.982158	0.0124483	-0.0680473	0.232696	-0.11833	0.08052
CD109|Q6YHK3	ENSG00000156535	20.4337	-31.5191	23.3791	17.4092	4.87757	-4.32972	4.71761	3.66883
CD14|P08571	ENSG00000170458	4.01596	-7.08189	5.41347	3.53866	0.346758	-0.422156	1.02522	0.712071
CD151|P48509	ENSG00000177697	-0.671146	1.97746	-2.03787	-0.375834	-0.720982	0.271601	-0.324001	1.68295
CD163|Q86VB7	ENSG00000177575	2.30636	-3.34662	1.96957	2.94631	-0.0619745	0.0982325	0.0749003	1.6164
CD2AP|Q9Y5K6	ENSG00000198087	1.45726	-1.42647	0.820104	2.3072	0.548196	-0.231857	0.368703	1.31683
CD2BP2|O95400	ENSG00000169217	1.2374	-2.45559	1.26803	2.73334	-0.084104	-0.985755	1.0216	0.584847
CD320|Q9NPF0	ENSG00000167775	5.71266	-8.57915	7.05724	6.2693	1.14232	0.206654	-0.153641	0.053899
CD34|P28906	ENSG00000174059	3.30554	-4.50883	2.57915	3.91269	-0.246209	0.850832	-0.424445	-0.171476
CD38|P28907	ENSG00000004468	-5.07199	9.69419	-7.72005	-4.00313	-0.0806354	-0.491955	0.528131	1.70653
CD44|P16070	ENSG00000026508	10.7137	-14.5314	11.2787	11.1295	3.15077	-2.57529	4.06452	7.12518
CD46|P15529	ENSG00000117335	8.1776	-12.4457	10.6094	7.94606	0.50157	-2.41067	1.2498	0.0878329
CD58|P19256	ENSG00000116815	16.1153	-24.745	18.8165	16.1873	2.26827	-2.82704	3.57367	4.51409
CD74|P04233	ENSG00000019582	-0.135133	0.446111	-0.416907	0.147732	-0.846817	0.658232	-0.244096	0.00992213
CD81|P60033	ENSG00000110651	-6.55135	10.9408	-9.44108	-6.63035	-0.461195	1.16661	-1.75169	-0.432525
CD82|P27701	ENSG00000085117	-1.29557	1.34665	-1.67388	-1.51508	-0.0560087	0.0512848	0.0245169	0.64589
CD9|P21926	ENSG00000010278	-0.21354	0.571215	-0.659941	-0.436349	0.622831	-0.40132	0.471446	1.03676
CD99|P14209	ENSG00000002586	1.58798	-1.6433	1.00049	1.6702	0.236993	-1.01291	1.07421	0.860968
CDA|P32320	ENSG00000158825	7.67919	-10.3004	6.96271	6.38267	0.536325	-0.0476346	-0.0311873	-0.114935
CDC123|O75794	ENSG00000151465	-14.7029	24.8351	-19.2854	-7.12349	-0.223781	0.0224205	0.0266	-0.320807
CDC16|Q13042	ENSG00000130177	-15.7495	24.7086	-20.705	-9.7132	-2.17824	1.2624	-1.11947	-0.0729241
CDC26|Q8NHZ8	ENSG00000176386	-4.74349	7.33324	-5.27908	-4.80164	-0.153675	0.285096	-0.905441	-1.29823
CDC34|P49427	ENSG00000099804	-2.69859	3.9857	-5.05263	-0.95168	-0.501113	0.174196	-1.01744	-1.50319
CDC37|Q16543	ENSG00000105401	-6.27121	10.456	-7.38275	-6.17034	-1.12644	1.46836	-3.46463	-3.74455
CDC37L1|Q7L3B6	ENSG00000106993	-5.18381	10.6437	-9.72694	-2.47786	0.691388	-0.544917	0.289628	0.221059
CDC42BPA|Q5VT25	ENSG00000143776	-1.89721	1.52237	-2.32295	-0.120002	0.0687947	0.534465	-0.431576	-0.316524
CDC42BPB|Q9Y5S2	ENSG00000198752	-15.322	25.7774	-19.7458	-12.889	-3.85891	2.14612	-2.32393	-5.39212
CDC42EP1|Q00587	ENSG00000128283	0.313009	-0.463012	0.0718117	0.392231	0.784842	-0.676072	0.515171	0.673584
CDC42EP4|Q9H3Q1	ENSG00000179604	-0.475714	0.82032	-1.22631	-0.683708	-0.0264428	0.113436	-0.170381	-1.37262
CDC5L|Q99459	ENSG00000096401	-0.534324	0.700322	-1.10891	0.0391109	0.0576907	-0.240018	-0.0965197	-0.50972
CDC73|Q6P1J9	ENSG00000134371	2.34387	-3.69855	2.49549	5.43994	0.883475	-0.578665	0.790746	0.261866
CDH10|Q9Y6N8	ENSG00000040731	-16.3693	25.3945	-19.2352	-12.3118	-4.80107	4.46631	-5.1334	-4.72492
CDH11|P55287	ENSG00000140937	-11.1651	19.128	-14.3794	-8.46394	-0.787667	0.257429	0.0461395	0.218272
CDH13|P55290	ENSG00000140945	-3.86012	7.04906	-4.06805	-3.56099	0.214354	-0.201247	-0.294134	-0.802013
CDH18|Q13634	ENSG00000145526	1.16377	-2.44627	1.92202	1.93476	-0.222063	0.527659	-0.61772	-1.46799
CDH19|Q9H159	ENSG00000071991	4.16734	-6.56925	5.12215	4.12911	1.23368	-0.905904	0.502547	0.17396
CDH2|P19022	ENSG00000170558	2.29171	-3.17082	2.87668	4.59067	0.0379251	-0.395334	0.227025	0.713199
CDH20|Q9HBT6	ENSG00000101542	3.95903	-4.83266	3.00861	4.44011	1.55908	-1.79505	1.13098	3.01521
CDH22|Q9UJ99	ENSG00000149654	-19.1744	30.5444	-24.2426	-14.0202	-2.13045	1.78318	-0.930875	-2.9519
CDH4|P55283	ENSG00000179242	12.3162	-20.547	17.1588	15.6135	1.08006	-2.15167	2.39474	0.61626
CDH5|P33151	ENSG00000179776	-3.92317	7.12031	-6.56325	-2.57148	-0.590357	0.285403	-0.0210071	-0.238104
CDH8|P55286	ENSG00000150394	-11.0743	18.2322	-13.3973	-8.68553	-3.44558	2.72356	-2.55829	-2.98624
CDIP1|Q9H305	ENSG00000089486	-3.10981	4.61922	-3.92538	-1.80213	-0.340199	0.0954613	-0.102098	-0.747245
CDIPT|O14735	ENSG00000103502	-23.3783	39.003	-29.5515	-18.343	-3.45388	1.899	-3.62973	-2.03232
CDK14|O94921	ENSG00000058091	-17.6821	29.9558	-23.1918	-13.4819	-2.25173	1.99839	-2.1053	-1.21307
CDK17|Q00537	ENSG00000059758	-9.83656	15.4555	-12.1705	-7.4196	-2.60064	1.359	-0.822973	-1.19436
CDK2AP1|O14519	ENSG00000111328	-5.68432	8.69547	-6.85527	-4.82577	-0.607904	1.15198	-1.26995	-0.105368
CDK2AP2|O75956	ENSG00000167797	-5.17575	7.71898	-6.8391	-4.17261	-0.5549	1.1554	-1.26397	-0.0984901
CDK5|Q00535	ENSG00000164885	-15.9082	24.7307	-20.4618	-14.4582	-5.88019	4.67053	-4.62524	-0.373838
CDK5R1|Q15078	ENSG00000176749	-12.8347	17.4118	-13.8877	-10.7194	-3.32305	1.45368	-2.30545	-1.77109
CDK5R2|Q13319	ENSG00000171450	-9.18805	14.0125	-11.2432	-7.88968	-1.6049	1.58265	-1.68917	-1.25112
CDK5RAP3|Q96JB5	ENSG00000108465	-10.8004	17.4171	-14.3522	-7.65579	-1.08901	0.620174	-0.501753	-0.204613
CDK9|P50750	ENSG00000136807	-2.76834	3.3232	-3.87998	-0.932589	-0.69256	-0.121263	-0.105631	-0.350892
CDKL3|Q8IVW4	ENSG00000006837	-14.929	26.8428	-21.7332	-12.2047	-1.69413	1.55039	-1.26754	-0.38718
CDKL5|O76039	ENSG00000008086	-0.961377	0.852089	-0.539044	-0.189718	-1.18258	0.381094	-0.553601	-0.571488
CDKN1B|P46527	ENSG00000111276	0.0311342	-0.191824	-0.100161	0.287434	0.693294	-0.238329	-0.359618	-0.759831
CDKN2AIP|Q9NXV6	ENSG00000168564	5.74694	-9.30426	6.05661	7.3477	0.464032	-1.37581	1.2384	0.897282
CDKN2C|P42773	ENSG00000123080	4.10635	-6.25542	4.0598	4.53456	0.367967	-0.146395	0.363958	0.598033
CDKN2D|P55273	ENSG00000129355	8.5085	-13.6756	9.44052	9.81805	0.631627	-0.319523	0.324661	0.241162
CDR2L|Q86X02	ENSG00000109089	1.57398	-1.91027	1.03815	2.05603	0.10099	-0.293944	0.0717694	0.146414
CDV3|Q9UKY7	ENSG00000091527	3.89472	-6.98462	4.94987	3.815	0.0364594	-0.201096	-0.100347	-1.37879
CDYL2|Q8N8U2	ENSG00000166446	1.4409	-2.25011	1.86224	2.90133	-0.0703653	0.102779	-0.061524	0.0746751
CECR5; HDHD5|Q9BXW7	ENSG00000069998	-0.973291	0.611414	-0.585435	-0.233355	-1.56906	0.720992	-0.0372284	-0.0616828
CELF2|O95319	ENSG00000048740	-9.25819	13.9705	-10.5422	-6.73339	-0.990008	0.608286	-0.914728	-1.82571
CELF4|Q9BZC1	ENSG00000101489	3.78447	-6.07817	6.22685	2.60184	0.333095	-1.03527	0.685108	0.112484
CELSR2|Q9HCU4	ENSG00000143126	-9.07809	14.3974	-12.1338	-6.13863	0.0868393	-0.406614	1.24592	0.391654
CEND1|Q8N111	ENSG00000184524	-2.68778	3.25164	-3.52885	-1.83114	-0.672029	0.659978	-1.21552	-0.918069
CENPV|Q7Z7K6	ENSG00000166582	0.880307	-0.933494	0.714051	3.13633	0.414346	-1.37934	0.751989	0.208862
CEP170|Q5SW79	ENSG00000143702	4.8808	-7.38882	6.31274	6.42487	0.899093	-0.908237	0.506097	-0.109485
CEP170B; KIAA0284|Q9Y4F5	ENSG00000099814	-10.6308	16.0533	-12.3108	-8.29801	-3.94822	1.47693	-1.60235	-3.10356
CEP250|Q9BV73	ENSG00000126001	10.3694	-16.5524	13.3789	13.5829	1.60276	-2.00073	2.75038	0.593948
CEP41|Q9BYV8	ENSG00000106477	-0.199246	0.135086	-0.155416	0.411352	-0.68898	-0.102065	-0.334	-1.02811
CEP76|Q8TAP6	ENSG00000101624	-5.34625	8.26834	-9.02594	-2.94685	-0.872918	1.06245	-1.02519	-1.91163
CEP97|Q8IW35	ENSG00000182504	1.31427	-1.78669	0.953206	2.80104	0.370116	-1.0513	0.594973	0.755848
CERS1|P27544	ENSG00000223802	-12.1348	19.7576	-17.8281	-8.37074	-1.7181	1.34947	-0.907367	0.368377
CERS4|Q9HA82	ENSG00000090661	-0.00687003	0.240803	-0.0248599	-0.42927	-0.147327	0.277336	0.0280509	0.529306
CERS6|Q6ZMG9	ENSG00000172292	5.38678	-7.15457	6.40738	6.50927	1.29561	-1.66735	1.86483	1.89837
CES1|P23141	ENSG00000198848	-0.511209	0.510595	-0.663279	-0.194391	0.188469	0.0606372	0.413431	0.935256
CETN2|P41208	ENSG00000147400	9.88034	-14.2672	14.1097	7.18062	1.251	-1.23366	0.264806	-0.448425
CFB|P00751	ENSG00000243649	3.05179	-4.54516	2.55027	1.98851	-0.198561	-0.00796882	0.539573	0.652381
CFDP1|Q9UEE9	ENSG00000153774	3.91343	-5.34258	4.99943	4.10012	1.67693	-1.41724	0.708167	1.71189
CFH|P08603	ENSG00000000971	10.3689	-14.3245	10.349	7.19387	0.207023	-0.973845	2.09851	1.97424
CFI|P05156	ENSG00000205403	3.78672	-4.76726	3.16288	3.71217	-0.196874	0.00277144	0.200812	0.271522
CFL1|P23528	ENSG00000172757	12.1315	-19.0014	17.9498	6.17517	2.39799	-2.66012	2.20888	0.535482
CGGBP1|Q9UFW8	ENSG00000163320	9.36783	-13.9698	10.5431	11.4281	1.8322	-2.15801	1.9593	1.10664
CGNL1|Q0VF96	ENSG00000128849	0.546474	-0.529483	-0.0654465	1.90815	1.89301	-0.320042	0.510795	0.274546
CGREF1|Q99674	ENSG00000138028	0.301075	-0.296742	0.333609	0.841493	1.33887	-0.494086	0.54294	-0.0839996
CHADL|Q6NUI6	ENSG00000100399	-0.311708	0.152169	-0.451252	0.282657	0.0814589	-0.377373	0.465646	4.44033
CHCHD1|Q96BP2	ENSG00000172586	-7.05355	8.85086	-7.43541	-6.03261	-2.00645	1.15838	-1.54406	-0.547116
CHCHD2|Q9Y6H1	ENSG00000106153	-7.64954	12.325	-10.091	-7.60344	-3.05691	1.46818	-1.90004	-3.15775
CHCHD4|Q8N4Q1	ENSG00000163528	-12.2428	15.2244	-10.2528	-10.1807	-2.68486	1.88443	-3.04821	-3.28726
CHCHD5|Q9BSY4	ENSG00000125611	-5.77264	7.73062	-7.25965	-3.56902	-0.450369	-0.11203	-0.0873572	-0.582835
CHCHD6|Q9BRQ6	ENSG00000159685	-16.3998	25.6705	-19.2962	-14.2134	-2.28396	2.45721	-2.97759	-6.27371
CHD1L; LOC101060601|Q86WJ1	ENSG00000131778	-0.836182	0.926049	-1.05053	-0.502838	-0.346558	0.295474	-0.102502	-0.116339
CHD3|Q12873	ENSG00000170004	-5.24455	7.23485	-6.07088	-5.06294	-1.79944	0.70703	-0.986646	-0.272222
CHD5|Q8TDI0	ENSG00000116254	-6.22727	8.76825	-7.62565	-4.38863	-0.942005	-0.0302458	-0.160379	-0.622642
CHDH|Q8NE62	ENSG00000016391	4.81908	-8.9143	5.97727	4.58716	0.232321	0.15961	0.0827436	0.494741
CHERP|Q8IWX8	ENSG00000085872	-5.36286	7.9364	-6.79597	-1.9037	-0.244612	-0.0529428	0.0197551	0.41527
CHGA|P10645	ENSG00000100604	21.8003	-36.9838	29.8297	18.9529	6.57451	-5.11351	4.80714	2.13149
CHGB|P05060	ENSG00000089199	20.4059	-34.8113	28.8325	15.0065	2.00936	-2.33564	2.02406	0.435757
CHI3L1|P36222	ENSG00000133048	2.37223	-4.02655	3.06461	2.43638	0.291224	-0.270829	0.922373	1.17707
CHKA|P35790	ENSG00000110721	1.25086	-2.29503	2.00533	4.08471	0.48332	-0.15105	0.0858495	0.307398
CHKB|Q9Y259	ENSG00000100288	4.86539	-7.31043	6.02199	5.4816	0.494069	-1.05946	1.98433	0.162273
CHL1|O00533	ENSG00000134121	-1.6157	2.33403	-1.29187	-2.12717	-0.148159	1.05428	-1.12874	-1.52735
CHM|P24386	ENSG00000188419	5.38735	-8.88336	7.74353	6.71151	1.32759	-1.45444	1.9148	0.799523
CHML|P26374	ENSG00000203668	-16.473	26.4721	-20.9359	-13.1536	-3.68558	1.22772	-1.99244	-3.27187
CHMP1A|Q9HD42	ENSG00000131165	10.4875	-17.3961	13.4943	7.79611	1.11763	-1.99748	1.32371	-0.175038
CHMP1B|Q7LBR1	ENSG00000255112	-0.244515	0.104698	0.0879411	-0.718305	-0.627968	0.358292	-0.825236	-0.623707
CHMP2A|O43633	ENSG00000130724	-4.82432	6.2916	-4.06384	-3.925	-0.665025	0.526801	-0.364075	0.181901
CHMP2B|Q9UQN3	ENSG00000083937	6.16275	-11.151	8.63245	4.90786	-0.076164	-0.156097	-0.101847	0.316126
CHMP4A|Q9BY43	ENSG00000254505	-6.12126	11.0721	-9.53413	-5.32935	0.19132	-0.540198	0.203542	0.348477
CHMP4B|Q9H444	ENSG00000101421	0.598905	-0.454055	0.57029	0.0125629	0.371466	-0.392911	-0.314605	-1.58918
CHMP7|Q8WUX9	ENSG00000147457	4.95739	-7.82568	6.3719	6.56674	2.63263	-1.184	1.23616	0.131333
CHN1|P15882	ENSG00000128656	-0.274465	0.557063	-0.167421	-0.111694	0.131578	-0.71485	0.150512	0.470705
CHN2|P52757	ENSG00000106069	-0.482672	0.822909	-1.33494	-0.0713297	-0.810055	0.41186	-0.291345	0.047649
CHORDC1|Q9UHD1	ENSG00000110172	3.4993	-4.83965	4.16018	3.30448	2.00799	-1.33195	1.25715	1.15459
CHP1|Q99653	ENSG00000187446	-22.1689	34.9016	-27.3755	-14.4609	-3.15603	4.38396	-4.16475	-2.02453
CHTF8|P0CG12	ENSG00000168802	-7.77635	11.6152	-10.4054	-4.2994	-0.982348	0.729576	-1.7893	-1.52138
CHTOP|Q9Y3Y2	ENSG00000160679	-0.679569	0.551499	-0.738221	-0.376256	-0.605469	0.150008	-0.848949	-0.918672
CHUK|O15111	ENSG00000213341	0.898859	-1.46108	1.20419	1.45282	0.588051	-0.823296	1.05394	1.30172
CIAO1|O76071	ENSG00000144021	14.9814	-21.6076	15.8117	13.1388	2.72284	-2.60341	2.4235	3.97097
CIAPIN1|Q6FI81	ENSG00000005194	-6.89185	8.80175	-7.83238	-4.19289	-0.296779	-0.107457	0.0194798	-0.785998
CIB1|Q99828	ENSG00000185043	0.0490922	0.00448785	-0.275493	0.269075	1.09116	-1.35972	2.22422	1.43467
CIC|Q96RK0	ENSG00000079432	1.09755	-1.55729	1.08434	1.82684	0.416877	-0.83751	0.0311224	-0.347103
CIRBP|Q14011	ENSG00000099622	-5.94555	8.87359	-7.54387	-5.93527	-3.46611	1.88809	-2.17915	-2.6682
CIRH1A; UTP4|Q969X6	ENSG00000141076	3.07078	-3.79466	3.13702	5.24706	0.411198	-1.53486	1.31278	0.44654
CISD1|Q9NZ45	ENSG00000122873	-10.8868	15.2481	-11.2425	-11.4578	-1.91856	1.66076	-2.60475	-3.3338
CISD2|Q8N5K1	ENSG00000145354	0.82154	-1.15374	1.59892	1.4549	0.0233493	-0.0595417	0.246748	1.49843
CISD3|P0C7P0	ENSG00000277972	-2.7177	4.96009	-3.41278	-2.28113	-0.439281	0.0114209	-0.00625745	-0.00194291
CIT|O14578	ENSG00000122966	8.60252	-14.2343	11.9207	8.47283	1.23449	-0.694837	0.305897	0.23129
CKAP4|Q07065	ENSG00000136026	-22.984	40.5872	-31.5345	-17.2138	-5.06862	5.3374	-5.37023	-1.31505
CKAP5|Q14008	ENSG00000175216	7.38294	-11.4405	10.2402	6.57012	0.216387	-0.726021	-0.0338472	0.184382
CKB|P12277	ENSG00000166165	10.0891	-17.5865	12.5471	11.0565	2.87183	-1.01683	0.797229	0.150474
CLASP1|Q7Z460	ENSG00000074054	-3.75625	3.40294	-3.49148	-0.918582	-0.0384854	0.410085	-1.10002	-0.780938
CLCC1|Q96S66	ENSG00000121940	-2.79552	4.80853	-5.3492	-1.35729	0.595321	-0.887016	0.717016	0.458958
CLCN3|P51790	ENSG00000109572	15.0145	-26.0315	19.2129	14.0173	7.19119	-7.10506	6.79278	4.77918
CLCN4|P51793	ENSG00000073464	12.3862	-20.8564	15.798	11.6045	3.45985	-3.05415	5.44805	2.174
CLCN7|P51798	ENSG00000103249	8.78648	-15.345	12.1082	12.847	1.35053	-0.995589	2.00212	2.98436
CLDN10|P78369	ENSG00000134873	13.2013	-19.5128	18.9892	10.775	3.31726	-4.46385	4.42626	2.89627
CLDN5|O00501	ENSG00000184113	3.35655	-3.99006	2.64592	2.31575	0.212966	-0.174443	-0.0846286	0.0416308
CLDND1|Q9NY35	ENSG00000080822	0.179708	-0.127416	-0.137698	0.283376	0.537701	-0.42578	0.359175	0.505188
CLEC14A|Q86T13	ENSG00000176435	-3.28589	7.62163	-8.2251	-3.09417	-1.52903	1.16555	-1.54863	-1.77826
CLEC16A|Q2KHT3	ENSG00000038532	-1.07198	0.761695	-0.908282	0.524233	-0.133191	0.29798	-0.983992	0.267217
CLEC2L|P0C7M8	ENSG00000236279	-9.89133	13.0907	-11.3621	-7.18364	-0.702974	1.18441	-1.01774	-0.668075
CLEC3B|P05452	ENSG00000163815	-12.4118	23.601	-19.71	-9.77177	-1.71658	0.615755	0.00385588	-0.372315
CLGN|O14967	ENSG00000153132	4.99497	-9.98568	7.26235	4.74531	0.507078	-0.467955	0.25785	0.0370773
CLIC1|O00299	ENSG00000213719	4.00003	-4.32175	2.90734	3.38054	0.204902	-0.190656	0.626129	2.56018
CLIC2|O15247	ENSG00000155962	0.650282	-0.822048	0.27744	1.2491	-0.154616	0.681884	-0.341593	-0.0422834
CLIC4|Q9Y696	ENSG00000169504	0.0641907	0.144794	-0.264189	-0.00137471	0.790862	-0.662164	0.66599	1.2495
CLIC5|Q9NZA1	ENSG00000112782	-2.43013	5.82123	-5.87855	-2.84349	-0.302817	1.75536	-1.71373	-1.4181
CLINT1|Q14677	ENSG00000113282	-9.09292	13.8117	-9.43781	-6.70993	-3.17575	1.54537	-2.11644	-1.9502
CLIP1|P30622	ENSG00000130779	11.4991	-16.9977	13.4337	12.0224	2.03503	-1.6352	0.643207	0.0366801
CLIP2|Q9UDT6	ENSG00000106665	14.6671	-23.9774	20.2162	14.8083	2.18897	-1.55612	1.81972	-0.313768
CLIP3|Q96DZ5	ENSG00000105270	-2.41346	3.77051	-3.17058	-1.85988	-0.711987	-0.0771476	0.249616	-0.519664
CLMN|Q96JQ2	ENSG00000165959	2.42323	-3.17081	1.91647	2.57542	0.721312	-0.402073	0.672201	1.41322
CLN5|O75503	ENSG00000102805	-3.98983	7.14181	-6.65034	-3.29459	-0.978313	0.433652	-0.309932	0.379558
CLNS1A|P54105	ENSG00000074201	5.81345	-9.68756	6.93469	8.02117	2.24591	-1.40043	1.99915	2.00907
CLPTM1|O96005	ENSG00000104853	-8.39631	13.6861	-11.3148	-8.4979	-5.39563	2.73697	-2.66192	-5.26122
CLPTM1L|Q96KA5	ENSG00000049656	0.0210859	0.220339	-0.214368	-0.256191	-0.162095	0.0214281	0.0573104	0.800976
CLPX|O76031	ENSG00000166855	0.687722	-1.08375	0.196534	1.34386	0.290518	0.0142832	0.263862	-0.195667
CLSTN1|O94985	ENSG00000171603	1.84167	-2.47105	2.5103	2.18395	1.46642	-1.33971	0.905152	2.53567
CLSTN2|Q9H4D0	ENSG00000158258	12.7258	-21.849	18.4116	13.678	5.76944	-5.64136	5.10901	1.3528
CLSTN3|Q9BQT9	ENSG00000139182	13.2782	-23.4762	17.3131	13.0629	0.830136	-0.75542	0.738386	1.47441
CLTA|P09496	ENSG00000122705	4.47421	-6.89933	6.53252	2.96476	0.506082	-1.16018	0.508476	0.0698792
CLTB|P09497	ENSG00000175416	5.62699	-8.90303	8.30633	4.21699	0.511124	-0.356148	0.421707	-0.159207
CLTC|Q00610	ENSG00000141367	-0.930803	1.04089	-0.3858	-1.62591	-0.289479	0.206187	-0.32497	-0.302834
CLU|P10909	ENSG00000120885	12.7875	-20.0783	16.5661	11.6482	6.40551	-4.15074	4.21744	5.57371
CLUH; KIAA0664|O75153	ENSG00000132361	-14.9254	21.8436	-17.9352	-10.5746	-4.48827	2.60708	-2.80777	-2.44229
CLVS1|Q8IUQ0	ENSG00000177182	-0.386732	0.180565	-0.0118531	0.355374	-0.220563	0.515166	-0.644951	-1.15664
CLVS2|Q5SYC1	ENSG00000146352	4.19469	-7.90768	6.49029	4.76696	-0.0254196	-0.0232897	0.0857983	-0.77053
CLYBL|Q8N0X4	ENSG00000125246	-0.848482	1.91548	-1.55276	-1.14726	-0.495223	0.467891	-0.164665	0.567327
CMAS|Q8NFW8	ENSG00000111726	-8.38264	14.0542	-9.25684	-5.73564	-0.656705	-0.146303	-0.0855124	-0.0609811
CMBL|Q96DG6	ENSG00000164237	15.1226	-21.4596	19.2891	13.3689	2.51022	-1.8274	1.27903	3.15874
CMC1|Q7Z7K0	ENSG00000187118	-7.38741	9.97206	-7.40727	-5.59501	-0.709178	0.650266	-1.62974	-0.633426
CMC2|Q9NRP2	ENSG00000103121	-7.35012	11.2453	-7.60087	-5.1492	-1.01773	1.52066	-2.37572	-0.836156
CMIP|Q8IY22	ENSG00000153815	-5.50598	8.82572	-7.29099	-4.85901	-1.02621	1.42247	-1.13866	-0.639784
CMPK1|P30085	ENSG00000162368	7.40509	-12.9296	8.08027	8.3374	-0.307336	0.553442	-0.813406	0.196278
CMPK2|Q5EBM0	ENSG00000134326	3.13899	-5.80727	4.79317	5.20977	0.89038	-0.501873	1.1213	0.456118
CMTM4|Q8IZR5	ENSG00000183723	4.1122	-6.73469	4.74691	6.5215	1.17838	-0.39131	-0.0651483	0.364998
CMTM5|Q96DZ9	ENSG00000166091	-1.03251	1.81181	-1.93638	-1.07848	0.434726	-0.386909	0.4407	0.47444
CMTR1; FTSJD2|Q8N1G2	ENSG00000137200	4.32847	-8.18853	5.97936	5.46544	0.20456	-0.370347	1.09093	1.02838
CNDP1|Q96KN2	ENSG00000150656	3.32841	-4.86029	4.00935	1.95096	1.2964	-0.850239	0.684474	0.6175
CNKSR2|Q8WXI2	ENSG00000149970	0.750366	-0.966559	1.12333	0.872622	-0.700179	-0.225241	-0.135611	-0.356209
CNN2|Q99439	ENSG00000064666	-2.25951	5.71108	-5.40872	-1.51016	-1.70857	0.551128	-0.617945	-0.74365
CNN3|Q15417	ENSG00000117519	-2.43689	4.2213	-3.98893	-2.94871	-0.150652	0.229658	-0.14256	-0.284773
CNNM3|Q8NE01	ENSG00000168763	10.8339	-17.1163	12.7408	12.1886	2.52702	-0.512689	1.11925	-0.0519881
CNNM4|Q6P4Q7	ENSG00000158158	-9.13295	15.0652	-10.8838	-6.48948	-0.44529	0.552128	-0.719416	-2.07619
CNOT4|O95628	ENSG00000080802	-0.293326	0.357801	-0.0529127	0.514264	-0.733961	-0.0831086	-0.451535	-0.0799206
CNP|P09543	ENSG00000173786	0.462362	-0.448345	0.179346	0.321407	1.41716	-1.06286	1.42333	1.14223
CNPY2|Q9Y2B0	ENSG00000257727	2.67974	-3.53129	2.48108	2.6706	-0.329013	-0.132433	0.382341	0.996697
CNPY3|Q9BT09	ENSG00000137161	-1.16674	1.5614	-1.1303	-0.200054	0.12073	-0.160741	0.178588	0.0436402
CNPY4|Q8N129	ENSG00000166997	1.37229	-1.16782	0.661983	2.98045	-0.454183	0.107975	0.0289264	0.224521
CNRIP1|Q96F85	ENSG00000119865	3.94138	-4.91216	5.56726	2.11786	0.25551	-0.7668	0.0863124	-0.397092
CNST|Q6PJW8	ENSG00000162852	20.1874	-34.5633	27.8883	20.4251	6.08761	-4.02571	4.27976	2.07472
CNTFR|P26992	ENSG00000122756	3.64669	-7.71163	6.06739	4.5357	1.48848	-1.35723	0.898929	0.0180614
CNTN1|Q12860	ENSG00000018236	-0.593968	1.04793	-0.145421	-1.78284	-0.264929	0.668315	-0.687648	-0.750154
CNTN2|Q02246	ENSG00000184144	1.47294	-2.14492	0.955771	1.90475	2.07086	-1.14827	1.33096	0.637109
CNTN4|Q8IWV2	ENSG00000144619	0.2653	-0.433102	0.637333	0.477837	0.376468	-0.389535	0.53633	0.47952
CNTN5|O94779	ENSG00000149972	9.32817	-15.4743	14.3099	9.28553	0.525494	-0.995541	1.39752	1.18502
CNTN6|Q9UQ52	ENSG00000134115	0.00270609	-0.0444447	0.197357	0.282192	-0.393186	-0.0629017	0.216959	0.174891
CNTNAP1|P78357	ENSG00000108797	1.42696	-1.93005	1.25107	1.08324	0.891139	-0.994514	1.18073	0.584951
CNTNAP3|Q9BZ76	ENSG00000106714	-0.136726	0.533597	-0.880321	-0.103887	-0.155668	0.115016	0.153885	0.498104
CNTNAP4|Q9C0A0	ENSG00000152910	1.70676	-3.11601	3.84005	1.59606	0.148863	-0.237573	0.708455	0.486253
COA1|Q9GZY4	ENSG00000106603	-10.5465	14.1312	-11.2142	-6.67281	-4.44502	6.00841	-4.37217	-1.12619
COA3|Q9Y2R0	ENSG00000183978	-1.59231	1.48442	-1.16456	-0.900104	0.0343036	0.506406	-0.283288	-0.684734
COA4|Q9NYJ1	ENSG00000181924	-0.954196	0.38726	-0.596116	-0.646957	-0.384366	0.216004	-0.735113	-0.953988
COA5|Q86WW8	ENSG00000183513	-4.18776	4.62287	-5.2465	-2.53253	0.485675	-0.00939252	-0.107068	0.170529
COA6|Q5JTJ3	ENSG00000168275	-13.5422	18.2738	-14.4168	-10.6784	-3.70079	3.01573	-4.66108	-3.60658
COASY|Q13057	ENSG00000068120	0.604155	-1.49251	0.943612	3.48305	-0.0533008	0.0301395	0.251568	0.219117
COBL|O75128	ENSG00000106078	2.64987	-5.4249	3.91641	5.25522	0.484358	-1.28002	0.748194	0.0461925
COBLL1|Q53SF7	ENSG00000082438	-7.99088	14.9469	-13.627	-4.19198	-0.425068	0.994783	-0.669779	-0.857982
COBRA1; NELFB|Q8WX92	ENSG00000188986	-2.11737	3.70524	-3.92539	-0.801892	0.15467	0.407268	-0.240623	0.138996
COG1|Q8WTW3	ENSG00000166685	-20.1253	32.6766	-26.6949	-13.8855	-2.38899	1.67976	-2.24125	-0.44172
COG3|Q96JB2	ENSG00000136152	-15.2324	24.3214	-21.023	-11.8596	-1.25124	2.34192	-1.4943	-0.694164
COG4|Q9H9E3	ENSG00000103051	-18.3454	32.315	-26.9034	-12.376	-1.18323	1.60412	-1.59735	-0.295123
COG5|Q9UP83	ENSG00000164597	-14.0746	24.3058	-20.2062	-10.0199	-1.74709	1.08489	-0.863219	-1.7219
COG6|Q9Y2V7	ENSG00000133103	-16.2028	27.7996	-21.9012	-13.8431	-2.12346	2.32602	-2.21952	-2.14759
COG7|P83436	ENSG00000168434	-22.685	36.2589	-29.5564	-15.8757	-3.24939	3.18603	-2.98358	-1.87081
COG8|Q96MW5	ENSG00000213380	-11.1767	16.988	-14.5066	-7.32141	-0.526785	0.32597	-0.0841105	-0.0590413
COIL|P38432	ENSG00000121058	0.274126	-0.785968	0.585031	1.19147	0.0397275	-0.88879	1.18529	0.115939
COL18A1|P39060	ENSG00000182871	-3.04331	5.70733	-7.29931	-3.10566	-0.924136	0.710237	-0.277773	0.528
COL25A1|Q9BXS0	ENSG00000188517	17.2449	-30.6444	24.0649	19.9075	5.12093	-2.65888	2.92933	13.1873
COLEC12|Q5KU26	ENSG00000158270	-1.80681	4.16509	-3.49763	-1.84322	-1.76362	1.02346	-0.428607	-0.370528
COLGALT1; GLT25D1|Q8NBJ5	ENSG00000130309	-0.859023	1.04534	-0.920589	0.0415502	-0.239838	0.290018	-0.0890466	0.0973538
COLGALT2; GLT25D2|Q8IYK4	ENSG00000198756	2.54106	-4.24361	2.01911	6.07774	0.783702	-1.20965	1.34861	1.50318
COMMD5|Q9GZQ3	ENSG00000170619	7.58152	-13.7073	12.7078	11.2467	0.70083	-0.359075	0.625957	1.39159
COMMD6|Q7Z4G1	ENSG00000188243	4.11303	-5.84777	4.25449	5.22159	-0.37802	0.126934	-0.374233	-0.528262
COPA|P53621	ENSG00000122218	-3.28066	4.1141	-3.56925	-0.862315	-0.0977858	0.258459	-0.217056	0.382177
COPB1|P53618	ENSG00000129083	-14.3336	21.8333	-15.97	-8.11393	-1.04173	1.68948	-1.3096	-0.0217605
COPB2|P35606	ENSG00000184432	-0.264573	0.627408	-0.608503	0.882217	0.462081	-0.120049	0.208162	1.54832
COPE|O14579	ENSG00000105669	-1.64296	2.08994	-1.03941	-0.630104	-0.304379	-0.11159	0.867721	0.930369
COPRS|Q9NQ92	ENSG00000172301	20.8096	-32.4925	26.6899	18.7022	2.36024	-1.9816	1.04129	1.7278
COPS4|Q9BT78	ENSG00000138663	2.19712	-2.72633	3.29944	2.04222	0.596341	-0.569057	0.618459	0.103138
COPS5|Q92905	ENSG00000121022	-9.24127	14.8915	-10.3628	-7.39246	-1.47528	1.22022	-1.13905	-0.0509645
COPS6|Q7L5N1	ENSG00000168090	1.82409	-1.85519	2.48962	2.04648	-0.0357745	0.0739842	0.0321536	0.351378
COPS7B|Q9H9Q2	ENSG00000144524	16.5462	-26.156	23.9693	15.4079	2.66789	-3.51973	4.37945	1.67685
COPZ1|P61923	ENSG00000111481	-4.70089	7.4258	-5.74609	-2.43475	-0.135862	-0.240297	-0.0588969	0.181557
COQ10B|Q9H8M1	ENSG00000115520	-0.945988	0.789884	-0.845796	-0.895484	-0.62701	0.396181	-0.00305363	0.317779
COQ5|Q5HYK3	ENSG00000110871	-0.636602	0.204003	-0.745913	0.00642095	-0.534953	0.62796	-0.328416	-0.476484
COQ9|O75208	ENSG00000088682	-17.1919	18.0352	-13.112	-8.90725	-1.33257	1.60977	-1.41056	-2.89481
CORO1A|P31146	ENSG00000102879	-4.80364	7.71583	-4.26382	-5.30507	-3.07828	2.51268	-1.73692	-0.146966
CORO1B|Q9BR76	ENSG00000172725	1.28751	-2.86338	2.04896	0.708827	0.183221	0.00634363	0.0660465	0.407556
CORO1C|Q9ULV4	ENSG00000110880	14.235	-23.4049	20.4636	10.6305	0.743626	-0.365112	0.498399	1.56487
CORO2A|Q92828	ENSG00000106789	-16.3515	22.7091	-18.6202	-9.00666	-3.08033	1.98082	-2.20931	-2.80353
CORO2B|Q9UQ03	ENSG00000103647	-22.602	36.1106	-29.4653	-17.1273	-5.69518	6.68533	-6.36315	-2.46098
CORO6|Q6QEF8	ENSG00000167549	-24.9727	38.3724	-30.364	-17.7368	-2.30615	3.10564	-3.91081	-4.06465
CORO7|P57737	ENSG00000262246	0.332562	-1.97003	0.972816	1.71215	-0.0210825	0.109411	0.0403278	0.0117704
COTL1|Q14019	ENSG00000103187	5.03731	-8.32183	5.77101	5.90859	1.03532	-1.66059	0.960602	2.02859
COX11|Q9Y6N1	ENSG00000166260	-2.30806	3.50786	-3.73015	-1.86123	-0.715185	0.0385307	-0.0470046	0.852177
COX15|Q7KZN9	ENSG00000014919	0.00765408	-0.12048	-0.108843	0.0375031	1.11012	-1.39161	1.05429	0.791869
COX16|Q9P0S2	ENSG00000133983	-1.27411	1.07899	-1.74667	-1.21798	-0.274808	-0.346456	0.418388	-0.461248
COX18|Q8N8Q8	ENSG00000163626	-11.7436	16.8931	-15.2057	-7.07567	-1.54758	0.244149	-0.540266	-0.421697
COX19|Q49B96	ENSG00000240230	-12.2344	16.1312	-14.225	-9.18097	-1.71438	1.93861	-2.50578	-3.1223
COX2|P00403	ENSG00000198712	-3.86812	4.40915	-3.73683	-2.69065	-1.27026	1.39328	-0.791	-0.163629
COX4I1|P13073	ENSG00000131143	-10.6512	14.2896	-10.8642	-10.5784	-3.13195	4.56616	-4.65557	-1.8834
COX5A|P20674	ENSG00000178741	-6.35822	7.91109	-6.80017	-4.52081	-1.72993	2.32672	-2.34093	-0.45979
COX5B|P10606	ENSG00000135940	-9.69858	14.8676	-12.6172	-9.1553	-4.07962	6.77808	-6.4032	-1.4707
COX6B1|P14854	ENSG00000126267	-8.09292	10.4049	-9.05916	-4.85624	-1.67136	2.53433	-1.81695	-0.708492
COX7A1|P24310	ENSG00000161281	1.30459	-1.72959	1.63867	0.422406	0.322474	-0.193145	0.17211	0.749459
COX7A2|P14406	ENSG00000112695	2.16525	-4.34396	2.25781	4.31728	0.287142	-0.491894	0.49261	0.181717
COX7A2L|O14548	ENSG00000115944	-8.82205	11.5753	-9.99946	-6.37875	-3.55238	5.1545	-4.66612	-1.70326
CP|P00450	ENSG00000047457	3.27353	-4.24394	2.51954	2.47628	-0.342956	0.211426	0.211776	0.480646
CPD|O75976	ENSG00000108582	-11.9985	19.142	-15.5762	-9.8778	-2.76292	1.57625	-2.05373	-1.77833
CPE|P16870	ENSG00000109472	19.8861	-33.2973	26.2808	14.9764	5.07848	-5.45002	4.8622	2.55574
CPEB2|Q7Z5Q1	ENSG00000137449	-6.00752	8.91175	-9.20475	-3.48245	-0.739809	0.985839	-1.66864	-1.41375
CPEB3|Q8NE35	ENSG00000107864	-0.469487	0.26207	-0.252804	0.46657	-0.141755	-0.0984149	-0.201872	-0.415509
CPEB4|Q17RY0	ENSG00000113742	-8.37881	12.4752	-11.6776	-4.46104	-1.60808	1.20324	-0.959922	-0.620487
CPLX1|O14810	ENSG00000168993	-11.4461	16.3786	-12.6677	-10.7297	-4.51477	7.62338	-8.50277	-4.69963
CPLX3|Q8WVH0	ENSG00000213578	-12.5718	19.7236	-14.6449	-10.2759	-3.86307	3.47861	-3.81112	-1.93794
CPM|P14384	ENSG00000135678	9.58606	-13.5729	9.52148	8.45024	1.99285	-1.8669	2.6339	2.73626
CPNE1|Q99829	ENSG00000214078	2.23448	-3.46939	2.05461	2.09716	0.395592	-0.346427	0.592881	1.72088
CPNE2|Q96FN4	ENSG00000140848	-3.19995	4.70514	-3.66629	-2.47489	0.534793	-0.207582	0.326138	0.106131
CPNE3|O75131	ENSG00000085719	8.41511	-12.4234	10.4672	9.0716	2.72894	-2.51026	2.64693	3.62304
CPNE4|Q96A23	ENSG00000196353	-16.1957	27.6406	-20.1358	-14.054	-7.30913	4.72553	-5.74496	-2.22032
CPNE5|Q9HCH3	ENSG00000124772	3.10971	-3.76169	4.74187	1.43643	0.168665	-0.487697	0.606252	-1.35459
CPNE6|O95741	ENSG00000100884	1.57035	-1.23112	1.12671	0.804326	1.59108	-2.54121	2.62644	2.12776
CPNE7|Q9UBL6	ENSG00000178773	-2.41774	3.55242	-2.67342	-3.47349	-1.0583	0.0298036	-0.230541	0.17001
CPNE8|Q86YQ8	ENSG00000139117	11.9434	-17.8023	14.4296	9.02535	0.369629	-0.725718	1.67914	0.657575
CPNE9|Q8IYJ1	ENSG00000144550	-6.904	10.4183	-9.31753	-6.14422	-2.25698	2.24533	-1.91293	-2.3931
CPOX|P36551	ENSG00000080819	-0.0761673	0.0998175	-0.095745	-0.0430815	-0.361419	-0.46293	0.297493	-0.503917
CPPED1|Q9BRF8	ENSG00000103381	3.33587	-6.13782	4.55725	2.73427	0.520353	-0.628282	0.954802	0.759909
CPQ|Q9Y646	ENSG00000104324	0.280338	-0.420853	0.163151	0.543882	-0.161376	-0.343884	0.0293333	0.557448
CPS1|P31327	ENSG00000021826	5.86391	-9.0572	6.12087	6.15794	0.925654	-1.43223	2.05576	1.60854
CPSF7|Q8N684	ENSG00000149532	1.78991	-3.13762	2.08097	2.97442	0.271425	-0.6063	0.694407	0.0153172
CPT1A|P50416	ENSG00000110090	-21.9084	35.0821	-31.6141	-16.1909	-3.44296	5.79578	-5.95589	-0.31515
CPT2|P23786	ENSG00000157184	-5.46674	6.75938	-6.89459	-4.19015	-0.936844	0.510803	-0.232019	0.0577327
CPVL|Q9H3G5	ENSG00000106066	4.71873	-6.25067	4.34882	4.37212	0.496396	-0.811441	1.38095	0.637043
CRABP2|P29373	ENSG00000143320	6.25246	-10.3975	8.19733	10.5071	1.29082	-0.269416	0.51486	0.530065
CRAT|P43155	ENSG00000095321	-1.44324	1.51977	-1.36448	-1.71465	-1.08631	1.70968	-0.864845	-0.0732786
CRBN|Q96SW2	ENSG00000113851	-20.9176	35.0285	-27.358	-16.7888	-3.88631	3.78284	-5.95665	-1.56607
CREB1|P16220	ENSG00000118260	-0.718666	0.814842	-0.893703	-0.382919	-0.0825556	-0.319786	-0.091885	-0.286529
CREG2|Q8IUH2	ENSG00000175874	-8.18778	11.4768	-9.57472	-6.39036	-2.16148	2.76384	-1.55741	-1.16756
CRELD1|Q96HD1	ENSG00000163703	-20.7815	31.909	-24.8855	-17.0939	-3.91711	3.99041	-3.48434	-3.88918
CRELD2|Q6UXH1	ENSG00000184164	-21.5313	35.3464	-29.0373	-19.3188	-3.16532	2.46062	-1.71533	-0.466832
CRH|P06850	ENSG00000147571	-16.517	27.0042	-21.3877	-12.6771	-3.99512	2.25525	-2.52326	-1.20793
CRHBP|P24387	ENSG00000145708	3.51299	-5.7649	4.69021	3.12974	0.528522	-0.59169	0.645536	1.07172
CRIP1|P50238	ENSG00000213145	-7.03029	12.9942	-12.1646	-5.76722	-0.980107	0.961347	-0.848211	0.174873
CRIP2|P52943	ENSG00000182809	-4.20113	5.59017	-3.74563	-5.47451	-0.66666	0.479647	-0.430731	-0.833224
CRK|P46108	ENSG00000167193	19.9099	-31.3828	24.8603	19.2618	4.74331	-5.03648	6.84449	3.13413
CRKL|P46109	ENSG00000099942	15.717	-26.7943	21.0961	15.2015	3.21648	-1.15923	1.60171	0.374632
CRLF1|O75462	ENSG00000006016	3.41458	-4.39718	3.41508	4.08148	1.01122	-1.57042	1.36859	0.89335
CRMP1|Q14194	ENSG00000072832	-0.0918256	0.265052	0.392947	-0.669824	-0.763858	0.275717	-0.263945	-0.0310449
CROT|Q9UKG9	ENSG00000005469	-11.175	17.658	-15.9507	-9.30886	-2.21011	2.00701	-1.92898	-0.928863
CRTAC1|Q9NQ79	ENSG00000095713	7.18337	-11.26	10.0744	6.76398	1.10238	-1.18144	1.40265	0.883832
CRTC1|Q6UUV9	ENSG00000105662	5.57095	-8.33891	7.02785	4.95645	1.29351	-2.22713	0.926328	-0.217963
CRTC2|Q53ET0	ENSG00000160741	7.11933	-11.3231	8.63311	7.9913	1.12286	-1.25741	0.504136	-0.0323419
CRYAB|P02511	ENSG00000109846	1.12007	-1.10021	0.631725	1.00268	2.14181	-1.3271	1.61638	1.53842
CRYBG3|Q68DQ2	ENSG00000080200	0.607985	-0.93481	0.248699	1.77961	0.104946	-0.967456	0.433136	-0.161251
CRYL1|Q9Y2S2	ENSG00000165475	4.08383	-6.57181	4.21233	3.83761	2.97147	-3.77763	2.86274	0.573291
CRYM|Q14894	ENSG00000103316	-0.0428201	0.142392	0.486881	-0.511462	-0.760544	0.322551	-0.298826	-0.340068
CRYZ|Q08257	ENSG00000116791	1.33115	-0.86407	0.958599	0.331628	0.530101	-0.117982	0.0810893	0.746735
CRYZL1|O95825	ENSG00000205758	-2.12112	3.90073	-2.78557	-2.53282	0.101653	-0.0773747	0.176394	-0.130359
CS|O75390	ENSG00000062485	-12.9574	16.6687	-13.5539	-11.3322	-3.43601	4.42123	-5.30651	-3.32331
CSDC2|Q9Y534	ENSG00000172346	-2.98862	2.97252	-1.8335	-0.424346	-0.174625	-0.552395	0.636979	0.0627606
CSDE1|O75534	ENSG00000009307	-14.6021	23.4134	-19.9542	-11.7021	-2.05982	1.58207	-1.7412	-1.73476
CSE1L|P55060	ENSG00000124207	-14.5943	24.2362	-18.958	-11.6275	-0.901187	0.26956	-0.587981	-0.325687
CSK|P41240	ENSG00000103653	12.7187	-20.2756	14.4553	15.1474	3.30937	-3.31446	4.56144	6.68899
CSNK1D|P48730	ENSG00000141551	21.0487	-35.6617	28.1629	20.2997	5.04826	-4.25575	3.59163	2.04534
CSNK1E; LOC400927-CSNK1E|P49674	ENSG00000213923	18.5354	-31.2925	24.8058	16.4145	3.99395	-2.46788	2.75801	4.42459
CSNK1G2|P78368	ENSG00000133275	3.41756	-5.70764	4.15614	4.15533	0.320946	-0.107237	0.344467	0.236128
CSNK2A1|P68400	ENSG00000101266	-17.0099	28.4637	-18.7918	-12.8104	-1.96405	0.783399	-0.875082	-0.363212
CSNK2A2|P19784	ENSG00000070770	-0.93401	1.98117	-1.07626	-0.248763	-0.617283	0.16825	-0.380368	0.282726
CSNK2B|P67870	ENSG00000204435	-13.8544	20.2385	-12.7138	-9.86909	-1.40132	1.04558	-3.3304	-2.27713
CSPG4|Q6UVK1	ENSG00000173546	0.0863796	-0.119531	-0.0804163	0.157866	-0.404575	0.648845	-0.162558	-0.00677637
CSPG5|O95196	ENSG00000114646	-10.9485	17.5995	-13.5594	-11.4241	-1.46219	1.06629	-1.16239	-2.8939
CSRP1|P21291	ENSG00000159176	15.6795	-23.5684	17.3549	12.7818	5.00344	-3.41493	4.34858	5.14001
CSRP2|Q16527	ENSG00000175183	-9.34847	16.8095	-15.0754	-7.87825	-1.07247	1.44604	-0.943941	0.0077842
CST3|P01034	ENSG00000101439	-8.04381	10.9011	-8.24681	-7.82003	-0.697661	0.140545	-0.599648	-1.47819
CSTB|P04080	ENSG00000160213	12.9122	-17.9581	14.26	7.50949	2.79676	-5.33845	4.1922	2.52159
CSTF2|P33240	ENSG00000101811	-0.422146	0.517612	-0.953644	0.0395623	-0.0850593	-0.165583	-0.0426539	-0.731711
CSTF2T|Q9H0L4	ENSG00000177613	-1.08514	1.00359	-1.80825	-0.171595	0.342451	-1.09303	1.80276	-0.0578829
CTAGE5; MIA2|Q96PC5	ENSG00000150527	-6.58239	11.9586	-9.75847	-4.88854	-0.125467	0.0151181	-0.151316	0.0620045
CTBP1|Q13363	ENSG00000159692	-0.329491	0.330113	-0.00375576	-0.342551	-0.742622	0.531085	-0.887468	-0.675984
CTDP1|Q9Y5B0	ENSG00000060069	3.19585	-4.12489	2.1838	5.13779	-0.5709	0.0709446	0.244227	0.649006
CTDSPL2|Q05D32	ENSG00000137770	-2.61371	2.98945	-2.9726	-1.21163	-0.480125	0.393452	-0.781417	-0.303791
CTGF|P29279	ENSG00000118523	15.6135	-20.5283	17.4492	14.4937	1.53283	-2.71922	3.50652	1.51534
CTH|P32929	ENSG00000116761	-16.368	27.6987	-21.0919	-11.7931	-3.07549	3.76588	-3.77861	-3.18486
CTHRC1|Q96CG8	ENSG00000164932	20.1814	-33.4339	25.6859	21.0741	4.73238	-4.32314	6.26974	32.6293
CTNNA1|P35221	ENSG00000044115	3.6378	-3.97368	2.6973	3.28102	1.20046	-0.938956	1.9533	5.73919
CTNNA2|P26232	ENSG00000066032	-16.8913	27.4553	-18.6483	-14.4632	-4.76694	4.49328	-5.26986	-1.08493
CTNNA3|Q9UI47	ENSG00000183230	1.13549	-1.39312	0.781094	1.1782	1.47489	-1.12663	1.32408	1.59569
CTNNAL1|Q9UBT7	ENSG00000119326	6.41957	-10.9014	9.11006	7.43989	1.76321	-1.66383	1.25856	0.00299058
CTNNB1|P35222	ENSG00000168036	-20.4578	34.1065	-25.0881	-16.8019	-6.02495	5.09727	-6.198	-2.00335
CTNNBL1|Q8WYA6	ENSG00000132792	-0.986306	1.28053	-1.48273	-0.352407	-0.490444	0.503081	-1.68791	-1.00663
CTNND1|O60716	ENSG00000198561	-18.7259	31.0281	-24.5894	-13.69	-5.90974	6.52388	-5.90174	-2.94436
CTNND2|Q9UQB3	ENSG00000169862	-12.2461	19.9126	-17.3198	-8.4445	-2.49099	1.2173	-1.64988	-0.933109
CTPS1|P17812	ENSG00000171793	9.35122	-17.214	13.6406	13.6702	0.869893	-0.649398	0.890313	0.0305309
CTPS2|Q9NRF8	ENSG00000047230	1.6561	-2.53236	1.43706	2.35959	1.59251	-1.38708	1.35997	0.919276
CTSA|P10619	ENSG00000064601	7.08778	-12.8339	8.21393	6.88665	0.0831944	0.329628	-0.23277	0.37663
CTSB|P07858	ENSG00000164733	1.24358	-2.00212	1.26536	0.856743	-1.47185	0.986336	-1.80979	0.0664999
CTSC|P53634	ENSG00000109861	-0.0399208	-0.0147075	-0.302783	0.18721	-0.779588	2.11519	-1.32249	-0.224352
CTSD|P07339	ENSG00000117984	-0.361895	-0.116368	-0.837492	0.572203	0.112263	0.0663492	-0.0632232	0.110208
CTSF|Q9UBX1	ENSG00000174080	5.01483	-8.40059	4.60105	5.03921	-0.133887	-0.00180863	0.0193672	0.165672
CTSH|P09668	ENSG00000103811	2.95189	-3.81895	2.88621	1.17715	0.371315	-0.543798	0.812933	-1.04368
CTSK|P43235	ENSG00000143387	-12.424	19.0597	-17.0944	-8.68677	-0.536253	0.27275	-0.324068	-0.0272259
CTSL; CTSL1|P07711	ENSG00000135047	-9.4649	13.2807	-13.7491	-5.88961	-0.659347	0.731395	-1.03779	-0.039159
CTSZ|Q9UBR2	ENSG00000101160	1.45113	-1.6296	0.449636	1.22915	0.300797	-0.794226	0.995206	1.85887
CTTN|Q14247	ENSG00000085733	-3.88707	5.05307	-4.27787	-3.55579	-1.68172	1.11608	-1.98349	-2.239
CTTNBP2NL|Q9P2B4	ENSG00000143079	-2.20365	4.07101	-3.23531	-1.64518	-0.849995	0.190033	0.0726826	-0.149991
CTU2|Q2VPK5	ENSG00000174177	3.47514	-6.19679	4.26839	4.22777	0.0307404	-0.144718	0.535983	0.478003
CUEDC2|Q9H467	ENSG00000107874	-0.146618	0.23224	-0.26845	0.127204	1.30293	-0.953183	1.15681	0.30656
CUL1|Q13616	ENSG00000055130	15.5921	-26.7451	20.0326	13.4808	0.709353	-0.326568	0.463177	1.44408
CUL2|Q13617	ENSG00000108094	-12.6053	20.081	-14.4355	-13.1321	-2.62623	1.68976	-2.26317	-3.15047
CUL4B|Q13620	ENSG00000158290	5.86652	-9.20836	7.9807	5.99493	0.359635	-0.657471	0.129106	0.1686
CUL5|Q93034	ENSG00000166266	2.65499	-3.30751	2.67846	2.48021	0.326264	-0.415264	0.435596	0.22949
CUL7|Q14999	ENSG00000044090	0.246568	-0.66159	0.377513	0.270445	-0.681163	0.236958	0.060885	0.0291714
CUL9|Q8IWT3	ENSG00000112659	-0.0910393	-0.100641	-0.0775167	0.0415376	-0.341049	0.225802	-0.00090809	0.0273858
CUTC|Q9NTM9	ENSG00000119929	3.23972	-5.10307	3.31034	4.92827	-0.215639	0.022759	0.152658	0.068602
CWC15|Q9P013	ENSG00000150316	1.66007	-2.91129	2.13187	2.05164	0.364339	-1.11049	0.193916	0.185581
CWC27|Q6UX04	ENSG00000153015	-3.95683	5.56428	-5.25238	-1.34867	-0.371349	-0.107138	-0.622978	-1.50279
CWF19L1|Q69YN2	ENSG00000095485	-2.02964	3.10915	-2.48928	-1.20525	-0.841107	0.497417	-0.225974	-0.472392
CXADR|P78310	ENSG00000154639	-0.717959	1.76413	-0.520206	-1.51715	-0.610361	-0.0122186	-0.0391202	-0.254141
CXCL14|O95715	ENSG00000145824	15.3537	-24.9517	19.065	13.9033	0.762484	-0.927361	0.921076	1.93616
CXorf26; PBDC1|Q9BVG4	ENSG00000102390	-0.967948	2.4405	-1.99633	-0.162014	-0.0561835	0.325234	-0.362987	0.0235782
CXorf38|Q8TB03	ENSG00000185753	-8.08709	13.3674	-11.7379	-6.73354	-0.550484	0.223573	-0.30066	-0.680188
CXorf56|Q9H5V9	ENSG00000018610	3.74879	-5.97204	4.61486	5.59013	1.35091	-0.93494	0.567055	0.589631
CYB561|P49447	ENSG00000008283	5.13655	-6.99801	8.58115	5.56982	0.316081	-2.09299	2.72711	1.38875
CYB5B|O43169	ENSG00000103018	8.70489	-12.442	13.2933	6.79192	2.1237	-0.744472	2.42551	0.125953
CYB5R1|Q9UHQ9	ENSG00000159348	-18.3304	29.0745	-23.4656	-16.0081	-5.94698	7.96501	-9.07668	-2.17488
CYB5R2|Q6BCY4	ENSG00000166394	2.73667	-3.75704	2.46411	2.06901	1.26814	-1.54653	2.03597	1.1968
CYB5R3|P00387	ENSG00000100243	-0.352663	0.69738	-0.362392	0.00973065	0.147428	-0.180949	0.102465	0.381961
CYBA|P13498	ENSG00000051523	5.96764	-8.1852	5.76219	6.37972	0.389699	-0.26192	1.33921	2.47266
CYBB|P04839	ENSG00000165168	4.04068	-5.96801	4.79974	4.46981	0.267479	-0.848141	1.73373	3.13065
CYBRD1|Q53TN4	ENSG00000071967	-0.077063	0.147026	-0.470211	0.0905579	0.00394992	0.277929	-0.149976	0.287474
CYC1|P08574	ENSG00000179091	-21.7042	32.1496	-26.7259	-16.6253	-4.79943	4.16254	-4.83956	-1.12727
CYCS|P99999	ENSG00000172115	-7.32719	9.24833	-7.27356	-6.96807	-1.09558	1.99655	-1.45349	-0.154229
CYFIP1|Q7L576	ENSG00000273749	4.99591	-6.40284	5.26038	2.56779	0.109889	-0.21533	0.346812	1.82899
CYGB|Q8WWM9	ENSG00000161544	11.1673	-19.2902	16.5584	9.40353	3.44469	-4.92614	3.94889	1.684
CYP27A1|Q02318	ENSG00000135929	-0.788612	1.29571	-2.06482	-0.364457	-0.308408	0.39713	0.0840106	1.50703
CYP2U1|Q7Z449	ENSG00000155016	-4.0175	6.36015	-6.30729	-1.26604	-0.352416	0.423067	-0.104578	0.138115
CYP46A1|Q9Y6A2	ENSG00000036530	-9.98951	14.477	-10.8117	-8.22287	-1.61037	0.522286	-0.741367	-1.94662
CYP4F11|Q9HBI6	ENSG00000171903	1.23715	-1.29286	0.671853	1.12885	0.487297	-0.189382	0.761527	0.539186
CYP4X1|Q8N118	ENSG00000186377	-9.4852	13.561	-11.1515	-6.48556	-3.54451	2.35288	-2.72817	-1.49864
CYP51A1|Q16850	ENSG00000001630	-1.4676	2.495	-2.08637	-1.96808	-0.704373	1.03102	-0.085202	-1.25802
CYP7B1|O75881	ENSG00000172817	-8.62559	12.6702	-11.1462	-6.96908	-1.03163	0.849735	-0.782955	-1.72804
CYTH1|Q15438	ENSG00000108669	14.4317	-25.3126	20.297	14.5063	1.51779	-2.40055	1.65244	0.190917
CYTH3|O43739	ENSG00000008256	4.41652	-6.53786	5.95229	4.1107	-0.0414059	-0.498567	0.0717001	-0.840687
CYTIP|O60759	ENSG00000115165	13.3326	-22.8535	18.3686	15.7834	2.8258	-1.38971	1.37747	2.60386
D2HGDH|Q8N465	ENSG00000180902	-4.11002	4.21533	-2.52529	-2.79167	-1.62206	2.94874	-2.89479	-0.71763
DAAM1|Q9Y4D1	ENSG00000100592	4.60347	-5.27614	5.17088	3.92011	0.997156	-1.66464	0.593739	-0.377311
DAAM2|Q86T65	ENSG00000146122	0.191388	-0.150355	-0.108741	0.311049	1.29876	-1.50835	1.75923	1.69243
DAB1|O75553	ENSG00000173406	13.5005	-23.9004	20.4092	12.0848	0.152701	0.0976239	0.242646	0.345041
DAB2IP|Q5VWQ8	ENSG00000136848	-3.63308	4.20937	-3.6382	-2.28862	-1.90208	1.27647	-1.86456	-1.0098
DACT3|Q96B18	ENSG00000197380	-4.24239	7.61224	-7.06578	-3.1655	-0.0738304	-0.16282	0.248525	0.0530502
DAD1|P61803	ENSG00000129562	4.7562	-8.10796	5.98413	7.1732	0.682801	-1.85947	3.37586	1.03223
DAGLA|Q9Y4D2	ENSG00000134780	-11.055	16.7159	-12.3144	-6.80041	-1.48028	1.38133	-0.707311	-0.562914
DAGLB|Q8NCG7	ENSG00000164535	11.1284	-17.7663	13.8436	12.8053	-0.0176401	-1.26121	1.7704	0.897064
DAK; TKFC|Q3LXA3	ENSG00000149476	13.1578	-20.022	15.2398	10.9775	2.87871	-1.86978	1.69316	0.414411
DAP3|P51398	ENSG00000132676	-10.8093	15.9556	-13.5496	-9.48562	-5.50236	6.00525	-5.29117	-3.18827
DAPK1|P53355	ENSG00000196730	17.268	-31.2309	22.8167	16.761	2.94934	-2.70696	2.36032	1.66802
DAPK3|O43293	ENSG00000167657	11.3721	-18.8113	14.0834	13.3737	1.54793	-1.12461	1.27636	0.765222
DARS2|Q6PI48	ENSG00000117593	-0.142131	0.423561	-0.517284	-0.157221	-0.181319	0.0978088	-0.212725	0.526983
DBI|P07108	ENSG00000155368	23.3904	-36.0982	29.0374	17.7605	7.81793	-5.85192	5.83535	4.95323
DBN1|Q16643	ENSG00000113758	-1.24933	1.38662	-0.581337	-0.986777	-0.49491	0.8675	-1.68448	-1.22955
DBNDD1|Q9H9R9	ENSG00000003249	4.05183	-6.3258	5.36141	5.9761	0.666268	-0.0196765	0.264446	0.063607
DBNL|Q9UJU6	ENSG00000136279	-7.58676	10.7872	-8.21773	-6.06603	-1.51339	1.22003	-1.30653	-2.86287
DBR1|Q9UK59	ENSG00000138231	1.49116	-1.75259	0.917112	3.71776	0.890932	-1.29217	1.27476	1.78622
DBT|P11182	ENSG00000137992	-26.8331	40.9747	-30.4811	-18.7267	-6.14366	9.22053	-9.54358	-3.50318
DCAF7|P61962	ENSG00000136485	0.100631	-0.0354265	0.282612	1.10271	0.134918	0.113192	0.0421203	-0.534616
DCAF8|Q5TAQ9	ENSG00000132716	-3.10897	3.65569	-3.41972	-2.30355	-2.83804	0.836091	-0.540495	-1.41188
DCAKD|Q8WVC6	ENSG00000172992	-5.00354	7.80225	-7.71788	-3.66898	-1.04334	0.520567	-0.239506	-1.05568
DCC|P43146	ENSG00000187323	-7.32445	8.85368	-7.51995	-3.59446	-0.554103	0.816812	-0.574023	-1.22403
DCK|P27707	ENSG00000156136	-11.8077	20.2302	-17.9621	-9.75437	-1.41608	0.173285	0.103408	-0.246418
DCLK1|O15075	ENSG00000133083	-14.356	23.8359	-17.2126	-11.892	-6.19194	4.26942	-4.40063	-1.28157
DCLK2|Q8N568	ENSG00000170390	-2.90986	3.94877	-2.88873	-1.28029	0.0444829	-0.548096	0.367015	0.105724
DCP1A|Q9NPI6	ENSG00000272886	-4.09512	4.2046	-3.99676	-1.36284	-0.406642	0.586609	-0.201681	-0.360235
DCP1B|Q8IZD4	ENSG00000151065	-1.808	2.25485	-2.42686	-0.902456	-0.0936192	-0.00336078	-1.0409	-1.71353
DCTD|P32321	ENSG00000129187	0.0259479	0.531831	-0.605514	0.444006	0.0151205	-0.950342	0.568317	0.0397733
DCTN1|Q14203	ENSG00000204843	16.0814	-28.7261	23.7707	14.2796	1.66422	-0.902871	1.00145	0.420413
DCTN2|Q13561	ENSG00000175203	15.1777	-26.3563	22.2103	13.0497	1.27272	-0.998478	0.831263	0.169569
DCTN3|O75935	ENSG00000137100	19.3439	-31.3754	25.8904	13.1426	2.02368	-1.66299	0.655135	0.6292
DCTN4|Q9UJW0	ENSG00000132912	13.2763	-22.1926	18.4998	6.93591	1.36963	-1.35737	0.869964	0.269838
DCTN5|Q9BTE1	ENSG00000166847	17.0848	-29.422	22.7622	14.0913	0.988392	-1.33546	1.93225	1.17862
DCTPP1|Q9H773	ENSG00000179958	-5.82298	8.70937	-7.63821	-5.3082	-1.25667	0.61329	-0.37673	-0.225556
DCUN1D2|Q6PH85	ENSG00000150401	-0.0320067	-0.262874	0.0274786	0.424376	-0.670482	0.573478	-0.813412	-1.09125
DCX|O43602	ENSG00000077279	-2.58779	3.31685	-2.17484	-1.45174	-2.12296	1.18638	-1.52879	-0.651731
DDA1|Q9BW61	ENSG00000130311	-7.16755	9.719	-8.08916	-5.1952	-0.653888	0.177083	-0.139688	-0.123849
DDAH1|O94760	ENSG00000153904	9.97381	-14.8623	15.8462	5.35227	1.2569	-1.43761	0.95806	0.0117852
DDAH2|O95865	ENSG00000213722	16.2898	-23.806	20.898	16.3655	2.66923	-4.57204	4.58002	6.68943
DDB1|Q16531	ENSG00000167986	-8.91777	13.4095	-10.7459	-5.86631	-2.22706	1.48748	-1.86344	-1.81426
DDHD1|Q8NEL9	ENSG00000100523	-11.4767	17.549	-13.2263	-8.06471	-1.19148	2.2418	-2.62886	-2.12121
DDHD2|O94830	ENSG00000085788	10.4745	-17.6786	13.8316	12.662	0.794556	-1.10129	1.58688	1.3151
DDI2|Q5TDH0	ENSG00000197312	13.6278	-24.3831	19.1083	15.25	0.544083	-0.844964	1.39761	0.767876
DDOST|P39656	ENSG00000244038	-10.082	17.7248	-14.4276	-6.93205	-1.07386	0.52194	0.0545316	0.120068
DDR1|Q08345	ENSG00000204580	1.91523	-2.27847	1.00091	2.61694	1.67705	-1.46225	1.39341	1.63477
DDRGK1|Q96HY6	ENSG00000198171	-0.898832	1.67298	-2.06952	0.0872859	0.181266	-0.807834	1.24019	0.557195
DDT|P30046	ENSG00000099977	5.52313	-5.58424	4.66727	3.22675	0.488822	-1.33025	0.849381	0.895939
DDX1|Q92499	ENSG00000079785	16.6483	-27.2123	22.2605	18.6164	3.76555	-3.38819	2.55849	1.22291
DDX17|Q92841	ENSG00000100201	2.39712	-3.55668	2.99955	4.61692	1.34348	-1.21744	0.239428	0.611225
DDX18|Q9NVP1	ENSG00000088205	-6.25282	9.42804	-7.95831	-2.25403	0.0366706	-0.0702844	-0.0552582	-0.345575
DDX19A|Q9NUU7	ENSG00000168872	-7.23518	11.5298	-8.9351	-4.63947	-0.362274	0.266173	-0.506329	-2.47188
DDX23|Q9BUQ8	ENSG00000174243	1.38316	-1.89489	1.25409	3.17334	0.267979	-1.33688	1.30148	0.266156
DDX24|Q9GZR7	ENSG00000089737	0.0821539	0.0279415	-0.302063	0.869999	1.11052	-1.07435	0.340712	0.196436
DDX25|Q9UHL0	ENSG00000109832	-7.17979	9.09851	-7.38023	-5.95104	-0.535742	0.27935	-0.346306	0.0311686
DDX28|Q9NUL7	ENSG00000182810	-0.131898	-0.0380606	-0.0504023	-0.104967	-0.592076	0.0492574	0.601064	-0.141948
DDX39A|O00148	ENSG00000123136	19.4823	-30.6142	23.1482	16.3105	0.785926	-2.00056	2.48295	3.04595
DDX39B|Q13838	ENSG00000198563	-6.2632	8.68805	-7.89436	-3.41661	-0.786806	0.267065	-0.474219	-0.0185586
DDX3X|O00571	ENSG00000215301	5.42563	-9.7635	5.70539	6.622	0.419978	-0.0174129	0.439529	0.659006
DDX42|Q86XP3	ENSG00000198231	-2.80745	3.61165	-3.76618	-1.30752	-0.0462118	-0.960044	1.33879	0.0923568
DDX46|Q7L014	ENSG00000145833	3.07428	-5.61781	4.66852	7.63529	2.00426	-2.05367	1.45701	0.811908
DDX5|P17844	ENSG00000108654	1.99558	-3.33945	2.25008	2.08357	0.511487	-0.237426	0.60709	0.2068
DDX51|Q8N8A6	ENSG00000185163	-4.19339	5.54879	-5.56483	-2.09778	0.236231	-0.600671	1.23837	0.148061
DDX58|O95786	ENSG00000107201	0.849436	-1.15156	1.4546	3.55969	0.698252	-0.486346	0.417392	0.762922
DDX6|P26196	ENSG00000110367	-9.90964	16.0273	-13.7165	-6.75544	-1.89929	1.32118	-1.99798	-0.956649
DDX60|Q8IY21	ENSG00000137628	-0.605714	0.871098	-1.27519	-0.162905	-0.20473	-0.196024	0.115228	-1.15891
DECR1|Q16698	ENSG00000104325	-13.5524	21.1086	-16.6896	-13.9185	-3.28594	3.67388	-4.291	-0.684211
DECR2|Q9NUI1	ENSG00000242612	-0.0702944	-0.0756429	0.29924	0.486168	-0.089022	-0.441408	1.06039	0.0534178
DEGS1|O15121	ENSG00000143753	11.9836	-19.0746	12.351	11.882	2.58134	-1.35152	2.81615	1.85786
DEK|P35659	ENSG00000124795	14.5965	-22.6478	17.8878	14.5847	3.20055	-2.44033	2.89426	4.85289
DENND4C|Q5VZ89	ENSG00000137145	3.44751	-6.36391	4.51826	4.94055	-0.0249142	0.114224	0.0457513	0.92635
DENND5A|Q6IQ26	ENSG00000184014	-2.27951	3.41668	-3.68828	-0.982336	0.105129	-0.380316	0.651608	0.269275
DENND5B|Q6ZUT9	ENSG00000170456	0.992161	-2.39854	2.13519	3.66435	0.0113268	0.020268	0.513846	0.695266
DENND6B|Q8NEG7	ENSG00000205593	-7.11044	7.95999	-6.67738	-3.56112	-0.655411	0.473902	-0.264481	-0.224539
DENR|O43583	ENSG00000139726	-1.96384	3.01233	-1.60831	-2.0923	-1.10371	1.10529	-2.14502	-1.61183
DEPDC5|O75140	ENSG00000100150	0.0851634	-0.313395	0.0707259	0.723786	-0.162969	-0.115859	0.294009	0.0459952
DEPTOR|Q8TB45	ENSG00000155792	-1.55491	1.96129	-2.99288	-0.252373	-0.0538671	-0.566989	0.0609891	0.502413
DERA|Q9Y315	ENSG00000023697	12.7954	-19.6753	14.8604	11.0361	0.664177	-0.99403	2.33366	1.19687
DESI1|Q6ICB0	ENSG00000100418	-10.0224	14.4651	-11.5455	-7.33329	-1.023	1.609	-1.88886	-1.90176
DFFA|O00273	ENSG00000160049	-1.8789	3.42855	-3.75488	-0.91346	1.58099	-1.47415	1.23188	0.274503
DFNA5; GSDME|O60443	ENSG00000105928	0.90657	-1.701	1.1254	2.42052	0.505858	-0.167526	0.310519	0.222214
DGAT1|O75907	ENSG00000185000	0.5572	-0.659604	0.498927	1.65092	0.114385	0.0429523	0.149824	0.781255
DGCR2|P98153	ENSG00000070413	9.19814	-16.2268	13.0902	10.0161	0.422031	-0.222068	0.67553	2.05748
DGKA|P23743	ENSG00000065357	15.4185	-25.069	20.7048	11.0234	1.6417	-1.67292	2.68142	0.432177
DGKB|Q9Y6T7	ENSG00000136267	0.988418	-1.43811	1.60846	0.524543	-0.466276	0.137632	-0.361978	-0.229905
DGKE|P52429	ENSG00000153933	-13.9175	19.4186	-14.9559	-8.3036	-2.12804	1.49042	-2.75371	-1.7773
DGKG|P49619	ENSG00000058866	20.2718	-32.6722	26.2614	17.397	9.27655	-8.02021	6.89701	4.26569
DGKH|Q86XP1	ENSG00000102780	-15.5431	25.2749	-19.8552	-12.6645	-4.67136	3.62858	-3.51668	-2.36324
DGKI|O75912	ENSG00000157680	-12.5835	20.5125	-16.447	-11.6768	-2.51309	2.62894	-1.89465	-0.864858
DGKQ|P52824	ENSG00000145214	-7.0072	8.32133	-6.67897	-4.57081	-2.13791	1.87802	-0.915955	-1.27067
DGKZ|Q13574	ENSG00000149091	-13.006	20.8896	-16.8345	-11.3709	-4.73537	3.49959	-2.47635	-2.66373
DHCR24|Q15392	ENSG00000116133	-2.88054	6.21135	-3.36001	-2.02351	-0.484406	-0.332024	0.380817	-0.00156855
DHCR7|Q9UBM7	ENSG00000172893	1.72293	-2.02859	1.94035	0.896425	0.424772	-1.28139	2.16708	1.96977
DHPS|P49366	ENSG00000095059	-7.80385	11.9572	-10.1228	-7.85971	-1.69304	0.529947	-0.169358	-1.0033
DHRS1|Q96LJ7	ENSG00000157379	-5.97884	5.7355	-4.59906	-4.30106	-1.12614	0.280987	-0.942906	-0.405703
DHRS11|Q6UWP2	ENSG00000278535	-6.92857	10.9546	-9.43746	-5.5378	-0.451625	0.630884	-0.622452	-1.5179
DHRS13|Q6UX07	ENSG00000167536	7.99438	-15.3675	10.8361	7.48444	0.956442	-0.882939	1.77455	3.1825
DHRS4|Q9BTZ2	ENSG00000157326	0.470177	-0.226581	1.0647	1.25342	-0.779708	-0.109904	0.263789	0.276331
DHRS4L2|Q6PKH6	ENSG00000187630	-0.155302	0.156828	0.0776174	0.890728	-0.842245	0.17101	-0.176434	-0.0252977
DHRS7|Q9Y394	ENSG00000100612	-13.8385	20.3282	-17.7548	-12.938	-2.75598	1.48624	-2.38652	-2.09527
DHRS7B|Q6IAN0	ENSG00000109016	-17.8953	28.5345	-22.8311	-15.65	-5.99273	5.72228	-5.51168	-5.83125
DHX15|O43143	ENSG00000109606	14.9887	-23.8941	19.8118	17.6011	5.16747	-3.40122	3.25796	3.72268
DHX29|Q7Z478	ENSG00000067248	4.35848	-7.22594	6.08124	6.56239	2.01087	-2.40814	1.63689	2.09563
DHX30|Q7L2E3	ENSG00000132153	1.29471	-2.68122	1.7894	1.33148	-0.944815	0.84762	-0.408318	-0.0236387
DHX36|Q9H2U1	ENSG00000174953	2.4003	-5.19947	2.88564	4.90561	0.363004	-0.515895	1.33112	1.75133
DHX9|Q08211	ENSG00000135829	0.297386	-0.280461	0.227544	1.23849	1.03851	-0.947173	0.668055	0.480458
DIABLO|Q9NR28	ENSG00000184047	-13.9381	21.2175	-17.1489	-10.9413	-4.6009	4.5262	-3.70322	-1.82232
DIAPH1|O60610	ENSG00000131504	14.8156	-24.9243	21.8325	17.1111	1.4914	-1.85184	1.73652	0.435807
DIAPH2|O60879	ENSG00000147202	1.22645	-1.31016	1.64702	1.16769	0.0691467	-0.571476	0.652775	0.194468
DICER1|Q9UPY3	ENSG00000100697	-11.643	18.6628	-16.0524	-8.22738	-0.6753	0.144088	0.231958	-0.371357
DIP2B|Q9P265	ENSG00000066084	-4.01161	5.65473	-6.01225	-1.58947	-0.235405	-0.0825767	0.186178	0.250428
DIRAS1|O95057	ENSG00000176490	-25.7387	42.4247	-32.3627	-21.346	-8.83508	10.0259	-11.2711	-5.90625
DIRAS2|Q96HU8	ENSG00000165023	-8.21671	12.4253	-7.81227	-6.77191	-1.27636	1.85269	-1.81322	-1.15233
DIS3|Q9Y2L1	ENSG00000083520	1.54293	-3.48071	2.00849	3.22447	0.446803	-0.443122	0.912594	0.427714
DIS3L2|Q8IYB7	ENSG00000144535	-2.43935	3.63404	-3.23052	-0.705631	-0.0548631	0.0936785	-0.113703	-0.459445
DKC1|O60832	ENSG00000130826	3.30169	-6.67072	4.43362	4.30623	0.161259	-0.978507	1.10194	0.635078
DKK3|Q9UBP4	ENSG00000050165	18.1762	-28.4524	23.3095	14.1587	3.24694	-2.60628	1.96742	1.26598
DLAT|P10515	ENSG00000150768	-13.5155	18.7179	-15.9066	-9.04182	-2.29034	3.75595	-3.71758	-0.969473
DLD|P09622	ENSG00000091140	-14.0754	18.9634	-15.0889	-10.9059	-4.23777	6.37646	-7.63161	-1.77493
DLG1|Q12959	ENSG00000075711	-6.03947	8.36878	-5.66034	-3.2923	-1.09983	1.40868	-0.941175	-0.255189
DLG2|Q15700	ENSG00000150672	3.94309	-6.51899	6.50911	3.78625	-0.217202	0.129047	-0.278724	-0.334702
DLG3|Q92796	ENSG00000082458	-15.8155	24.7412	-18.7	-12.3375	-8.61432	4.28533	-5.31684	-4.30683
DLG4|P78352	ENSG00000132535	-5.14799	8.21959	-5.15835	-3.88875	-3.42554	3.55086	-2.93903	-1.1457
DLG5|Q8TDM6	ENSG00000151208	-0.582589	1.01431	-1.51772	0.109908	0.0314071	-0.0548136	-0.09667	0.0404495
DLGAP1|O14490	ENSG00000170579	-7.7213	11.1394	-7.58786	-5.40943	-4.32102	3.38388	-4.73482	-3.18726
DLGAP2|Q9P1A6	ENSG00000198010	-11.613	17.9393	-13.3296	-8.52577	-4.57683	2.60803	-3.57555	-1.28041
DLGAP4|Q9Y2H0	ENSG00000080845	-15.6456	24.2037	-17.9073	-11.4641	-6.49286	4.2512	-5.64999	-3.69864
DLST|P36957	ENSG00000119689	-4.91939	5.02442	-4.55019	-1.90513	-0.924936	2.90418	-2.28099	-1.10318
DMD|P11532	ENSG00000198947	-2.47653	3.42528	-4.10344	-0.143226	0.415834	-0.550634	1.19113	0.827241
DMTN; EPB49|Q08495	ENSG00000158856	-2.94443	4.36333	-2.88657	-3.40739	-1.28241	0.661054	-2.08539	-4.42709
DMWD|Q09019	ENSG00000185800	-1.32398	2.03458	-1.83996	-1.31182	-0.0997146	-0.309794	0.442158	-0.266966
DMXL2|Q8TDJ6	ENSG00000104093	-5.8573	8.40937	-5.22463	-4.60698	-2.62489	2.33719	-1.87418	-1.29866
DNAJA1|P31689	ENSG00000086061	3.90927	-5.15653	4.60686	3.98601	3.83493	-2.6499	2.92491	3.09919
DNAJA2|O60884	ENSG00000069345	3.39551	-5.02867	4.62121	3.44119	1.44209	-0.606101	0.530678	0.704584
DNAJA3|Q96EY1	ENSG00000103423	-0.587025	0.326754	-0.378996	-0.133733	0.194256	0.0969858	-0.17928	-0.114074
DNAJA4|Q8WW22	ENSG00000140403	-1.80675	2.96817	-2.30938	-1.1053	0.311011	0.0313514	0.0489109	0.123664
DNAJB1|P25685	ENSG00000132002	3.30765	-4.80363	4.8119	4.37517	1.11011	-0.458414	0.244301	0.083689
DNAJB11|Q9UBS4	ENSG00000090520	-14.5821	26.5539	-19.5261	-12.6395	-2.76982	3.14792	-2.36767	-0.846596
DNAJB14|Q8TBM8	ENSG00000164031	-5.09388	7.7369	-5.74837	-3.4011	0.0194208	0.0468278	-0.351059	-0.494253
DNAJB2|P25686	ENSG00000135924	8.62993	-13.4641	12.472	8.46616	3.89179	-4.44387	2.56872	0.0736942
DNAJB4|Q9UDY4	ENSG00000162616	-9.62048	15.2433	-11.1424	-6.23259	-0.285757	2.16841	-1.85084	-0.619808
DNAJC10|Q8IXB1	ENSG00000077232	-13.1324	22.3617	-18.2268	-10.9118	-0.373188	0.471278	-0.0649892	0.0508175
DNAJC11|Q9NVH1	ENSG00000007923	-18.4895	27.1666	-19.8824	-10.1319	-4.237	3.66499	-3.95584	-1.95757
DNAJC12|Q9UKB3	ENSG00000108176	9.00408	-13.4773	11.0719	7.15534	2.06658	-2.31392	1.57581	1.57997
DNAJC16|Q9Y2G8	ENSG00000116138	-5.42713	6.70402	-5.84972	-2.0862	-0.0541568	0.185273	-0.0834215	0.114264
DNAJC17|Q9NVM6	ENSG00000104129	-12.8883	21.612	-18.2931	-9.89058	-1.26497	0.301468	-0.461667	-0.938226
DNAJC19|Q96DA6	ENSG00000205981	-9.22971	12.2453	-9.19319	-10.4809	-2.39833	1.97696	-3.87109	-3.23505
DNAJC2|Q99543	ENSG00000105821	17.3742	-29.1915	21.911	14.2805	1.32288	-1.82629	1.60971	0.748771
DNAJC3|Q13217	ENSG00000102580	-14.3741	26.47	-19.8445	-10.1296	-0.701996	1.15898	-0.528686	-0.0380101
DNAJC30|Q96LL9	ENSG00000176410	-5.49278	7.34756	-6.24115	-3.3241	-0.790262	0.310145	-0.452984	-0.896544
DNAJC6|O75061	ENSG00000116675	-16.6165	26.9934	-20.4612	-13.3083	-2.31081	2.27417	-2.96523	-2.58864
DNAJC7|Q99615	ENSG00000168259	-8.5758	14.6145	-10.4745	-5.99261	-0.0364653	0.0640474	-0.253372	-0.190195
DNAJC8|O75937	ENSG00000126698	1.87825	-2.92153	2.51946	3.69396	0.911037	-1.44089	0.642109	-0.10544
DNAJC9|Q8WXX5	ENSG00000213551	0.502219	-0.759468	0.385847	1.65122	0.044346	-0.328117	0.157114	0.662818
DNAL1|Q4LDG9	ENSG00000119661	-8.69697	13.6981	-10.9161	-6.78645	-1.76896	0.883876	-1.12352	-2.12608
DNAL4|O96015	ENSG00000100246	-12.7219	20.7846	-16.0574	-11.1556	-2.8728	2.41732	-1.70061	-1.74114
DNASE1L1|P49184	ENSG00000013563	-0.109651	0.166766	-0.096151	-0.00496475	-0.683042	0.728109	-0.218146	-0.630922
DNASE2|O00115	ENSG00000105612	5.53064	-10.2849	5.0983	5.31958	1.04906	-0.0994559	0.110803	0.346292
DNM1|Q05193	ENSG00000106976	5.53508	-9.01221	8.65143	4.02722	0.392047	-0.0831639	-0.129715	-1.04169
DNM1L|O00429	ENSG00000087470	-16.3742	25.1757	-17.7086	-14.8237	-6.94222	5.15979	-6.782	-3.66525
DNM2|P50570	ENSG00000079805	0.910426	-0.824515	0.374768	1.1489	1.28109	-1.55526	1.77206	1.4868
DNM3|Q9UQ16	ENSG00000197959	-17.6591	26.0761	-20.2476	-14.2363	-2.9713	3.17547	-3.70974	-3.34877
DNMT1|P26358	ENSG00000130816	13.4678	-22.0959	17.0471	13.4023	0.854752	-1.57913	1.43791	1.8016
DNPEP|Q9ULA0	ENSG00000123992	12.0901	-17.7424	12.6845	13.1235	1.87991	-0.971486	1.2009	2.89489
DOC2A|Q14183	ENSG00000149927	0.594378	-0.356314	0.600062	-0.393268	0.0466619	-1.31018	1.06612	-0.621314
DOCK1|Q14185	ENSG00000150760	0.22124	-0.1436	-0.168698	0.213748	0.531244	-0.537401	0.70274	0.825411
DOCK10|Q96BY6	ENSG00000135905	3.4979	-4.39102	2.90316	3.10804	1.634	-1.70407	2.79697	2.88287
DOCK11|Q5JSL3	ENSG00000147251	1.45511	-2.3223	1.77419	3.91493	0.540947	-0.283566	0.12709	0.725264
DOCK2|Q92608	ENSG00000134516	7.14834	-10.1437	7.19068	8.07337	0.313465	-0.0706471	0.638059	4.21304
DOCK3|Q8IZD9	ENSG00000088538	-20.9625	33.4559	-27.2887	-16.1973	-5.66241	3.9419	-3.89477	-4.46743
DOCK4|Q8N1I0	ENSG00000128512	-13.262	19.72	-18.2688	-10.2486	-7.70903	5.38577	-5.45288	-5.38785
DOCK5|Q9H7D0	ENSG00000147459	3.19968	-3.92431	2.17619	2.4665	1.7683	-1.65427	2.46225	2.15135
DOCK6|Q96HP0	ENSG00000130158	6.76484	-11.525	7.57339	8.17451	0.618031	-0.0647791	0.380448	0.671387
DOCK9|Q9BZ29	ENSG00000088387	5.53391	-8.51361	6.56645	5.62171	0.893501	-1.88291	1.47649	0.490411
DOHH|Q9BU89	ENSG00000129932	0.88506	-2.11395	1.47674	2.12959	0.351172	-0.325723	1.21962	0.510934
DOPEY2|Q9Y3R5	ENSG00000142197	0.217611	-0.7795	0.407259	1.18633	-0.375879	0.00949868	0.0356277	0.117942
DPAGT1|Q9H3H5	ENSG00000172269	12.8426	-19.1486	14.6688	13.2883	2.55428	-2.54883	2.77703	2.21132
DPCD|Q9BVM2	ENSG00000166171	-1.13438	2.64833	-2.01668	-0.320645	0.0323608	0.234165	0.432133	-0.251219
DPH1|Q9BZG8	ENSG00000108963	-0.385228	0.238979	-0.290052	-0.094919	-0.293635	0.073658	0.17839	1.22196
DPM1|O60762	ENSG00000000419	-12.8412	20.3075	-16.1582	-11.3949	-2.77187	2.0088	-2.39193	-2.87374
DPM3|Q9P2X0	ENSG00000179085	-13.0319	19.5669	-15.3153	-9.67029	-1.70448	0.817739	-1.50284	-2.20595
DPP3|Q9NY33	ENSG00000254986	-4.80666	8.159	-6.77299	-3.13516	-0.167433	0.206379	0.0571739	0.781042
DPP6|P42658	ENSG00000130226	-7.88897	13.0218	-8.49446	-8.70775	-3.19371	2.60596	-3.22786	-3.35824
DPP8|Q6V1X1	ENSG00000074603	-11.5407	17.2942	-14.5927	-9.17768	-1.55753	1.48314	-1.33484	-1.6714
DPP9|Q86TI2	ENSG00000142002	5.27568	-9.92521	6.62677	6.87316	0.403056	-0.415052	0.67392	1.20098
DPY19L1|Q2PZI1	ENSG00000173852	6.92847	-12.1749	9.5529	5.26945	0.870345	-1.00794	1.44337	0.416988
DPY19L3|Q6ZPD9	ENSG00000178904	-2.20762	3.04202	-3.82336	-0.964272	-0.490405	1.11445	-0.353222	0.354035
DPYSL2|Q16555	ENSG00000092964	22.7615	-35.6819	30.5781	12.7403	4.70829	-5.00152	4.79327	1.27884
DPYSL3|Q14195	ENSG00000113657	16.4174	-24.7046	23.9351	12.1073	2.8103	-4.69591	3.6087	0.944479
DPYSL4|O14531	ENSG00000151640	1.71129	-3.10101	3.5831	1.69722	-0.166839	-0.125699	0.413757	0.21844
DPYSL5|Q9BPU6	ENSG00000157851	11.6774	-13.7312	14.1747	6.66846	0.0993386	-0.862094	0.848172	0.73043
DR1|Q01658	ENSG00000117505	-6.74951	9.05178	-7.31637	-3.84682	-2.34617	0.392912	-1.29298	-0.745314
DRAP1|Q14919	ENSG00000175550	-17.6764	28.3142	-21.2253	-10.5647	-4.17994	1.63455	-2.92044	-2.20004
DRG1|Q9Y295	ENSG00000185721	4.60745	-6.98647	5.82723	5.72083	2.21987	-0.991135	1.34285	2.39392
DRG2|P55039	ENSG00000108591	13.329	-24.0934	17.0461	13.3857	2.8156	-2.61917	4.00977	2.1111
DSC2|Q02487	ENSG00000134755	7.10775	-8.72211	6.12273	4.88976	0.319566	-0.0461293	0.216593	1.13295
DSCAML1|Q8TD84	ENSG00000177103	0.256061	-0.294294	-0.173961	0.521204	-0.0022626	-0.161481	-0.0666071	-1.63574
DST|Q03001	ENSG00000151914	6.04619	-8.98947	6.89441	7.11511	5.79203	-4.48566	3.03293	0.391888
DSTN|P60981	ENSG00000125868	-0.0811552	0.360968	-0.105584	-1.27113	0.00212781	0.449581	-0.879295	-1.4572
DSTYK|Q6XUX3	ENSG00000133059	3.6199	-6.19116	4.46639	5.87846	0.878071	-3.1977	1.75814	1.48052
DTD1|Q8TEA8	ENSG00000125821	17.0245	-24.9743	22.7568	11.8522	0.732494	-1.19703	0.876809	0.0669841
DTNA|Q9Y4J8	ENSG00000134769	1.41069	-1.98075	1.10295	1.50104	1.53947	-0.926726	0.895929	0.583096
DTNBP1|Q96EV8	ENSG00000047579	0.824482	-1.32233	0.893413	1.6987	0.157484	-0.22653	0.0648208	-0.0983564
DTX3|Q8N9I9	ENSG00000178498	-1.33186	1.73198	-1.7516	-1.42492	-1.35498	0.926543	-0.866409	-1.58602
DTYMK|P23919	ENSG00000168393	7.30035	-12.2042	8.09607	9.7562	1.02226	-1.51778	1.89222	1.81826
DUS2; DUS2L|Q9NX74	ENSG00000167264	-11.6819	17.9322	-15.918	-10.0711	-1.52628	1.34149	-1.35379	-0.745644
DUSP14|O95147	ENSG00000276023	7.51448	-12.3555	9.0731	7.16187	1.16058	-0.367047	0.220974	0.439304
DUSP19|Q8WTR2	ENSG00000162999	13.545	-21.8733	17.307	14.0138	1.47562	-3.13113	3.84028	3.49732
DUSP22|Q9NRW4	ENSG00000112679	4.67573	-6.17062	3.93801	4.87389	0.826363	-0.690001	0.970068	0.252094
DUSP3|P51452	ENSG00000108861	0.976944	-0.951369	1.37462	1.0446	0.15953	-0.184169	0.269142	-0.194151
DVL1|O14640	ENSG00000107404	-5.1025	7.2774	-5.68801	-3.31259	-0.389275	0.968737	-0.49838	0.249368
DYNC1H1|Q14204	ENSG00000197102	5.3459	-7.71492	7.27595	4.67379	2.02113	-1.51015	1.59355	0.660197
DYNC1I1|O14576	ENSG00000158560	7.132	-11.2648	11.0169	6.15932	1.46458	-0.919992	0.453969	0.0168948
DYNC1LI1|Q9Y6G9	ENSG00000144635	0.0604935	-0.0478763	0.33109	0.0967498	-0.399196	0.439662	-0.333014	-0.897477
DYNC2LI1|Q8TCX1	ENSG00000138036	0.653677	-1.64539	0.8023	1.09914	0.106392	-0.188015	0.324872	0.213803
DYNLL1|P63167	ENSG00000088986	-0.362306	0.348555	-0.243878	-1.79205	-0.0928055	0.0877238	-0.601731	-1.04332
DYNLL2|Q96FJ2	ENSG00000264364	-21.3746	33.7419	-24.245	-20.0027	-2.01329	2.37036	-4.36224	-3.38747
DYNLRB1|Q9NP97	ENSG00000125971	1.55104	-2.6631	2.5165	0.324943	0.177952	-0.159986	-0.254464	-1.82548
DYNLT3|P51808	ENSG00000165169	-8.00983	13.9101	-10.5564	-8.49616	-1.4177	0.707998	-0.700683	-0.955494
DYRK1A|Q13627	ENSG00000157540	-1.53584	2.10827	-1.57663	-0.736605	-0.554779	-0.225468	0.0232959	-2.2902
DYRK1B|Q9Y463	ENSG00000105204	10.1782	-16.8489	10.6704	11.943	0.476856	-0.996898	1.31193	1.17838
DYSF|O75923	ENSG00000135636	2.13954	-4.94152	2.41594	4.30417	1.02025	-0.154712	0.947871	0.373885
DZIP3|Q86Y13	ENSG00000198919	-14.3809	21.2926	-16.7153	-10.4242	-2.69998	1.42225	-1.28979	-1.5197
EARS2|Q5JPH6	ENSG00000103356	-1.93214	2.63578	-1.76202	-1.44716	-0.564938	0.193293	-0.0640877	0.212992
EBAG9|O00559	ENSG00000147654	-1.93046	1.727	-2.12064	-0.257178	0.22722	-0.0622265	-0.101623	-1.0108
EBNA1BP2|Q99848	ENSG00000117395	-1.37465	2.3728	-2.96389	-0.186983	-0.0856762	-0.143168	-0.0679771	0.11745
ECE1|P42892	ENSG00000117298	13.5273	-20.4733	15.2689	13.4933	3.00069	-2.49533	4.21443	3.31414
ECH1|Q13011	ENSG00000104823	-11.6787	18.6788	-17.2344	-13.7654	-1.09233	2.10834	-2.28636	-1.57619
ECHDC1|Q9NTX5	ENSG00000093144	-0.056987	0.299497	-0.648462	0.084632	0.313838	-0.449719	0.444791	2.4612
ECHS1|P30084	ENSG00000127884	-11.8459	24.2769	-20.3792	-13.114	-2.74878	3.30212	-3.868	-2.53115
ECI1|P42126	ENSG00000167969	-7.08802	9.47011	-6.60899	-5.29932	-1.18421	1.73458	-1.4005	-0.412361
ECI2|O75521	ENSG00000198721	-8.64429	15.0216	-12.8076	-10.838	-1.39252	1.92728	-2.52362	-0.85483
ECM1|Q16610	ENSG00000143369	-1.73825	2.28098	-2.39649	-0.579393	-0.0653597	0.0389254	0.108703	-0.240977
ECSIT|Q9BQ95	ENSG00000130159	-8.62395	10.3703	-8.8415	-4.19315	-0.57655	0.891608	-0.650252	-0.257693
EDC3|Q96F86	ENSG00000179151	-1.14302	1.58982	-1.46017	-0.183448	-0.262073	0.0882576	0.289352	-0.72987
EDC4|Q6P2E9	ENSG00000038358	-0.0841856	0.00834662	-0.0314016	0.665624	0.0440287	-0.506765	0.596915	0.23685
EDF1|O60869	ENSG00000107223	8.38171	-13.0772	10.6903	8.49988	4.51359	-4.30781	3.25781	1.59109
EDIL3|O43854	ENSG00000164176	8.72453	-13.1269	9.73606	7.18127	3.0071	-3.34889	3.80588	1.62427
EDNRB|P24530	ENSG00000136160	3.5348	-5.82024	5.58366	6.24979	0.188993	-0.759743	1.61297	2.4561
EEA1|Q15075	ENSG00000102189	-17.8294	29.0657	-21.3418	-13.9604	-6.12232	4.32182	-5.30569	-3.84484
EEF1A1|P68104	ENSG00000156508	12.8062	-17.8583	15.3834	11.3094	3.60908	-1.34924	1.61737	1.16388
EEF1A2|Q05639	ENSG00000101210	26.1717	-43.6384	34.1188	20.0809	8.58902	-5.18217	5.58749	4.04935
EEF1B2|P24534	ENSG00000114942	-1.41231	1.59728	-1.15916	-1.50891	-1.17537	0.574209	-1.0006	-0.209013
EEF1D|P29692	ENSG00000104529	0.0666598	-0.174064	0.220615	0.209468	-0.0649873	0.1393	-0.413445	0.215437
EEF1E1|O43324	ENSG00000124802	-14.9971	22.352	-17.3299	-9.48005	-1.04463	0.943236	-0.785906	-0.229072
EEF1G|P26641	ENSG00000254772	-7.94508	11.8889	-10.1805	-6.48374	-1.29398	2.28804	-2.59576	-0.814058
EEF2|P13639	ENSG00000167658	0.811136	-1.86335	1.94701	1.39092	1.68846	-0.574325	0.785922	0.545764
EEFSEC|P57772	ENSG00000132394	6.02628	-9.08959	6.19726	7.91028	0.638652	-1.14937	1.76629	1.71283
EEPD1|Q7L9B9	ENSG00000122547	7.65319	-14.1015	10.711	9.91877	1.04815	-1.66939	1.89464	1.97604
EFCAB7|A8K855	ENSG00000203965	2.16287	-3.691	2.42095	3.76594	-1.16864	0.969635	-1.44752	0.0525969
EFEMP1|Q12805	ENSG00000115380	-2.63408	3.93905	-3.95742	-2.01843	-0.0751723	-0.830656	0.626954	0.69275
EFHA2; MICU3|Q86XE3	ENSG00000155970	-3.5517	4.01482	-3.26726	-1.17	-1.42175	1.67282	-2.13067	-0.9192
EFHD1|Q9BUP0	ENSG00000115468	1.78152	-2.08841	1.2006	1.51319	1.3477	-0.951443	0.644104	0.484049
EFNA3|P52797	ENSG00000143590	-3.47806	6.58326	-3.81902	-2.7117	-0.559099	0.694734	-0.411215	-1.37552
EFNB1|P98172	ENSG00000090776	6.50185	-10.8307	8.75705	7.5781	1.32155	-1.77221	2.74616	1.97505
EFNB3|Q15768	ENSG00000108947	0.990142	-0.697999	0.98818	1.24012	-0.152684	-0.371709	0.424815	0.290812
EFR3A|Q14156	ENSG00000132294	7.87489	-13.572	10.3077	9.82098	0.270382	-0.256091	0.106796	0.501451
EFR3B|Q9Y2G0	ENSG00000084710	-11.904	17.744	-13.0394	-9.05879	-3.53783	4.18829	-2.49788	-1.95623
EFTUD1; EFL1|Q7Z2Z2	ENSG00000140598	5.72929	-9.76186	7.20191	7.94243	0.198393	-1.06621	1.26714	0.19532
EGFR|P00533	ENSG00000146648	-0.260532	0.319074	-0.745656	-0.333249	-0.360565	0.208598	-0.796218	0.0911171
EGLN1|Q9GZT9	ENSG00000135766	1.90577	-3.58253	1.52892	1.17538	0.737074	-1.07351	0.96641	0.669355
EHBP1|Q8NDI1	ENSG00000115504	-0.765881	0.696605	-0.533454	0.619404	-0.164384	-0.159965	-0.116387	-0.188773
EHD1|Q9H4M9	ENSG00000110047	21.1886	-33.5975	26.0766	18.5974	3.06048	-3.77572	3.25722	0.354531
EHD4|Q9H223	ENSG00000103966	0.677518	-0.643072	0.827734	0.497427	-0.300068	-0.0982602	0.276774	1.39392
EHHADH|Q08426	ENSG00000113790	-14.8001	23.7964	-20.5458	-9.8745	-0.920249	0.684218	-0.450583	-0.566283
EIF1|P41567	ENSG00000173812	-7.73199	13.4419	-8.63312	-5.4317	-0.371995	0.705519	-1.66172	-0.132246
EIF1AD|Q8N9N8	ENSG00000175376	5.1418	-7.57749	6.75132	7.27955	0.640095	-0.870939	1.15241	0.972224
EIF1AX; LOC101060318; LOC107984923|P47813	ENSG00000173674	-12.3803	20.5148	-16.846	-10.4079	-1.59753	1.76313	-4.41514	-2.97901
EIF2A|Q9BY44	ENSG00000144895	12.3469	-22.6685	15.8543	12.2194	0.942705	-0.744586	1.34154	2.09195
EIF2AK2|P19525	ENSG00000055332	-4.25126	4.8782	-2.63536	-2.18398	0.0173865	0.0378634	0.0351272	-0.506317
EIF2AK4|Q9P2K8	ENSG00000128829	-0.782363	0.618874	-0.779557	0.2122	1.61032	-1.96228	0.631829	0.605485
EIF2B1|Q14232	ENSG00000111361	-15.88	23.8472	-18.3552	-14.6535	-3.23398	3.20967	-4.37637	-0.333794
EIF2B2|P49770	ENSG00000119718	11.8066	-19.2493	15.4416	13.2429	3.35687	-2.96395	3.25684	2.356
EIF2B3|Q9NR50	ENSG00000070785	11.44	-18.1418	11.984	13.5857	1.19846	-1.16452	1.77273	0.381318
EIF2B4|Q9UI10	ENSG00000115211	10.1133	-16.9275	12.744	13.3057	2.2852	-3.03901	3.32954	1.74282
EIF2B5|Q13144	ENSG00000145191	16.5228	-28.8214	21.8172	17.1607	3.84221	-4.29186	5.27292	1.45551
EIF2D|P41214	ENSG00000143486	7.70711	-13.7303	8.78994	10.6518	0.191202	-0.107309	0.406481	0.692777
EIF2S1|P05198	ENSG00000134001	3.06822	-4.02899	3.92026	4.26322	1.10973	-1.97919	1.84592	2.07495
EIF2S2|P20042	ENSG00000125977	-1.41579	2.09011	-1.38124	-1.1199	-0.336855	0.143643	-1.06131	-0.27083
EIF2S3|P41091	ENSG00000130741	1.34074	-2.00318	1.59821	2.29937	0.748654	-1.10269	1.402	2.03632
EIF3A|Q14152	ENSG00000107581	-5.61401	8.01486	-7.5903	-2.62868	0.116332	0.401968	-0.43559	-0.386812
EIF3C|Q99613	ENSG00000184110	-5.63957	7.36557	-6.13513	-1.69741	0.044109	-0.303571	0.0497414	0.118944
EIF3CL|B5ME19	ENSG00000205609	-5.84128	7.80002	-7.01009	-2.15749	0.0605579	-0.313837	0.07473	0.123142
EIF3D|O15371	ENSG00000100353	-2.26892	3.41902	-3.141	-0.0864533	0.346276	-0.513513	0.243765	0.156064
EIF3G|O75821	ENSG00000130811	0.42933	-1.00054	0.507657	1.60988	0.606495	-0.491148	-0.0357556	-0.75845
EIF3H|O15372	ENSG00000147677	0.183683	-0.239028	0.161629	1.66673	0.629015	-0.399512	0.0975268	0.379934
EIF3I|Q13347	ENSG00000084623	-0.241988	0.778098	-0.733576	-0.189095	0.902424	-0.406415	0.525594	0.266263
EIF3J|O75822	ENSG00000104131	-8.19105	13.888	-8.48481	-6.38393	-1.96974	1.08634	-1.63113	-0.648972
EIF3K|Q9UBQ5	ENSG00000178982	-15.1922	26.0706	-21.2423	-12.4701	-1.97258	1.64211	-2.11256	-0.612186
EIF3M|Q7L2H7	ENSG00000149100	-16.9407	27.076	-20.8938	-14.7336	-2.69757	3.16283	-4.67586	-1.14132
EIF4A1|P60842	ENSG00000161960	5.99015	-7.40222	5.51829	4.79495	0.824569	-0.945577	1.40846	3.79817
EIF4A2|Q14240	ENSG00000156976	3.03206	-4.46516	3.86505	4.04975	1.10402	-0.380685	0.108817	0.54924
EIF4B|P23588	ENSG00000063046	1.48504	-2.67988	1.70577	1.98493	0.242175	-0.369786	0.126042	-0.216381
EIF4E|P06730	ENSG00000151247	-15.4594	20.2825	-14.2322	-10.2022	-0.696724	2.18036	-1.6464	-0.832153
EIF4E3|Q8N5X7	ENSG00000163412	11.2779	-18.3476	13.8173	13.1537	1.01981	-3.00315	2.06148	1.13565
EIF4ENIF1|Q9NRA8	ENSG00000184708	-6.26505	8.65815	-8.42622	-2.79812	-0.799518	0.0818694	-0.375906	-0.506658
EIF4G1|Q04637	ENSG00000114867	-16.095	26.9522	-21.6762	-11.4399	-3.55946	2.51919	-3.50207	-3.53028
EIF4G2|P78344	ENSG00000110321	-1.97627	3.26382	-2.24113	-0.780186	0.0559144	0.300071	-0.553137	0.0884059
EIF4G3|O43432	ENSG00000075151	-6.18444	7.56624	-6.08952	-3.35857	-1.21909	1.85415	-3.61328	-1.8298
EIF4H|Q15056	ENSG00000106682	-7.87978	9.48129	-9.20369	-4.65695	-0.337552	0.112559	-0.607164	-2.01789
EIF5|P55010	ENSG00000100664	13.7257	-19.9511	16.3038	13.044	3.28862	-2.69962	3.01792	1.65065
EIF5A2|Q9GZV4	ENSG00000163577	0.674971	-2.27644	1.23745	2.2054	0.361424	0.126615	-0.0688116	0.329208
ELAC2|Q9BQ52	ENSG00000006744	-2.69453	3.75879	-3.62856	-2.03331	-1.59391	0.395145	0.0267219	-0.345371
ELAVL1|Q15717	ENSG00000066044	-3.09766	4.52589	-4.18434	-1.17998	-0.45267	0.203649	-0.668515	-0.362838
ELAVL2|Q12926	ENSG00000107105	-15.0617	21.416	-17.2348	-9.61151	-1.60145	2.25979	-2.78957	-0.522061
ELAVL3|Q14576	ENSG00000196361	-11.4581	19.2122	-15.0662	-7.46491	-1.5381	0.762535	-1.97344	-0.649029
ELAVL4|P26378	ENSG00000162374	-12.1259	17.417	-13.6373	-6.65129	-1.55032	1.28586	-1.89109	-0.860637
ELFN2|Q5R3F8	ENSG00000166897	-0.0670518	0.030156	0.161308	0.108552	-0.403041	-0.234542	0.085967	-0.282975
ELMO1|Q92556	ENSG00000155849	0.723569	-0.804189	0.341587	0.766351	1.47959	-1.5674	1.60615	1.05028
ELMO2|Q96JJ3	ENSG00000062598	-0.663113	0.979968	-1.41606	0.0981427	-0.152095	-0.302653	0.19176	0.331062
ELMOD1|Q8N336	ENSG00000110675	-13.8031	19.7387	-15.7731	-11.8337	-3.83647	5.48298	-6.88335	-4.20727
ELMOD2|Q8IZ81	ENSG00000179387	-21.4956	34.37	-27.3299	-14.0572	-0.686314	0.0529261	-0.112583	-0.320319
ELP2|Q6IA86	ENSG00000134759	-14.5702	20.8629	-18.9951	-10.9172	-1.00701	0.32865	-0.452436	0.238497
ELP3|Q9H9T3	ENSG00000134014	-2.28396	2.62118	-3.29832	-1.48156	0.0592822	-0.71292	0.947178	1.53559
ELP4|Q96EB1	ENSG00000109911	10.9784	-17.3349	11.415	11.3533	1.34287	-2.12728	2.35608	0.888831
EMB|Q6PCB8	ENSG00000170571	-2.07627	1.38304	-1.17336	-0.2209	0.265424	0.30114	-0.363987	-0.247833
EMC7|Q9NPA0	ENSG00000134153	3.47083	-5.20954	4.42231	5.02035	1.16327	-0.331055	1.0771	0.575446
EMC8|O43402	ENSG00000131148	-12.068	18.4342	-13.7941	-8.82516	-1.40341	0.637273	-0.57244	0.00488359
EMD|P50402	ENSG00000102119	-8.6247	14.837	-12.4308	-7.11241	-1.99759	0.817192	-1.26488	-2.69503
EMG1|Q92979	ENSG00000126749	-3.32877	4.66079	-4.77295	-2.24024	-0.219095	0.231131	-0.0595565	-0.4965
EMILIN1|Q9Y6C2	ENSG00000138080	8.11718	-12.355	8.25959	7.9308	0.351853	-0.490666	1.00118	3.08131
EMILIN2|Q9BXX0	ENSG00000132205	8.50687	-12.556	9.85344	4.46869	0.355776	-1.51053	2.10422	2.74633
EMILIN3|Q9NT22	ENSG00000183798	18.0041	-28.6311	21.5811	17.4335	2.74659	-1.86385	2.06501	1.88337
EML1|O00423	ENSG00000066629	-11.211	19.3283	-15.9325	-7.02829	-2.4177	1.77549	-2.27807	-0.0980543
EML2|O95834	ENSG00000125746	-0.300955	0.162994	-0.503328	0.236411	0.406216	-0.0688504	0.443827	1.5211
EML3|Q32P44	ENSG00000149499	-0.715765	0.976678	-1.70087	-0.308619	0.0277141	-0.0868599	0.38157	0.184106
EML6|Q6ZMW3	ENSG00000214595	-21.077	32.3327	-26.0097	-14.1644	-7.4155	5.56533	-5.6309	-1.69116
ENAH|Q8N8S7	ENSG00000154380	-8.05285	12.1914	-10.8973	-3.42371	0.118541	0.388995	-0.0950801	0.180652
ENC1|O14682	ENSG00000171617	-0.0740352	-0.0508959	0.0588128	-0.0750514	0.916999	-0.395982	0.549399	0.210622
ENDOD1|O94919	ENSG00000149218	1.66204	-1.68344	0.901764	1.22703	1.77985	-1.08369	1.93387	0.657804
ENDOG|Q14249	ENSG00000167136	0.043948	-0.29266	0.0108583	-0.277017	-0.34085	0.568882	-0.338918	-0.577271
ENG|P17813	ENSG00000106991	0.0607043	0.143953	-0.681731	0.726807	-0.0944691	-0.19629	0.393832	0.442632
ENGASE|Q8NFI3	ENSG00000167280	-1.26237	2.25426	-2.93451	0.114288	-0.372961	0.302556	-0.205563	-0.398309
ENO1|P06733	ENSG00000074800	24.4586	-36.9943	30.8222	15.1563	5.80495	-6.42066	7.54341	5.02206
ENO2|P09104	ENSG00000111674	14.685	-22.9094	17.4256	11.8967	2.97405	-1.92825	1.83218	0.829002
ENO3|P13929	ENSG00000108515	7.09802	-15.6134	12.5727	8.72347	0.158324	0.0301353	0.20124	0.704116
ENOPH1|Q9UHY7	ENSG00000145293	1.75987	-3.0282	3.18315	2.35741	0.301714	-1.61765	1.82381	1.32498
ENPP4|Q9Y6X5	ENSG00000001561	1.68457	-1.23626	0.544618	0.761687	0.0185369	-0.583435	1.31364	0.92643
ENPP6|Q6UWR7	ENSG00000164303	0.386516	-0.286151	-0.0474768	0.535551	0.785787	-0.592059	0.754167	1.46529
ENSA|O43768	ENSG00000143420	-10.9147	16.8766	-12.3079	-10.6258	-4.87344	3.13978	-5.40391	-5.60424
ENTHD2; TEPSIN|Q96N21	ENSG00000167302	0.265519	-0.276266	0.199702	0.830702	-0.0388682	-0.364932	0.382765	0.36363
ENTPD1|P49961	ENSG00000138185	3.07105	-3.17956	2.30044	3.32384	-0.0999055	-1.11449	1.75938	0.434588
ENTPD2|Q9Y5L3	ENSG00000054179	7.83901	-13.9328	10.2309	7.92292	4.3157	-6.30788	5.98543	1.87127
ENTPD3|O75355	ENSG00000168032	0.174985	-0.923813	1.03429	0.92831	-0.339334	0.962559	-1.09282	-0.475581
ENTPD6|O75354	ENSG00000197586	-4.68344	6.84569	-5.76952	-4.40704	-0.905475	0.389033	-0.694792	-1.02485
ENY2|Q9NPA8	ENSG00000120533	-1.18786	1.58967	-1.53692	-1.1406	-0.658872	0.0106176	-0.613146	-0.392698
EOGT|Q5NDL2	ENSG00000163378	-0.938715	1.01641	-1.32588	0.0393851	0.214699	-0.218452	0.571584	0.630453
EPB41|P11171	ENSG00000159023	4.35202	-8.14638	5.13917	5.9126	0.341976	0.048515	0.135776	0.840657
EPB41L1|Q9H4G0	ENSG00000088367	3.59772	-6.43555	6.58946	2.68578	0.263219	-0.442463	0.0567969	-1.42815
EPB41L2|O43491	ENSG00000079819	-2.68479	4.01336	-4.33106	-1.6079	-0.251915	0.111987	-0.135122	0.470496
EPB41L3|Q9Y2J2	ENSG00000082397	-17.0106	25.4922	-19.1821	-13.6669	-1.43091	3.70965	-3.73411	-3.00281
EPB41L4B|Q9H329	ENSG00000095203	-0.97061	1.26001	-0.834477	-0.730522	-0.516982	-0.0924008	-0.186259	-1.31466
EPB41L5|Q9HCM4	ENSG00000115109	-5.90211	11.8462	-11.2482	-5.10735	-0.205031	-0.0889415	-0.0690394	-0.174303
EPDR1|Q9UM22	ENSG00000086289	-0.319663	0.105205	-0.297923	-0.0948405	-0.193481	0.568967	-0.605249	-0.178453
EPHA4|P54764	ENSG00000116106	7.91865	-13.0195	11.6428	7.0473	0.565557	-0.133733	-0.188238	-1.5398
EPHA5|P54756	ENSG00000145242	-4.39002	5.93128	-3.6543	-1.23962	-1.11674	0.95686	-0.671544	-0.0280993
EPHB1|P54762	ENSG00000154928	3.01385	-4.75239	4.572	3.80564	0.528981	-0.578461	0.797901	-0.152386
EPHB2|P29323	ENSG00000133216	-1.02162	1.46026	-0.980903	0.0380217	-1.18669	0.649934	-0.259171	-0.24275
EPHB3|P54753	ENSG00000182580	-1.30793	2.15501	-1.38285	-0.551098	-0.0945586	-0.130654	0.103843	0.0020107
EPHB6|O15197	ENSG00000106123	-0.994451	1.39869	-0.921514	-0.342408	-0.0228793	0.122924	0.0545282	-1.94304
EPHX1|P07099	ENSG00000143819	2.28015	-3.24844	2.02215	2.16423	0.79247	-0.458234	1.20972	2.45516
EPHX2|P34913	ENSG00000120915	0.343435	-0.419324	0.406989	-0.524799	0.779855	-0.440534	0.0779009	0.151193
EPHX4|Q8IUS5	ENSG00000172031	-26.2795	41.4619	-32.1948	-19.1689	-6.94546	8.29421	-9.56868	-2.77514
EPM2A|O95278	ENSG00000112425	5.35008	-8.52826	5.6264	7.02547	1.03289	-0.554187	0.219697	0.439761
EPM2AIP1|Q7L775	ENSG00000178567	-12.0911	19.5267	-16.2729	-8.57953	-4.48138	1.44852	-2.91325	-1.01397
EPN1|Q9Y6I3	ENSG00000063245	-1.06015	0.893013	-0.436013	-1.17999	-0.961443	0.331708	-0.64678	-2.67351
EPN2|O95208	ENSG00000072134	-5.17614	8.59613	-7.07802	-5.22357	-0.268367	0.00209181	-0.268977	0.118547
EPN3|Q9H201	ENSG00000049283	11.8178	-21.0469	15.5942	11.0671	1.49418	-0.843172	0.851004	1.72805
EPRS|P07814	ENSG00000136628	-21.0157	31.3424	-24.1786	-15.4055	-4.81239	4.28593	-6.97191	-1.63875
EPS15|P42566	ENSG00000085832	-1.62	2.70115	-3.36446	-0.923926	0.397867	-0.375523	0.63014	1.09055
EPS15L1|Q9UBC2	ENSG00000127527	-12.4454	17.5935	-11.8143	-6.89315	-2.19214	3.15407	-5.12155	-5.16752
EPS8|Q12929	ENSG00000151491	-8.04356	16.3377	-14.8557	-4.92229	-1.3775	0.776302	-0.271779	0.0803124
EPS8L2|Q9H6S3	ENSG00000177106	1.88665	-1.68095	0.823045	1.94034	0.030779	-0.178465	0.299058	0.629272
ERAL1|O75616	ENSG00000132591	-1.14306	1.28408	-1.29521	-0.866939	-0.971933	1.47458	-0.50274	-0.475289
ERAP1|Q9NZ08	ENSG00000164307	0.105345	-0.198653	0.0894477	0.470279	-0.987092	1.04235	-1.72978	0.238956
ERBB2IP; ERBIN|Q96RT1	ENSG00000112851	10.3651	-17.645	13.4637	11.8734	3.24428	-2.68126	4.09645	2.95661
ERBB4|Q15303	ENSG00000178568	-9.05827	13.1301	-10.6279	-6.71977	-1.29412	0.15674	-0.208158	-0.213004
ERC1|Q8IUD2	ENSG00000082805	3.96541	-5.88216	4.71204	5.61584	0.831779	-0.841538	0.454397	0.341503
ERGIC1|Q969X5	ENSG00000113719	-4.51949	7.75413	-5.89179	-2.4818	-1.25602	1.58593	-1.79946	-0.163947
ERGIC3|Q9Y282	ENSG00000125991	-4.77366	6.08703	-5.11694	-1.58973	-0.464307	0.0490131	0.144938	-0.272439
ERH|P84090	ENSG00000100632	-2.2732	3.60841	-3.36886	-2.75171	-1.33374	0.784544	-1.99436	-1.46155
ERI3|O43414	ENSG00000117419	-15.6208	26.1663	-20.3865	-16.91	-7.44357	6.36364	-7.56699	-3.89612
ERLEC1|Q96DZ1	ENSG00000068912	-9.63487	15.0318	-12.4544	-8.66125	-3.89871	2.92869	-2.35178	-2.55896
ERLIN1|O75477	ENSG00000107566	-0.442965	1.22875	-1.34934	-0.0561552	-0.0770455	-1.16291	1.10419	1.03873
ERLIN2|O94905	ENSG00000147475	0.31566	-0.111808	-0.0538974	0.550468	0.501701	-1.00293	0.956917	2.20542
ERMN|Q8TAM6	ENSG00000136541	0.132795	-0.118235	-0.0950053	0.173466	1.09464	-0.935187	0.53767	0.452621
ERMP1|Q7Z2K6	ENSG00000099219	0.578395	-0.689495	0.163814	0.864005	0.00698476	-0.822436	0.853663	0.178774
ERO1L; ERO1A|Q96HE7	ENSG00000197930	-22.1912	37.069	-27.7798	-17.1241	-4.82481	3.98653	-4.93986	-3.77355
ERP29|P30040	ENSG00000089248	-2.74293	3.5055	-2.59101	-2.46607	-0.107731	0.418505	-0.624594	-0.384874
ERP44|Q9BS26	ENSG00000023318	-19.0359	30.4328	-23.2831	-12.088	-2.1379	2.38762	-1.25957	-0.159864
ESD|P10768	ENSG00000139684	19.6377	-30.9545	27.2083	16.5955	3.62903	-6.32504	5.8179	2.1631
ESYT1|Q9BSJ8	ENSG00000139641	5.31659	-8.9933	5.75992	6.93736	2.00253	-1.18788	1.10834	-0.0100763
ETF1|P62495	ENSG00000120705	15.9374	-24.3765	19.7278	16.5905	4.97053	-4.64495	5.2039	5.42261
ETFA|P13804	ENSG00000140374	-11.3128	15.75	-14.4325	-10.6687	-1.56721	3.52118	-3.61542	-0.313572
ETFB|P38117	ENSG00000105379	-3.86016	4.52287	-4.75354	-2.01626	-1.15502	2.50149	-2.84396	-0.143388
ETFDH|Q16134	ENSG00000171503	-3.35248	4.36371	-3.64526	-1.4849	-1.2314	1.42363	-1.2824	0.486328
ETHE1|O95571	ENSG00000105755	-1.84864	1.48202	-1.88952	-0.212183	-0.489678	0.372697	-0.206871	-0.759637
ETNK1|Q9HBU6	ENSG00000139163	2.3946	-3.41697	2.25626	4.35089	0.227202	-0.19923	0.313029	0.551347
EVI2A|P22794	ENSG00000126860	0.189696	-0.0484567	-0.110228	0.107825	0.833879	-0.325631	0.476716	0.338078
EVI5L|Q96CN4	ENSG00000142459	-12.2606	20.264	-15.4213	-6.98645	-1.4872	0.853972	-0.728177	-1.14166
EWSR1|Q01844	ENSG00000182944	-4.9862	10.14	-8.99032	-4.26621	-0.57252	0.141541	-0.689445	-0.452151
EXD2|Q9NVH0	ENSG00000081177	5.20671	-7.11688	6.1521	5.75785	0.554866	-0.712729	1.08138	1.38213
EXOC1|Q9NV70	ENSG00000090989	-14.6594	24.5533	-16.9406	-13.7308	-4.1737	2.7324	-3.52916	-1.20512
EXOC2|Q96KP1	ENSG00000112685	-13.4313	20.007	-15.244	-9.28119	-1.24546	1.22191	-1.45725	-0.253217
EXOC3|O60645	ENSG00000180104	-6.56203	10.6591	-7.64873	-4.59426	-2.85402	0.96668	-1.18561	-0.913929
EXOC4|Q96A65	ENSG00000131558	-6.32893	9.91886	-6.12825	-5.55815	-1.72036	0.791908	-0.533017	0.269081
EXOC6|Q8TAG9	ENSG00000138190	-3.98802	6.63442	-4.1948	-3.45451	-1.50043	0.7253	-0.53295	-0.901639
EXOC6B|Q9Y2D4	ENSG00000144036	-0.996529	1.07743	-1.04553	0.160417	-0.144751	0.549361	-0.407829	0.40866
EXOC7|Q9UPT5	ENSG00000182473	0.271206	-0.813539	1.31687	1.21392	-0.0589355	0.0275576	0.146162	-0.0118844
EXOG|Q9Y2C4	ENSG00000157036	0.256793	-0.575763	0.159518	0.194828	-0.722515	0.575457	0.0418038	0.169645
EXOSC1|Q9Y3B2	ENSG00000171311	-6.60528	9.58562	-8.17483	-5.07348	-3.39627	1.73479	-0.700417	-1.07628
EXOSC10|Q01780	ENSG00000171824	-0.591464	0.0926581	-0.446771	0.111049	0.183767	-0.152206	0.105594	0.809648
EXOSC3|Q9NQT5	ENSG00000107371	-13.4171	19.3627	-16.3176	-10.1208	-0.958094	0.585871	-0.273746	-0.637843
EXOSC5|Q9NQT4	ENSG00000077348	-2.93408	3.89742	-3.98474	-0.592103	-0.129239	-0.361226	0.375787	-0.0115107
EXOSC9|Q06265	ENSG00000123737	-0.389801	0.248319	-0.626784	0.20543	-0.182121	-0.286975	0.0346927	-0.555548
EXTL2|Q9UBQ6	ENSG00000162694	-0.319321	0.139979	-0.159776	0.197659	0.200056	0.61717	-0.00393021	0.0529892
EXTL3|O43909	ENSG00000012232	-8.53511	13.4225	-11.0405	-4.53491	-0.616085	0.290425	-0.121654	1.1107
EZR|P15311	ENSG00000092820	11.0698	-17.0463	14.3738	10.6402	2.03689	-1.15416	0.898944	1.07089
F11R|Q9Y624	ENSG00000158769	0.470317	-0.212573	-0.0491422	0.996966	0.294806	-0.100386	0.16684	0.136451
F12|P00748	ENSG00000131187	1.53474	-2.68099	1.80444	2.22474	1.29814	-0.591603	1.20616	-0.342695
F13A1|P00488	ENSG00000124491	-0.112251	0.342123	-0.98371	-0.0659754	-1.14257	0.421771	-0.18933	-0.0804245
F3|P13726	ENSG00000117525	-13.8274	22.282	-16.9952	-12.819	-2.02873	1.10954	-1.24196	-0.482892
FAAH|O00519	ENSG00000117480	-1.83852	1.28286	-1.68076	-1.37968	-0.274599	-0.0679673	0.161342	-0.259194
FABP3|P05413	ENSG00000121769	2.09405	-2.1486	3.54361	0.704278	-0.337027	0.0373977	0.0748131	0.202373
FABP5|Q01469	ENSG00000164687	6.35459	-7.92351	6.84381	3.82747	0.931821	-1.31524	0.820629	0.288129
FABP6|P51161	ENSG00000170231	-0.169683	0.51118	-0.221891	-0.126813	-0.888941	0.0796565	-0.846467	-0.451319
FABP7|O15540	ENSG00000164434	25.4124	-38.5873	31.3807	18.6353	3.81752	-3.32663	3.41948	5.17186
FADD|Q13158	ENSG00000168040	6.55627	-12.7808	8.79124	11.6052	1.00181	-0.398865	0.537354	1.32088
FADS2|O95864	ENSG00000134824	-10.2653	16.6586	-13.0148	-10.4746	-2.98345	1.98385	-1.61724	-2.98216
FAF1|Q9UNN5	ENSG00000185104	-11.2576	16.8557	-14.2504	-5.25924	-0.747574	1.80513	-1.52956	-2.64679
FAF2|Q96CS3	ENSG00000113194	-0.460523	0.386558	-0.197249	0.568491	0.631183	0.0333771	-0.104999	-0.481492
FAH|P16930	ENSG00000103876	8.78363	-12.2291	10.0425	8.48643	2.10673	-2.20039	2.81237	4.33924
FAHD1|Q6P587	ENSG00000180185	-12.2064	18.1301	-13.568	-9.50883	-2.63137	2.59511	-1.76342	-0.347314
FAHD2A|Q96GK7	ENSG00000115042	1.83537	-4.1194	4.07788	1.90954	-0.233009	0.354297	-0.0236599	0.350069
FAHD2B|Q6P2I3	ENSG00000144199	-3.20972	4.3063	-4.57674	-3.37437	-1.02757	0.653309	-0.548006	-0.671848
FAIM2|Q9BWQ8	ENSG00000135472	6.64337	-11.0632	9.63097	4.68113	1.48448	-0.833265	0.0443236	-0.807394
FAM102A|Q5T9C2	ENSG00000167106	-15.5769	23.4368	-19.3361	-10.9512	-2.62001	0.494274	-0.635409	-2.06257
FAM102B|Q5T8I3	ENSG00000162636	-17.3423	30.1519	-22.4641	-15.6267	-5.0777	3.56821	-3.674	-2.84407
FAM103A1|Q9BTL3	ENSG00000169612	-13.07	20.3822	-16.7729	-9.97523	-5.57026	4.13488	-6.83021	-3.10439
FAM105B; OTULIN|Q96BN8	ENSG00000154124	1.14471	-1.76867	0.87989	2.83406	0.10862	-1.07944	0.606333	1.38446
FAM107A|O95990	ENSG00000168309	0.754356	-1.11893	0.565595	0.951977	0.595415	-0.385891	0.00749797	-0.788511
FAM107B|Q9H098	ENSG00000065809	0.852886	-0.998982	0.51957	0.890756	1.65217	-1.69481	1.77739	0.871761
FAM114A1|Q8IWE2	ENSG00000197712	6.96372	-9.29167	6.52885	7.48315	1.78818	-0.82574	1.59706	1.14471
FAM114A2|Q9NRY5	ENSG00000055147	4.86755	-6.94774	6.20476	4.94531	1.5162	-2.44854	1.50262	0.453752
FAM115A; TCAF1|Q9Y4C2	ENSG00000198420	5.35849	-10.229	6.95118	5.65085	0.888301	-0.60615	1.3414	1.42794
FAM117B|Q6P1L5	ENSG00000138439	12.612	-21.0563	18.1002	13.4687	4.06452	-4.34384	2.66336	0.705939
FAM118B|Q9BPY3	ENSG00000197798	1.11357	-1.344	1.0519	2.24548	0.251085	-0.700732	0.857258	-0.400837
FAM120A|Q9NZB2	ENSG00000048828	-18.2013	28.8374	-23.4735	-13.9844	-4.48622	2.4694	-4.32534	-2.09842
FAM120B|Q96EK7	ENSG00000112584	-1.11461	1.08574	-1.44835	-0.749872	-0.712949	1.05032	-0.550369	-0.712779
FAM120C|Q9NX05	ENSG00000184083	0.137506	-0.302117	0.0274747	0.526525	1.7456	-2.8658	2.22366	-0.0997872
FAM127A; RTL8C|A6ZKI3	ENSG00000134590	-6.92875	10.4974	-9.27275	-7.08742	-1.84943	0.672614	-0.620293	-1.91592
FAM127C; RTL8B|Q17RB0	ENSG00000212747	-3.21275	4.3475	-3.90254	-4.30212	-1.34503	0.618367	-0.670188	-1.66971
FAM129A|Q9BZQ8	ENSG00000135842	0.143734	-0.0469525	-0.0296863	0.474825	-0.818035	0.890615	-0.608847	1.36519
FAM129B|Q96TA1	ENSG00000136830	3.90978	-3.94868	2.72833	4.36694	0.255801	-0.434914	1.4552	4.66125
FAM131B|Q86XD5	ENSG00000159784	10.408	-17.6784	12.9286	12.2771	0.126632	-0.899156	0.91688	0.495159
FAM134A; RETREG2|Q8NC44	ENSG00000144567	-6.23266	8.55484	-6.16688	-3.98422	-1.33249	1.06164	-1.76969	-2.55295
FAM134B; RETREG1|Q9H6L5	ENSG00000154153	-0.0216988	0.188391	0.0727581	0.0305174	-0.587463	0.508826	-0.180663	-0.455331
FAM136A|Q96C01	ENSG00000035141	-7.09931	8.51168	-6.83694	-7.64409	-1.0672	2.45523	-3.4678	-1.9721
FAM13A|O94988	ENSG00000138640	14.527	-23.5013	18.4913	14.2843	1.77815	-1.33322	2.14804	1.68064
FAM160A2|Q8N612	ENSG00000051009	-12.8235	18.5893	-16.3802	-9.54631	-3.42844	2.17696	-1.66384	-1.53007
FAM160B1|Q5W0V3	ENSG00000151553	2.59028	-3.91245	2.93681	3.34358	0.429427	-0.995523	1.87352	1.25828
FAM160B2|Q86V87	ENSG00000158863	-17.0634	25.5792	-20.7412	-14.3984	-3.80801	1.08469	-1.01508	-0.81029
FAM162A|Q96A26	ENSG00000114023	-15.5467	23.2986	-16.4473	-16.3798	-4.31127	4.79487	-4.88956	-0.902192
FAM168A|Q92567	ENSG00000054965	-7.43707	10.1939	-9.3772	-5.13251	-0.0444454	-0.135118	0.198567	0.303161
FAM169A|Q9Y6X4	ENSG00000198780	-7.682	11.724	-10.3384	-5.21397	-2.42582	0.783103	-2.42398	-2.95889
FAM171A2|A8MVW0	ENSG00000161682	3.36515	-6.01534	4.93384	2.90717	0.0941881	-0.796311	1.10252	-0.0829806
FAM171B|Q6P995	ENSG00000144369	7.03228	-10.5791	9.38466	6.72877	0.956121	-2.47062	1.9782	1.51109
FAM175A; ABRAXAS1|Q6UWZ7	ENSG00000163322	0.421235	-0.505331	-0.0775456	0.781504	-0.0635044	-0.405201	-0.0924094	-1.53652
FAM175B; ABRAXAS2|Q15018	ENSG00000165660	1.60066	-2.88608	2.99382	3.21093	0.0276515	-0.636075	0.43525	0.190024
FAM177A1|Q8N128	ENSG00000151327	-8.1686	13.6266	-11.6845	-7.70643	-0.432703	0.21801	-0.364075	-0.415187
FAM184A|Q8NB25	ENSG00000111879	-1.70561	1.90549	-2.1087	-0.212891	-0.26788	-0.298724	0.122865	-0.0814125
FAM185A|Q8N0U4	ENSG00000222011	1.39616	-1.99238	1.18376	2.81001	1.99901	-2.29821	1.78639	0.423699
FAM188A; MINDY3|Q9H8M7	ENSG00000148481	-4.6608	6.34681	-6.3826	-3.38532	0.134201	0.401144	-0.522932	-0.251235
FAM192A|Q9GZU8	ENSG00000172775	-4.49894	6.69025	-6.31993	-3.84524	-0.587635	0.0844274	-0.47735	-1.15788
FAM195B; MCRIP1|C9JLW8	ENSG00000225663	-8.11135	11.8778	-10.0869	-6.6349	-1.69334	1.35075	-2.01737	-4.37514
FAM211A; LRRC75A|Q8NAA5	ENSG00000181350	-23.5399	40.7021	-32.393	-19.2009	-5.48015	4.69732	-4.08903	-6.03192
FAM213A|Q9BRX8	ENSG00000122378	-0.0540791	-0.181876	0.366347	-0.252338	0.179103	1.3051	-1.84802	-1.15468
FAM213B|Q8TBF2	ENSG00000157870	-0.0219896	0.0611143	0.437322	-0.224273	-0.700289	0.465007	-0.181996	0.051887
FAM219A|Q8IW50	ENSG00000164970	0.554417	-1.13129	1.66758	1.07394	-0.107708	0.0572363	-0.673467	-0.637246
FAM21A; WASHC2A|Q641Q2	ENSG00000099290	5.99524	-10.836	8.2902	7.60158	1.74944	-2.3367	1.61717	0.601485
FAM21C; WASHC2C|Q9Y4E1	ENSG00000172661	1.9101	-1.78631	1.61598	1.04964	-0.0340131	-0.803628	0.169412	-0.190346
FAM221A|A4D161	ENSG00000188732	5.15674	-6.27867	3.95735	1.46263	1.66114	-1.74217	1.8205	0.189209
FAM3C; WNT16|Q92520	ENSG00000196937	-6.63529	9.93041	-8.09826	-6.10981	-2.02928	1.33296	-1.79473	-2.2034
FAM45A|Q8TCE6	ENSG00000119979	6.72966	-12.7626	9.22396	9.04054	0.560474	-0.617387	0.417864	-0.00302796
FAM49A|Q9H0Q0	ENSG00000197872	-19.5307	32.6747	-24.698	-18.3821	-4.08785	3.10611	-3.65818	-3.89769
FAM49B|Q9NUQ9	ENSG00000153310	-10.4375	15.3325	-11.8909	-9.54811	-3.75781	2.71751	-3.29281	-1.79412
FAM50A|Q14320	ENSG00000071859	2.33723	-3.17586	2.33448	4.24504	0.667118	-1.12925	0.0271388	-0.175129
FAM5C; BRINP3|Q76B58	ENSG00000162670	-4.22058	6.64927	-5.10024	-2.48445	-0.663966	-0.459667	0.142421	-0.183987
FAM63A; MINDY1|Q8N5J2	ENSG00000143409	6.58342	-9.39374	5.81738	6.41755	1.59433	-2.02116	2.41041	1.90358
FAM63B; MINDY2|Q8NBR6	ENSG00000128923	5.879	-9.72199	7.2072	8.09769	1.68432	-1.2995	0.965203	0.948693
FAM65A; RIPOR1|Q6ZS17	ENSG00000039523	-8.03044	12.232	-10.5711	-4.64249	-1.05651	0.630605	-0.371393	-0.412605
FAM69A|Q5T7M9	ENSG00000154511	-0.421627	0.441977	-0.502689	-0.235821	-1.33649	-0.0547	-0.0563942	0.602752
FAM73A; MIGA1|Q8NAN2	ENSG00000180488	-21.3171	34.1667	-28.4527	-18.196	-7.26984	4.5161	-5.42208	-4.40232
FAM82A1; RMDN2|Q96LZ7	ENSG00000115841	0.842471	-0.878012	0.390987	2.69244	0.284229	0.653073	-0.397914	0.21143
FAM82A2; RMDN3|Q96TC7	ENSG00000137824	-17.2133	32.6416	-21.2224	-13.1372	-1.39918	2.01961	-2.17057	-2.01824
FAM82B; RMDN1|Q96DB5	ENSG00000176623	-3.75373	5.40797	-4.43557	-2.58425	0.191834	0.133913	-0.287174	0.188202
FAM84B|Q96KN1	ENSG00000168672	12.2501	-19.487	12.4572	11.414	0.897896	-0.262385	0.315392	0.598148
FAM96B|Q9Y3D0	ENSG00000166595	2.93316	-5.90852	4.29499	3.40289	0.703532	-0.930132	1.13711	0.891734
FAM98A|Q8NCA5	ENSG00000119812	0.207627	-0.575413	0.48488	1.00618	0.384119	-0.576955	0.61964	0.498573
FAM98B|Q52LJ0	ENSG00000171262	5.93023	-8.85514	6.55461	8.11209	0.779905	-1.2698	0.718338	0.381037
FAM98C|Q17RN3	ENSG00000130244	-0.371321	0.183947	-0.373836	0.141786	0.131697	0.0118956	0.403358	0.158391
FAR1|Q8WVX9	ENSG00000197601	-1.27819	1.64148	-2.39741	-0.969051	-0.289036	0.211726	-0.0584913	-0.617097
FARP1|Q9Y4F1	ENSG00000152767	-4.5596	7.96562	-7.92951	-4.48593	-0.71118	0.131757	-0.198395	0.156125
FARSA|Q9Y285	ENSG00000179115	-16.1454	23.9147	-18.0715	-13.7537	-5.50465	3.90977	-5.48222	-3.5655
FARSB|Q9NSD9	ENSG00000116120	-20.5263	29.9124	-22.4211	-17.0352	-5.78429	5.10761	-7.07442	-4.11334
FAS|P25445	ENSG00000026103	1.53269	-1.34438	1.55996	0.468411	-0.106512	0.382166	-0.407695	-0.563929
FASN|P49327	ENSG00000169710	11.0322	-17.18	16.8896	9.33526	3.18465	-4.17459	5.32331	2.16327
FASTKD1|Q53R41	ENSG00000138399	-6.21174	9.08283	-7.0504	-6.05541	-1.7416	2.76635	-1.14998	-0.15931
FASTKD2|Q9NYY8	ENSG00000118246	-6.90097	9.58604	-8.60635	-5.56226	-1.86468	1.63166	-1.09791	-0.595613
FASTKD5|Q7L8L6	ENSG00000215251	-12.7943	17.8002	-16.0629	-7.72138	-0.964114	1.80962	-1.96905	-2.08571
FAT1|Q14517	ENSG00000083857	6.41	-13.8907	11.8962	9.16414	1.10326	-0.174096	0.395579	0.921833
FAU|P62861	ENSG00000149806	-14.7216	21.6871	-19.2951	-10.5887	-0.782561	1.83765	-1.43114	-2.65286
FAXC|Q5TGI0	ENSG00000146267	18.8265	-31.5526	24.6445	18.643	2.87794	-4.78796	3.86263	2.34301
FBL|P22087	ENSG00000105202	4.55376	-6.57979	4.85317	6.70367	1.47831	-1.61167	1.39642	1.90065
FBLL1|A6NHQ2	ENSG00000188573	-3.57529	5.00093	-4.4396	-1.87888	-0.0800159	0.239439	-0.735971	-1.19841
FBLN1|P23142	ENSG00000077942	8.2243	-9.7035	6.50496	5.01346	1.86666	-1.73219	2.35396	4.1186
FBLN2|P98095	ENSG00000163520	0.0360742	0.34686	-0.857255	-0.379851	-0.013846	0.276565	0.00174399	2.9501
FBLN7|Q53RD9	ENSG00000144152	-11.9462	17.7612	-14.6523	-8.13955	-1.67322	1.41841	-0.546236	0.440852
FBP1|P09467	ENSG00000165140	0.73748	-0.61073	0.169663	2.72036	0.426909	-0.347686	0.438772	0.983494
FBXL16|Q8N461	ENSG00000127585	-17.37	28.04	-22.5763	-16.2707	-8.99621	6.86085	-6.11464	-4.87788
FBXL17|Q9UF56	ENSG00000145743	-2.45685	3.0635	-3.30512	-1.40927	-0.571583	0.314956	-0.232775	-0.497415
FBXL18|Q96ME1	ENSG00000155034	-20.4073	32.5482	-24.1983	-16.4446	-3.30308	2.22199	-2.67755	-1.68527
FBXL2|Q9UKC9	ENSG00000153558	-13.9751	21.8237	-18.0326	-11.9757	-0.491269	0.715168	-1.06536	-0.106969
FBXL20|Q96IG2	ENSG00000108306	-10.4112	16.3849	-12.8933	-10.8485	-2.51065	1.71314	-2.14794	-0.727262
FBXO2|Q9UK22	ENSG00000116661	7.86001	-10.5691	11.6178	5.10574	2.62856	-1.57802	2.19765	2.22721
FBXO21|O94952	ENSG00000135108	13.1407	-22.7825	17.5915	12.9288	2.74378	-2.32454	2.89352	1.83414
FBXO22|Q8NEZ5	ENSG00000167196	2.01679	-3.37769	2.75947	2.76205	0.231507	-0.80977	1.3514	1.08765
FBXO27|Q8NI29	ENSG00000161243	5.74385	-7.70241	5.21489	6.72395	0.618183	-0.789216	1.24733	-0.0724082
FBXO3|Q9UK99	ENSG00000110429	-0.752267	0.885736	-0.868688	-1.0576	-0.982287	0.646077	-0.168939	-0.0322236
FBXO31|Q5XUX0	ENSG00000103264	0.741517	-1.54801	0.979768	2.09112	0.357647	-0.238254	0.38896	0.829388
FBXO41|Q8TF61	ENSG00000163013	-22.4622	36.2722	-28.812	-18.122	-8.36932	7.90035	-8.4166	-4.97487
FBXO44|Q9H4M3	ENSG00000132879	-1.17709	1.3344	-1.20541	-1.39659	-1.86609	1.44722	-0.779268	-1.13419
FBXO45|P0C2W1	ENSG00000174013	-12.1934	18.1332	-15.9237	-9.70265	-0.566524	0.121572	-0.364177	-1.10936
FBXO6|Q9NRD1	ENSG00000116663	-8.2461	16.2041	-14.3854	-8.26291	-0.0641524	-0.338099	0.192332	-0.339237
FBXO7|Q9Y3I1	ENSG00000100225	-3.32021	4.76104	-3.87898	-2.61028	-0.219271	-0.0639441	0.147228	0.320654
FBXW11|Q9UKB1	ENSG00000072803	-3.17871	4.71163	-3.40585	-1.47658	0.0388385	0.144901	-0.11099	0.175253
FBXW2|Q9UKT8	ENSG00000119402	-16.0971	26.3042	-20.0976	-12.9115	-1.78408	1.27528	-0.727863	-0.0513623
FBXW5|Q969U6	ENSG00000159069	2.34654	-4.16904	2.24138	3.72876	0.665474	-0.227133	0.491162	0.880766
FBXW9|Q5XUX1	ENSG00000132004	-3.9225	5.92061	-4.81353	-2.90866	-0.639206	0.338747	-0.178321	0.300231
FCER1G|P30273	ENSG00000158869	-0.235788	0.12067	-0.169124	-0.052791	-0.378528	0.204951	-0.14136	-0.113466
FCGR1A|P12314	ENSG00000150337	1.04211	-1.91268	1.34526	1.94326	-0.0263598	0.163301	-0.0652548	0.0707897
FCHO1|O14526	ENSG00000130475	-0.850889	0.75881	-1.26129	0.0296462	-0.0213555	-0.320404	0.375475	0.324155
FDFT1|P37268	ENSG00000079459	-7.67208	14.2528	-11.1193	-7.88401	-1.97411	1.95768	-1.63261	-2.10817
FDPS|P14324	ENSG00000160752	4.12777	-4.18604	4.58591	1.3901	0.974948	-2.87369	3.03839	1.56015
FDXR|P22570	ENSG00000161513	-0.233924	0.251089	-0.0666754	0.587831	-0.554393	0.439056	-0.32399	0.5879
FECH|P22830	ENSG00000066926	-8.69596	10.3561	-9.68167	-6.44952	-0.368388	0.398422	-0.502918	-0.664581
FEM1B|Q9UK73	ENSG00000169018	-0.15285	-0.013045	-0.170467	0.382843	0.22124	-0.438906	0.360644	0.0752649
FEN1|P39748	ENSG00000168496	0.834078	-1.91275	1.09768	1.84566	0.0350332	-0.324533	0.33081	0.423242
FERMT2|Q96AC1	ENSG00000073712	-11.2672	19.5688	-16.9961	-11.8392	-2.58974	3.09745	-3.91405	-1.03253
FERMT3|Q86UX7	ENSG00000149781	3.83579	-5.09786	3.52708	3.93767	0.685644	-0.774221	2.14214	2.36382
FEZ1|Q99689	ENSG00000149557	-2.21565	3.12806	-3.31701	-0.656274	-0.123764	-0.86311	0.289909	-0.232057
FEZ2|Q9UHY8	ENSG00000171055	1.67846	-3.21176	1.51261	3.81593	0.779995	-0.514307	0.992148	0.826657
FGD4|Q96M96	ENSG00000139132	1.60247	-1.76372	1.18755	3.68317	0.816222	-0.484905	0.357312	1.0158
FGF1|P05230	ENSG00000113578	-2.3619	4.91632	-4.48898	-1.61731	0.972457	-0.933667	1.49052	1.25333
FGFR1OP2|Q9NVK5	ENSG00000111790	4.05828	-6.53248	6.02655	6.42315	0.494025	-0.365372	0.289378	-0.418433
FGFR3|P22607	ENSG00000068078	-8.54677	13.0512	-11.9345	-8.86541	-1.8544	0.795517	-1.34196	-2.47133
FH|P07954	ENSG00000091483	-3.4699	3.49761	-2.96325	-1.8383	-0.214992	1.49158	-1.93626	-1.4368
FHL1|Q13642	ENSG00000022267	24.3873	-37.4627	29.9308	19.0053	5.41139	-5.41197	6.27952	3.93299
FHL2|Q14192	ENSG00000115641	7.68177	-10.3253	8.48188	6.91287	-0.099919	-0.00354839	0.280046	0.796154
FILIP1L|Q4L180	ENSG00000168386	7.0344	-10.0653	7.39009	8.12179	0.332399	-0.150629	0.110685	0.0185425
FIP1L1|Q6UN15	ENSG00000145216	-4.62578	7.10359	-7.79831	-2.74547	0.113928	-0.225811	-0.171991	-0.536269
FKBP10|Q96AY3	ENSG00000141756	-6.28365	9.1698	-8.11534	-4.97214	-1.75697	0.861399	-1.11796	-0.880211
FKBP15|Q5T1M5	ENSG00000119321	-7.24208	9.71785	-8.90789	-2.90076	-0.0438096	0.106865	-0.326919	-0.292172
FKBP1B|P68106	ENSG00000119782	-8.23516	13.3312	-12.992	-10.2114	-0.624698	0.862504	-1.20355	-2.12535
FKBP2|P26885	ENSG00000173486	-0.78951	1.49107	-0.92704	-0.46409	-0.607337	0.395338	-0.775137	-0.23189
FKBP3|Q00688	ENSG00000100442	7.83261	-13.6334	10.3082	5.5334	0.270142	-0.344269	-0.279714	-0.00566155
FKBP4|Q02790	ENSG00000004478	-0.00354335	0.106744	-0.0743797	0.262646	0.806215	-0.776185	0.315705	0.0594774
FKBP5|Q13451	ENSG00000096060	6.32093	-10.9047	8.03045	6.14998	2.62346	-1.19837	0.413001	0.59861
FKBP8|Q14318	ENSG00000105701	-6.14551	10.0867	-9.36388	-6.06903	-1.76134	0.416236	-0.442549	-1.66148
FKBP9|O95302	ENSG00000122642	-6.07228	9.35576	-8.0715	-5.49687	-2.99703	1.48204	-0.609453	-1.09228
FLCN|Q8NFG4	ENSG00000154803	5.12448	-8.92896	6.07393	6.80656	0.115852	-0.811879	0.977331	0.12877
FLII|Q13045	ENSG00000177731	0.443511	-0.785384	0.326154	1.75218	-0.00599825	0.574088	-0.53854	0.164671
FLJ22184; PRR36|Q9H6K5	ENSG00000183248	-4.00882	5.6304	-4.41219	-3.13871	-1.38625	0.337493	-0.218253	-1.84622
FLNB|O75369	ENSG00000136068	2.43969	-2.69317	1.26565	2.57655	2.611	-1.52434	1.69963	1.80452
FLNC|Q14315	ENSG00000128591	3.1282	-3.52186	2.13228	3.58438	0.84571	-0.47927	0.906135	1.5523
FLOT1|O75955	ENSG00000137312	7.10675	-10.8948	10.8355	5.47927	1.89489	-0.584694	0.768482	-0.313906
FLOT2|Q14254	ENSG00000132589	9.87295	-15.1029	13.5696	8.35946	2.32317	-0.907615	1.17876	-0.0177783
FLT1|P17948	ENSG00000102755	15.3992	-20.8351	15.4405	11.2538	1.85266	-2.50772	3.17476	21.5096
FLT4|P35916	ENSG00000037280	0.616652	-0.563207	0.594475	0.126462	-0.116074	-0.504743	0.446437	1.10313
FLYWCH2|Q96CP2	ENSG00000162076	-19.678	33.5681	-26.5838	-14.9659	-1.53921	3.35289	-5.06861	-1.93593
FMN1|Q68DA7	ENSG00000248905	8.58447	-14.583	11.2685	11.5152	1.26668	-0.955757	0.490133	0.383899
FMN2|Q9NZ56	ENSG00000155816	-14.5249	22.993	-20.6552	-9.19311	-1.393	1.47611	-1.38844	-2.39625
FMNL1|O95466	ENSG00000184922	-0.257287	0.453224	-0.771015	0.495068	0.0251725	0.173011	0.0418365	0.794609
FMNL2|Q96PY5	ENSG00000157827	-1.76994	3.02074	-3.49274	-1.41934	0.68005	-0.514338	0.56135	0.329117
FMNL3|Q8IVF7	ENSG00000161791	-0.974574	1.07919	-1.419	-0.0774801	-0.939831	1.68948	-0.940739	-1.02588
FMR1|Q06787	ENSG00000102081	-3.10296	3.94418	-3.61595	-0.625938	0.284479	-0.414559	0.253834	-0.0716202
FN1|P02751	ENSG00000115414	-0.146397	1.20407	-1.14078	-0.932021	-0.644108	0.227489	0.161931	0.757106
FN3K|Q9H479	ENSG00000167363	-3.30956	4.34544	-3.54761	-2.06677	0.0129902	-0.206183	-0.168519	-1.08611
FN3KRP|Q9HA64	ENSG00000141560	0.0711668	0.0491877	-0.175586	0.408831	1.04202	-1.72502	1.13879	0.0582272
FNBP1|Q96RU3	ENSG00000187239	0.777104	-0.815117	0.329593	0.765814	1.12378	-2.12514	1.32997	0.508608
FNBP4|Q8N3X1	ENSG00000109920	-0.455273	0.874009	-0.917413	0.155687	0.165733	-0.499851	0.715227	0.302938
FNDC3A|Q9Y2H6	ENSG00000102531	-12.404	22.0796	-18.8498	-9.70953	-0.807041	0.297576	-0.177256	-0.488325
FNTA|P49354	ENSG00000168522	3.42097	-4.71956	2.76499	4.50458	2.25596	-2.03911	3.44965	4.13966
FNTB; CHURC1-FNTB|P49356	ENSG00000257365	2.29731	-3.33526	2.41638	3.43593	0.955988	-0.841358	1.53473	2.54231
FOCAD|Q5VW36	ENSG00000188352	6.04693	-9.62352	7.8375	6.30411	2.2393	-1.72816	1.5199	1.43189
FOLR2|P14207	ENSG00000165457	-1.08317	1.48498	-1.17189	-0.557386	-0.840382	0.0044933	-0.0254517	-0.462665
FOSB|P53539	ENSG00000125740	9.07593	-12.0128	11.0674	11.2556	1.21891	-0.24292	0.60025	1.40694
FOXK1|P85037	ENSG00000164916	-7.35586	12.2224	-10.939	-3.97593	-1.20373	0.50127	-0.608896	-0.462206
FOXK2|Q01167	ENSG00000141568	-5.0033	7.12649	-6.70112	-3.01977	-0.325096	-0.197043	-0.0231331	-1.25106
FOXO3|O43524	ENSG00000118689	-1.56143	0.89604	-1.07999	-0.231033	0.0965635	-0.483326	0.0311297	-1.0845
FOXRED1|Q96CU9	ENSG00000110074	-3.29578	3.80693	-3.16822	-2.4891	-2.08367	1.562	-0.952192	-2.32374
FOXRED2|Q8IWF2	ENSG00000100350	-1.70115	2.02216	-2.11346	-0.911466	-1.12504	-0.016032	0.0442953	0.0738999
FRMD4B|Q9Y2L6	ENSG00000114541	7.08947	-9.74291	7.391	6.66255	1.43175	-1.31187	0.815969	0.0121474
FRMD5|Q7Z6J6	ENSG00000171877	-11.5191	17.5029	-17.2303	-6.33453	-1.57927	1.18777	-0.889658	0.112746
FRMPD1|Q5SYB0	ENSG00000070601	14.8236	-21.9704	16.2202	13.7356	1.52154	-1.27987	1.4987	2.00767
FRMPD3|Q5JV73	ENSG00000147234	1.14081	-1.3274	0.408366	2.05509	1.1453	-2.30242	1.4621	-0.907808
FRMPD4|Q14CM0	ENSG00000169933	-7.89474	11.9051	-9.51605	-4.08576	-0.431141	0.367843	-0.354565	-0.199326
FRY|Q5TBA9	ENSG00000073910	-3.19794	3.60047	-3.05674	-1.57818	-1.49545	0.646387	-0.655063	-0.398651
FRYL|O94915	ENSG00000075539	1.43777	-2.41401	1.04153	2.88019	1.29271	-0.772496	1.01387	2.88064
FRZB|Q92765	ENSG00000162998	6.68627	-9.14869	6.11475	7.72895	1.37237	-0.919922	2.62229	10.4128
FSCN1|Q16658	ENSG00000075618	1.97404	-2.12547	2.39532	1.26208	0.478828	-0.967401	1.56006	0.509903
FSD1|Q9BTV5	ENSG00000105255	-0.972052	1.03466	-0.621886	-1.38902	-0.866255	1.58965	-1.40964	-0.786345
FSD1L|Q9BXM9	ENSG00000106701	16.3714	-22.3434	19.4674	14.3304	4.85983	-4.59956	4.04699	1.76739
FTO|Q9C0B1	ENSG00000140718	3.275	-5.166	3.48068	3.83422	-0.139427	-0.00191916	-0.233658	0.220193
FTSJ1|Q9UET6	ENSG00000068438	2.5118	-2.5978	1.6506	1.42773	0.356458	-0.112751	0.0502852	-0.1663
FTSJ3|Q8IY81	ENSG00000108592	2.56789	-5.82516	4.53697	4.01069	0.424383	-0.605227	0.435567	0.238801
FUBP1|Q96AE4	ENSG00000162613	-16.9636	27.7465	-21.9222	-12.0598	-3.41158	1.38218	-1.78027	-1.12696
FUBP3|Q96I24	ENSG00000107164	-3.13444	5.04479	-5.62974	-1.82143	0.237802	-0.585293	0.770029	0.56645
FUCA1|P04066	ENSG00000179163	-16.4097	25.8094	-22.2613	-13.7871	-1.52649	2.28897	-2.96843	-0.454801
FUCA2|Q9BTY2	ENSG00000001036	-3.20192	6.55213	-5.16569	-2.76201	-0.0477886	0.407112	-0.199809	1.01064
FUK|Q8N0W3	ENSG00000157353	2.48806	-2.64539	1.60034	1.83196	0.652556	-1.00476	1.01786	1.9975
FUNDC1|Q8IVP5	ENSG00000069509	-9.11281	11.1162	-10.2498	-7.18087	-1.38982	1.9405	-2.76703	-0.254815
FUNDC2|Q9BWH2	ENSG00000165775	-6.10666	7.94363	-6.08572	-4.00185	-1.15582	1.11308	-2.29289	-1.12212
FUS|P35637	ENSG00000089280	-5.84355	8.34514	-7.29586	-5.47494	-1.97466	0.913069	-2.02742	-2.62501
FUT8|Q9BYC5	ENSG00000033170	-4.37947	8.11924	-8.59622	-3.45917	-0.206179	0.193404	0.419149	0.0555392
FXR1|P51114	ENSG00000114416	-2.38512	3.83926	-2.72988	-0.660345	-0.266751	-0.161119	-0.168523	0.0520167
FXR2|P51116	ENSG00000129245	-14.119	22.5456	-18.5199	-8.63756	-1.06012	0.423551	-0.802758	-0.940421
FXYD1|O00168	ENSG00000266964	0.0422994	-0.053291	-0.180645	0.167094	0.854714	-0.126198	0.00580659	-0.221358
FXYD6|Q9H0Q3	ENSG00000137726	-5.2269	8.16622	-4.88163	-5.73353	-1.23057	0.333777	-0.736618	-0.985399
FXYD7|P58549	ENSG00000221946	-12.4861	19.9177	-17.7028	-7.79213	-1.56004	1.01932	-0.753112	0.0182536
FYCO1|Q9BQS8	ENSG00000163820	0.816336	-0.994395	0.429566	2.58981	1.33844	-0.96321	1.71497	1.36168
FYN|P06241	ENSG00000010810	7.44353	-11.8191	9.13838	6.81488	2.2064	-2.51089	3.30108	0.959815
FYTTD1|Q96QD9	ENSG00000122068	-3.83232	6.57657	-6.02096	-0.686372	0.0106026	0.308705	-0.0826865	-0.38079
G3BP1|Q13283	ENSG00000145907	2.75987	-4.74403	3.21995	4.94336	1.72896	-0.73043	0.921789	0.107344
G3BP2|Q9UN86	ENSG00000138757	-11.0148	16.6726	-13.4905	-9.48342	-2.46683	1.7409	-2.76498	-4.97291
G6PD|P11413	ENSG00000160211	18.5977	-28.6835	23.0098	14.0165	2.75381	-2.3622	2.05947	0.757385
GAA|P10253	ENSG00000171298	-1.89417	1.03621	-1.89623	-1.20271	-0.136289	0.277088	-0.664914	-0.310957
GAB1|Q13480	ENSG00000109458	0.24269	-0.126278	-0.106001	0.478683	1.00547	-1.27621	1.13319	0.45292
GAB2|Q9UQC2	ENSG00000033327	-11.9386	18.953	-16.3031	-7.80302	-1.72698	0.546778	-1.06925	-1.36263
GABARAP|O95166	ENSG00000170296	1.24618	-1.16813	1.35028	0.847498	0.886015	-0.171852	0.039646	-0.240864
GABARAPL1|Q9H0R8	ENSG00000139112	-0.612283	0.778211	-0.223234	-0.112735	0.399885	-0.0632974	-0.0186277	-0.559352
GABARAPL2|P60520	ENSG00000034713	17.9143	-27.8739	23.3081	13.8186	2.72241	-2.72436	1.11115	-0.277223
GABBR1|Q9UBS5	ENSG00000204681	-6.92707	11.2131	-7.32591	-6.04682	-2.68733	0.893568	-0.891684	-1.60458
GABBR2|O75899	ENSG00000136928	-8.43371	12.6099	-8.75861	-6.56243	-2.01652	1.50698	-1.94749	-1.72275
GABRA1|P14867	ENSG00000022355	-15.6093	22.8055	-17.7989	-12.0182	-5.24778	5.29134	-6.15006	-3.35287
GABRA2|P47869	ENSG00000151834	-3.25327	4.93232	-3.76078	-3.22285	-1.29952	0.20652	-0.438469	-0.68513
GABRA3|P34903	ENSG00000011677	15.0295	-24.9687	20.5964	13.6843	3.08002	-4.26419	3.26338	0.908527
GABRA5|P31644	ENSG00000186297	-1.59098	3.30893	-2.29401	-2.04455	-0.651547	-0.161893	-0.00671644	0.188333
GABRB1|P18505	ENSG00000163288	-10.2737	14.3867	-10.0413	-7.86458	-2.32367	2.36691	-2.40779	-2.05689
GABRB2|P47870	ENSG00000145864	-15.3755	21.6938	-17.0062	-10.1398	-3.6421	4.14897	-4.00653	-3.64511
GABRG1|Q8N1C3	ENSG00000163285	-10.2147	17.8864	-17.1732	-9.11737	-0.334185	0.327208	-0.993213	-0.10788
GABRG2|P18507	ENSG00000113327	-11.8948	16.844	-12.3657	-8.29275	-3.76473	2.76023	-2.93676	-1.34542
GAD1|Q99259	ENSG00000128683	-27.3641	45.573	-36.851	-18.7908	-4.63351	5.04497	-5.33451	-0.738783
GAD2|Q05329	ENSG00000136750	-22.2496	34.875	-27.7177	-17.9385	-6.71732	7.40427	-7.36762	-0.68788
GADD45GIP1|Q8TAE8	ENSG00000179271	-6.07873	8.0573	-7.72884	-4.79481	-2.65187	2.13808	-2.21914	-1.80851
GAK|O14976	ENSG00000178950	11.0912	-18.9688	15.8081	9.67578	0.630969	-1.08284	0.582893	0.640047
GALC|P54803	ENSG00000054983	-2.89071	6.1791	-6.15627	-4.91528	-0.13956	-0.0171871	-0.480136	-0.0685256
GALK1|P51570	ENSG00000108479	15.3892	-24.5103	18.0747	17.0585	3.96253	-3.19486	5.91307	3.40483
GALK2|Q01415	ENSG00000156958	-0.335998	0.142729	-0.221992	-0.100462	-0.42019	-0.00208549	0.326401	0.41403
GALM|Q96C23	ENSG00000143891	6.21463	-12.6396	9.26889	5.43981	1.25421	-0.722632	1.22283	3.68462
GALNT16; GALNTL1|Q8N428	ENSG00000100626	15.7694	-27.4052	22.3479	16.954	4.31686	-2.48029	2.29553	0.477733
GALNT2|Q10471	ENSG00000143641	-9.11188	14.8811	-12.5592	-5.03845	-1.17484	0.930941	-0.778045	0.26976
GALNT9|Q9HCQ5	ENSG00000182870	-1.81461	2.00289	-1.81536	-1.52533	0.118369	0.582131	-0.23904	-0.505146
GALT|P07902	ENSG00000213930	13.0389	-22.7938	15.2782	12.3612	3.62887	-1.81395	2.79685	1.13016
GAN|Q9H2C0	ENSG00000261609	-11.4274	17.5785	-14.6549	-5.32906	-0.929637	0.179443	-0.310987	-0.323737
GANAB|Q14697	ENSG00000089597	-4.50972	10.1836	-6.92229	-2.93036	-0.458759	0.823314	-0.2025	0.287829
GAPDH|P04406	ENSG00000111640	19.5031	-33.7204	26.6947	13.7339	5.85853	-3.07366	3.69764	2.05606
GAPVD1|Q14C86	ENSG00000165219	11.5596	-17.4091	13.4451	11.4913	1.36481	-1.1567	1.31614	1.2498
GAR1|Q9NY12	ENSG00000109534	15.4124	-23.5954	19.465	16.8445	3.11446	-3.31011	3.06601	4.26331
GARS|P41250	ENSG00000106105	15.8616	-28.6894	24.3656	14.3029	3.35701	-1.20307	1.31742	-0.0191317
GART|P22102	ENSG00000159131	1.87862	-3.05686	2.21895	1.29872	0.959283	-0.217409	1.60681	0.946434
GAS7|O60861	ENSG00000007237	-9.81158	15.422	-11.9187	-8.93845	-4.33117	3.83113	-6.00823	-7.55069
GATAD2B|Q8WXI9	ENSG00000143614	-1.52747	1.35143	-1.26397	-0.299275	0.0262622	-0.584581	0.00835729	-0.197451
GATC|O43716	ENSG00000257218	0.626315	-1.857	1.24642	1.83028	0.114602	0.401277	0.157762	-0.493254
GATM|P50440	ENSG00000171766	-0.338661	1.14914	-1.58692	-1.37107	-0.240001	0.00692207	-0.112906	-0.0478929
GATSL2; CASTOR2; GATSL1|A6NHX0	ENSG00000274070	-4.91011	7.17019	-5.60445	-4.45943	-1.19203	1.35646	-1.29617	-2.57786
GBA|P04062	ENSG00000177628	-0.480297	0.369666	-0.628737	-0.179238	0.824985	-0.742619	1.07464	-0.145793
GBA2|Q9HCG7	ENSG00000070610	2.43418	-4.88466	4.10607	3.10635	0.183645	0.436168	-0.361254	-0.638037
GBAS; NIPSNAP2|O75323	ENSG00000146729	-8.71411	12.6353	-9.4108	-11.6872	-3.97564	3.88571	-4.54644	-2.211
GBE1|Q04446	ENSG00000114480	8.44543	-10.5619	7.82055	7.67135	4.20864	-2.2215	1.91055	2.52609
GBF1|Q92538	ENSG00000107862	-19.2071	30.65	-25.0491	-15.1354	-4.51815	3.26007	-4.26245	-4.39718
GBP1|P32455	ENSG00000117228	0.339253	-0.162285	0.0788732	0.536597	0.0199323	-0.176844	0.343467	1.43134
GBP2|P32456	ENSG00000162645	2.12021	-2.60529	2.7967	2.50004	1.20105	0.0846588	0.388671	2.09454
GCA|P28676	ENSG00000115271	-14.5247	22.7957	-19.6545	-11.7863	-3.56755	2.85492	-4.28009	-2.0158
GCC1|Q96CN9	ENSG00000179562	-2.8679	4.37153	-4.0239	-1.25683	-1.15173	1.09772	-0.457359	-0.249858
GCC2|Q8IWJ2	ENSG00000135968	-18.2598	29.6588	-26.7298	-12.9448	-1.98081	1.71839	-1.9956	-3.8596
GCDH|Q92947	ENSG00000105607	-15.1789	25.1018	-21.6352	-18.8818	-0.715999	2.68635	-2.43129	-0.659597
GCFC1; PAXBP1|Q9Y5B6	ENSG00000159086	4.67021	-7.63273	5.98951	8.69116	0.191281	-0.289226	0.37621	1.56128
GCFC2|P16383	ENSG00000005436	1.92187	-1.70729	1.48781	1.27963	-1.11811	0.459918	-0.441009	-0.547191
GCLC|P48506	ENSG00000001084	-0.67826	1.60106	-1.64211	-0.652339	0.429657	-0.294057	0.216993	0.381944
GCLM|P48507	ENSG00000023909	10.3656	-17.5001	12.9718	13.0735	3.20233	-2.00531	2.36721	3.84868
GCN1L1; GCN1|Q92616	ENSG00000089154	0.861888	-1.62865	0.712562	0.870111	-0.53209	0.0497712	0.294429	0.753686
GCSH|P23434	ENSG00000140905	-12.2356	16.9762	-12.5376	-7.97829	-1.47555	3.06653	-5.55392	-0.834294
GDA|Q9Y2T3	ENSG00000119125	1.12411	-1.21554	2.33343	0.191527	-0.0378546	-0.334517	0.435576	-0.0774699
GDE1|Q9NZC3	ENSG00000006007	3.72354	-5.83139	5.08711	5.08936	0.0319936	-0.641612	0.611203	-0.097919
GDI2|P50395	ENSG00000057608	0.424117	-0.263768	0.157191	0.0875744	0.521077	-0.462938	0.516752	0.802394
GDPD1|Q8N9F7	ENSG00000153982	-9.04829	12.0117	-10.4224	-6.04419	-3.09583	3.13107	-3.01242	-2.67533
GDPD5|Q8WTR4	ENSG00000158555	8.13429	-13.5216	10.548	9.32326	0.666355	-0.287814	0.359219	0.0261588
GDPGP1|Q6ZNW5	ENSG00000183208	-2.18033	2.78432	-2.1032	-1.43551	0.157329	-0.00674833	0.118207	0.131613
GEMIN5|Q8TEQ6	ENSG00000082516	-0.589824	2.42612	-1.9949	-0.312985	0.184151	-1.9578	1.92813	0.565797
GET4|Q7L5D6	ENSG00000239857	3.05432	-5.03316	3.50998	3.95873	-0.0520058	-0.151675	0.208117	0.149556
GFAP|P14136	ENSG00000131095	17.1059	-27.1441	21.0032	18.9411	4.74501	-3.73266	5.60887	6.17579
GFER|P55789	ENSG00000127554	-10.0821	15.0214	-11.4877	-6.51419	-1.43645	1.06703	-0.449779	-0.424901
GFM1|Q96RP9	ENSG00000168827	-0.662207	0.361609	-0.413485	-0.146812	-1.62514	1.4153	-1.39922	-0.0178851
GFM2|Q969S9	ENSG00000164347	-1.26277	2.01358	-2.47554	-1.60088	-0.937644	0.983273	-0.429598	-0.0461854
GFOD1|Q9NXC2	ENSG00000145990	-0.0158483	-0.218314	0.169757	0.597276	-0.13022	0.505909	-0.100478	-0.321983
GFPT1|Q06210	ENSG00000198380	-2.50067	4.72926	-4.32746	-2.75216	-1.34683	0.955705	-0.442272	-0.955661
GFRA1|P56159	ENSG00000151892	0.405558	-0.638496	0.725958	1.13072	0.126941	-0.0872941	-0.0722881	-0.0327975
GFRA2|O00451	ENSG00000168546	-22.7195	38.0089	-29.5191	-20.0203	-3.57192	5.66336	-5.77483	-4.48348
GGA1|Q9UJY5	ENSG00000100083	-17.0104	29.0204	-21.4776	-14.9626	-3.46334	4.21532	-5.40192	-3.01923
GGA2|Q9UJY4	ENSG00000103365	-0.333987	0.109574	-0.31456	0.10474	-0.3676	0.2649	-0.0109793	-0.50917
GGCT|O75223	ENSG00000006625	-1.61105	2.372	-1.05362	-2.44946	-0.533974	0.269231	-0.199416	-0.19175
GGH|Q92820	ENSG00000137563	-2.9313	4.43158	-4.47279	-6.02844	-0.917329	1.66802	-1.81817	-0.505554
GGPS1|O95749	ENSG00000152904	13.9454	-23.0837	19.9635	15.2511	2.20393	-0.762132	1.09997	3.71296
GGT5|P36269	ENSG00000099998	-9.21071	13.6929	-13.2021	-6.75339	-3.94252	4.59681	-4.80353	-2.02757
GGT7|Q9UJ14	ENSG00000131067	1.87653	-3.46357	3.30653	2.26993	0.11343	0.0296557	0.0481228	-0.856656
GHDC|Q8N2G8	ENSG00000167925	0.630933	-1.49458	0.894883	2.44687	0.364911	-1.00185	1.35519	0.20444
GHITM|Q9H3K2	ENSG00000165678	-11.184	16.6847	-13.6594	-11.1044	-3.51249	2.22822	-2.8431	-3.30225
GID8|Q9NWU2	ENSG00000101193	-14.8314	25.0612	-19.7273	-12.2461	-0.163556	1.04659	-1.63682	-1.31486
GIGYF2|Q6Y7W6	ENSG00000204120	4.35862	-8.97338	5.85518	8.61126	0.914116	0.0699612	0.137671	0.0594636
GIMAP1|Q8WWP7	ENSG00000213203	-1.96144	3.18858	-3.88018	-0.50868	-0.632379	0.803752	-0.375273	-0.0869708
GIMAP4|Q9NUV9	ENSG00000133574	2.19388	-2.16555	1.60486	2.56638	0.424834	-0.402374	0.53077	0.647032
GIMAP5|Q96F15	ENSG00000196329	4.87521	-7.27272	5.0265	4.29641	0.0600998	-0.520625	0.579172	0.261608
GIMAP7|Q8NHV1	ENSG00000179144	3.33393	-4.38576	2.77762	4.51565	-0.071285	-0.149581	0.0778305	0.0858342
GIMAP8|Q8ND71	ENSG00000171115	0.927093	-0.932545	0.438889	1.22818	-0.414941	-0.110498	0.688191	0.139071
GIPC1|O14908	ENSG00000123159	3.28064	-5.99686	2.35508	3.27318	2.84612	-1.02506	2.01337	0.752345
GIT1|Q9Y2X7	ENSG00000108262	6.50872	-9.74534	8.52861	7.07953	0.895245	-0.937296	1.5486	0.0215959
GJA1|P17302	ENSG00000152661	5.97651	-8.30854	5.19933	4.6985	3.33075	-2.86692	2.15024	1.32419
GJB6|O95452	ENSG00000121742	-4.65912	7.26224	-7.21512	-3.97476	-0.0700272	0.319115	-0.856627	-0.899593
GK|P32189	ENSG00000198814	-27.8513	44.1265	-35.8178	-19.8108	-8.65923	12.8627	-11.1334	-5.33202
GKAP1|Q5VSY0	ENSG00000165113	-8.98895	11.815	-8.26904	-5.62113	-0.175171	0.0723327	-0.501723	-1.46344
GLA|P06280	ENSG00000102393	1.71628	-3.00817	2.24597	1.53681	-0.40113	-0.0488708	0.522982	1.38909
GLB1|P16278	ENSG00000170266	1.33733	-2.91399	1.76168	1.83979	0.183583	0.145507	-0.00761237	0.00140901
GLCCI1|Q86VQ1	ENSG00000106415	-2.52472	2.9793	-2.79373	-1.13476	-0.937229	0.323581	-1.21358	-0.991105
GLCE|O94923	ENSG00000138604	-13.0621	20.5201	-17.1277	-9.19278	-1.27369	1.51587	-0.882595	-0.901022
GLDC|P23378	ENSG00000178445	-22.8178	35.819	-28.6663	-17.752	-0.964398	1.07106	-0.83305	-0.832226
GLE1|Q53GS7	ENSG00000119392	0.302253	-0.567849	0.0759803	0.790888	0.342154	-0.0575154	-0.193417	1.08031
GLG1|Q92896	ENSG00000090863	-6.46867	9.28319	-7.53588	-5.27196	-2.39252	2.49557	-2.2657	-2.28212
GLIPR2|Q9H4G4	ENSG00000122694	0.343502	-0.233935	0.0577396	0.20942	0.620524	-0.656599	0.962319	1.47513
GLMN|Q92990	ENSG00000174842	0.715248	-1.39723	1.03568	0.869235	0.00983201	-0.369832	0.204753	0.333573
GLO1|Q04760	ENSG00000124767	13.8602	-22.7587	19.7973	9.06355	1.45672	-1.94953	1.76215	0.308986
GLOD4|Q9HC38	ENSG00000167699	13.5922	-21.7273	21.17	7.83291	1.32711	-2.65333	1.57038	-0.226548
GLRB|P48167	ENSG00000109738	4.53521	-7.4701	6.30249	5.44637	0.972135	-0.589005	1.33088	0.642185
GLRX|P35754	ENSG00000173221	14.6237	-24.1451	18.6727	13.1407	5.23741	-2.19884	2.85449	2.5317
GLRX3|O76003	ENSG00000108010	5.51456	-8.53875	6.49331	5.27213	1.83846	-0.559182	0.620176	2.69659
GLRX5|Q86SX6	ENSG00000182512	0.651527	-1.01229	0.899813	0.126973	0.0414725	0.0801769	-0.201386	-0.656526
GLS|O94925	ENSG00000115419	-15.0806	22.0949	-16.8767	-11.399	-2.4406	3.50999	-2.97744	-1.36045
GLS2|Q9UI32	ENSG00000135423	-11.5371	14.9114	-12.5815	-7.19668	-2.64994	1.72399	-0.669536	-0.766996
GLTP|Q9NZD2	ENSG00000139433	0.00774247	0.173761	-0.348711	-0.0755986	0.843423	-0.604512	0.762969	1.32323
GLUD1|P00367	ENSG00000148672	1.65333	-2.24424	2.40325	1.12557	0.113956	0.0728478	0.00507709	0.173306
GLUL|P15104	ENSG00000135821	9.70341	-17.139	15.0753	8.42238	0.962528	-0.300787	0.484634	0.618923
GM2A|P17900	ENSG00000196743	0.52308	-0.527834	0.147165	0.140312	-0.0950274	-0.319792	0.180563	0.477286
GMFG|O60234	ENSG00000130755	4.62042	-6.09871	4.24347	3.69105	-0.0721047	-0.798605	0.705666	0.0270131
GMIP|Q9P107	ENSG00000089639	8.95213	-17.1084	11.5378	11.271	0.506294	-1.09674	0.974024	-0.0579647
GMPPA|Q96IJ6	ENSG00000144591	13.6786	-21.4213	15.0997	13.0473	1.21677	-1.16902	2.48089	1.54269
GMPPB|Q9Y5P6	ENSG00000173540	9.54072	-14.1697	11.7155	7.98239	2.28618	-0.787913	1.48932	1.4723
GMPR|P36959	ENSG00000137198	14.4205	-24.2982	17.9579	12.8326	6.47131	-5.95786	5.25901	2.68208
GMPR2|Q9P2T1	ENSG00000100938	6.40831	-11.8776	6.66683	5.87475	2.97103	-2.51522	2.8351	0.976453
GMPS|P49915	ENSG00000163655	-11.1054	15.3465	-12.4203	-6.44633	-1.31563	2.06506	-2.37208	-3.71113
GNA11|P29992	ENSG00000088256	11.5174	-18.142	14.9883	10.7011	2.53557	-3.50008	2.54697	0.690425
GNA12|Q03113	ENSG00000146535	5.28013	-9.21487	6.12071	5.97783	0.792185	-0.973065	1.48619	4.26296
GNA13|Q14344	ENSG00000120063	7.96618	-11.0002	7.84509	7.89378	2.24795	-1.91618	2.30043	4.37374
[truncated: 3,738 more rows]

## Sheet: Supplementary Data 5 (b) 
Supplementary Data 5 (b) Differential expression of mRNAs for ADRD phenotypes. The value represents signed negative log10 of p-value.
Ensemble ID	mRNA - AD diagnosis	mRNA - Cognition	mRNA - Cognitive decline	mRNA - Global AD pahology
ENSG00000000003	4.29687	-3.8937	2.29046	1.29494
ENSG00000000419	-1.52264	2.33419	-1.65316	-2.94347
ENSG00000000971	0.343403	-0.260912	0.113538	0.179242
ENSG00000001036	0.413722	0.253284	-0.103185	-1.00592
ENSG00000001084	1.37749	-0.763346	0.22244	-0.249571
ENSG00000001461	-0.0525585	-0.188495	0.130396	1.10288
ENSG00000001561	4.85032	-4.3483	1.78285	1.48679
ENSG00000001629	2.11805	-2.43756	1.37287	1.70141
ENSG00000001630	0.952308	-0.121592	0.593218	0.000706617
ENSG00000001631	2.73612	-5.94014	3.20556	2.26033
ENSG00000002330	1.33585	-2.39695	2.14254	4.69413
ENSG00000002549	-0.731093	1.15497	-0.90029	-1.25358
ENSG00000002586	1.47903	-1.00056	0.681505	1.79591
ENSG00000002834	0.46065	-0.0482895	-0.186333	0.765418
ENSG00000003056	-2.03726	3.78967	-3.97947	-2.8945
ENSG00000003147	-3.24056	3.84958	-3.2607	-4.30635
ENSG00000003249	0.117049	0.0676617	0.545486	0.653787
ENSG00000003393	-0.646361	0.200497	-0.0833608	-0.0705188
ENSG00000003509	-3.98053	5.71828	-4.08454	-1.6222
ENSG00000003756	-0.701161	0.869469	-0.770897	-1.92605
ENSG00000003987	-1.58667	2.18737	-1.51184	-0.997815
ENSG00000003989	5.98	-9.71229	7.62187	5.14211
ENSG00000004059	-3.43986	6.03527	-3.79148	-3.72273
ENSG00000004139	1.59419	-0.305741	0.904769	1.06115
ENSG00000004142	-2.65142	2.91265	-2.45613	-0.203438
ENSG00000004399	0.371928	-0.0388388	-0.213498	0.0430114
ENSG00000004455	0.319025	-0.735898	0.914106	0.224976
ENSG00000004468	-4.87891	8.96922	-7.28798	-5.46367
ENSG00000004478	0.910985	-0.847208	0.765435	0.457587
ENSG00000004660	-0.156686	0.0853847	0.377192	-0.209503
ENSG00000004700	1.26626	-1.15793	1.20825	1.22381
ENSG00000004766	-2.49382	4.44385	-4.32201	-3.6229
ENSG00000004776	-0.412453	0.461181	0.203619	-0.10852
ENSG00000004777	-2.36108	2.58891	-2.54758	-1.50591
ENSG00000004779	-0.349834	0.972451	-1.09632	-1.73374
ENSG00000004864	-0.129821	0.106548	-0.361683	-0.268041
ENSG00000004866	0.266162	-0.986776	0.992267	-0.0752043
ENSG00000005007	0.371723	-0.479918	0.477584	0.197606
ENSG00000005022	-0.459176	0.79734	-0.392281	-2.05046
ENSG00000005075	0.870531	-0.301879	0.304776	-0.38785
ENSG00000005156	-4.10146	6.18288	-4.90647	-9.97566
ENSG00000005175	1.60458	-2.86803	1.00207	0.828273
ENSG00000005194	-3.6747	4.03638	-2.93736	-1.83603
ENSG00000005249	0.314546	-0.884083	0.522352	0.506269
ENSG00000005436	-1.80552	5.05547	-4.22454	-1.20931
ENSG00000005448	-2.12157	2.51484	-1.67786	-3.36515
ENSG00000005469	-3.64802	9.89518	-10.5651	-6.6738
ENSG00000005471	0.144945	0.256759	0.117501	0.495857
ENSG00000005486	-1.36715	1.3521	-0.50021	-0.549932
ENSG00000005810	-1.09066	0.525194	-0.701924	-0.438135
ENSG00000005882	-4.86201	6.19413	-4.96956	-1.69996
ENSG00000005884	-0.571099	0.189842	-0.186859	0.0588231
ENSG00000006007	1.5834	-2.2749	1.4488	2.4706
ENSG00000006016	-0.0139208	0.412894	-0.470494	-0.113182
ENSG00000006047	-3.01229	2.35114	-2.10401	-1.27136
ENSG00000006071	-7.085	9.28625	-6.66815	-7.22704
ENSG00000006116	-2.1205	3.74367	-1.9602	-1.79988
ENSG00000006118	-0.487273	0.921793	-0.807442	-1.02164
ENSG00000006125	-1.78299	4.70051	-2.64712	-0.917683
ENSG00000006128	-3.6486	5.43416	-4.91026	-5.37182
ENSG00000006282	-2.24574	1.29126	-0.879429	-1.32548
ENSG00000006451	-0.118255	0.126011	-0.477092	0.382881
ENSG00000006530	-4.61269	6.26577	-4.16837	-4.65814
ENSG00000006625	-2.88137	3.40987	-2.53752	-2.06976
ENSG00000006712	3.75046	-5.61414	4.4369	1.29121
ENSG00000006715	-2.41825	3.31532	-4.37204	-1.22092
ENSG00000006740	0.256421	-0.344123	0.44223	0.152542
ENSG00000006744	-2.93051	5.07802	-4.22049	-2.63288
ENSG00000006747	1.32299	-2.24741	1.59941	2.94684
ENSG00000006837	0.162541	-0.716536	0.233918	0.265349
ENSG00000007047	0.232974	0.105019	0.182272	0.404696
ENSG00000007080	-0.184789	0.108206	0.207212	0.0902306
ENSG00000007168	-1.3486	1.94599	-1.76648	-1.32105
ENSG00000007202	5.64053	-6.92663	4.04263	4.79632
ENSG00000007237	-2.15449	2.34774	-1.41832	-0.96463
ENSG00000007384	0.233529	-0.0793638	-0.119974	0.761486
ENSG00000007392	-1.86459	2.09649	-1.70526	-2.43225
ENSG00000007516	-0.202651	0.375973	-0.414587	-0.0730102
ENSG00000007923	-2.35566	2.30145	-1.26574	-0.487751
ENSG00000008018	0.0235663	-0.0449458	0.0177902	-0.64681
ENSG00000008056	-0.0902264	0.434436	-0.0141231	-0.431747
ENSG00000008086	-1.39807	1.28814	-0.953451	-0.2464
ENSG00000008118	-1.22858	1.91628	-1.40144	-0.846106
ENSG00000008130	1.36807	-2.18808	0.980568	1.84438
ENSG00000008256	2.74867	-2.40282	3.18789	3.26544
ENSG00000008277	-1.43713	1.363	-0.764291	-1.0175
ENSG00000008283	-0.0518311	0.279072	0.334077	-0.00025532
ENSG00000008294	6.97465	-9.31467	6.61617	6.0984
ENSG00000008311	0.113642	-0.114899	-0.205478	-0.170691
ENSG00000008394	-0.635306	1.39645	-1.69282	-1.82736
ENSG00000008441	0.36832	-0.458262	0.254225	0.840673
ENSG00000008735	-0.262272	1.27204	-0.350755	-1.01492
ENSG00000008952	-0.560539	0.493906	-0.14004	0.129528
ENSG00000008988	0.843643	-1.09862	0.65031	0.434962
ENSG00000009307	1.01334	-3.23124	2.74602	5.58009
ENSG00000009335	-0.289234	0.22454	-0.877151	0.0583856
ENSG00000009413	1.32489	-3.05407	3.82429	2.33022
ENSG00000009954	4.06683	-8.45612	7.54525	7.97136
ENSG00000010017	0.499581	-0.710558	0.69635	0.289928
ENSG00000010165	0.27027	-0.41404	1.00006	1.19825
ENSG00000010256	-0.505834	0.80555	-0.256636	-1.68358
ENSG00000010278	0.643454	-0.258797	0.0949171	0.0371309
ENSG00000010282	-0.114381	0.347643	-0.216164	-0.826543
ENSG00000010295	-0.333879	-0.00870044	0.0496058	-0.428849
ENSG00000010322	-0.798623	0.890367	-0.983303	-0.188842
ENSG00000010327	0.249175	-0.461585	0.310758	0.0104962
ENSG00000010404	-0.264121	0.0798994	-0.143472	-0.00435757
ENSG00000010810	2.67581	-2.41817	2.15754	1.25033
ENSG00000010818	-0.493516	0.433169	-0.525044	-0.045142
ENSG00000011007	0.524848	-1.51755	1.19068	1.88582
ENSG00000011009	0.0637507	-0.964425	1.15028	0.050061
ENSG00000011083	-0.656002	1.18561	-0.736847	-1.46936
ENSG00000011243	0.717255	-0.610098	0.525331	-0.136558
ENSG00000011295	-3.13412	5.25643	-3.96822	-4.98696
ENSG00000011304	2.94766	-3.6443	2.01964	1.26707
ENSG00000011347	0.0697311	-0.280273	0.874755	-0.0662533
ENSG00000011376	-0.11045	0.871033	-0.91038	-1.97807
ENSG00000011405	0.174065	0.0477455	-0.106986	-0.574796
ENSG00000011422	2.01804	-4.41879	5.89208	2.35629
ENSG00000011426	8.57067	-11.3007	8.31879	6.25786
ENSG00000011485	-2.08663	3.13611	-3.42893	-2.60662
ENSG00000011566	0.172934	0.0288003	-0.423082	0.283234
ENSG00000011677	-0.136428	0.181467	0.0348731	-0.15499
ENSG00000012223	2.67374	-2.81209	2.94312	9.87328
ENSG00000012232	-2.41752	3.4646	-2.4062	-0.542465
ENSG00000012779	0.0776308	-0.0268085	-0.216984	-0.0810627
ENSG00000012822	0.964688	-2.50177	1.94735	0.70177
ENSG00000012963	2.87227	-4.05765	2.97195	3.5008
ENSG00000012983	7.20618	-12.6173	8.22949	6.96429
ENSG00000013275	-0.695503	0.129537	-0.200643	-1.79092
ENSG00000013288	-1.75526	2.77714	-3.60641	-3.14622
ENSG00000013293	-0.344976	0.396853	-0.0640926	-0.0934983
ENSG00000013364	-1.08076	0.909286	-1.01463	-2.02909
ENSG00000013374	-0.164941	-0.232606	-0.103378	0.0122493
ENSG00000013375	-0.966967	2.82603	-2.33535	-5.88886
ENSG00000013523	0.973318	-2.31467	0.744484	1.29987
ENSG00000013561	-1.30932	1.30288	-1.10774	-0.872628
ENSG00000013563	-1.01288	1.65896	-1.44342	-0.59691
ENSG00000014123	-1.6272	1.82359	-1.85884	-1.85934
ENSG00000014216	-0.201666	-0.042434	-0.276325	-0.361004
ENSG00000014641	-1.66399	2.1008	-0.983938	-2.38971
ENSG00000014919	-5.81284	9.45366	-8.2006	-4.96529
ENSG00000015171	2.79415	-4.95777	4.01458	2.79063
ENSG00000015479	-2.67459	2.29624	-1.35268	-1.81078
ENSG00000015592	-0.682184	0.544642	-0.19116	-0.0872711
ENSG00000015676	-2.89909	4.23287	-2.80839	-0.696497
ENSG00000016391	1.56317	-2.85266	1.70635	1.0151
ENSG00000017260	-1.78686	3.66802	-4.08678	-2.42062
ENSG00000018236	-1.01925	2.85924	-3.62089	-2.29235
ENSG00000018510	-1.75414	3.63345	-4.96638	-2.257
ENSG00000018610	-3.4949	3.1912	-3.03414	-2.57454
ENSG00000018625	0.845154	-0.90635	0.806692	0.262081
ENSG00000018699	-2.31505	2.26518	-0.951253	-1.16628
ENSG00000019144	-0.580152	0.699217	-1.00783	-0.703732
ENSG00000019505	-0.642348	0.785343	-0.262195	-0.463829
ENSG00000019582	0.698428	-0.70982	0.938724	1.16349
ENSG00000020129	0.990463	-2.15316	3.30614	1.27245
ENSG00000020577	8.9238	-12.1832	11.2286	8.93697
ENSG00000020922	0.0986634	-0.440385	-0.403355	0.200952
ENSG00000021355	0.609404	-0.889133	0.526885	-0.0148864
ENSG00000021574	2.32352	-2.29312	0.869515	1.80645
ENSG00000021645	-7.03418	8.59543	-6.35126	-3.75824
ENSG00000021826	0.102448	0.629916	-0.82828	-1.0865
ENSG00000022267	-0.0596403	0.528263	-0.344739	-0.611818
ENSG00000022277	-0.198809	-0.0673575	0.195659	0.165314
ENSG00000022355	-0.862674	0.928389	-0.776998	-0.972847
ENSG00000022567	0.751716	-0.349523	0.267482	0.197812
ENSG00000023191	-0.428537	1.31707	-0.704399	-3.26514
ENSG00000023228	-2.58118	4.52987	-3.43203	-5.25762
ENSG00000023318	-5.12709	5.55567	-2.74158	-2.06678
ENSG00000023445	2.08991	-3.10555	2.16502	1.5836
ENSG00000023516	-1.16127	1.13602	-1.29181	0.119097
ENSG00000023697	0.785211	-0.842521	0.521977	0.263693
ENSG00000023734	-0.438827	0.213823	-0.399978	0.313054
ENSG00000023902	2.42622	-3.25949	3.5121	1.9063
ENSG00000023909	-0.258103	0.246698	-0.412092	0.334133
ENSG00000024048	-0.0351247	0.40576	-0.759143	-0.570259
ENSG00000024862	-0.180636	-0.226187	-0.207699	0.263449
ENSG00000025039	-0.252519	0.133606	-0.0989388	0.476409
ENSG00000025708	-0.68839	0.544555	-0.211225	-0.710809
ENSG00000025772	0.111728	0.210562	0.230545	0.00619833
ENSG00000025796	-3.26014	2.72778	-1.87826	-0.708371
ENSG00000025800	1.12326	-0.959885	0.843938	0.66439
ENSG00000026025	1.50445	-1.40763	1.10274	1.62578
ENSG00000026103	0.427431	-0.051537	0.172922	-0.147797
ENSG00000026297	0.563908	-1.17408	0.617387	0.247282
ENSG00000026508	2.09543	-2.13077	1.89887	3.46221
ENSG00000026652	0.863039	-0.97079	0.94844	0.624582
ENSG00000027001	0.371996	-0.19274	0.0165141	-0.408406
ENSG00000028528	0.871454	-0.441274	0.375628	0.744787
ENSG00000028839	-0.702392	1.7605	-0.864596	-1.11882
ENSG00000029363	-0.419547	0.0271734	-0.106985	0.334724
ENSG00000029534	-0.6888	0.349222	-0.154974	-0.0905687
ENSG00000029639	-1.99355	2.18868	-2.26417	-4.40252
ENSG00000029725	1.96687	-4.37713	3.22898	6.22678
ENSG00000029993	-6.28546	8.6233	-5.95218	-3.91439
ENSG00000030066	1.77475	-3.02534	2.22654	1.22382
ENSG00000031081	2.29355	-2.9694	2.03161	1.53004
ENSG00000031698	-3.70173	3.16776	-2.53314	-1.69541
ENSG00000031823	1.2025	-1.87755	1.89533	2.32109
ENSG00000032389	-3.03856	3.99962	-2.22839	-2.1854
ENSG00000032444	6.22452	-11.4096	6.60109	3.16281
ENSG00000033011	-0.754638	0.686231	-0.587879	-0.245013
ENSG00000033050	-0.07248	0.311963	-0.471011	0.000407755
ENSG00000033122	-0.373346	0.252727	0.0889255	-0.186473
ENSG00000033170	-0.371081	0.786136	-1.45204	-1.40522
ENSG00000033178	0.456078	-0.25876	-0.338202	-1.26861
ENSG00000033327	0.657447	-1.31147	0.996447	2.06686
ENSG00000034053	-0.334054	0.676378	-0.24139	-0.868562
ENSG00000034152	2.45486	-3.26282	2.85895	4.74103
ENSG00000034510	0.831545	-1.24281	1.74916	0.391869
ENSG00000034693	0.0324307	-0.27351	-0.0882377	-0.00723249
ENSG00000034713	0.568389	-0.718294	0.177076	-0.318854
ENSG00000035141	-0.590179	0.845069	-0.738032	-1.89308
ENSG00000035403	-0.777534	1.60229	-0.841157	-0.255066
ENSG00000035687	-1.0952	0.947903	-1.01306	-0.858748
ENSG00000035862	-0.04323	0.751373	-1.09671	0.799229
ENSG00000035928	1.00709	-2.43214	1.64279	2.02318
ENSG00000036054	0.531062	0.120088	-0.149895	-0.466237
ENSG00000036448	-1.51041	0.61378	-0.677015	-0.128081
ENSG00000036530	-1.65903	2.01194	-1.37619	-0.57609
ENSG00000037042	-3.03233	4.33065	-2.21827	-2.82333
ENSG00000037241	-0.0269581	0.72358	-0.656343	-1.86611
ENSG00000037280	1.97508	-2.49151	1.78018	0.742469
ENSG00000037474	-2.13073	2.34399	-2.46571	-1.61659
ENSG00000037757	-2.17869	1.31259	-2.6031	-2.61825
ENSG00000038274	-0.563453	0.861161	-1.07849	-1.62143
ENSG00000038358	-0.232959	0.748701	-0.123344	-0.653928
ENSG00000038382	4.24768	-5.62147	5.40949	2.80446
ENSG00000038427	2.79137	-5.07925	5.13218	4.38279
ENSG00000038532	-3.21393	2.21331	-2.45533	-1.22227
ENSG00000039123	-0.819796	1.47828	-1.11213	-2.20116
ENSG00000039319	-0.672837	1.36231	-1.87104	-1.83068
ENSG00000039523	0.114776	-0.302194	0.174481	-0.0371733
ENSG00000039560	4.21652	-5.00892	5.50435	4.16317
ENSG00000039650	0.0963386	0.00956488	-0.222143	-1.14473
ENSG00000040341	-2.05189	2.6979	-2.12548	-1.6172
ENSG00000040608	-0.396393	1.51581	-1.00144	-0.641846
ENSG00000040731	-1.94512	2.49769	-2.37626	-0.892481
ENSG00000041353	-1.4642	2.3156	-2.46062	-1.14021
ENSG00000041802	-0.444416	0.312161	-0.273884	0.555602
ENSG00000041982	-0.0313082	0.0153231	0.297748	2.61749
ENSG00000042429	1.01886	-0.561812	0.479514	-0.19253
ENSG00000042445	-1.72225	4.09281	-4.50239	-4.15641
ENSG00000042493	0.397986	-0.327353	0.101577	0.251791
ENSG00000044090	0.224412	-0.888579	0.66692	0.511238
ENSG00000044115	2.96851	-2.78451	2.13551	0.328034
ENSG00000044574	0.0468805	0.0561217	0.015561	-0.500474
ENSG00000046651	-0.552534	0.179652	-0.198672	-0.0535129
ENSG00000046653	2.34989	-2.88901	1.35604	1.05963
ENSG00000046889	-0.0713511	0.670637	-0.589548	-1.07182
ENSG00000047056	-0.217406	0.645354	-0.373975	0.15759
ENSG00000047188	-0.236987	0.207152	-0.401211	-0.311302
ENSG00000047230	-1.22027	1.45965	-3.32733	-2.32589
ENSG00000047315	-0.577239	0.420348	-0.927124	-0.799266
ENSG00000047410	-0.648909	0.810374	-0.733458	0.017199
ENSG00000047457	-0.526458	0.928216	-1.02417	-0.254151
ENSG00000047579	0.149032	0.124479	-0.00328605	-0.0934857
ENSG00000047849	0.182819	-0.141694	0.0295604	0.550441
ENSG00000047932	-3.93512	5.5351	-4.0111	-2.80409
ENSG00000048471	-0.319111	0.136011	-0.49205	0.673296
ENSG00000048540	0.98259	-2.45085	2.61818	2.56113
ENSG00000048544	-2.88698	3.31789	-2.79581	-0.138603
ENSG00000048649	0.471421	-1.37403	1.19507	0.821129
ENSG00000048707	1.30898	-1.84094	1.05637	2.00829
ENSG00000048740	-0.529417	-0.00163171	0.0112785	-0.296371
ENSG00000048828	-1.33089	1.62252	-2.18855	-3.4914
ENSG00000048991	-1.61647	1.5656	-0.809936	-0.648078
ENSG00000049239	-0.596574	0.513203	-0.612459	-1.35
ENSG00000049283	0.589088	-1.38546	1.57093	1.52117
ENSG00000049449	-0.267472	0.709186	-0.262158	-0.760363
ENSG00000049656	0.0715318	0.569369	-0.745521	-1.29051
ENSG00000049759	-0.0150268	0.113565	-0.0176641	-0.407989
ENSG00000049769	-0.318255	0.631096	-0.365759	0.0259418
ENSG00000049860	-0.802646	1.50079	-0.971571	-3.27385
ENSG00000050165	7.5417	-9.11036	8.42629	6.30893
ENSG00000050393	1.25515	-1.1047	1.00934	0.393546
ENSG00000050405	0.512863	-1.01343	0.659657	0.6485
ENSG00000050426	-6.12537	8.71078	-5.4768	-6.03591
ENSG00000050438	-0.729158	0.408341	-0.105508	-0.293155
ENSG00000050748	-0.735863	0.489278	-0.114903	-0.532057
ENSG00000051009	-12.4844	16.846	-17.6128	-10.1352
ENSG00000051128	6.55766	-7.22778	8.12072	4.02951
ENSG00000051382	0.269542	-0.934947	1.07375	1.04584
ENSG00000051523	0.328895	-0.528665	0.424169	0.225202
ENSG00000051596	-0.543164	0.392256	-0.198905	-0.200606
ENSG00000051620	3.11924	-3.731	3.00374	1.48071
ENSG00000052126	-0.265975	0.10023	0.056291	0.288473
ENSG00000052749	-0.479887	0.10457	0.0158344	-0.271172
ENSG00000052802	0.765579	-0.339229	0.754809	0.242691
ENSG00000053371	-0.181339	1.78431	-1.85244	-0.64332
ENSG00000053372	-1.27734	2.91193	-2.65219	-2.49354
ENSG00000053501	2.87524	-3.64817	3.22133	1.24675
ENSG00000053524	3.1442	-3.04758	2.99107	0.104301
ENSG00000053702	14.4917	-26.7129	22.0314	13.489
ENSG00000053770	1.88618	-3.38759	3.00521	2.23767
ENSG00000054118	-0.571453	0.175975	-0.254133	0.111357
ENSG00000054148	0.105076	-0.117018	-0.193424	-1.4904
ENSG00000054179	-0.43193	0.334927	-0.674107	-0.157836
ENSG00000054356	-1.9131	2.36316	-1.3838	-1.02209
ENSG00000054523	8.12629	-10.8982	9.67591	4.84716
ENSG00000054803	-1.89001	4.005	-3.34582	-1.73399
ENSG00000054965	1.081	-0.401984	0.529912	0.811252
ENSG00000054983	0.0362048	1.0668	-1.14121	-1.88218
ENSG00000055044	-1.3986	0.798035	-0.0935416	-0.361568
ENSG00000055070	2.23798	-3.61665	2.62114	3.13349
ENSG00000055130	0.515819	-0.992794	0.601893	0.417526
ENSG00000055147	-0.439514	1.3217	-1.05754	-0.583208
ENSG00000055208	4.30514	-5.17913	4.30774	3.32054
ENSG00000055332	-2.57815	2.84011	-1.22417	-0.841958
ENSG00000055917	3.30767	-4.65181	2.99074	4.39956
ENSG00000055950	0.196307	0.181069	-0.486074	-0.300893
ENSG00000055955	-6.36812	10.2518	-9.25201	-4.97441
ENSG00000056050	-0.853931	1.20865	-1.09782	-1.15656
ENSG00000056097	12.3481	-18.8426	14.3289	12.3123
ENSG00000056998	2.94212	-0.90574	0.462461	1.81828
ENSG00000057608	-2.66354	4.1206	-4.53624	-2.55719
ENSG00000057663	-0.0405693	0.819949	-0.426216	-0.117956
ENSG00000057704	3.37033	-3.72367	3.24265	1.73239
ENSG00000057757	-0.127843	0.112712	-0.156359	-0.626457
ENSG00000057935	0.616906	-0.689379	0.600791	2.09571
ENSG00000058056	-5.49853	6.07893	-4.118	-1.79978
ENSG00000058063	3.35995	-4.3359	2.85627	4.11262
ENSG00000058091	-1.04416	1.63953	-1.00917	-0.471781
ENSG00000058262	0.545616	-0.920459	0.747449	0.968273
ENSG00000058272	-4.20534	5.02589	-3.98126	-2.05502
ENSG00000058335	-2.54333	4.17741	-2.6983	-1.7942
ENSG00000058404	1.18123	-1.71233	2.43036	0.575171
ENSG00000058668	1.67108	-1.391	1.2327	0.601029
ENSG00000058804	-0.238392	0.391096	-0.165818	-1.18534
ENSG00000058866	5.94934	-6.1173	6.37195	3.06599
ENSG00000059377	0.604891	-0.815505	0.562632	1.19288
ENSG00000059573	-1.12238	1.81009	-2.00726	-2.72678
ENSG00000059691	-3.39407	6.3529	-5.30849	-4.01033
ENSG00000059758	1.60661	-2.32167	1.38544	0.811216
ENSG00000059804	3.12144	-3.98112	3.10288	0.558618
ENSG00000059915	-0.422516	0.583375	-0.0506736	-0.424767
ENSG00000060069	0.393757	0.0427796	-0.0734984	0.326515
ENSG00000060237	3.51206	-5.55416	3.42002	4.31534
ENSG00000060339	0.575545	-1.36295	1.18895	1.11373
ENSG00000060491	-2.07588	0.793891	-0.307204	-0.863277
ENSG00000060656	4.78317	-6.87758	5.93716	2.7351
ENSG00000060971	-1.76701	1.03039	-0.44373	-1.19208
ENSG00000060982	-2.6675	2.52748	-2.62455	-2.39697
ENSG00000061337	-2.84179	3.38979	-1.34268	-1.3399
ENSG00000061676	1.24164	-0.768079	0.257999	-0.0612402
ENSG00000061794	-3.24887	4.23848	-2.98816	-1.51917
ENSG00000061918	-1.74811	2.01046	-1.52445	-1.46156
ENSG00000061938	-0.178255	-0.296977	0.617995	0.256537
ENSG00000061987	-0.968565	1.78932	-2.22395	-0.446246
ENSG00000062485	-2.10658	1.90345	-0.703483	-2.81021
ENSG00000062582	1.37847	-0.860733	1.55188	0.763563
ENSG00000062598	-2.28821	3.27415	-2.10108	-1.12205
ENSG00000062650	3.16923	-5.31655	4.0891	6.55572
ENSG00000063046	-0.072449	-0.162355	0.225393	1.25166
ENSG00000063177	-0.733721	1.09509	-1.18707	-0.276536
ENSG00000063245	-0.382941	0.214373	-0.0529564	0.133851
ENSG00000063322	-10.6385	15.4749	-12.396	-8.14661
ENSG00000063601	-0.0794118	0.864824	-1.40246	-2.78412
ENSG00000063660	-4.23588	3.94058	-4.36234	-3.14375
ENSG00000063761	-1.00183	-0.0358875	-0.0747448	-1.15338
ENSG00000063854	-1.94799	1.51357	-1.5756	-4.15583
ENSG00000064042	1.96769	-2.94126	2.87245	3.92093
ENSG00000064205	-1.38393	1.33477	-1.34783	-1.93595
ENSG00000064419	-2.88032	3.31068	-2.08665	-0.951757
ENSG00000064601	-2.6914	3.88975	-3.50929	-4.13738
ENSG00000064607	-0.407326	0.471403	-0.4	-1.68488
ENSG00000064651	2.63704	-1.74218	1.42416	2.02502
ENSG00000064666	0.53397	0.138386	-0.0208892	0.898926
ENSG00000064787	0.900468	-2.33476	2.25199	2.07205
ENSG00000065000	-2.71937	4.75102	-3.21204	-4.54036
ENSG00000065054	1.47209	-2.67975	1.88194	1.09763
ENSG00000065057	-1.18109	1.67323	-1.69006	-1.72148
ENSG00000065135	0.0738738	0.282779	-0.457381	-0.481712
ENSG00000065150	-5.5093	8.95377	-6.95028	-3.34232
ENSG00000065154	-1.58592	3.04013	-1.97073	-2.01035
ENSG00000065183	-6.50858	6.49862	-4.33654	-2.82859
ENSG00000065243	3.11678	-3.3671	1.7773	1.6215
ENSG00000065320	0.133984	0.0915871	0.225104	-0.18269
ENSG00000065357	-0.885109	0.964525	-0.750786	-1.87528
ENSG00000065413	0.72833	-0.622927	0.457308	0.617181
ENSG00000065427	-1.53308	1.27363	-0.198611	-1.71387
ENSG00000065526	2.15883	-3.20469	2.18202	3.72088
ENSG00000065534	-0.583359	1.67263	-1.22739	-1.48314
ENSG00000065548	-2.17027	2.18902	-1.60931	-1.32237
ENSG00000065559	0.519452	-0.9068	0.856136	0.767901
ENSG00000065609	-0.472133	0.786029	-0.24849	-0.550829
ENSG00000065613	-0.0863843	-0.120944	-0.0962707	0.399412
ENSG00000065665	-0.361771	0.784152	-0.428781	-1.12934
ENSG00000065675	0.0336222	0.0582197	-0.19209	0.214645
ENSG00000065802	1.07771	-1.51775	1.62746	1.30388
ENSG00000065809	3.58785	-6.01572	4.71871	3.85695
ENSG00000065833	-1.28395	3.26015	-2.99742	-3.55377
ENSG00000065882	4.217	-3.8654	2.46092	2.12389
ENSG00000065923	-1.01833	1.4494	-0.43348	-1.37899
ENSG00000065978	6.55105	-7.57271	5.30434	3.27738
ENSG00000065989	-0.657734	0.49706	-0.314114	-0.368422
ENSG00000066027	-0.00774124	0.584296	-0.667767	-0.150301
ENSG00000066032	0.398587	-0.217753	0.518709	-0.987299
ENSG00000066044	0.594486	-1.00619	1.26938	1.20427
ENSG00000066084	3.24499	-5.16856	3.77453	3.31505
ENSG00000066117	-1.80724	1.64725	-1.76767	-0.315435
ENSG00000066136	-0.16866	0.237966	0.122749	-0.510807
ENSG00000066248	-1.2831	2.23086	-0.757051	-0.732578
ENSG00000066455	0.316911	-3.31197	2.81467	3.54633
ENSG00000066557	-3.48804	3.89179	-4.18912	-2.56623
ENSG00000066583	3.77681	-5.44828	2.70092	2.30002
ENSG00000066629	-0.100772	0.691065	-0.905977	-0.230507
ENSG00000066654	-0.339758	-0.0523506	-0.0875895	0.194915
ENSG00000066739	-0.349578	0.3832	-0.632964	-0.804141
ENSG00000066777	-0.00570658	0.571021	-1.63719	-0.646536
ENSG00000066923	-0.910222	0.506839	-0.65199	-0.20925
ENSG00000066926	-4.08218	5.40362	-5.96959	-4.07506
ENSG00000067057	8.99647	-14.5644	11.7606	6.31474
ENSG00000067064	-0.0277318	0.56666	-0.290901	-1.48534
ENSG00000067141	1.70707	-2.2296	0.984326	0.776354
ENSG00000067177	0.0784109	-0.139365	0.158582	0.00242546
ENSG00000067191	-1.42995	2.33086	-1.13085	-1.31359
ENSG00000067225	-1.77271	2.05733	-0.808489	-2.12341
ENSG00000067248	-0.897843	0.562668	-0.0106124	-0.00871066
ENSG00000067369	-3.78115	4.39973	-2.83794	-3.6665
ENSG00000067704	0.423416	-0.370246	0.27593	-0.678715
ENSG00000067715	-1.08333	1.31622	-0.63341	-0.909465
ENSG00000067798	-4.20687	6.63101	-4.65486	-2.10308
ENSG00000067836	-0.576726	0.078162	-0.092018	-0.306783
ENSG00000067840	-0.0358974	-0.105029	0.36165	-0.156448
ENSG00000067842	-1.95878	2.33681	-0.949781	-1.37607
ENSG00000067900	1.84694	-3.12222	2.46021	2.9969
ENSG00000067955	1.40168	-1.92211	0.726092	1.86633
ENSG00000067992	-0.926995	1.4343	-0.823784	-0.337351
ENSG00000068024	3.95222	-4.55417	2.10331	2.3991
ENSG00000068078	-0.69357	1.15777	-1.73053	-1.52815
ENSG00000068079	-0.548177	0.77837	-0.5615	-0.962588
ENSG00000068120	0.866619	-2.00775	1.24686	1.58618
ENSG00000068366	-1.26537	2.53959	-2.4633	-1.70965
ENSG00000068383	0.572379	-0.300078	0.175567	0.168121
ENSG00000068400	-5.3479	3.13111	-2.3338	-2.2697
ENSG00000068438	1.96491	-1.0119	0.620482	-0.375388
ENSG00000068615	-1.54768	2.11935	-1.30515	-0.924311
ENSG00000068650	2.09058	-1.62847	1.05694	0.371829
ENSG00000068796	2.73074	-2.64003	1.66709	4.50928
ENSG00000068831	3.35335	-4.02111	3.76373	1.94605
ENSG00000068878	0.51317	-0.640034	0.407087	0.700344
ENSG00000068903	1.31299	-1.50005	1.17138	0.294966
ENSG00000068912	-2.91288	3.62582	-4.17226	-2.43073
ENSG00000068971	-0.0814843	0.517215	-0.262541	-0.573287
ENSG00000068976	3.05578	-4.20944	4.13181	1.84842
ENSG00000069020	-2.09754	3.66174	-3.36344	-2.54465
ENSG00000069248	-1.93507	2.92726	-3.24654	-1.98684
ENSG00000069275	-0.492081	0.148366	-0.134057	0.586489
ENSG00000069345	-1.47816	2.11858	-1.28176	-2.50031
ENSG00000069424	-1.81154	3.09801	-1.44091	-1.57646
ENSG00000069509	-1.45944	1.79114	-1.74787	-3.87192
ENSG00000069535	0.48363	-0.0805002	-0.0562005	-0.0136364
ENSG00000069702	1.38208	-1.91051	0.911399	0.393816
ENSG00000069849	9.74361	-13.4976	10.1741	5.49873
ENSG00000069966	-2.82855	3.61303	-3.08827	-1.96651
ENSG00000069974	1.03932	-0.940999	0.364792	0.615592
ENSG00000069998	-0.994429	1.00593	-0.0942461	-0.488797
ENSG00000070010	4.53469	-8.45972	6.95917	3.35919
ENSG00000070018	0.0684137	-0.197466	0.00627958	0.139852
ENSG00000070061	0.906716	-0.810106	0.899429	0.633682
ENSG00000070081	-3.97399	3.37058	-3.13257	-4.81752
ENSG00000070087	-3.00946	4.25281	-3.35028	-4.1483
ENSG00000070182	-1.93116	2.03001	-0.515818	-1.36805
ENSG00000070214	4.41204	-5.88106	4.8122	3.73031
ENSG00000070366	0.166238	-0.171617	0.0584952	1.57552
ENSG00000070413	-3.26533	2.80553	-1.0313	-0.113123
ENSG00000070495	3.10285	-3.9915	3.50238	2.71226
ENSG00000070501	-3.30321	4.48488	-2.94635	-2.6024
ENSG00000070540	1.65448	-1.92416	1.08575	0.817136
ENSG00000070601	1.55031	-2.37732	2.1132	1.73032
ENSG00000070610	4.19356	-6.31191	4.71123	2.02314
ENSG00000070669	-2.13722	2.27413	-1.31929	-2.03472
ENSG00000070718	-4.13625	6.1031	-5.63363	-4.09349
ENSG00000070756	0.770234	-1.627	1.30447	2.39415
ENSG00000070761	-0.167279	0.424976	-0.428063	-1.08664
ENSG00000070770	-0.185318	0.273513	-0.155999	0.395304
ENSG00000070785	-2.24356	2.00185	-1.61101	-1.46991
ENSG00000070808	0.0504156	-0.0308384	0.333246	-0.0323037
ENSG00000070814	-0.0509085	-0.665478	0.671162	-0.103813
ENSG00000070882	-1.93459	2.17388	-2.03567	-1.10658
ENSG00000070961	-0.590284	0.255972	0.114181	-0.234928
ENSG00000071054	5.19514	-9.0277	7.28871	6.88568
ENSG00000071127	0.571976	0.468814	-0.520629	-0.250322
ENSG00000071189	-0.539031	1.98403	-2.37571	-1.25132
ENSG00000071242	2.67945	-4.214	3.08166	2.89271
ENSG00000071537	-1.3782	3.1412	-3.73079	-1.22388
ENSG00000071553	-1.54512	3.22931	-2.29041	-2.38067
ENSG00000071794	-2.92365	4.31305	-4.72207	-3.0451
ENSG00000071859	0.918141	-1.38266	1.40148	0.974386
ENSG00000071967	0.122369	0.262615	-0.600556	-0.353188
ENSG00000071991	2.20294	-3.54944	2.89101	1.84917
ENSG00000072041	0.13291	-0.488833	0.23444	0.463545
ENSG00000072042	-3.01079	3.56768	-2.26201	-3.12448
ENSG00000072062	-2.61162	4.14854	-2.65471	-1.97786
ENSG00000072071	0.261185	-0.705224	1.37385	0.993661
ENSG00000072110	1.47589	-2.40854	3.58847	0.472438
ENSG00000072134	0.496282	-0.675331	0.459678	-0.0421159
ENSG00000072210	0.745872	-1.11828	0.741368	0.194424
ENSG00000072274	-0.458025	1.64366	-1.52423	-0.524689
ENSG00000072364	4.48358	-4.7793	2.95124	3.58153
ENSG00000072401	-3.65541	6.06618	-5.58639	-2.05436
ENSG00000072501	4.54911	-7.98461	6.72267	5.45682
ENSG00000072756	-0.374536	1.10452	-1.35387	-0.855278
ENSG00000072778	0.430664	-0.784973	0.39053	-0.150686
ENSG00000072786	1.79119	-2.84869	2.57963	1.35389
ENSG00000072803	4.08723	-5.91429	3.09898	5.15207
ENSG00000072832	-2.76877	5.52997	-2.96199	-4.19158
ENSG00000072858	-1.98166	3.30855	-2.96678	-1.60412
ENSG00000072864	5.62442	-8.4218	5.70355	4.06448
ENSG00000072952	0.12751	-0.0884438	-0.0496166	0.150841
ENSG00000072954	-1.31867	1.18235	-0.180918	-0.284655
ENSG00000072958	-1.34248	1.57169	-1.21277	-1.34082
ENSG00000073008	0.499575	0.164353	0.00613589	0.104275
ENSG00000073050	0.126774	-0.196814	0.153109	-0.0522164
ENSG00000073060	0.333617	-0.88826	0.554361	-0.166173
ENSG00000073169	-0.286903	-0.331137	0.0492041	-0.0123305
ENSG00000073350	1.21447	-2.33777	1.18776	0.125341
ENSG00000073464	0.780608	-1.38798	0.95658	0.871913
ENSG00000073578	-3.38411	2.73164	-1.98281	-4.76959
ENSG00000073670	-2.83113	4.40033	-3.54575	-3.38537
ENSG00000073712	-0.258712	0.922665	-1.06201	-2.19042
ENSG00000073910	0.180817	-0.488915	0.825495	0.545031
ENSG00000073921	3.39546	-3.9662	2.99687	2.82709
ENSG00000073969	-1.29192	1.38374	-0.546874	-0.879932
ENSG00000074054	-1.57872	1.28861	-0.409793	-0.47812
ENSG00000074071	2.41353	-1.73262	0.935062	0.886929
ENSG00000074201	-1.5398	1.8776	-1.84436	-1.45735
ENSG00000074211	-2.86223	3.7885	-2.67098	-2.26838
ENSG00000074317	-0.499999	0.66537	-0.231844	-0.888212
ENSG00000074319	-0.902516	1.29196	-1.1964	-1.70493
ENSG00000074416	-0.501353	-0.0498985	-0.0394368	-0.167403
ENSG00000074590	-0.603053	1.18147	-0.885471	-0.375399
ENSG00000074603	-3.81813	4.48242	-4.65985	-4.10557
ENSG00000074695	0.0364925	0.175479	-0.612605	-0.152578
ENSG00000074696	-1.04248	3.14895	-2.72623	-4.35984
ENSG00000074706	-1.09697	0.974903	-0.886424	-0.168021
ENSG00000074755	-0.108478	-0.132017	-0.279364	0.315045
ENSG00000074800	2.90374	-2.15767	1.87323	0.322085
ENSG00000074855	0.641666	-0.764924	0.618945	-0.1088
ENSG00000074964	2.87929	-5.14268	5.05704	5.53028
ENSG00000075043	-1.42368	3.09505	-1.90845	-1.9123
ENSG00000075142	-0.366477	0.450253	-0.168064	-1.68283
ENSG00000075151	-0.597868	-0.0175054	-0.0668866	0.261074
ENSG00000075188	-1.56741	2.63245	-2.20432	-3.48308
ENSG00000075234	1.33173	-1.47343	0.692295	0.062497
ENSG00000075239	-2.45339	3.92678	-2.51291	-7.12065
ENSG00000075240	-1.00843	2.84577	-2.01565	-0.196161
ENSG00000075292	0.294147	-0.996235	1.75522	1.08672
ENSG00000075303	-2.85996	4.97637	-5.90241	-4.79611
ENSG00000075336	-0.0654991	-0.331241	0.832195	0.00756849
ENSG00000075340	-0.548464	0.367897	-0.0776892	-0.1153
ENSG00000075391	-4.57473	5.08633	-4.29001	-2.61438
ENSG00000075415	-2.93621	5.41283	-3.57209	-4.50604
ENSG00000075539	1.51937	-2.85772	1.68082	2.13058
ENSG00000075618	0.0170829	-0.0623666	0.241596	-0.21362
ENSG00000075624	-0.555627	0.974063	-0.757665	-1.57195
ENSG00000075651	0.873509	-1.10539	0.90644	0.6569
ENSG00000075711	2.78706	-5.49026	3.69317	2.34995
ENSG00000075856	0.022584	-0.870822	0.830265	0.675161
ENSG00000075945	-0.688849	0.858381	-0.47137	-0.456375
ENSG00000075975	-0.843232	1.1841	-0.793798	-0.534359
ENSG00000076043	0.0742587	-0.251234	0.614857	0.0236325
ENSG00000076201	3.04524	-3.6831	2.3092	3.14505
ENSG00000076242	-1.63962	1.93443	-1.55816	-1.58291
ENSG00000076248	2.63088	-1.45156	0.775754	0.64014
ENSG00000076356	0.784799	-0.48592	0.535074	0.227953
ENSG00000076554	-1.46647	1.39144	-0.914518	-1.00691
ENSG00000076641	0.463777	-0.988634	1.38312	1.12262
ENSG00000076685	-0.328856	0.379426	-0.340907	-0.398833
ENSG00000076706	0.0322325	0.409105	-0.268359	-0.893665
ENSG00000076716	3.49844	-2.87182	1.22934	0.751779
ENSG00000076770	-1.36509	1.97465	-2.47325	-2.51005
ENSG00000076826	0.000810744	-0.365654	0.653223	0.194333
ENSG00000076864	0.283075	-0.507872	0.963983	-0.0415426
ENSG00000076924	-2.57726	1.76688	-1.95412	-2.28891
ENSG00000076928	-1.26293	0.279962	-0.476463	-0.284691
ENSG00000076984	2.33647	-2.21169	1.34325	0.81673
ENSG00000077080	-0.0876696	0.0402648	0.0576893	-0.546129
ENSG00000077097	-2.14487	2.32311	-1.91122	-0.831097
ENSG00000077147	0.788799	-0.193313	0.0780669	0.872741
ENSG00000077157	0.175542	0.0082055	0.00538835	0.343665
ENSG00000077232	-4.45342	7.92018	-7.56325	-7.46772
ENSG00000077264	-1.36544	1.64694	-1.0979	-1.75154
ENSG00000077279	-0.895029	0.71806	-0.584939	-0.746129
ENSG00000077312	0.356702	-0.0486728	0.090582	-0.82859
ENSG00000077348	-1.11634	1.64788	-1.30398	-0.92467
ENSG00000077420	0.16419	-0.298157	-0.0223871	0.518684
ENSG00000077522	-0.361764	0.286152	0.0638963	-0.116535
ENSG00000077549	-3.68272	4.69084	-3.82687	-2.77552
ENSG00000077721	-1.26504	2.73737	-1.89157	-3.73247
ENSG00000077942	0.988983	-0.199113	-0.283524	-1.55656
ENSG00000078018	-0.575104	0.528575	-0.284499	-0.442295
ENSG00000078053	-0.190209	0.0672174	0.238722	0.140967
ENSG00000078061	1.35789	-1.33763	0.779175	0.841449
ENSG00000078070	0.186573	-0.0420791	-0.0252986	-0.49231
ENSG00000078114	3.23562	-3.23751	2.6797	1.70301
ENSG00000078140	1.42577	-2.15084	1.68764	1.15992
ENSG00000078142	-3.43724	5.09022	-4.49546	-3.11498
ENSG00000078237	1.05128	-1.14956	1.47069	0.718046
ENSG00000078295	-0.813238	1.50812	-2.70424	-1.17791
ENSG00000078304	-3.27022	5.65853	-4.80301	-5.49299
ENSG00000078328	-1.10808	1.08353	-0.58586	-1.30965
ENSG00000078369	0.283161	-0.166388	0.0966489	0.925132
ENSG00000078549	2.76693	-3.22586	1.82637	2.40714
ENSG00000078596	0.533314	-0.0164344	-0.181658	0.0111836
ENSG00000078618	-1.75378	0.821561	-0.559138	-1.28817
ENSG00000078674	-0.478797	0.287638	-0.536956	-0.0113256
ENSG00000078725	0.136966	0.418978	0.121165	-0.544127
ENSG00000078747	1.51275	-1.80017	1.32843	2.01845
ENSG00000078808	-6.05375	6.19022	-7.16491	-5.48919
ENSG00000079134	-4.50179	4.54818	-2.60352	-3.08252
ENSG00000079156	-3.29149	3.59384	-2.48358	-2.41899
ENSG00000079215	0.553727	-0.692806	0.326705	-0.388854
ENSG00000079246	-4.54226	4.26922	-3.77704	-2.64545
ENSG00000079257	0.0805063	0.0704675	0.188382	0.144281
ENSG00000079277	-2.25558	0.970177	-0.801854	-2.55959
ENSG00000079308	3.95403	-5.34699	4.27057	3.40208
ENSG00000079332	-5.93436	7.16566	-6.80232	-2.69379
ENSG00000079432	6.43955	-14.79	11.2982	7.89456
ENSG00000079435	0.255851	-0.4743	0.569215	-0.0864947
ENSG00000079459	3.80088	-4.07052	3.06254	1.76635
ENSG00000079462	12.815	-18.0507	15.772	5.9427
ENSG00000079482	0.252455	-0.0465221	-0.312124	-0.202984
ENSG00000079691	2.85182	-2.89425	2.17423	0.47966
ENSG00000079739	1.81093	-1.67847	1.56186	0.0479932
ENSG00000079785	-0.496953	0.349747	-0.0334165	-0.345716
ENSG00000079805	1.02474	-0.942039	0.499078	0.251279
ENSG00000079819	-0.0176835	0.00514369	0.0688093	0.328649
ENSG00000079841	-4.22141	8.18133	-6.50411	-6.05445
ENSG00000079931	-2.78755	2.92884	-2.06168	-6.48304
ENSG00000079950	-1.23193	1.73271	-2.43621	-1.51406
ENSG00000080200	6.75947	-10.5342	8.19957	6.03665
ENSG00000080371	0.396022	-0.234567	0.173516	0.141757
ENSG00000080493	-0.0967685	0.389137	-0.27221	-0.353734
ENSG00000080503	-6.0471	7.5057	-6.16984	-5.85015
ENSG00000080546	5.59874	-9.73885	6.37802	5.50924
ENSG00000080802	-1.05288	1.01181	-0.152759	-0.40287
ENSG00000080819	1.02332	-1.03375	0.220564	0.780019
ENSG00000080822	3.12813	-4.47866	2.67832	3.09179
ENSG00000080824	0.603446	-0.829758	0.503049	0.537464
ENSG00000080845	0.0813558	0.0194314	0.254811	0.466303
ENSG00000081087	4.08585	-5.58423	3.61126	3.71513
ENSG00000081154	2.51826	-7.64565	5.19555	7.01981
ENSG00000081177	2.80686	-3.69806	3.43495	1.57308
ENSG00000081181	6.69112	-9.51924	6.97301	2.73518
ENSG00000081237	0.779349	-0.67033	0.789459	0.590407
ENSG00000081760	0.0183301	-0.0628237	0.0472313	-0.401186
ENSG00000081803	0.201305	-0.137496	0.0770303	-0.0244638
ENSG00000081913	3.52538	-4.38254	2.58973	1.97804
ENSG00000082153	-1.14241	1.86714	-1.27442	-1.31359
ENSG00000082212	-7.79554	12.6833	-10.5582	-10.9559
ENSG00000082258	-1.04657	0.808195	-1.02634	-0.522427
ENSG00000082397	-1.49681	1.34499	-0.721636	-0.788133
ENSG00000082438	-0.0263022	0.810624	-0.501868	-0.0778392
ENSG00000082458	-1.82816	2.89655	-1.97064	-1.85202
ENSG00000082515	-0.562156	0.130722	0.0113404	-0.098964
ENSG00000082516	0.0336335	1.3825	-0.610146	-0.600567
ENSG00000082701	-1.45685	1.45754	-0.720391	-0.372322
ENSG00000082781	4.0311	-4.84855	3.52438	3.46643
ENSG00000082805	0.754446	-0.647435	0.590422	1.23835
ENSG00000082898	1.69537	-1.6555	0.684558	0.432704
ENSG00000083067	0.384692	-0.0512576	0.124682	0.234019
ENSG00000083099	-1.51941	1.49403	-1.94703	-0.349652
ENSG00000083123	-0.480231	1.54303	-1.43397	-2.45619
ENSG00000083223	0.613018	-1.09341	1.60811	1.40901
ENSG00000083444	1.4509	-1.23221	0.61608	0.912253
ENSG00000083520	-0.521854	0.13045	-0.218134	-0.19448
ENSG00000083535	0.105468	-0.327168	0.956529	0.208643
ENSG00000083544	-2.06709	1.68084	-0.979272	-1.43997
ENSG00000083642	2.73173	-5.16551	3.52702	3.1037
ENSG00000083720	-1.56619	2.9081	-3.03751	-2.25231
ENSG00000083845	-0.142314	0.0306222	-0.566636	-0.0419363
ENSG00000083857	2.31216	-2.02463	1.17073	1.17346
ENSG00000083896	-0.377804	-0.405534	1.091	1.27167
ENSG00000083937	0.179605	0.139519	0.0450675	-0.747758
ENSG00000084070	-2.27854	2.35815	-1.43229	-1.00215
ENSG00000084073	5.08482	-6.99006	4.45013	3.73008
ENSG00000084090	8.30697	-11.8418	9.26386	7.35303
ENSG00000084092	-0.0894051	0.959908	-1.00822	-0.905169
ENSG00000084207	0.193551	-0.0479508	-0.264835	-0.430854
ENSG00000084234	-4.73222	5.3132	-3.71642	-4.10054
ENSG00000084463	-2.80167	2.22714	-0.550941	-0.0596352
ENSG00000084623	-0.0361126	1.45062	-1.59761	-1.40731
ENSG00000084652	2.7015	-4.72883	4.56669	3.78436
ENSG00000084674	-2.38483	2.69253	-2.11685	-1.89955
ENSG00000084710	-6.88961	12.6027	-8.077	-7.83563
ENSG00000084731	1.83976	-2.37719	2.45173	2.24612
ENSG00000084733	2.37617	-1.24966	0.679359	0.26678
ENSG00000084754	-0.991224	2.11332	-2.31802	-2.00058
ENSG00000084764	-0.789961	0.918721	-0.16074	-0.566108
ENSG00000084774	-1.4861	1.005	-2.48141	-1.17008
ENSG00000085117	-0.714227	0.405234	-0.612989	-1.02238
ENSG00000085224	0.701776	-2.7301	2.08852	3.00152
ENSG00000085365	-0.293622	0.202673	-0.174583	0.0585896
ENSG00000085377	-0.856556	2.11356	-1.67075	-1.62712
ENSG00000085382	-1.93047	3.27137	-3.5372	-3.87723
ENSG00000085415	-2.24808	3.61569	-3.11796	-2.61673
ENSG00000085449	-1.10348	0.995028	-0.823806	0.146153
ENSG00000085491	1.74476	-0.374238	0.122277	0.588681
ENSG00000085563	0.491068	0.038009	0.0643113	0.112245
ENSG00000085662	4.48245	-6.62904	6.97709	4.19221
ENSG00000085719	-0.0946238	0.245989	-0.342253	-0.598224
ENSG00000085733	-0.406525	0.178839	-0.0287934	-0.215045
ENSG00000085760	1.50451	-4.96061	2.69683	2.66564
ENSG00000085788	-1.30381	1.1225	-1.44866	-1.16727
ENSG00000085832	-3.50673	5.80169	-5.34772	-3.23049
ENSG00000085871	0.0747391	0.146366	-0.638275	-0.564823
ENSG00000085872	-0.22096	0.512806	-0.876215	-0.722353
ENSG00000085978	-0.536532	0.452211	-0.130577	-0.256761
ENSG00000086061	1.10412	-1.17422	1.14071	0.977165
ENSG00000086200	-1.44709	3.93192	-3.67436	-0.32342
ENSG00000086289	-0.374119	0.804494	-0.365584	-0.39321
ENSG00000086300	-1.3843	1.6353	-1.08939	-1.19317
ENSG00000086475	8.88733	-12.0872	7.76619	9.54071
ENSG00000086504	-0.977004	2.71836	-2.28781	-3.94974
ENSG00000086589	0.0749934	-0.38722	0.699741	0.107746
ENSG00000086717	-7.85788	14.0262	-14.761	-6.17576
ENSG00000086827	0.186588	-0.22201	0.10246	0.0555168
ENSG00000086848	-1.631	3.52689	-3.46156	-1.386
ENSG00000087008	-0.311205	0.744505	-1.02386	0.145846
ENSG00000087077	0.458595	-0.268713	0.269028	1.16172
ENSG00000087087	2.61715	-5.14083	4.47103	2.86829
ENSG00000087095	-2.62363	2.97968	-2.45203	-0.501232
ENSG00000087111	-1.4667	2.35307	-2.59362	-0.957258
ENSG00000087191	0.0150863	-0.289285	0.647039	0.152649
ENSG00000087253	1.44426	-1.89338	1.05005	2.04058
ENSG00000087258	-1.26378	1.35257	-0.524378	-1.1419
ENSG00000087274	-0.673478	1.35329	-0.768618	-0.64093
ENSG00000087302	0.15004	-0.530479	0.447043	0.369797
ENSG00000087365	-0.0895735	-1.41465	2.15242	0.720457
ENSG00000087448	-2.97508	4.70981	-4.70399	-2.86625
ENSG00000087460	-0.230939	0.23733	0.106619	-0.545384
ENSG00000087470	-2.18274	2.34761	-1.41613	-2.3093
ENSG00000087495	0.599404	-1.18683	1.34284	0.783106
ENSG00000087842	-0.57786	0.937459	-1.1753	-1.08563
ENSG00000087884	-0.671475	1.37849	-0.665115	-1.07712
ENSG00000088205	-2.2005	2.31322	-2.54452	-2.12042
ENSG00000088247	0.583029	-0.162797	0.134433	-0.890875
ENSG00000088256	0.987744	-0.72215	0.520673	1.0627
ENSG00000088280	-1.07714	1.12342	-1.47883	-1.16612
ENSG00000088356	0.255935	0.401917	-0.00351948	2.06506
ENSG00000088367	1.11304	-2.63763	3.25337	2.54513
ENSG00000088387	1.71173	-1.12838	0.799724	1.37308
ENSG00000088538	-0.587284	0.528834	-0.227453	-0.290719
ENSG00000088682	-3.55433	1.55102	-0.785377	-1.61403
ENSG00000088727	-3.39666	7.40031	-5.99497	-7.10914
ENSG00000088808	-1.30623	2.13008	-1.25154	-1.88958
ENSG00000088812	-1.22817	2.37322	-1.90518	-2.28083
ENSG00000088833	-0.874514	0.24745	0.0474975	0.0138017
ENSG00000088854	-1.9556	3.38394	-4.06185	-2.34766
ENSG00000088888	0.385285	-0.875001	0.176059	0.38668
ENSG00000088899	0.760604	-1.73802	2.26459	0.0886673
ENSG00000088930	3.61795	-6.76302	4.5167	3.91964
ENSG00000088986	0.170116	0.0215421	-0.054815	-0.605423
ENSG00000088992	-0.400509	0.254744	0.31311	0.289475
ENSG00000089006	-0.233477	0.871262	-0.974533	-1.67374
ENSG00000089041	5.22836	-10.8914	8.62793	5.21036
ENSG00000089050	-1.27309	2.38012	-2.28137	-4.29942
ENSG00000089053	-0.00230615	-0.590574	0.254409	-0.240664
ENSG00000089057	0.686776	-1.45936	1.50413	0.95062
ENSG00000089063	-0.680493	0.89622	-1.65859	-0.940573
ENSG00000089154	1.50431	-2.21122	1.00151	0.131038
ENSG00000089157	-0.777485	0.905485	-1.36229	-0.177493
ENSG00000089159	4.03138	-5.61163	4.16169	2.86418
ENSG00000089169	-5.74741	7.9853	-5.06534	-6.9792
ENSG00000089199	-1.72682	1.83015	-0.961844	-1.94188
ENSG00000089220	-1.41507	2.8426	-2.53972	-1.0857
ENSG00000089234	0.0631673	0.518968	-0.898282	-0.427741
ENSG00000089248	-2.25193	2.14244	-1.34219	-3.47654
ENSG00000089250	-3.67197	3.97636	-2.57229	-4.05154
ENSG00000089280	-1.03313	0.0311098	0.0406655	-0.147385
ENSG00000089289	0.673719	0.0598156	-0.0976109	0.503532
ENSG00000089472	1.27897	-0.970071	0.58583	0.203346
ENSG00000089486	0.697393	-0.598095	1.22206	1.28993
ENSG00000089597	-1.36791	3.11874	-3.26276	-1.58671
ENSG00000089639	0.849099	-2.56185	0.979228	1.91736
ENSG00000089693	1.67899	-2.73639	3.86359	0.663639
ENSG00000089737	-1.03417	0.528175	-0.310649	-0.681713
ENSG00000089818	-2.44845	3.65565	-2.58262	-2.94314
ENSG00000089847	-5.10827	6.8971	-4.86088	-6.10214
ENSG00000090013	-1.43874	3.88605	-3.99022	-2.31106
ENSG00000090020	-0.890265	0.736528	-0.216157	-0.0127447
ENSG00000090054	0.94634	-0.518547	0.805744	-0.0671047
ENSG00000090060	2.42548	-2.39927	2.5258	1.16349
ENSG00000090097	-0.748942	0.620857	-0.747283	-1.3774
ENSG00000090238	0.532515	-0.817106	0.691326	0.472647
ENSG00000090263	-0.320473	0.121468	-0.12434	-0.367281
ENSG00000090273	0.113482	-0.389271	0.95679	0.565362
ENSG00000090339	0.572085	-0.705559	1.13079	0.963485
ENSG00000090372	0.0123798	-0.166668	1.07846	0.369674
ENSG00000090382	1.23852	-2.10882	0.50633	2.68144
ENSG00000090487	6.43265	-12.0847	9.84568	4.62104
ENSG00000090520	-1.8502	2.90498	-2.52228	-3.56309
ENSG00000090581	-3.63072	4.08464	-1.80412	-2.33785
ENSG00000090615	1.55624	-1.90333	1.83279	2.10892
ENSG00000090621	-1.26055	1.49647	-1.29741	-0.682279
ENSG00000090661	4.32275	-7.14448	7.66625	4.00945
ENSG00000090686	-0.209488	-0.211601	-0.0215787	-0.0743064
ENSG00000090776	0.0210165	0.121984	0.105399	0.166077
ENSG00000090861	0.109915	-0.700418	1.00399	0.0977119
ENSG00000090863	-0.383356	0.36868	-0.510075	-0.112986
ENSG00000090971	0.937712	-0.368934	0.396199	-0.0759501
ENSG00000090975	0.516525	-0.636229	1.10512	1.1978
ENSG00000090989	-4.12222	4.47459	-3.7524	-3.09972
ENSG00000091039	-0.00826907	0.14096	-1.03331	-0.0205992
ENSG00000091129	-4.14381	6.38376	-4.97476	-5.19292
ENSG00000091140	-4.67581	5.38419	-4.29779	-5.34329
ENSG00000091157	-0.373532	1.10019	-0.880418	-0.877841
ENSG00000091164	-0.611061	0.936763	-0.26961	-0.431621
ENSG00000091409	1.33047	-0.66363	0.770663	0.135781
ENSG00000091428	0.141304	0.475096	-0.663689	-2.61737
ENSG00000091482	0.931978	-0.440898	1.15302	0.109256
ENSG00000091483	-5.16927	8.03197	-6.34936	-5.21485
ENSG00000091513	1.53956	-2.59345	1.98307	0.983696
ENSG00000091527	5.89465	-9.39843	7.22709	7.39803
ENSG00000091542	3.10871	-4.22431	4.44679	3.99868
ENSG00000091622	-0.933181	1.9186	-1.11442	-1.18962
ENSG00000091640	-1.4967	2.28879	-1.45793	-4.64653
ENSG00000091664	-0.0640349	0.0631547	0.104181	-0.169081
ENSG00000091732	-0.79992	0.384376	0.102834	-0.165087
ENSG00000091844	0.0217402	-0.34398	0.00666212	0.398407
ENSG00000092010	0.325114	-0.0339067	0.016702	-0.538528
ENSG00000092051	0.344507	-0.219114	0.440509	0.0517321
ENSG00000092094	-2.56396	1.97207	-2.86739	-1.03989
ENSG00000092096	-2.23282	2.73619	-1.58577	-2.22291
ENSG00000092108	-2.71633	3.64973	-3.30708	-3.31066
ENSG00000092148	-0.296995	0.501626	-0.62973	-0.201339
ENSG00000092199	0.0133202	-0.0285535	0.527052	-0.0989101
ENSG00000092201	-7.64349	7.02806	-6.00489	-2.34492
ENSG00000092203	-8.38776	12.4972	-9.69329	-5.49709
ENSG00000092445	0.25921	-0.433913	0.607745	0.124999
ENSG00000092531	1.72503	-2.53546	2.19677	0.776824
ENSG00000092621	0.857986	-0.982478	0.970802	0.288504
ENSG00000092820	6.82424	-11.1024	9.04152	4.60449
ENSG00000092847	-0.401911	0.0992307	-0.157142	0.932146
ENSG00000092929	-5.54815	6.87989	-5.6219	-3.76939
ENSG00000092964	2.02404	-1.5112	0.748897	0.392678
ENSG00000092969	3.46681	-4.65457	4.21241	1.00419
ENSG00000092978	-0.987513	2.58801	-2.02977	-0.807551
ENSG00000093000	-1.31717	1.4179	-1.40295	-0.61058
ENSG00000093144	-0.47339	2.24115	-2.29274	-2.72414
ENSG00000093167	0.834302	-1.28843	1.18568	1.0983
ENSG00000094631	-0.58922	0.330418	-0.610056	-1.64811
ENSG00000094841	-1.39747	1.73469	-1.40855	-0.951984
ENSG00000094916	5.96938	-9.47767	7.96269	7.93662
ENSG00000095002	-2.52145	3.09433	-3.61842	-2.2833
ENSG00000095059	0.743466	-0.641651	0.919634	-0.268362
ENSG00000095139	0.212976	-0.522339	0.869672	0.343885
ENSG00000095203	-0.404966	0.453346	-0.243681	-0.488488
ENSG00000095261	0.339519	-0.226945	-0.0380283	-0.73542
ENSG00000095303	1.33258	-2.31686	1.89241	2.30775
ENSG00000095319	0.281128	-0.665536	0.0310347	0.49329
ENSG00000095321	-1.8275	3.06752	-2.84303	-2.86231
ENSG00000095370	-0.329933	0.764009	-0.937176	-1.28525
ENSG00000095380	-0.466098	0.805849	-0.677625	-2.41391
ENSG00000095485	-1.83233	3.05091	-1.89206	-1.51177
ENSG00000095637	2.01981	-1.86265	0.877761	0.494021
ENSG00000095713	-0.0389812	-0.056486	0.826135	-0.29395
ENSG00000095906	-0.936099	0.89908	-1.09472	-0.336827
ENSG00000096060	2.86195	-5.00925	4.09188	2.22158
ENSG00000096063	-0.107854	-0.0663457	-0.0177228	-0.26895
ENSG00000096080	-3.24047	8.06437	-6.76629	-5.83605
ENSG00000096384	-1.14291	1.82296	-1.5407	-0.809996
ENSG00000096401	-1.54571	1.83313	-0.776252	-0.614924
ENSG00000096746	2.49068	-4.90508	4.44805	3.09993
ENSG00000096968	4.40377	-5.35066	5.30789	1.51279
ENSG00000097033	3.39083	-3.08755	2.86327	2.37327
ENSG00000099194	2.70133	-2.71858	2.85833	1.22409
ENSG00000099204	0.633504	-0.194932	0.176066	0.875608
ENSG00000099219	1.80125	-1.54749	0.915342	0.822678
ENSG00000099250	-2.48865	6.1362	-5.13095	-7.17882
ENSG00000099256	0.0916523	0.361547	-0.653129	-0.842596
ENSG00000099282	-0.320323	1.25092	-1.98766	-0.484655
ENSG00000099284	-1.35533	1.82976	-1.13609	0.0806656
ENSG00000099290	1.08874	-2.50107	2.76915	2.26257
ENSG00000099308	-1.2569	2.66512	-1.30313	-1.27773
ENSG00000099331	2.62633	-5.42304	4.00736	3.01075
ENSG00000099341	-1.23725	3.67107	-2.64201	-2.59558
ENSG00000099622	-4.56167	7.02143	-6.15153	-5.32186
ENSG00000099625	-0.478508	0.193039	0.0436677	-0.832136
ENSG00000099783	1.85347	-1.58627	2.2547	1.63216
ENSG00000099795	-1.80555	0.794536	-0.382359	-1.80886
ENSG00000099797	-0.84346	-0.19579	0.435766	-0.772
ENSG00000099800	-1.49867	2.84145	-2.70456	-0.710228
ENSG00000099804	1.76135	-0.59667	0.233611	0.459354
ENSG00000099810	0.043607	0.683313	-0.336217	-0.550989
ENSG00000099814	-0.121822	0.265431	-0.102236	0.232728
ENSG00000099817	-2.2434	2.36537	-1.30825	-1.06304
ENSG00000099821	-1.25414	0.641627	-0.605805	-2.02977
ENSG00000099822	1.93208	-4.23172	3.40884	3.46794
ENSG00000099864	0.466088	-0.857699	0.738581	1.12437
ENSG00000099889	-0.0321881	0.126092	-0.583734	-0.578596
ENSG00000099899	-2.10827	1.29023	-1.66236	-3.21401
ENSG00000099901	-1.89194	3.72771	-3.25357	-6.10219
ENSG00000099910	-3.75366	4.41649	-4.58429	-3.80443
ENSG00000099942	6.6359	-6.4322	4.11652	6.92339
ENSG00000099949	1.00713	-0.817957	0.195161	-0.104794
ENSG00000099968	0.564594	-1.23323	1.07827	2.56889
ENSG00000099977	-0.0183081	0.67001	-0.18358	-0.686239
ENSG00000099995	-0.419562	0.894611	-0.0156517	0.598441
ENSG00000099998	-1.21205	1.23003	-1.71459	-0.649131
ENSG00000100003	0.0524016	0.296675	-0.278469	0.0808926
ENSG00000100014	8.38922	-11.5554	8.35509	11.895
ENSG00000100030	1.86123	-1.50236	2.54586	1.14144
ENSG00000100033	-0.0761405	0.049886	-0.909904	0.0304675
ENSG00000100034	-1.54575	1.32781	-1.4787	-0.276447
ENSG00000100038	3.23232	-6.96169	5.01365	2.57337
ENSG00000100075	2.05436	-2.47602	0.952299	1.43478
ENSG00000100077	-0.254389	0.0137327	0.178179	0.277319
ENSG00000100083	-0.86151	0.0459837	-0.355176	-1.04224
ENSG00000100092	-0.117891	-0.0231377	0.108728	-0.206263
ENSG00000100095	-0.987558	1.21862	-0.333619	-1.06049
ENSG00000100097	-0.305185	1.93584	-2.08741	-1.23792
ENSG00000100099	0.19029	-2.64998	2.00444	1.2395
ENSG00000100100	-1.30836	2.61679	-3.05429	-0.959012
ENSG00000100106	-0.177046	0.12147	-0.275105	-0.615223
ENSG00000100109	0.223327	-1.60708	2.25469	1.32055
ENSG00000100124	-0.406672	1.30449	-0.643927	-0.11765
ENSG00000100138	-1.9792	1.8618	-1.066	-2.10761
ENSG00000100150	-1.36721	1.13175	-0.906566	-0.438356
ENSG00000100151	2.18653	-5.64041	4.23789	1.62544
ENSG00000100201	0.746773	-1.51872	0.384902	0.000810553
ENSG00000100216	0.0867806	-1.36058	0.719369	0.687138
ENSG00000100220	-0.100627	0.052034	-0.121725	0.0623167
ENSG00000100225	-0.860272	1.53454	-0.738601	-1.07709
ENSG00000100226	-4.38778	6.00976	-3.93713	-2.2832
ENSG00000100227	6.83102	-9.90203	7.04003	7.45187
ENSG00000100239	0.522886	-0.498423	0.500713	0.505464
ENSG00000100241	0.526019	-1.57749	1.19444	0.857757
ENSG00000100242	5.48956	-7.93845	5.48531	4.3759
ENSG00000100243	-2.52801	4.41917	-3.69299	-1.77789
ENSG00000100246	-4.56853	9.04799	-7.8492	-4.41599
ENSG00000100258	-0.16411	0.0859429	-0.192752	-0.331207
ENSG00000100266	2.28499	-2.43339	1.87847	2.86417
ENSG00000100284	-2.13754	2.51413	-2.08454	-1.80931
ENSG00000100285	1.44058	-3.32427	4.08902	1.66996
ENSG00000100288	1.84632	-2.59437	1.81413	0.755512
ENSG00000100294	0.197402	0.0795795	0.0295371	-0.210361
ENSG00000100299	0.171129	-0.096705	-0.271615	-0.813932
ENSG00000100300	2.05817	-2.7167	2.05801	1.45035
ENSG00000100304	0.148269	-1.22272	0.797843	0.402308
ENSG00000100316	-0.580359	0.423594	-0.227431	0.327105
ENSG00000100324	-1.26426	0.587782	-0.924908	-0.155564
ENSG00000100345	1.61433	-1.25909	1.55605	1.29632
ENSG00000100347	-1.12662	1.21188	-0.839195	-1.51433
ENSG00000100348	-4.12285	6.68798	-5.26402	-4.01211
ENSG00000100350	0.341632	-0.284446	0.00907507	-0.119374
ENSG00000100353	-1.46363	1.85932	-1.97175	-1.85198
ENSG00000100354	0.431086	-2.98905	2.2953	2.58387
ENSG00000100359	-0.342509	0.731704	-0.816095	-1.21552
ENSG00000100360	-3.77069	8.13702	-6.58823	-4.64751
ENSG00000100362	-0.415181	0.249086	0.111141	-0.735675
ENSG00000100364	3.659	-8.04971	5.25334	3.2208
ENSG00000100380	0.246623	-0.0439377	0.167735	0.0725785
ENSG00000100399	-0.394551	0.380895	-0.176754	0.158398
ENSG00000100401	0.176086	-0.568458	1.19607	0.959759
ENSG00000100403	1.80664	-2.12877	1.37259	2.63562
ENSG00000100412	-4.67576	6.57944	-4.54821	-6.74076
ENSG00000100416	-1.39611	1.61282	-1.97638	-1.72579
ENSG00000100417	-5.97541	9.41864	-8.63786	-5.75072
ENSG00000100418	-0.980077	0.629012	-0.519159	0.546039
ENSG00000100427	0.0854965	0.202799	-0.612811	-0.288092
ENSG00000100442	-1.00903	0.84784	-0.958542	-2.46435
ENSG00000100445	-0.00622851	-0.33872	1.05024	-0.197378
ENSG00000100462	-0.702094	2.10926	-1.77216	-1.87073
ENSG00000100504	0.413771	-0.711455	0.834801	0.267739
ENSG00000100505	-3.08525	4.95573	-4.00665	-4.41922
ENSG00000100519	-1.92091	2.30488	-1.64694	-2.17993
ENSG00000100523	-3.17355	5.66749	-5.29591	-4.9606
ENSG00000100554	-2.74067	4.36498	-2.96336	-4.74287
ENSG00000100567	-5.33505	6.47954	-4.01163	-6.32991
ENSG00000100568	0.779448	-0.528288	0.718953	2.85519
ENSG00000100577	-4.69537	4.94037	-4.67537	-3.36502
ENSG00000100580	-2.3316	2.95522	-2.67104	-1.72785
ENSG00000100591	1.945	-2.68081	2.3798	1.04859
ENSG00000100592	0.0819943	0.344396	-0.146883	-0.044024
ENSG00000100596	1.11789	-1.43103	0.72771	1.65393
ENSG00000100600	-5.97141	7.20768	-4.90393	-3.37601
ENSG00000100603	0.639	-2.82426	2.58091	0.969182
ENSG00000100604	2.30085	-4.45768	5.78786	1.82685
ENSG00000100605	2.71413	-7.29993	6.79408	3.8286
ENSG00000100612	-4.52045	5.96797	-5.26918	-8.87576
ENSG00000100626	-0.109938	0.386825	-0.0268808	-0.496851
ENSG00000100632	-0.689081	0.463032	-0.899559	-0.837825
ENSG00000100650	-0.303709	0.078058	0.145442	-0.594293
ENSG00000100664	0.00489101	0.0470088	-0.21584	0.254799
ENSG00000100678	-2.38905	3.97961	-4.04077	-2.2413
ENSG00000100697	0.0843188	-0.159853	-0.306685	0.504228
ENSG00000100711	-1.51552	4.78242	-4.33086	-6.71289
ENSG00000100714	-4.66584	6.44085	-5.17023	-7.66899
ENSG00000100722	0.148119	-1.34243	0.404545	0.0115328
ENSG00000100744	-1.67526	3.07962	-2.223	-1.72237
ENSG00000100749	-0.105112	0.110605	-0.175159	-0.627434
ENSG00000100764	-2.76721	4.36833	-3.74085	-3.50025
ENSG00000100767	-0.56545	1.97721	-2.81697	-2.15331
ENSG00000100784	6.03911	-11.3786	8.11754	5.52885
ENSG00000100804	1.01922	-0.259293	0.187322	0.0097539
ENSG00000100813	2.13596	-4.94603	5.98146	4.10842
ENSG00000100815	2.1136	-4.24831	3.24219	3.06442
ENSG00000100823	-1.15135	0.124579	-0.088885	-0.394262
ENSG00000100836	1.13901	-3.26168	2.25762	0.913638
ENSG00000100852	1.96363	-2.96322	2.06077	2.14977
ENSG00000100883	-3.7657	4.39757	-3.09438	-6.20145
ENSG00000100884	-1.68189	3.51671	-2.83971	-1.87263
ENSG00000100889	-1.38858	2.57298	-3.19615	-2.85252
ENSG00000100890	-1.22466	1.89632	-1.66226	-4.55556
ENSG00000100902	-1.23821	2.34087	-1.53997	-3.72734
ENSG00000100911	-3.36377	3.41584	-2.2857	-5.60452
ENSG00000100926	-0.695452	0.273726	-1.02656	-0.806161
ENSG00000100938	-1.80161	1.4463	-2.69931	-2.63623
ENSG00000100941	0.408686	-1.75233	1.47027	1.6358
ENSG00000100949	2.47546	-6.90005	5.58652	1.63881
ENSG00000100979	0.988101	-1.44093	0.732825	0.354572
ENSG00000100982	1.77866	-5.04434	3.43395	3.9737
ENSG00000100983	-5.61279	8.09601	-8.14073	-6.06968
ENSG00000100994	-4.51367	5.26939	-3.96394	-1.43097
ENSG00000100997	-0.537424	1.90251	-1.89683	-0.900091
ENSG00000101079	-0.173071	-0.00957033	0.168459	-0.0584444
ENSG00000101098	1.97508	-1.75666	1.8216	2.0248
ENSG00000101104	0.652773	-1.96197	1.78274	1.20633
ENSG00000101109	1.1877	-2.54252	2.10781	4.20926
ENSG00000101146	-1.26651	1.82831	-1.53259	-0.97459
ENSG00000101150	-0.168111	0.442687	-0.490867	0.295447
ENSG00000101158	2.28078	-3.23975	2.28737	0.735162
ENSG00000101160	0.398002	-0.138836	-0.268475	0.0105465
ENSG00000101161	-4.58206	4.55933	-2.63049	-1.26778
ENSG00000101182	0.304154	-0.299908	0.0531398	-0.09383
ENSG00000101193	0.687521	-2.54204	2.2542	4.94396
ENSG00000101199	-5.26247	3.09825	-2.89678	-1.49258
ENSG00000101210	0.0990778	-0.0352987	0.138546	-0.325647
ENSG00000101246	-5.75887	8.94703	-7.7263	-5.94138
ENSG00000101265	2.84255	-3.37236	2.86495	2.23847
ENSG00000101266	-5.17924	7.29779	-5.63198	-5.75401
ENSG00000101294	-2.09081	4.74242	-2.7448	-2.75109
ENSG00000101298	1.79612	-4.01561	3.44434	2.13095
ENSG00000101310	0.0783287	0.481717	-0.577895	-1.84104
ENSG00000101333	-0.0401377	-0.108989	0.600108	0.846404
ENSG00000101335	-0.0154161	0.68983	-0.562968	0.0343271
ENSG00000101337	-3.37222	5.10495	-3.84694	-4.53487
ENSG00000101346	-0.0285475	0.105423	-0.078921	0.130304
ENSG00000101347	2.77437	-3.96158	2.41684	1.80403
ENSG00000101350	-0.361065	0.350072	0.102045	2.4223
ENSG00000101361	-3.18099	2.34879	-1.6644	-1.10165
ENSG00000101365	-1.29372	1.2396	-0.570377	-1.65077
ENSG00000101367	4.52278	-5.74854	5.29757	4.47814
ENSG00000101400	0.528238	-0.409197	0.107408	0.750107
ENSG00000101413	-2.74587	5.5092	-6.22107	-3.12221
ENSG00000101421	-0.208956	0.422955	-0.0874346	-1.25678
ENSG00000101438	-2.56172	3.08877	-1.94664	-2.31668
ENSG00000101439	-2.8486	3.08215	-2.11462	-3.06075
ENSG00000101444	-0.840428	1.40206	-2.23229	-1.56971
ENSG00000101460	-3.58802	7.66341	-6.02837	-3.37136
ENSG00000101463	-0.0087094	0.066108	-0.0310992	0.29064
ENSG00000101464	-0.076708	0.0446061	-0.0357938	-0.386296
ENSG00000101473	-1.68738	1.77191	-1.11544	-1.65674
ENSG00000101474	-2.1452	3.18077	-3.42717	-2.23383
ENSG00000101489	0.672148	-1.06299	0.858309	0.0769578
ENSG00000101542	3.25191	-2.58477	1.301	1.34463
ENSG00000101557	-1.25582	1.02346	-0.721859	-0.0212704
ENSG00000101577	5.96984	-10.6946	6.84185	3.73078
ENSG00000101605	0.00753028	0.333527	-0.277225	0.214602
ENSG00000101624	0.905896	-0.872012	0.609067	0.0993614
ENSG00000101654	-4.20108	5.9978	-5.36866	-2.68576
ENSG00000101680	-0.111797	0.0258601	-0.3981	0.410387
ENSG00000101752	2.81513	-3.20932	2.04557	3.25331
ENSG00000101811	-5.32387	7.33162	-5.5276	-3.3274
ENSG00000101843	-1.9305	4.374	-2.8141	-3.90421
ENSG00000101856	-0.577817	1.24096	-1.43138	-0.893154
ENSG00000101901	-3.91594	5.6165	-3.12318	-1.89318
ENSG00000101911	-0.620503	0.868982	-0.922146	-0.741905
ENSG00000101940	-0.797291	0.878277	-0.530094	-0.754493
ENSG00000101972	3.97797	-5.52244	4.52998	2.91572
ENSG00000101974	5.80624	-7.50455	6.20797	3.68291
ENSG00000101997	-0.69603	1.58872	-1.13156	-1.98114
ENSG00000102003	-2.47937	3.31906	-1.90217	-2.44107
ENSG00000102007	1.52055	-1.96168	0.928465	1.9751
ENSG00000102024	-0.729527	4.17957	-2.47313	-0.68138
ENSG00000102030	-7.28088	10.7714	-9.7772	-12.0231
ENSG00000102032	3.08747	-4.65635	4.5067	3.01423
ENSG00000102038	6.82143	-9.00224	7.38276	8.84894
ENSG00000102054	0.184416	0.108026	0.0348194	-1.48947
ENSG00000102081	-0.567527	0.246438	-0.438802	0.114482
ENSG00000102103	1.41204	-1.31748	0.592981	-0.396984
ENSG00000102109	-1.12155	2.57451	-0.84994	-0.844648
ENSG00000102119	-2.46782	6.47077	-5.33517	-4.24934
ENSG00000102144	-1.35209	1.51659	-0.948462	-1.58036
ENSG00000102172	-3.61575	7.41258	-5.62934	-6.83858
ENSG00000102189	-0.824342	1.51264	-1.23375	-0.641053
ENSG00000102218	4.80163	-4.5902	3.61952	2.78764
ENSG00000102226	-4.67238	6.8132	-4.86573	-4.24845
ENSG00000102230	0.325287	-0.204949	0.199587	1.16488
ENSG00000102241	0.297575	-1.21348	1.83931	0.453176
ENSG00000102309	-1.54362	2.46179	-2.51533	-3.92953
ENSG00000102312	-1.32261	3.4073	-2.76291	-3.07177
ENSG00000102316	-0.478137	0.616609	-0.953108	-0.479769
ENSG00000102317	-5.19545	6.39471	-4.54837	-3.40078
ENSG00000102362	3.28349	-3.65095	2.46189	3.05439
ENSG00000102390	1.91721	-1.44206	1.74017	1.59524
ENSG00000102393	-0.0948789	0.00329677	0.220295	-0.404427
ENSG00000102401	-0.968872	1.05662	-1.77774	-0.608006
ENSG00000102468	-0.688047	1.00816	-0.751822	-0.68877
ENSG00000102531	0.475322	-0.00807151	0.0451083	-0.31105
ENSG00000102547	8.07443	-12.0118	8.36918	11.2123
ENSG00000102572	0.56511	-0.126071	0.162287	-0.555987
ENSG00000102580	2.08549	-1.51239	1.22421	0.533222
ENSG00000102606	2.47915	-2.3139	1.77325	1.00402
ENSG00000102699	1.3463	-1.11382	0.502779	0.230668
ENSG00000102738	-0.0683365	-0.799197	0.399274	0.193647
ENSG00000102743	0.367428	0.0984023	-0.205395	0.00305083
ENSG00000102753	1.65151	-1.87653	1.63157	1.68483
ENSG00000102755	4.80087	-3.49183	2.54166	0.797366
ENSG00000102760	3.93288	-2.88223	2.86059	1.69799
ENSG00000102780	-0.645142	0.941289	-0.829356	-1.39643
ENSG00000102781	-1.01535	4.53682	-4.078	-0.640986
ENSG00000102804	-0.806388	1.91591	-1.48825	-0.170028
ENSG00000102805	-1.12015	2.75633	-2.55512	-1.60805
ENSG00000102871	0.522289	0.0321396	-0.177522	0.392226
ENSG00000102879	-1.24529	1.01056	-0.965176	-1.86834
ENSG00000102882	1.5054	-2.23941	1.85481	1.92211
ENSG00000102897	-6.2134	9.96108	-10.3281	-6.30673
ENSG00000102900	-2.81008	3.19929	-2.12108	-0.927707
ENSG00000102908	3.98123	-3.52702	3.03041	2.25086
ENSG00000102910	-4.04393	6.01801	-6.13294	-5.43202
ENSG00000102978	-1.34521	2.81134	-2.79135	-1.80507
ENSG00000103018	-0.273867	0.565215	0.0797709	-0.682199
ENSG00000103034	-2.47163	4.47991	-2.39764	-3.32993
ENSG00000103035	-0.990781	0.42441	-0.412435	-0.238907
ENSG00000103043	-2.40583	3.82754	-2.20837	-1.67247
ENSG00000103051	-0.952133	1.53636	-2.48972	-0.434001
ENSG00000103056	-0.70032	1.18362	-0.560066	-0.540866
ENSG00000103061	-0.794477	2.42299	-1.17534	-0.236554
ENSG00000103064	-0.980728	0.276763	-0.0267787	0.0854892
ENSG00000103111	-1.98761	2.20483	-2.3696	-0.593763
ENSG00000103121	-0.288197	0.502487	-0.00229182	-1.53702
ENSG00000103150	0.468684	-0.88029	0.413295	0.750311
ENSG00000103154	-0.450609	1.4308	-0.518104	-1.7789
ENSG00000103160	1.75546	-3.56059	1.91809	1.85173
ENSG00000103187	0.0082424	-0.268924	0.153716	0.464986
ENSG00000103194	-1.99439	1.77038	-1.69885	-1.152
ENSG00000103197	-5.9338	6.31537	-6.02166	-7.83448
ENSG00000103227	-3.40762	3.71493	-2.89835	-2.8113
ENSG00000103249	2.81128	-8.20299	7.82339	6.02181
ENSG00000103253	-0.0778506	-0.969683	0.526536	0.51715
ENSG00000103257	0.820114	-0.804903	0.114068	0.494929
ENSG00000103264	1.57327	-2.18167	1.97635	1.57
ENSG00000103266	0.218325	-0.491612	0.338164	-0.0795254
ENSG00000103274	2.27186	-1.89327	1.80946	1.5368
ENSG00000103275	-0.0496201	0.865473	-1.05119	-1.5626
ENSG00000103316	-2.58624	3.48198	-1.88195	-2.83415
ENSG00000103342	8.0143	-10.0714	7.66643	4.42313
ENSG00000103356	-5.72416	9.92989	-6.45839	-3.98184
ENSG00000103363	-0.452488	0.355689	-0.582943	-1.57456
ENSG00000103365	4.09297	-10.9511	8.52181	7.28253
ENSG00000103381	1.39172	-2.34025	1.94332	1.16712
ENSG00000103404	9.29383	-14.613	10.3898	9.422
ENSG00000103415	-0.0763663	0.132243	0.184851	-0.298623
ENSG00000103423	-0.243009	0.217852	-0.244112	-1.32959
ENSG00000103460	-0.155646	0.216863	-0.11183	-0.0904749
ENSG00000103485	0.414596	-0.57385	0.56405	1.86423
ENSG00000103490	0.707386	-0.601365	0.677764	1.76646
ENSG00000103496	2.80298	-3.84469	3.73806	1.97899
ENSG00000103502	-2.71797	3.53677	-2.25112	-1.54711
ENSG00000103507	-1.72052	4.314	-4.93571	-3.46936
ENSG00000103512	-0.328101	0.726036	-1.07613	-1.47989
ENSG00000103528	-0.067223	0.135623	-0.268983	-0.260056
ENSG00000103544	-0.653756	0.987247	-0.914863	-0.993004
ENSG00000103642	0.367742	-0.296749	0.21733	-0.132825
ENSG00000103647	-0.0522075	0.0158578	0.469551	-0.219705
ENSG00000103653	3.55679	-5.78527	3.29589	3.58721
ENSG00000103657	-2.95833	3.25055	-3.45838	-3.23938
ENSG00000103707	-0.0174286	0.313988	-0.144056	-0.324563
ENSG00000103723	-1.59621	1.98011	-0.794301	-1.45425
ENSG00000103740	-0.358722	1.02142	-1.3833	-1.04911
ENSG00000103811	0.533357	-0.397803	0.143733	-0.278619
ENSG00000103876	-1.59431	3.44949	-2.92671	-1.97695
ENSG00000103932	-0.149379	0.0714644	-0.107454	0.0529632
ENSG00000103942	-3.21871	3.38612	-4.20902	-1.22531
ENSG00000103966	2.06921	-1.87353	2.28492	0.37793
ENSG00000103978	0.250671	-0.273546	0.200415	-0.0039866
ENSG00000104067	1.86659	-2.36742	1.56515	1.63277
ENSG00000104093	-4.32974	6.14599	-4.52418	-3.14945
ENSG00000104112	-7.71748	12.2644	-9.73795	-10.2873
ENSG00000104129	-2.65159	2.55908	-2.31304	-1.05651
ENSG00000104131	-1.28578	1.30459	-0.234429	-0.126185
ENSG00000104133	-2.47158	3.81271	-3.14607	-2.32781
ENSG00000104142	-0.0671165	0.264735	0.0222101	0.0372404
ENSG00000104177	-1.60861	2.34584	-2.34654	-2.31743
ENSG00000104219	4.39313	-3.5696	1.80768	1.30235
ENSG00000104267	5.33394	-5.31748	5.19078	2.71667
ENSG00000104320	-0.136921	0.414663	-0.712531	0.572689
ENSG00000104324	6.14383	-8.76825	6.09322	3.38455
ENSG00000104325	-1.72611	2.6235	-2.22663	-3.53604
ENSG00000104327	-0.918292	1.40695	-1.15838	-0.742379
ENSG00000104331	-0.583592	1.10961	-1.11873	-0.53918
ENSG00000104365	4.86946	-6.79035	5.49974	3.52867
ENSG00000104368	0.019739	0.216476	-0.0158949	-0.260892
ENSG00000104369	-0.345747	0.309149	-0.0241591	0.189576
ENSG00000104375	1.26724	-1.05675	0.735851	-0.153085
ENSG00000104388	-3.31238	4.25371	-3.37673	-2.70548
ENSG00000104419	-0.027127	0.207373	-0.204501	-0.0171553
ENSG00000104427	-3.19127	4.34686	-5.25248	-1.87158
ENSG00000104435	-0.701541	0.692158	-0.250486	-0.357133
ENSG00000104442	-1.05963	0.162356	-0.713169	0.0194134
ENSG00000104450	2.03457	-2.42439	1.12855	0.90501
ENSG00000104490	-5.34123	7.19435	-5.31746	-3.65824
ENSG00000104517	4.07353	-5.25578	4.45951	2.43189
ENSG00000104522	-2.9613	6.25597	-6.58749	-4.15747
ENSG00000104524	-10.4239	12.1858	-10.4832	-5.27704
ENSG00000104529	-0.334171	0.317575	-0.669264	-0.318217
ENSG00000104635	0.10332	0.189128	-0.0913184	-0.552719
ENSG00000104643	-3.54479	5.41239	-4.57988	-2.28371
ENSG00000104679	-0.393266	1.38366	-1.0549	0.00436448
ENSG00000104687	-0.563277	3.10375	-3.23917	-2.39846
ENSG00000104722	-0.239034	-0.0676137	0.626956	0.180208
ENSG00000104723	-1.43315	2.66281	-1.82847	-0.881189
ENSG00000104728	1.34846	-1.33277	0.708678	1.20632
ENSG00000104738	-3.32293	4.06169	-3.53942	-3.75658
ENSG00000104756	1.29067	-1.75996	0.91049	2.4474
ENSG00000104763	-2.02957	3.5246	-2.56505	-3.97735
ENSG00000104765	0.0586756	-0.691018	0.341325	0.0987668
ENSG00000104774	0.825751	-3.48177	2.59771	1.3615
ENSG00000104805	-10.691	11.2451	-10.0894	-9.36231
ENSG00000104812	-2.37928	3.6369	-2.22796	-2.38917
ENSG00000104823	-0.408339	1.41302	-2.23265	-3.23417
ENSG00000104824	-0.134057	0.223341	-0.29149	-1.36747
ENSG00000104833	-0.681105	0.595744	-0.10883	-0.55029
ENSG00000104835	-0.508814	0.58554	-0.336555	-1.09109
ENSG00000104852	-0.292058	0.0645939	-0.364602	-0.489255
ENSG00000104853	-3.69716	9.09815	-6.87436	-4.95932
ENSG00000104866	-2.2771	4.80646	-3.11508	-3.70761
ENSG00000104872	-1.30259	1.27511	-1.2652	-1.81771
ENSG00000104897	-1.96123	1.60831	-1.56191	-0.9456
ENSG00000104915	6.70344	-9.64833	6.12849	1.50582
ENSG00000104964	2.6174	-2.80623	2.24326	0.780906
ENSG00000104969	-1.02958	0.525221	-0.486215	-0.376523
ENSG00000104979	-0.701551	0.0698432	-0.0899586	-0.942505
ENSG00000104980	-0.147773	0.301821	-0.318898	-1.02685
ENSG00000105088	0.551806	-0.855166	1.6047	0.0883988
ENSG00000105127	3.03504	-5.97249	4.35376	1.70665
ENSG00000105135	0.791791	-1.11774	0.765097	-0.21475
ENSG00000105176	4.04166	-6.84871	5.91277	4.37333
ENSG00000105185	0.219394	-0.0663341	0.263809	-0.651957
ENSG00000105186	-0.0508921	0.318643	-0.872558	-0.464999
ENSG00000105193	1.20095	-1.37604	0.761908	0.900852
ENSG00000105197	-1.75112	2.17255	-1.60996	-2.25924
ENSG00000105202	6.45004	-9.70732	8.9135	8.47571
ENSG00000105204	0.608466	-0.632706	0.263345	1.14412
ENSG00000105220	-1.02103	1.32974	-0.286012	-1.75263
ENSG00000105223	-0.704317	0.822532	-0.0888331	-0.303961
ENSG00000105227	3.82648	-4.37269	4.51278	2.44302
ENSG00000105245	-2.57061	5.60206	-3.34062	-3.257
ENSG00000105251	-2.66115	2.74388	-1.93275	-2.90895
ENSG00000105254	-1.18869	2.55024	-1.54885	-2.68481
ENSG00000105255	0.870478	-1.83833	1.93274	0.591235
ENSG00000105258	0.0672385	0.122525	-0.131231	-0.445894
ENSG00000105270	-1.6956	2.25296	-0.935525	-1.62562
ENSG00000105290	-0.15366	0.0658574	0.384032	0.225311
ENSG00000105321	1.05065	-1.28758	1.7573	1.81273
ENSG00000105323	0.427175	-0.819271	0.668397	0.628602
ENSG00000105341	-0.506415	0.212434	-0.199161	0.166769
ENSG00000105355	2.80492	-2.62964	1.23812	0.799989
ENSG00000105357	-2.7496	3.44925	-2.38648	-1.60506
ENSG00000105364	-0.26758	1.0159	-0.43046	-0.855894
ENSG00000105372	0.0303872	-0.0370666	-0.306165	0.0801429
ENSG00000105376	-8.38319	8.87573	-6.1897	-5.20755
ENSG00000105379	-5.33783	5.55595	-4.19625	-4.41361
ENSG00000105393	-0.456357	0.942283	-0.923223	-0.440896
ENSG00000105397	2.40748	-5.33319	2.87648	0.724831
ENSG00000105401	-1.41178	1.11682	-0.584064	-1.84237
ENSG00000105402	-3.86498	5.37748	-3.03486	-3.28689
ENSG00000105404	0.160878	0.122737	0.0160423	0.274819
ENSG00000105409	-1.27278	1.56618	-0.423027	-1.04724
ENSG00000105447	1.51756	-1.09778	1.17832	0.838362
ENSG00000105499	-2.11738	4.76907	-4.36439	-1.57039
ENSG00000105514	1.99118	-1.71667	1.99185	2.86921
ENSG00000105518	-4.50757	6.49279	-4.68662	-5.54508
ENSG00000105519	0.521987	-0.872912	0.476347	1.0749
ENSG00000105538	0.754845	-0.321298	0.250637	-0.289487
ENSG00000105552	-2.13458	1.01133	-0.881358	-0.740684
ENSG00000105559	0.519584	-1.18924	0.913473	2.35118
ENSG00000105568	-2.80854	3.96258	-1.45341	-1.53706
ENSG00000105576	-0.127804	0.636074	-0.700192	-0.128658
ENSG00000105607	-3.0694	4.96711	-5.50444	-6.40858
ENSG00000105612	-0.100182	0.042012	-0.695568	-0.621592
ENSG00000105613	0.574735	-0.80466	1.07938	0.377001
ENSG00000105617	3.08055	-4.30667	4.0064	3.12615
ENSG00000105640	-0.434625	0.240122	-0.853501	-0.508484
ENSG00000105647	7.81615	-9.05043	6.68155	5.6651
ENSG00000105649	-0.790193	1.10273	-0.377793	-0.774096
ENSG00000105655	8.68392	-14.6721	11.3666	11.2288
ENSG00000105662	-2.73576	3.94969	-3.04829	-2.04742
ENSG00000105669	-4.2272	4.46891	-4.12345	-4.21726
ENSG00000105676	0.0706604	-0.268769	0.118218	0.156737
ENSG00000105695	-0.257688	0.185887	-0.314007	-0.161534
ENSG00000105698	4.10159	-5.24522	3.60611	1.91358
ENSG00000105701	0.248629	-1.51625	2.48831	1.14974
ENSG00000105711	0.108965	-0.407217	1.23842	0.546893
ENSG00000105723	0.703071	-0.267627	0.735754	0.822845
ENSG00000105726	-0.0126634	-1.23137	0.703917	0.225319
ENSG00000105755	-0.274507	1.42344	-1.11314	-0.551134
ENSG00000105767	0.947485	-0.501719	0.342403	0.1286
ENSG00000105771	0.957708	-2.23738	2.71336	0.860435
ENSG00000105778	-2.05023	2.68613	-2.33065	-1.73488
ENSG00000105784	-0.962045	1.42805	-0.959738	-1.24116
ENSG00000105793	-4.23053	6.36182	-5.32203	-4.47238
ENSG00000105819	0.0044479	-0.6898	0.769295	-0.233506
ENSG00000105821	0.492906	-1.52201	3.01194	0.64323
ENSG00000105835	-0.199214	0.234866	-0.243207	-0.323763
ENSG00000105852	0.23046	-0.00405431	-0.412054	-1.50431
ENSG00000105854	1.33388	-1.24571	0.698793	0.183788
ENSG00000105855	4.57525	-5.16062	3.2584	3.09886
ENSG00000105875	-1.17908	0.814581	-0.764558	-0.403705
ENSG00000105887	-1.10334	1.05131	-0.400587	-0.0575652
ENSG00000105894	-0.522708	0.733476	-0.491348	-1.14966
ENSG00000105926	2.98432	-3.90941	2.52335	3.79548
ENSG00000105928	-3.07047	5.29882	-4.27351	-3.57306
ENSG00000105939	-0.483551	0.577868	-0.565158	0.000910505
ENSG00000105953	-1.56788	2.45163	-2.43652	-3.03038
ENSG00000105963	-0.330393	1.08488	-0.114642	0.563596
ENSG00000105968	8.15264	-14.8282	11.6909	9.36813
ENSG00000105974	1.68283	-0.518985	0.484406	0.690003
ENSG00000106028	-1.26214	1.72436	-1.23343	-1.61388
ENSG00000106049	-0.0185725	0.494593	-0.356849	-0.540647
ENSG00000106052	-2.71654	3.58563	-3.95558	-4.40995
ENSG00000106066	1.05364	-0.852702	0.614174	0.326763
ENSG00000106069	6.10781	-9.54754	5.6112	3.90014
ENSG00000106077	-3.11276	2.71012	-2.08078	-3.13529
ENSG00000106078	4.08719	-8.80259	6.6186	8.52618
ENSG00000106089	-1.78684	2.91985	-1.79271	-2.26079
ENSG00000106105	-1.46272	1.46426	-0.676209	-0.953856
ENSG00000106123	0.0634705	-0.513383	0.815399	0.291825
ENSG00000106153	-3.27925	8.57754	-5.84071	-5.60796
ENSG00000106211	1.46502	-1.69338	1.89391	1.57375
ENSG00000106236	-0.672462	2.82005	-2.18695	-3.33068
ENSG00000106244	-0.600365	0.656997	-0.500568	-0.955697
ENSG00000106245	-0.293802	0.311331	-0.0152277	-0.565134
ENSG00000106246	2.53216	-0.801038	0.945243	0.827907
ENSG00000106266	-0.118122	1.00049	-1.2689	-0.352043
ENSG00000106268	-0.32435	0.848945	-0.52097	-2.14887
ENSG00000106278	0.580566	-0.628683	0.891049	-0.110278
ENSG00000106299	-0.865575	0.936763	-0.987504	-0.387205
ENSG00000106305	-2.89793	4.00719	-4.67273	-2.9545
ENSG00000106333	2.26105	-3.95222	2.56352	5.07407
ENSG00000106348	1.94196	-3.32829	2.16703	3.00561
ENSG00000106351	8.0549	-12.8336	10.8029	9.22547
ENSG00000106399	-3.03462	3.53119	-2.35307	-6.44029
ENSG00000106415	-0.187649	0.245894	-0.385668	-1.03068
ENSG00000106477	-5.54068	7.29767	-5.02277	-4.78404
ENSG00000106484	-5.52195	6.62366	-5.09643	-3.58153
ENSG00000106524	-3.13432	3.65754	-3.07017	-2.04354
ENSG00000106526	0.0385312	-0.182417	0.181434	0.346132
ENSG00000106537	-0.0270018	0.0196093	0.226001	-0.03154
ENSG00000106588	0.475696	0.121788	0.0644732	-1.33116
ENSG00000106591	-0.795193	1.5847	-0.847729	-3.44179
ENSG00000106603	-4.48386	6.55938	-5.39062	-5.72563
ENSG00000106605	-2.65506	1.96083	-1.86775	-2.34152
ENSG00000106615	-0.769973	3.23322	-2.86785	-4.42251
ENSG00000106617	0.0566446	0.0868931	-0.652256	-0.383393
ENSG00000106636	4.82856	-5.84413	5.17129	6.85534
ENSG00000106665	11.518	-19.6638	15.9811	11.6268
ENSG00000106682	-0.401428	1.06613	-0.518744	-0.538487
ENSG00000106683	-0.375189	0.113935	0.232077	0.101017
ENSG00000106701	3.61731	-2.46873	2.01366	4.18123
ENSG00000106714	-0.352253	1.81169	-2.27161	-1.7214
ENSG00000106723	-0.176132	-0.0247298	0.304233	0.135716
ENSG00000106733	-0.319434	0.805831	-0.113741	-0.37933
ENSG00000106771	5.25285	-10.4109	7.25724	4.473
ENSG00000106772	-0.106489	0.0605476	-0.185133	0.055901
ENSG00000106780	5.77811	-6.61801	3.5921	4.43416
ENSG00000106789	-1.52382	1.45605	-1.22041	0.0684593
ENSG00000106803	-1.61112	3.04005	-2.90926	-3.68851
ENSG00000106804	-0.436349	0.215226	-0.24794	-0.390468
ENSG00000106853	0.111589	-0.539984	0.906983	0.746493
ENSG00000106976	-0.536809	0.806345	-0.323067	-0.973213
ENSG00000106991	0.288689	0.0552697	-0.36754	0.518505
ENSG00000106992	-0.147142	0.0515699	0.054954	-0.294348
ENSG00000106993	-0.00215033	1.05073	-1.05269	-0.493577
ENSG00000107021	0.24462	-0.350896	0.456238	2.09718
ENSG00000107104	0.895136	-1.27935	1.15081	0.72222
ENSG00000107105	-0.506637	0.690786	-0.48343	-0.14689
ENSG00000107130	0.633047	-0.734371	1.28931	1.32307
ENSG00000107164	-0.258458	0.328756	-0.759825	-0.90099
ENSG00000107186	2.61116	-2.5382	1.73584	1.25127
ENSG00000107201	1.01154	-1.14352	1.69027	2.07141
ENSG00000107223	-1.64756	2.04243	-1.69215	-2.89365
ENSG00000107262	1.165	-1.7423	2.12203	1.10423
ENSG00000107263	8.24903	-10.1018	8.20238	7.77947
ENSG00000107281	-1.24833	1.37867	-1.08998	-0.473817
ENSG00000107282	0.336617	-0.168884	0.279438	0.290993
ENSG00000107317	-1.1686	1.57045	-1.67393	-1.59493
ENSG00000107331	0.357764	-1.35809	0.936283	1.03304
ENSG00000107341	2.3048	-5.51158	5.02591	5.40468
ENSG00000107362	5.60671	-6.28136	3.04533	6.24889
ENSG00000107371	-0.010362	0.314604	-0.133736	0.359188
ENSG00000107372	-1.08539	2.86981	-2.87921	-1.33913
ENSG00000107404	1.97205	-3.92736	3.06095	2.13605
ENSG00000107438	1.11743	-1.74102	1.59945	0.416495
ENSG00000107518	-0.581449	0.748336	-0.24715	-0.59106
ENSG00000107537	-4.67102	6.58159	-5.039	-5.33729
ENSG00000107566	0.431448	-0.74782	0.565042	0.978045
ENSG00000107581	-0.171282	-0.379364	0.693744	1.37137
ENSG00000107643	-2.47489	4.72566	-3.25292	-2.56902
ENSG00000107669	0.410896	-0.894789	0.573998	0.824246
ENSG00000107679	1.75279	-3.39426	2.72339	1.30277
ENSG00000107719	0.865454	-1.41853	1.1898	1.08045
ENSG00000107731	2.21304	-2.31663	3.01105	3.53768
ENSG00000107738	0.232936	-0.0540488	-0.561194	-0.223996
ENSG00000107742	-2.01326	2.25425	-1.70088	-1.38974
ENSG00000107745	-2.92348	2.70028	-1.51846	-2.06497
ENSG00000107758	-0.394623	0.462801	-0.183712	-0.190408
ENSG00000107779	6.21349	-7.16445	6.09325	3.70943
ENSG00000107789	0.204315	0.0829512	-0.475877	0.47077
ENSG00000107798	1.34496	-0.996911	0.280849	0.427039
ENSG00000107819	0.0897877	-0.0151884	0.431192	0.0948835
ENSG00000107862	-5.04684	7.45313	-5.51693	-2.35112
ENSG00000107863	6.59913	-12.9873	10.6639	7.73402
ENSG00000107864	-0.190616	-0.0623226	-0.0163159	0.223334
ENSG00000107874	-1.2977	2.17707	-2.21872	-2.15558
ENSG00000107897	4.61662	-5.91736	4.424	3.26644
ENSG00000107902	0.76848	-0.385285	0.292143	-0.124335
ENSG00000107929	-3.32784	4.85556	-5.25206	-1.56023
ENSG00000107951	-2.50002	2.20439	-2.14797	-1.14396
ENSG00000107954	0.121317	0.561183	-0.154382	0.102003
ENSG00000107957	-0.175521	-0.0378163	-0.00738841	0.87863
ENSG00000107959	-0.466217	0.526274	-0.353135	-0.810181
ENSG00000108010	-0.140016	0.260649	-0.622262	-0.34658
ENSG00000108055	2.09132	-3.41386	3.62992	3.50611
ENSG00000108061	0.0395526	-0.156769	0.445573	2.81939
ENSG00000108064	0.302852	-0.884534	0.407658	0.743218
ENSG00000108091	3.79386	-4.15422	4.24073	3.15044
ENSG00000108094	-0.580903	1.63903	-1.69469	-1.50433
ENSG00000108107	-1.29623	1.22805	-0.807409	-0.453299
ENSG00000108175	1.45029	-0.841744	0.523511	0.267697
ENSG00000108176	1.16576	-1.90007	1.30438	0.148334
ENSG00000108179	-0.114819	0.400064	-0.664046	-0.586932
ENSG00000108187	-0.20126	0.617208	-0.446073	-0.125363
ENSG00000108219	0.925183	-1.46551	0.835425	1.88964
ENSG00000108231	-0.124971	0.467359	-0.776806	-0.998429
ENSG00000108256	0.529747	-0.573465	0.888098	1.94671
ENSG00000108262	6.86221	-11.8172	9.05824	7.36784
ENSG00000108306	0.359228	-0.266848	0.215426	0.702284
ENSG00000108309	-0.295821	0.423186	0.0316629	-0.352477
ENSG00000108312	-0.137076	0.208057	-0.0502169	0.358442
ENSG00000108349	7.54479	-13.1734	10.5509	10.3637
ENSG00000108381	0.0402233	-0.344853	0.0896182	0.153084
ENSG00000108387	-3.32674	4.32522	-4.14136	-1.67203
ENSG00000108424	-1.96214	2.3193	-1.35996	-2.75585
ENSG00000108433	-2.16132	5.7089	-4.44346	-3.31465
ENSG00000108439	-2.94286	4.28952	-2.30755	-2.88913
ENSG00000108465	-2.72391	1.8551	-1.54847	-1.68586
ENSG00000108468	0.185493	-0.180531	0.0612819	0.146826
ENSG00000108479	0.387165	-0.951109	0.521534	-0.202623
ENSG00000108515	0.788648	-2.74022	2.49082	0.831464
ENSG00000108518	0.286678	-0.218292	0.122931	0.119085
ENSG00000108528	-3.81646	7.14403	-5.68915	-6.89339
ENSG00000108551	0.934705	-0.562041	0.491025	0.331763
ENSG00000108559	0.228282	-0.181481	-0.0508006	-0.00640328
ENSG00000108561	-0.178656	0.575059	-0.591737	-2.06601
ENSG00000108578	-0.719114	0.928373	-1.0934	-0.395335
ENSG00000108582	-0.154949	1.52364	-1.76699	-0.504566
ENSG00000108587	-1.58425	1.94334	-3.06287	-0.995189
ENSG00000108591	-0.286641	0.571977	-0.312883	-1.16539
ENSG00000108592	0.727691	-2.03806	2.0028	0.638772
ENSG00000108599	1.81732	-2.50155	0.687232	0.570143
ENSG00000108622	2.80787	-2.63388	2.03977	0.382486
ENSG00000108639	2.15776	-2.79139	2.23885	1.40189
ENSG00000108654	1.78158	-3.05301	2.77506	0.988227
ENSG00000108669	2.13336	-4.32357	3.21873	2.19801
ENSG00000108671	-0.372621	-0.329388	0.4007	0.26486
ENSG00000108679	-0.0688008	-0.156774	0.136759	-0.115756
ENSG00000108733	0.133576	-0.860696	0.598084	0.399194
ENSG00000108774	-1.67448	6.00564	-4.24396	-3.85474
ENSG00000108797	0.0517241	0.00104476	0.519269	0.0656961
ENSG00000108798	1.22744	-2.03719	1.28108	1.55481
ENSG00000108819	1.31227	-2.19877	1.52598	0.836741
ENSG00000108826	0.15993	-0.127152	0.240225	-0.741986
ENSG00000108828	8.74858	-9.15219	6.03827	5.43082
ENSG00000108829	0.257409	0.14909	-0.188107	-0.0737376
ENSG00000108840	-1.44479	3.16223	-2.55479	-0.465277
ENSG00000108848	0.0660497	-0.998615	0.271621	0.0763192
ENSG00000108852	-0.386935	1.5901	-0.886245	-0.620689
ENSG00000108861	1.00321	-0.718918	0.987333	1.28191
ENSG00000108946	-2.1489	2.94749	-2.08536	-1.96233
ENSG00000108947	-0.480962	1.60243	-1.12018	-0.771896
ENSG00000108963	-0.559522	0.534287	-0.820358	-1.19013
ENSG00000108984	0.540092	-0.927212	0.640808	0.601466
ENSG00000109016	-5.19593	8.43035	-7.41722	-7.92159
ENSG00000109062	0.451338	-0.42043	0.636092	-0.315703
ENSG00000109072	-5.0958	6.85281	-4.01114	-3.83037
ENSG00000109089	4.56331	-5.75444	4.47289	3.56886
ENSG00000109103	2.52047	-3.7035	3.54862	4.14304
ENSG00000109107	-2.28656	4.00697	-2.15184	-2.69543
ENSG00000109111	0.491138	-2.89967	2.09576	4.08726
ENSG00000109133	-0.549114	2.00355	-1.33278	-0.834001
ENSG00000109180	-5.33203	5.81794	-3.96936	-4.77935
ENSG00000109320	6.9815	-8.82213	6.78732	5.81748
ENSG00000109332	-0.0450276	0.241687	-0.25681	-0.911538
ENSG00000109339	-0.641829	0.695509	-0.862873	-0.707392
ENSG00000109390	-0.423561	1.33468	-1.11199	-2.02875
ENSG00000109436	-2.71816	4.07347	-3.3996	-2.60013
ENSG00000109452	0.928951	-1.12635	1.96827	1.6858
ENSG00000109458	4.90801	-5.71415	5.03215	4.38893
ENSG00000109472	2.57189	-1.88687	0.56614	-0.341292
ENSG00000109475	2.17027	-2.40769	1.46644	1.03547
ENSG00000109501	4.25894	-7.21894	4.49736	3.36236
ENSG00000109519	-0.296243	0.694314	-0.693909	-0.421967
ENSG00000109534	0.992578	-0.552309	0.866168	0.167734
ENSG00000109572	0.102778	-0.234582	-0.0732578	-0.00403506
ENSG00000109576	-4.76944	3.97601	-2.53403	-2.74856
ENSG00000109606	2.65314	-4.97165	5.02241	4.41325
ENSG00000109610	-2.33651	2.32361	-2.33267	-1.17423
ENSG00000109618	-0.0604862	-0.0134965	-0.095343	0.183297
ENSG00000109654	-0.953509	0.187736	-0.628736	0.676155
ENSG00000109680	0.0977429	0.554231	-2.04527	-0.0561314
ENSG00000109689	4.57706	-6.36501	5.44069	2.16831
ENSG00000109738	-0.0354869	0.0479294	0.065883	-0.178716
ENSG00000109762	4.78855	-4.50315	3.82882	2.37179
ENSG00000109775	-1.35559	1.84534	-1.94846	-1.59557
ENSG00000109832	-3.13043	3.96401	-3.59611	-4.65648
ENSG00000109846	1.61602	-1.99953	1.59752	1.5267
ENSG00000109854	0.107599	0.214404	-0.540783	-0.558702
ENSG00000109861	0.00162093	-0.141355	0.0427865	0.0677148
ENSG00000109906	0.226448	-1.25108	0.669829	0.791236
ENSG00000109911	0.685671	-0.107436	0.037905	-1.29937
ENSG00000109917	-3.65648	4.00808	-1.80808	-0.892676
ENSG00000109919	-1.41371	1.95292	-1.2942	-2.61436
ENSG00000109920	-0.257006	-0.6235	0.637747	0.067064
ENSG00000109929	-0.249873	0.847701	-0.431678	-0.777705
ENSG00000109971	-0.0777717	0.93471	-0.666846	-0.659452
ENSG00000110002	-0.35541	0.515458	-0.615794	-1.71439
ENSG00000110013	-0.99175	1.05734	-1.0124	-3.26615
ENSG00000110047	1.97464	-1.90635	0.637132	0.792778
ENSG00000110048	0.130262	0.0396853	-0.0929068	0.644493
ENSG00000110074	-3.56981	4.00384	-2.00434	-2.40981
ENSG00000110090	-0.406268	0.785747	-1.94742	-0.840865
ENSG00000110107	-2.65441	3.07185	-1.79336	-1.34191
ENSG00000110171	-0.138808	0.190767	-0.227687	-0.407565
ENSG00000110172	1.39488	-1.26688	0.978883	0.64546
ENSG00000110218	-0.0601676	0.190253	-0.26241	0.438901
ENSG00000110237	6.65085	-6.30957	6.20075	2.21065
ENSG00000110315	-0.375288	0.398993	-0.627054	-0.229457
ENSG00000110321	1.97265	-1.83255	1.92113	1.98585
ENSG00000110344	-0.526242	0.326745	-0.15364	0.400088
ENSG00000110367	-3.4827	5.17842	-5.61207	-2.12884
ENSG00000110400	-0.484829	1.84632	-0.727919	-0.078092
ENSG00000110427	-0.551054	0.951606	-0.409448	-0.305029
ENSG00000110429	-2.37171	3.43405	-2.2144	-3.1297
ENSG00000110435	-4.91637	6.7985	-4.61257	-4.28919
ENSG00000110436	-0.55648	1.64232	-1.57961	-2.62521
ENSG00000110492	-4.91025	7.85968	-6.77193	-3.83514
ENSG00000110514	-0.351076	0.771994	-0.162635	-0.0137248
ENSG00000110536	0.32348	0.13679	-0.360565	-1.00315
ENSG00000110619	-1.13659	1.47592	-1.15051	-1.94502
ENSG00000110651	-0.437795	0.853914	-1.35032	-0.687412
ENSG00000110675	-0.491661	0.63712	-0.330839	-0.46561
ENSG00000110696	-3.30137	4.02627	-2.59218	-4.87426
ENSG00000110700	3.00862	-3.12418	1.19525	2.08823
ENSG00000110711	2.99943	-2.87024	1.90802	0.679149
ENSG00000110713	1.5439	-1.29043	1.18718	0.997969
ENSG00000110717	-1.44555	1.14202	-0.754541	-1.89255
ENSG00000110721	-0.926996	1.33907	-1.43243	-1.45915
ENSG00000110756	-0.242582	0.635127	-0.545619	-0.260384
ENSG00000110799	-0.215958	0.613601	-1.03503	-0.385341
ENSG00000110801	0.229248	0.166537	-0.0409826	-0.345913
ENSG00000110844	-1.95809	1.75117	-1.79107	-2.40483
ENSG00000110871	-0.244282	-0.0150322	-0.703097	-0.158097
ENSG00000110880	5.18471	-8.55052	6.89761	7.4842
ENSG00000110881	1.31177	-2.12934	3.16122	1.45437
ENSG00000110888	-3.11575	3.13967	-2.18948	-2.75118
ENSG00000110906	0.613281	-0.539811	0.384596	0.912082
ENSG00000110917	0.361765	-0.299231	0.145494	0.238144
ENSG00000110921	-0.211829	0.456219	-0.0486379	-0.388671
ENSG00000110931	-3.33615	4.92988	-3.29903	-3.10089
ENSG00000110955	-1.6837	1.2518	-0.620249	-2.52108
ENSG00000110958	0.294639	-0.017599	-0.139363	0.0550447
ENSG00000111011	0.166683	-0.948825	1.71886	0.237956
ENSG00000111052	-1.04305	1.21158	-0.623959	-0.162601
ENSG00000111058	0.407747	0.0160687	-0.225326	-0.700114
ENSG00000111142	-0.39248	0.368601	-0.116984	-0.105026
ENSG00000111144	-3.71423	4.54491	-4.00395	-3.17328
ENSG00000111181	11.4014	-16.0047	13.1062	8.4961
ENSG00000111203	-1.38551	0.221095	-0.0507788	-0.365231
ENSG00000111218	-5.3624	7.03346	-4.58041	-4.62182
ENSG00000111237	-1.77979	2.05335	-2.30137	-2.39854
ENSG00000111262	-0.386861	0.0894204	-0.179797	-0.0584911
ENSG00000111271	-2.7538	3.24677	-2.57466	-3.19452
ENSG00000111275	-2.21237	3.61468	-2.97944	-5.52208
ENSG00000111276	1.10713	-1.65643	0.458751	0.337099
ENSG00000111300	-0.970117	0.211654	-0.350134	-0.139744
ENSG00000111325	-1.67244	1.89448	-0.752789	-0.890622
ENSG00000111328	12.0066	-15.9645	12.1823	7.18558
ENSG00000111331	-0.183236	0.535073	0.0368458	-0.346339
ENSG00000111348	-0.312394	0.329456	-0.253757	-0.410213
ENSG00000111361	-2.89713	2.87689	-1.85341	-4.05193
ENSG00000111371	-0.584632	0.82157	-0.681073	-0.0873621
ENSG00000111445	-0.674128	1.64739	-1.72202	-0.465302
ENSG00000111450	7.74145	-7.42746	5.39603	3.78224
ENSG00000111481	-4.03155	5.50484	-4.19479	-4.06333
ENSG00000111581	-0.26406	0.367396	-0.496605	-0.474794
ENSG00000111640	-0.0425534	0.331752	-0.318864	-1.21375
ENSG00000111641	2.05211	-4.40176	5.49497	3.79505
ENSG00000111647	-0.176563	0.326399	-0.230496	0.182171
ENSG00000111667	-3.86502	6.74548	-5.07458	-2.76197
ENSG00000111669	-0.437843	1.58594	-0.940326	-2.34267
ENSG00000111674	-1.82716	2.50403	-1.52333	-2.00486
ENSG00000111678	-0.980793	0.498687	-0.630894	-1.23109
ENSG00000111679	-0.0374195	-0.325153	0.293785	0.646867
ENSG00000111696	-0.404142	1.14423	-1.19503	-0.32737
ENSG00000111716	-0.263537	-0.0191862	0.74178	-0.528294
ENSG00000111725	-1.69334	3.01677	-3.69962	-1.56885
ENSG00000111726	-1.28175	2.10339	-1.79205	-1.24245
ENSG00000111731	-2.78048	2.95107	-1.97075	-2.27508
ENSG00000111737	0.236929	0.227935	-0.699352	0.262141
ENSG00000111785	0.00472663	-0.321435	0.24487	0.848414
ENSG00000111786	1.2664	-2.21779	2.15443	1.12357
ENSG00000111790	0.683635	-1.40035	0.832422	0.20404
ENSG00000111801	-0.281765	0.317266	0.014654	-0.0261265
ENSG00000111802	1.32912	-1.44824	0.550231	0.930959
ENSG00000111832	1.23379	-3.19298	4.43818	1.43967
ENSG00000111875	-0.803599	0.857337	-1.2238	-1.64666
ENSG00000111879	-0.366546	0.298776	-0.0431897	-0.110215
ENSG00000111880	-0.187753	0.165243	-0.289961	-0.0100658
ENSG00000111897	-0.250738	0.131223	-0.192001	-0.060004
ENSG00000111906	0.454622	-0.316878	0.500536	-0.136575
ENSG00000111907	4.13617	-6.09842	6.17046	3.27972
ENSG00000111912	-0.362924	0.123453	-0.398261	-0.051239
ENSG00000111961	7.94594	-10.5284	8.18886	6.10935
ENSG00000112031	6.10447	-7.94341	6.36145	4.9054
ENSG00000112062	-0.16162	0.352502	-0.997228	0.536941
ENSG00000112079	4.17511	-6.18537	4.82039	3.00446
ENSG00000112110	-0.0792361	0.0780668	-0.197438	-1.24862
ENSG00000112137	0.0654468	-0.129485	0.325835	0.127979
ENSG00000112139	5.14032	-7.05113	4.83956	4.75902
ENSG00000112186	-1.86448	2.93521	-1.81369	-2.10597
ENSG00000112208	0.264267	-0.194739	0.151064	0.152409
ENSG00000112210	2.26292	-1.73923	1.31454	1.83735
ENSG00000112232	-0.347137	-0.071281	0.613199	-0.0308464
ENSG00000112245	-8.85696	15.0982	-11.1799	-3.66953
ENSG00000112249	0.992941	-0.410721	0.555735	-0.233061
ENSG00000112290	-0.444098	0.152338	0.0286321	-0.0142149
ENSG00000112294	-11.1609	16.4164	-12.0904	-14.2608
ENSG00000112304	-1.56872	2.53373	-0.847679	-3.23138
ENSG00000112305	-1.45111	1.22778	-0.779804	-2.1216
ENSG00000112306	2.08361	-1.56898	0.866437	1.99834
ENSG00000112335	0.160215	-0.00463318	-0.0307436	-0.52237
ENSG00000112339	-0.594258	0.263244	-0.144832	-0.202468
ENSG00000112379	-2.76598	2.86322	-3.42925	-1.44209
ENSG00000112406	3.82173	-5.63933	3.543	5.10218
ENSG00000112425	0.237107	0.0966267	0.0288967	-0.0919477
ENSG00000112531	2.12894	-2.4188	1.70053	1.07614
ENSG00000112541	-0.852001	2.22605	-2.67144	-2.7509
ENSG00000112578	0.449161	-0.105215	-0.0671098	0.0153702
ENSG00000112584	-3.81478	4.05555	-2.33747	-1.40334
ENSG00000112651	-3.85501	5.58772	-5.16312	-5.45338
ENSG00000112659	-0.852829	0.484036	-0.358993	-1.30284
ENSG00000112667	-0.206991	2.40587	-1.94009	-3.55678
ENSG00000112679	2.75069	-2.68188	1.7387	3.36305
ENSG00000112685	-0.717876	0.235826	-0.751842	-0.0184512
ENSG00000112695	0.136794	-0.359034	1.10294	-0.427813
ENSG00000112697	0.271421	0.0991987	-0.362163	0.0898568
ENSG00000112739	1.42778	-4.03811	2.89667	3.69533
ENSG00000112763	0.216386	0.126862	0.16367	-0.349763
ENSG00000112782	-0.161337	1.4538	-1.46421	-0.970463
ENSG00000112851	6.99267	-12.4261	10.0766	8.25892
ENSG00000112855	-5.15504	4.42501	-2.92251	-4.47855
ENSG00000112874	-1.37067	1.29612	-1.77069	-1.47981
ENSG00000112936	1.23871	-1.25093	0.652079	0.559065
ENSG00000112972	-3.18792	6.37058	-3.09326	-3.14083
ENSG00000112992	-0.842834	2.31456	-1.02315	-2.81129
ENSG00000112996	-1.20272	2.13911	-0.3516	-0.349648
ENSG00000113013	-1.24272	1.9188	-0.455326	-2.59627
ENSG00000113048	-5.51032	5.4179	-4.16989	-1.57115
ENSG00000113140	1.22695	-0.943504	0.247512	1.00816
ENSG00000113141	-1.44159	0.354891	-0.0642854	-0.826807
ENSG00000113194	-1.58404	1.55885	-0.904717	-0.621837
ENSG00000113231	-1.05843	2.14297	-1.3202	-1.02515
ENSG00000113269	9.08436	-12.7705	10.5397	12.7398
ENSG00000113273	0.403706	-0.496118	0.315869	0.330075
ENSG00000113282	0.854387	-0.517418	0.606174	0.493426
ENSG00000113296	0.200519	0.650608	-0.15582	-0.144316
ENSG00000113312	-0.808198	0.409648	0.0155526	-0.0583993
ENSG00000113319	-1.13344	1.75991	-0.932207	-0.391056
ENSG00000113327	-0.858915	1.06136	-0.679705	-0.726323
ENSG00000113368	-0.148432	-0.044007	0.367464	0.0829074
ENSG00000113384	14.0055	-15.6407	11.6075	7.52998
ENSG00000113387	-5.54492	8.72671	-6.96989	-7.52233
ENSG00000113407	0.788362	-1.41334	1.49578	0.477062
ENSG00000113441	-0.135197	-0.228893	-0.445515	0.970872
ENSG00000113460	-1.26654	2.44376	-1.43816	-3.12757
ENSG00000113522	-0.684659	0.448215	-0.548935	-1.95139
ENSG00000113552	-0.298661	0.209115	-0.156209	-0.505937
ENSG00000113558	-6.99257	11.3868	-9.00979	-9.44201
ENSG00000113575	-0.745262	1.15264	-0.485204	-1.20262
ENSG00000113578	1.48535	-1.50529	0.994336	2.08484
ENSG00000113580	1.26098	-2.64707	1.61253	2.57229
ENSG00000113593	-2.7966	3.49789	-2.66207	-1.37789
ENSG00000113597	-1.97623	2.56422	-2.32287	-2.88558
ENSG00000113615	0.450245	-0.613394	0.972208	1.47767
ENSG00000113643	-0.0015117	-0.157962	0.00559366	-0.372902
ENSG00000113648	-1.37078	2.04859	-1.42121	-4.36583
ENSG00000113657	1.51187	-0.696388	0.500005	1.45394
ENSG00000113658	2.4321	-2.97564	2.18904	2.83596
ENSG00000113719	2.13982	-2.89486	2.36138	0.957192
ENSG00000113721	4.61985	-4.70147	3.62013	2.47335
ENSG00000113734	-0.30951	1.46197	-1.91643	-1.84949
ENSG00000113742	0.273036	-0.857072	0.726283	1.92454
ENSG00000113758	3.77001	-6.25152	6.87237	3.03019
ENSG00000113761	1.55071	-0.490722	1.46925	0.833376
ENSG00000113763	0.802949	-1.94304	3.13342	1.26906
ENSG00000113790	-5.13959	8.45162	-8.13142	-5.66927
ENSG00000113851	-1.36758	3.0669	-2.25959	-3.03918
ENSG00000113966	-0.749245	1.37516	-1.10077	-0.586027
ENSG00000114021	-2.02334	3.00411	-3.08965	-2.46504
ENSG00000114023	-6.13817	7.74038	-4.48413	-8.10161
ENSG00000114030	0.1971	-0.152787	0.455204	0.252572
ENSG00000114054	-4.20991	10.0941	-7.56678	-9.75282
ENSG00000114062	-4.1317	6.31984	-6.11939	-3.0638
ENSG00000114098	-0.688442	1.11265	-1.31929	-1.691
ENSG00000114115	-3.52481	6.10319	-4.17845	-7.30798
ENSG00000114120	-1.7615	2.00045	-2.23978	-1.36981
ENSG00000114125	4.10431	-3.95984	4.23807	1.80261
ENSG00000114127	3.20677	-4.66683	4.32574	3.08698
ENSG00000114209	0.0246818	0.488383	-0.620977	-0.787173
ENSG00000114315	0.877232	-1.27122	1.23671	-0.366543
ENSG00000114316	-5.38018	9.28433	-7.4968	-3.56221
ENSG00000114331	0.409494	-0.0742474	-0.220648	-0.449026
ENSG00000114353	-0.160175	0.399171	-0.711298	-0.624602
ENSG00000114354	-1.44888	2.39872	-1.97816	-1.28746
ENSG00000114383	0.0396072	0.381054	-0.592864	0.333625
ENSG00000114391	0.182862	-0.230362	0.0107877	-0.087958
ENSG00000114416	0.613299	-0.661602	1.12088	0.846729
ENSG00000114450	-0.0564166	0.247227	-0.81384	0.034303
ENSG00000114480	0.118867	0.208156	-0.093593	-0.455915
ENSG00000114491	0.151193	-0.21373	0.120157	0.241996
ENSG00000114503	-0.0144709	-0.121967	-0.00728709	-0.227825
ENSG00000114541	2.40109	-3.61867	2.93862	1.97901
ENSG00000114554	-0.96714	1.96671	-1.61183	-1.06954
ENSG00000114573	-0.910662	1.09179	-0.898937	-0.815539
ENSG00000114631	-2.42621	2.58414	-1.52053	-1.51422
ENSG00000114646	0.624848	-0.433264	0.393065	-1.33614
ENSG00000114686	-2.78679	6.13205	-4.55104	-7.03741
ENSG00000114698	1.4605	-1.27732	0.679955	0.517915
ENSG00000114742	0.264278	-0.16673	0.144739	0.71183
ENSG00000114745	-0.86152	2.86444	-2.66761	-0.438592
ENSG00000114757	0.695766	-1.50985	0.600464	1.78973
ENSG00000114767	-1.78838	1.80888	-0.878179	-0.23492
ENSG00000114770	-0.605425	0.0230548	0.10146	-0.301407
ENSG00000114779	-0.877234	1.13403	-0.82903	-0.749189
ENSG00000114790	1.1669	-1.37369	0.705912	1.04671
ENSG00000114805	-0.0467043	0.286127	-1.14009	-1.56289
ENSG00000114867	2.44392	-2.21589	1.42725	0.950539
ENSG00000114902	-6.14319	11.1427	-9.66503	-9.32973
ENSG00000114904	0.290771	-0.57884	0.483917	0.854156
ENSG00000114923	-0.96504	0.79239	-0.32873	-0.136293
ENSG00000114942	-0.358667	0.261893	-0.832874	-0.178503
ENSG00000114948	-1.53792	1.86111	-0.801914	-1.01359
ENSG00000114978	2.61856	-3.02163	2.06996	1.27793
ENSG00000114993	0.697627	-0.823882	0.517907	0.383475
ENSG00000114999	2.04913	-4.01348	4.6035	2.88221
ENSG00000115041	-2.95729	4.49765	-2.90707	-2.10146
ENSG00000115042	-1.92348	2.65325	-2.39924	-2.82792
ENSG00000115053	0.295004	-1.25904	2.10326	1.47411
ENSG00000115073	-0.669855	0.607743	-1.04502	-1.20401
ENSG00000115084	-0.35488	0.759506	-0.950844	-0.503887
ENSG00000115091	0.38152	0.0517256	-0.0583823	-0.297161
ENSG00000115109	-0.083591	1.17482	-1.6558	-1.75054
ENSG00000115112	1.29097	-1.45784	1.70091	1.54019
ENSG00000115128	0.0531279	0.143773	0.0992526	-0.488549
ENSG00000115129	3.19201	-3.09377	3.44888	1.6404
ENSG00000115145	1.11088	-0.489591	-0.0577674	-0.0103579
ENSG00000115165	0.706094	-1.51196	2.41858	0.571692
ENSG00000115170	3.95066	-3.59974	3.82004	3.12091
ENSG00000115194	-5.86668	9.65355	-7.44487	-4.56768
ENSG00000115204	-1.94712	2.21032	-1.9754	-5.91308
ENSG00000115211	1.38713	-2.3107	2.19853	0.466353
ENSG00000115216	-0.626553	0.524158	-0.309193	0.118172
ENSG00000115234	-0.120214	0.556268	-0.648719	0.0680877
ENSG00000115241	3.13719	-5.49421	6.17904	1.86621
ENSG00000115271	-2.6963	4.45078	-4.6221	-1.66808
ENSG00000115275	-0.0322731	0.0298952	-0.605833	0.0947258
ENSG00000115286	0.0499843	-0.0793909	0.576765	0.08113
ENSG00000115306	0.934358	-2.51113	1.56329	1.94471
ENSG00000115310	-0.704244	1.56027	-1.32598	-1.22635
ENSG00000115317	0.220441	0.396482	-0.933364	-0.579448
ENSG00000115355	-1.32988	0.99362	-1.02861	-0.49281
ENSG00000115364	0.415839	0.693694	-0.299392	0.0864877
ENSG00000115365	-0.238795	0.495458	-0.448056	-0.106471
ENSG00000115380	-1.66565	2.54295	-3.18387	-2.23481
ENSG00000115414	1.17701	-0.0570906	0.343431	-0.115656
ENSG00000115415	-3.38423	3.87217	-2.25322	-2.70387
ENSG00000115419	0.0232213	-0.00601754	0.247376	-0.104039
ENSG00000115457	-3.87849	5.32041	-5.50629	-2.42607
ENSG00000115461	2.39785	-5.91958	4.25734	7.91694
ENSG00000115468	3.98169	-4.47497	3.13718	1.23021
ENSG00000115484	-0.733249	1.82969	-1.71702	-2.03854
ENSG00000115504	-1.60286	0.960854	-0.68759	0.202463
ENSG00000115514	-1.19633	1.84726	-1.67525	-1.57278
ENSG00000115520	-0.322606	0.94274	-0.841676	-0.568277
ENSG00000115524	1.59565	-2.59247	1.97188	0.909333
ENSG00000115539	1.07692	-1.44748	1.24181	1.44398
ENSG00000115540	-1.0659	2.76216	-3.14015	-1.76218
ENSG00000115541	0.130171	0.139123	-0.220238	-0.702156
ENSG00000115556	0.129856	-1.33302	1.31223	0.19834
ENSG00000115641	-0.113661	0.518737	-0.100996	-0.15074
ENSG00000115652	0.174008	0.381759	-0.370015	-0.387892
ENSG00000115677	0.988971	-0.786016	0.200998	0.433635
ENSG00000115685	-1.52882	3.95316	-2.09454	-3.25611
ENSG00000115694	-1.23439	1.95684	-2.13849	-2.69052
ENSG00000115756	-1.76779	4.19471	-2.6929	-2.12716
ENSG00000115760	-0.519493	-0.00435355	-0.707755	-0.616831
ENSG00000115808	1.69572	-0.93659	0.469631	1.22519
ENSG00000115828	-0.147109	0.323582	-0.468378	-0.249319
ENSG00000115839	-0.787102	0.832025	-0.698423	0.245829
ENSG00000115840	-0.0356803	-0.189763	0.584231	-0.0254987
ENSG00000115841	-0.14503	0.747298	-0.678402	0.263674
ENSG00000115875	-0.0597691	-0.152702	0.335752	0.262483
ENSG00000115896	2.60719	-3.68556	3.32939	4.17593
ENSG00000115902	-0.346997	1.09984	-0.992321	-1.58892
ENSG00000115935	-0.328849	0.638724	-1.17516	-0.348384
ENSG00000115942	0.877789	-2.28601	1.71442	1.08196
ENSG00000115944	-2.58168	3.94283	-3.18446	-2.93944
ENSG00000115956	0.358411	-1.19776	0.962195	1.65067
ENSG00000115966	0.131649	-1.02383	1.19403	0.80935
ENSG00000115977	-1.34469	1.35553	-1.16182	-1.41996
ENSG00000116005	-0.818057	0.350406	-0.184706	-0.426385
ENSG00000116030	-0.149176	-0.544734	0.571963	0.135458
ENSG00000116062	5.18063	-6.65653	4.88816	3.53486
ENSG00000116096	4.3164	-4.23048	2.90331	3.82542
ENSG00000116106	-0.117042	0.00358483	-0.0827278	0.0823137
ENSG00000116120	-5.01622	6.01238	-4.5818	-4.59441
ENSG00000116133	0.932786	-0.459978	0.839495	0.532388
ENSG00000116138	-4.62839	5.52639	-5.0964	-2.7531
ENSG00000116141	-1.57703	2.70446	-2.0761	-1.44051
ENSG00000116147	-3.73387	4.7617	-2.84569	-3.28672
ENSG00000116161	0.073203	-0.0629227	0.168232	-0.186173
ENSG00000116171	-0.604286	2.10755	-0.977271	-2.71224
ENSG00000116221	-1.96727	3.69293	-3.24008	-2.85847
ENSG00000116251	0.565145	-0.658755	0.490525	0.941366
ENSG00000116254	-0.730448	0.59069	0.164477	-0.957479
ENSG00000116266	1.51684	-1.78722	1.06852	0.298662
ENSG00000116288	-0.042157	-0.218856	0.0589655	-0.503927
ENSG00000116337	6.00246	-12.2313	12.0118	6.28958
ENSG00000116350	2.74319	-6.50159	6.51345	3.39093
ENSG00000116353	-7.13544	9.5164	-7.97561	-4.30704
ENSG00000116396	0.165624	0.0197592	0.0554418	0.0104891
ENSG00000116459	-7.27088	12.3697	-9.77333	-12.6467
ENSG00000116478	2.09724	-2.37064	1.65944	1.13512
ENSG00000116489	-3.40525	4.26982	-3.64138	-2.68753
ENSG00000116521	-0.654781	0.622381	-0.336219	-0.342685
ENSG00000116560	-1.8215	1.90372	-1.61326	-1.05896
ENSG00000116584	-0.528315	0.227605	-0.0116054	0.135237
ENSG00000116649	-4.01115	5.76813	-3.50212	-2.19563
ENSG00000116661	11.7981	-16.5323	14.1108	7.81804
ENSG00000116663	-0.167202	0.561506	-1.34308	-0.426881
ENSG00000116667	0.897537	-0.881306	1.97282	0.860001
ENSG00000116668	4.62463	-7.31607	5.35915	3.20414
ENSG00000116675	-0.571867	1.04997	-0.930614	-0.755227
ENSG00000116679	7.01727	-9.59981	9.9246	4.06098
ENSG00000116688	-0.563475	0.0626548	0.300342	0.303851
ENSG00000116729	0.998363	-0.802699	0.113212	0.361777
ENSG00000116747	-0.11929	0.196384	-0.54761	0.0655095
ENSG00000116750	-3.00828	2.87372	-2.85457	-2.54351
ENSG00000116752	-2.56385	4.21283	-2.97036	-1.6659
ENSG00000116754	0.577698	-2.56781	1.36421	1.1809
ENSG00000116761	-4.97135	10.9895	-7.54923	-4.00242
ENSG00000116774	0.341715	-0.321143	0.0990656	0.192615
ENSG00000116786	5.13461	-8.39774	7.23153	1.42961
ENSG00000116791	0.722748	-0.142859	0.282084	-0.16763
ENSG00000116815	3.18002	-5.3017	3.78922	3.47467
ENSG00000116852	0.0634079	0.00683141	0.371533	0.595889
ENSG00000116857	-6.15308	8.60288	-7.81641	-4.60184
ENSG00000116863	0.93786	-1.0387	1.20622	1.51009
ENSG00000116871	3.17129	-2.24973	2.24246	1.28153
ENSG00000116885	-2.26803	2.3122	-1.66038	-3.10207
ENSG00000116898	1.85427	-3.30008	2.30969	0.553524
ENSG00000116906	-0.0478896	0.301017	-0.185395	-0.0363062
ENSG00000116918	-3.5158	3.98725	-3.78267	-3.40648
ENSG00000116977	-0.603564	-0.0184054	-0.0790863	-0.440914
ENSG00000116981	0.143978	0.147073	0.319999	-0.405854
ENSG00000116984	-6.33512	7.47754	-7.94127	-5.64879
ENSG00000116991	-1.40131	2.02577	-1.19232	-0.626573
ENSG00000117020	-1.83305	2.2282	-2.21451	-0.968019
ENSG00000117054	-0.284712	0.736083	-0.690519	-1.94606
ENSG00000117115	3.74949	-7.15129	6.32393	5.71459
ENSG00000117143	0.902362	-1.32306	1.74355	1.36856
ENSG00000117228	-0.578392	1.22089	-0.730905	-0.932976
ENSG00000117266	3.84997	-7.9809	6.24081	4.16159
ENSG00000117280	6.22411	-7.74284	6.07406	3.59263
ENSG00000117298	3.98394	-4.37722	3.64928	3.73068
ENSG00000117305	-5.73372	8.55351	-7.52874	-6.85449
ENSG00000117335	0.147299	0.011102	-0.433288	0.0882803
ENSG00000117360	-0.927092	0.27434	-0.0656164	-0.0611391
ENSG00000117394	4.58954	-3.13653	1.53064	0.495102
ENSG00000117395	-2.43996	3.01424	-2.10286	-3.86258
ENSG00000117408	0.314088	-0.365034	0.745939	0.170675
ENSG00000117419	-0.906932	3.0486	-3.91766	-1.87464
ENSG00000117448	-2.3173	2.08541	-1.3093	-3.41304
ENSG00000117450	1.81415	-0.720566	0.418032	0.549355
ENSG00000117480	-2.70251	1.86695	-2.28869	-1.72747
ENSG00000117481	0.122327	-0.382935	0.163224	0.019737
ENSG00000117500	1.59384	-1.18031	0.266216	0.258084
ENSG00000117505	-0.114895	1.42394	-1.48582	-0.178673
ENSG00000117519	0.826723	-1.06374	0.65863	0.0384177
ENSG00000117523	0.0917396	-1.62751	1.54431	1.01543
ENSG00000117525	-1.19104	1.54881	-1.32604	-1.67351
ENSG00000117528	0.102368	0.0412703	-0.229831	-0.0685462
ENSG00000117569	0.31386	-0.10115	0.123108	-0.416368
ENSG00000117592	-0.190012	0.590967	-0.813981	0.594692
ENSG00000117593	0.80556	-0.228871	0.0932856	0.00304811
ENSG00000117594	1.86456	-2.14886	2.12275	0.517893
ENSG00000117600	-1.49685	2.58046	-1.40456	-1.00654
ENSG00000117632	-1.51924	2.19497	-1.83145	-1.96296
ENSG00000117676	2.97947	-4.09611	2.78067	2.59967
ENSG00000117691	-0.0508552	0.403846	-0.433883	0.0281261
ENSG00000117713	0.387548	-0.927788	0.299714	0.546939
ENSG00000117748	-0.48021	1.08888	-1.67971	-2.49259
ENSG00000117791	-1.74396	3.35063	-3.62606	-4.56094
ENSG00000117859	-0.562994	0.522471	-0.497148	-1.32174
ENSG00000117862	-2.40242	3.69371	-2.94495	-4.90561
ENSG00000117899	-1.58426	3.62037	-4.87928	-2.48479
ENSG00000117906	-1.29167	1.62671	-2.66587	-1.44332
ENSG00000117984	0.087369	-0.487539	-0.0238959	0.930327
ENSG00000118046	-0.374071	0.295364	-0.613302	-1.06667
ENSG00000118058	0.309247	-2.49892	1.48734	2.57131
ENSG00000118160	-0.654151	1.46744	-0.596482	-0.463274
ENSG00000118181	5.25775	-5.00802	2.84497	3.33964
ENSG00000118200	2.72851	-6.33047	4.8496	6.10814
ENSG00000118246	-2.27713	2.14205	-1.03786	-0.381261
ENSG00000118257	-0.655461	1.72937	-0.902662	-0.521183
ENSG00000118260	1.67799	-2.22125	1.17908	2.35391
ENSG00000118298	-0.706316	0.487497	-0.349821	-2.0361
ENSG00000118308	-0.455339	0.546817	-1.17128	-0.59383
ENSG00000118363	0.580005	-0.213519	0.104737	0.310697
ENSG00000118473	-3.93691	5.51563	-3.44771	-4.6178
ENSG00000118507	2.48983	-4.99432	3.83687	1.02847
ENSG00000118508	1.0073	-0.677924	0.27634	1.28822
ENSG00000118518	1.45639	-3.46645	3.50381	4.92943
ENSG00000118523	2.8223	-1.6437	1.40178	3.12885
ENSG00000118579	-1.15774	0.500593	-0.909936	-0.0425903
ENSG00000118689	0.323475	-0.19661	0.107896	0.198753
ENSG00000118705	-0.251809	-6.48916e-06	-0.15888	-0.596903
ENSG00000118733	-2.55939	3.71241	-2.43286	-2.57624
ENSG00000118777	0.0275663	0.994004	-1.07959	-0.285907
ENSG00000118785	5.6325	-9.06213	8.02552	6.3474
ENSG00000118804	-1.42575	2.09731	-1.9518	-0.137343
ENSG00000118873	-1.68046	1.96832	-1.94818	-2.19504
ENSG00000118939	0.876163	-0.556412	0.741561	0.0746935
ENSG00000118946	0.219074	-0.148732	-0.351988	0.322648
ENSG00000118960	0.499395	-0.955961	0.288251	0.2048
ENSG00000118961	-3.40232	3.85667	-3.10723	-1.40944
ENSG00000118965	-2.42815	4.50329	-3.39413	-3.93466
ENSG00000119013	-0.0757887	0.639351	-0.215432	-2.8546
ENSG00000119042	-0.22051	0.208878	0.0807193	-0.13596
ENSG00000119125	-1.72393	2.67794	-2.16056	-1.32129
ENSG00000119139	2.54755	-2.24551	1.34401	2.07296
ENSG00000119242	-0.657458	-0.103642	0.551861	0.634741
ENSG00000119280	1.10413	-1.0727	0.763631	0.482192
ENSG00000119318	0.910883	-0.233699	0.201935	-0.197071
ENSG00000119321	-1.49085	0.746697	-1.09861	-0.590188
ENSG00000119326	0.714056	-0.746745	1.23222	0.408372
ENSG00000119335	3.63508	-6.89354	5.51923	4.99625
ENSG00000119383	-1.1189	2.35412	-0.905206	-0.489159
ENSG00000119392	-1.71727	1.54111	-0.939841	-1.0405
ENSG00000119396	-0.397453	0.301666	0.0349187	0.472735
ENSG00000119401	0.362499	-0.313143	0.28532	0.254857
ENSG00000119402	-1.89402	3.25626	-2.59207	-0.813119
ENSG00000119408	0.0913631	0.0195242	-0.0618657	0.0401566
ENSG00000119414	-0.163849	0.233619	-0.138106	1.42292
ENSG00000119421	0.263614	-0.236513	0.52038	-0.502699
ENSG00000119431	0.00878062	0.809302	-1.52255	-0.886161
ENSG00000119471	-1.27875	2.90381	-3.69644	-2.54421
ENSG00000119523	-0.246458	1.65177	-1.65238	-1.2209
ENSG00000119537	2.19904	-3.22216	2.02958	1.27328
ENSG00000119559	-0.208738	0.354473	-0.345459	0.261816
ENSG00000119638	-0.0548158	-0.000291942	-0.240126	-0.319064
ENSG00000119640	0.071912	0.200306	-0.0782441	-1.767
ENSG00000119650	-3.28249	3.17618	-2.57057	-6.30639
ENSG00000119655	1.43177	-1.78941	1.18529	1.4591
ENSG00000119661	-0.375528	0.903134	-1.10062	-0.829892
ENSG00000119673	0.53487	0.136024	0.183904	-0.567792
ENSG00000119689	-0.183224	0.0659288	-0.023966	0.0819537
ENSG00000119698	0.204567	-0.00378313	0.167607	0.226168
ENSG00000119703	1.4521	-2.50542	2.25536	1.46579
ENSG00000119705	-0.0422341	-0.137884	0.36562	-1.26581
ENSG00000119711	-0.530562	1.23903	-1.67536	-3.20632
ENSG00000119718	0.559195	-1.51795	2.39334	0.253797
ENSG00000119777	-0.252534	-0.130334	0.313921	0.0953903
ENSG00000119782	-0.912331	2.65832	-1.85882	-1.84294
ENSG00000119787	0.417439	-0.351827	0.274797	-0.757045
ENSG00000119801	0.161822	-0.739786	0.347852	0.415839
ENSG00000119812	-0.764475	0.616126	-0.475847	-0.481683
ENSG00000119820	2.00168	-3.55376	1.40269	1.08809
ENSG00000119862	-0.0740492	0.59913	-0.673747	-0.242576
ENSG00000119865	-3.0491	3.05088	-1.86095	-1.48922
ENSG00000119900	4.20564	-5.51614	4.30386	6.53644
ENSG00000119912	1.29946	-2.16957	1.96161	2.09007
[truncated: 3,733 more rows]
