# Supplementary material for: Inferring protein expression changes from mRNA in Alzheimer’s dementia using deep neural networks
Source: Nat Commun. 2022 Feb 3;13:655. doi: 10.1038/s41467-022-28280-1 (PMC8814036; doi:10.1038/s41467-022-28280-1)
Supplement: Supplementary file 10 — Supplementary Data 6 [file 41467_2022_28280_MOESM10_ESM.xlsx]

## Sheet: Supplementary Data 6
Supplementary Data 6. GO enrichment for protein-specific cognitive-decline associated genes. The enrichment analysis was conducted using one-sided Fisher's exact test. The significance levels were adjusted for multiple comparisons using FDR at 5%.
DE genes	GO term	-log10 p-value	Fold enrichment	Overlap genes
Cognitive decline, Up	GO_REGULATION_OF_ESTABLISHMENT_OF_PLANAR_POLARITY	4.06156	2.21337	PSMB7,GPC4,PSMA1,PSMB9,PSMA6,PSMC4,CTHRC1,PSMD9,DAAM1,PSMB5,PSME1,PSMA5,PSMA3,PSME2,PSMA2,PSMA7,PSMB1,PSMB3,PSMC6
Cognitive decline, Up	GO_GLYCERALDEHYDE_3_PHOSPHATE_METABOLIC_PROCESS	4.15498	3.25017	PGD,PGM2,PGLS,DERA,TPI1,DAK,RPE,G6PD,TKT
Cognitive decline, Up	GO_CARBOHYDRATE_CATABOLIC_PROCESS	3.6394	1.98621	GPI,PGM2,DERA,TPI1,DAK,RPE,ALDOA,PFKM,AKR1A1,CPS1,GALT,GALK1,GYG2,PKM2,GAPDH,ENO2,PGAM2,PFKL,SORD,PYGB,PGK1,RBKS
Cognitive decline, Up	GO_REGULATION_OF_PROTEIN_ACTIVATION_CASCADE	3.1276	3.15988	C5,CD46,C3,CFH,C4A,C2,PROS1
Cognitive decline, Up	GO_REGULATION_OF_TELOMERASE_RNA_LOCALIZATION_TO_CAJAL_BODY	3.91097	3.6113	CCT5,CCT3,CCT2,TCP1,CCT8,CCT7,CCT6A
Cognitive decline, Up	GO_PROTEIN_ACTIVATION_CASCADE	3.08877	2.5795	CLU,C5,CD46,C3,FBLN1,CFH,C4A,C2,C1R,C1S
Cognitive decline, Up	GO_PIGMENT_GRANULE_LOCALIZATION	3.63863	3.21004	RAB1A,ARL6,BBS2,RAB11B,RAB27A,DCTN1,DCTN2,RAB27B
Cognitive decline, Up	GO_REGULATION_OF_PROTEIN_UBIQUITINATION_INVOLVED_IN_UBIQUITIN_DEPENDENT_PROTEIN_CATABOLIC_PROCESS	3.89425	2.12429	CLU,CCDC22,PSMB7,PSMA1,PSMB9,PSMA6,PSMC4,PSMD9,PSMB5,PSME1,PSMA5,PSMA3,PSME2,PSMA2,PSMA7,PSMB1,PSMB3,PSMC6,RAB1A,CUL1
Cognitive decline, Down	GO_RIBOSOME_BIOGENESIS	9.30875	1.96822	RPS3,RPL28,RPL22,RPL9,RPL35A,RPL36A,RPLP2,RPL26,RPL26L1,RPL8,RPL7,RPS19,EXOSC3,RPS7,RPS27,RPL38,FAU,GNL1,RPL17,RPL11,RPS16,FASTKD2,RPL18,RPL23A,RPS12,RPS25,RPL27,RPS3A,MRM1,RPS21,RPL5,RPL12,RPS23,RPL30,RPS10,RPS17,RPL3,RPL37,RPL21,RPL24,RPS4X,RPS5,PELP1,NOP58,RPS11,RPL27A,RPS14,RPS20,RPL18A,RPS28,RPS9,RPL34,NOLC1,RPS18,RPL37A,RPL23,RPL32,RPL7A
Cognitive decline, Up	GO_IMMUNE_SYSTEM_PROCESS	5.87148	1.40439	DCTN5,TGFBR3,AHCY,SRC,ITGB2,MIF,MAP2K6,ACE,CLU,PDPK1,MAP3K5,VAV2,PRKACB,MAP2K2,ABI1,IKBKG,C5,PIK3CB,ADAM17,MAP2K1,SNCA,SOD1,KCNAB2,PPP3CA,CD109,SCG2,ITGB7,CD46,ITGAV,ICAM1,TYRO3,PSMB7,ITGAX,PSMA1,PSMB9,PSMA6,PSMC4,PSMD9,PSMB5,PSME1,PSMA5,PSMA3,PSME2,PSMA2,PSMA7,PSMB1,PSMB3,PSMC6,C3,APP,CACNB4,ACTR3,CAMK2A,HPRT1,ITGA3,S100B,GRB2,RAB10,CYFIP1,EFNB1,NPY,L1CAM,PDE2A,PYCARD,LGALS1,PIK3R1,ZBTB16,PCID2,…
Cognitive decline, Down	GO_INTRACELLULAR_PROTEIN_TRANSPORT	4.84151	1.34905	GSK3B,CTNNB1,RPS3,CDK5,ATP1B1,KCNB1,RPL28,ANK3,AFG3L2,SYVN1,OS9,RPL22,RPL9,RPL35A,RPL36A,RPLP2,RPL26,RPL26L1,RPL8,RPL7,PALM,RPS19,MAPK9,STX5,RALA,PCM1,RPS7,MFN2,RHOB,PEX5,SEC13,RPS27,CHMP4A,AP3B2,ARHGEF2,RPL38,YWHAH,TMED10,RFTN1,YWHAQ,MYO1C,RABGAP1L,TBC1D13,SGSM3,SDCBP,SEC24C,SEC24A,HSPA9,CSE1L,RILPL1,VPS28,MFF,FAU,VTI1B,RPL17,RPL11,RPS16,RPL18,RPL23A,RPS12,RPS25,RPL27,RPS3A,RPS21,RPL5,RPL12,RPS2…
Cognitive decline, Up	GO_POSITIVE_REGULATION_OF_CELLULAR_PROTEIN_CATABOLIC_PROCESS	5.34228	2.08344	CSNK1E,CSNK1D,CLU,CCDC22,PSMB7,PSMA1,PSMB9,PSMA6,PSMC4,PSMD9,PSMB5,PSME1,PSMA5,PSMA3,PSME2,PSMA2,PSMA7,PSMB1,PSMB3,PSMC6,SUMO1,RAB1A,VCP,DNAJB2,RNF14,RCHY1,NUB1,SUMO2,USP5,CUL1
Cognitive decline, Up	GO_NADP_METABOLIC_PROCESS	5.00926	3.0954	KCNAB2,PGD,PGM2,PGLS,DERA,TPI1,RPE,G6PD,TKT,IDH1,PRDX5,ME1
Cognitive decline, Up	GO_ANAPHASE_PROMOTING_COMPLEX_DEPENDENT_CATABOLIC_PROCESS	3.81134	2.31123	PSMB7,PSMA1,PSMB9,PSMA6,PSMC4,PSMD9,PSMB5,PSME1,PSMA5,PSMA3,PSME2,PSMA2,PSMA7,PSMB1,PSMB3,PSMC6
Cognitive decline, Up	GO_HYDROGEN_PEROXIDE_CATABOLIC_PROCESS	3.35121	3.6113	GPX1,HBB,PRDX2,PRDX5,PRDX1,PRDX6
Cognitive decline, Up	GO_NON_CANONICAL_WNT_SIGNALING_PATHWAY	5.04262	2.22234	PPP3CA,PSMB7,GPC4,PSMA1,PSMB9,PSMA6,PSMC4,CTHRC1,PSMD9,DAAM1,PSMB5,PSME1,PSMA5,PSMA3,PSME2,PSMA2,PSMA7,PSMB1,PSMB3,PSMC6,CAMK2A,GNAO1,GNB1,FRZB
Cognitive decline, Down	GO_ESTABLISHMENT_OF_PROTEIN_LOCALIZATION	3.85472	1.23388	NACA,RYR2,GSK3B,CLASP2,BAD,CTNNB1,DIRAS2,BRAF,RAC1,RPS3,CDK5,ATP1B1,KCNB1,MCC,RPL28,ANK3,AFG3L2,SYVN1,OS9,RPL22,RPL9,RPL35A,RPL36A,RPLP2,RPL26,RPL26L1,RPL8,RPL7,PALM,DLG4,RPS19,MAPK9,STX5,RALA,EXOC4,PCM1,ACTN2,RPS7,SNX10,MFN2,RHOB,PRAF2,CPLX1,TF,ATP6V0A2,LMTK2,ROCK2,PEX5,SEC13,RPS27,ZW10,CHMP4A,CADPS,AP3B2,CADPS2,CANX,CPLX3,ARHGEF2,RPL38,OLFM2,JAKMIP1,RAB3GAP1,YWHAH,TMED10,RFTN1,YWHAQ,TRIM27,AGAP…
Cognitive decline, Up	GO_CELL_CYCLE_PHASE_TRANSITION	3.21441	1.74338	CSNK1E,CSNK1D,PRKAR2B,PPP3CA,UBE2L3,SPAST,CAMK2A,RAB8A,PCNT,CAMK2G,MASTL,CHMP7,CETN2,CKAP5,AKAP8L,CDKN2D,ACVR1B,DCTN3,ACTR1A,DCTN1,DCTN2,DYNC1H1,OFD1,CUL1,TUBB,PPP2R2D,TUBA4A,TUBB4A
Cognitive decline, Down	GO_TRANSLATIONAL_INITIATION	12.5094	2.15124	RPS3,RPL28,RPL22,RPL9,RPL35A,RPL36A,RPLP2,EIF3A,RPL26,EIF4H,SSB,EIF3J,RPL26L1,RPL8,RPL7,RPS19,RPS7,RPS27,RPL38,LARP1,EIF4G1,FAU,RPL17,RPL11,RPS16,RPL18,RPL23A,RPS12,RPS25,RPL27,RPS3A,RPS21,RPL5,RPL12,RPS23,RPL30,RPS10,RPS17,RPL3,RPL37,RPL21,RPL24,RPS4X,RPS5,RPS11,RPL27A,RPS14,RPS20,RPL18A,RPS28,RPS9,RPL34,RPS18,RPL37A,RPL23,RPL32,RPL7A,MTFMT,EIF1,EIF3C,EIF4G3,EIF3CL
Cognitive decline, Up	GO_POSITIVE_REGULATION_OF_PROTEIN_CATABOLIC_PROCESS	3.8094	1.73144	CSNK1E,CSNK1D,CLU,CCDC22,NSF,PSMB7,PSMA1,PSMB9,PSMA6,PSMC4,PSMD9,PSMB5,PSME1,PSMA5,PSMA3,PSME2,PSMA2,PSMA7,PSMB1,PSMB3,PSMC6,SUMO1,CUL4B,RAB1A,VIP,VCP,DNAJB2,RNF14,RCHY1,NUB1,SUMO2,USP5,SNX1,SEC22B,CUL1
Cognitive decline, Up	GO_ALDEHYDE_CATABOLIC_PROCESS	3.35121	3.6113	PARK7,GPI,AKR1A1,ESD,ADH5,HOGA1
Cognitive decline, Up	GO_PENTOSE_PHOSPHATE_SHUNT	4.47108	3.6113	PGD,PGM2,PGLS,DERA,TPI1,RPE,G6PD,TKT
Cognitive decline, Up	GO_CYTOKINE_MEDIATED_SIGNALING_PATHWAY	3.27777	1.71966	ADAM17,ICAM1,PSMB7,BAG4,PSMA1,PSMB9,PSMA6,PSMC4,PSMD9,PSMB5,PSME1,PSMA5,PSMA3,PSME2,PSMA2,PSMA7,PSMB1,PSMB3,PSMC6,CAMK2A,PYCARD,BBS2,PLP2,CAMK2G,PTPRN,CNTFR,TRIM25,JAGN1,TRADD,ZC3H15
Cognitive decline, Up	GO_ATP_GENERATION_FROM_ADP	3.13935	2.48277	GPI,TPI1,ALDOA,PFKM,GALK1,PKM2,GAPDH,ENO2,PGAM2,PFKL,PGK1
Cognitive decline, Down	GO_PROTEIN_TARGETING	9.87063	1.71762	CTNNB1,RPS3,KCNB1,RPL28,ANK3,AFG3L2,OS9,RPL22,RPL9,RPL35A,RPL36A,RPLP2,RPL26,RPL26L1,RPL8,RPL7,PALM,RPS19,MAPK9,RPS7,MFN2,PEX5,RPS27,CHMP4A,RPL38,YWHAQ,MYO1C,SDCBP,CSE1L,VPS28,MFF,FAU,VTI1B,RPL17,RPL11,RPS16,RPL18,RPL23A,RPS12,RPS25,RPL27,RPS3A,RPS21,RPL5,RPL12,RPS23,RPL30,RPS10,RPS17,RPL3,RPL37,RPL21,RPL24,RPS4X,RPS5,NOP58,RPS11,RPL27A,RPS14,RPS20,RPL18A,RPS28,RPS9,RPL34,RPS18,RPL37A,RPL23,RPL32…
Cognitive decline, Up	GO_PROTEIN_MODIFICATION_BY_SMALL_PROTEIN_CONJUGATION_OR_REMOVAL	3.24721	1.43526	UBE2L3,PSMB7,PSMA1,PSMB9,PSMA6,PSMC4,PSMD9,PSMB5,PSME1,PSMA5,PSMA3,PSME2,PSMA2,PSMA7,PSMB1,PSMB3,PSMC6,USP8,SUMO1,CUL4B,UCHL1,ZBTB16,RNF41,WDR48,CBFB,COPS7B,UBR2,RANGAP1,CETN2,USP15,UBE2A,RANBP2,NUP37,RAE1,UBE2N,UBE2I,VCP,UBE2O,RNF34,RNF14,RCHY1,NUB1,SUMO2,USP5,CUL1,NUPL1,HECTD3,UBA7,UHRF2,KCTD10,TRIM25,UBA1,HERC2,FBXO21,UCHL3,TRIM56,RNF149,UBE2M,ATG3,UFC1,TRIM3,SUMO3
Cognitive decline, Down	GO_ESTABLISHMENT_OF_PROTEIN_LOCALIZATION_TO_ENDOPLASMIC_RETICULUM	17.176	2.52265	RYR2,RPS3,RPL28,RPL22,RPL9,RPL35A,RPL36A,RPLP2,RPL26,RPL26L1,RPL8,RPL7,RPS19,RPS7,RPS27,CHMP4A,RPL38,RAB3GAP1,FAU,RPL17,RPL11,RPS16,RPL18,RPL23A,RPS12,RPS25,RPL27,RPS3A,RPS21,RPL5,RPL12,RPS23,RPL30,RPS10,RPS17,RPL3,RPL37,RPL21,RPL24,RPS4X,RPS5,RPS11,RPL27A,RPS14,RPS20,RPL18A,RPS28,RPS9,RPL34,RPS18,RPL37A,RPL23,RPL32,RPL7A,SRPR,SRP9,SRP14,SPCS2
Cognitive decline, Up	GO_CELLULAR_PIGMENTATION	3.96907	2.83745	BLOC1S1,RAB1A,ARL6,BBS2,RAB11B,RAB27A,DCTN1,AP1M1,DCTN2,RAB27B,RAB32
Cognitive decline, Up	GO_REGULATION_OF_LIGASE_ACTIVITY	5.70262	2.31493	PARK7,UBE2L3,PSMB7,PSMA1,PSMB9,PSMA6,PSMC4,PSMD9,PSMB5,PSME1,PSMA5,PSMA3,PSME2,PSMA2,PSMA7,PSMB1,PSMB3,PSMC6,RAB1A,PCID2,MASTL,LCMT1,UBE2N,GCLM,CUL1
Cognitive decline, Down	GO_RRNA_METABOLIC_PROCESS	11.8375	2.18901	RPS3,RPL28,RPL22,RPL9,RPL35A,RPL36A,RPLP2,RPL26,RPL26L1,RPL8,RPL7,RPS19,EXOSC3,RPS7,RPS27,RPL38,FAU,RPL17,RPL11,RPS16,RPL18,RPL23A,RPS12,RPS25,RPL27,RPS3A,MRM1,RPS21,RPL5,RPL12,RPS23,RPL30,RPS10,RPS17,RPL3,RPL37,RPL21,RPL24,RPS4X,RPS5,PELP1,NOP58,RPS11,RPL27A,RPS14,RPS20,RPL18A,RPS28,RPS9,RPL34,NOLC1,RPS18,RPL37A,RPL23,RPL32,RPL7A
Cognitive decline, Up	GO_MONOSACCHARIDE_CATABOLIC_PROCESS	4.58574	2.40753	GPI,PGM2,TPI1,DAK,RPE,ALDOA,PFKM,AKR1A1,GALT,GALK1,PKM2,GAPDH,ENO2,PGAM2,PFKL,SORD,PGK1,RBKS
Cognitive decline, Up	GO_REGULATION_OF_TRANSFERASE_ACTIVITY	3.20606	1.35838	CARTPT,DAB1,RGS14,SRC,EPHA4,PRKAA1,MIF,MAP2K6,SDC4,PRKAG2,ACE,PRKAR2B,CLU,PDPK1,MAP3K5,PARK7,VAV2,ATP2B4,PRKACB,MAP2K2,ABI1,IKBKG,ALS2,CAB39,PRKAG1,C5,GRM1,PTPLAD1,PSRC1,PIK3CB,ADAM17,MAP2K1,EEF1A2,CAMKK1,SNCA,SOD1,PHPT1,UBE2L3,PSMB7,PSMA1,PSMB9,PSMA6,PSMC4,PSMD9,PSMB5,PSME1,PSMA5,PSMA3,PSME2,PSMA2,PSMA7,PSMB1,PSMB3,PSMC6,APP,UCHL1,RAB1A,RAP2B,PYCARD,PIK3R1,PCID2,IRS2,SERINC1,PRKAB2,MASTL,LCMT1,C…
Cognitive decline, Up	GO_RESPONSE_TO_COPPER_ION	3.1276	3.15988	PARK7,SNCA,SOD1,PRNP,ICAM1,SORD,PAM
Cognitive decline, Up	GO_ANTIGEN_PROCESSING_AND_PRESENTATION_OF_PEPTIDE_ANTIGEN	3.81169	1.83733	DCTN5,ACE,ITGAV,PSMB7,PSMA1,PSMB9,PSMA6,PSMC4,PSMD9,PSMB5,PSME1,PSMA5,PSMA3,PSME2,PSMA2,PSMA7,PSMB1,PSMB3,PSMC6,CYBA,DCTN4,DCTN3,ACTR1A,DCTN1,AP1M1,DYNC1I1,CLTA,DCTN2,DYNC1H1
Cognitive decline, Up	GO_REGULATION_OF_ESTABLISHMENT_OF_PROTEIN_LOCALIZATION_TO_CHROMOSOME	3.35121	3.6113	CCT5,CCT2,TCP1,CCT8,CCT7,CCT6A
Cognitive decline, Down	GO_ESTABLISHMENT_OF_LOCALIZATION_IN_CELL	3.36033	1.19071	GSK3A,RYR2,GSK3B,CLASP2,BAD,CTNNB1,PDCD10,SPAG9,PTK2,RPS3,CDK5,DLG1,ATP1B1,KCNB1,RPL28,BNIP3L,DVL1,ANK3,AFG3L2,UNC13A,SYVN1,OS9,RPL22,RPL9,RPL35A,RPL36A,RPLP2,RPL26,RPL26L1,RPL8,RPL7,SLC9A1,NMT2,PALM,MAP1B,RPS19,PICK1,KIF5C,MAPK9,SPTBN2,KIF5A,MAP4,DYNLL2,STX5,RALA,PCM1,RPS7,MFN2,RHOB,JPH4,PICALM,ATP5J,CPLX1,ITPR1,C22orf32,PRKCE,CHERP,SNAP25,SLC25A13,ATP5I,LMTK2,ERO1L,SLC25A32,SLC25A15,PIP5K1C,PEX…
Cognitive decline, Down	GO_ESTABLISHMENT_OF_PROTEIN_LOCALIZATION_TO_ORGANELLE	10.9608	1.81167	RYR2,BAD,CTNNB1,RPS3,RPL28,AFG3L2,RPL22,RPL9,RPL35A,RPL36A,RPLP2,RPL26,RPL26L1,RPL8,RPL7,RPS19,MAPK9,RPS7,MFN2,PEX5,RPS27,CHMP4A,RPL38,RAB3GAP1,CSE1L,VPS28,MFF,FAU,VTI1B,RPL17,RPL11,RPS16,RPL18,RPL23A,RPS12,RPS25,RPL27,RPS3A,RPS21,RPL5,RPL12,RPS23,RPL30,RPS10,RPS17,RPL3,RPL37,RPL21,RPL24,RPS4X,RPS5,NOP58,RPS11,RPL27A,RPS14,RPS20,RPL18A,RPS28,RPS9,RPL34,RPS18,RPL37A,RPL23,RPL32,RPL7A,SRPR,SRP9,IPO…
Cognitive decline, Up	GO_REGULATION_OF_IMMUNE_RESPONSE	3.51798	1.44452	THOC1,SRC,ITGB2,MIF,MAP2K6,CLU,PDPK1,VAV2,PRKACB,ABI1,IKBKG,C5,PIK3CB,PRNP,PHPT1,PPP3CA,ITGB7,CD46,ICAM1,HSPA1B,TYRO3,PSMB7,PSMA1,PSMB9,PSMA6,PSMC4,PSMD9,PSMB5,PSME1,PSMA5,PSMA3,PSME2,PSMA2,PSMA7,PSMB1,PSMB3,PSMC6,C3,CACNB4,ACTR3,SUMO1,GRB2,CYFIP1,GPX1,PYCARD,PIK3R1,UNC13D,FLOT2,VAMP2,ATG5,UBE2N,DAK,CYBA,CFH,C4A,C2,PROS1,MYD88,C1R,C1S,STX7,CUL1,ARPC4,ARPC1A,ARPC5,WIPF3
Cognitive decline, Up	GO_LEUKOCYTE_MEDIATED_IMMUNITY	3.11697	1.96042	ACE,CLU,C5,ADAM17,CD46,ICAM1,C3,UNC13D,VAMP2,PI4K2A,RAB27A,C4A,C2,C1R,C1S,PRDX1,TUBB,JAGN1,BTN3A3
Cognitive decline, Up	GO_REGULATION_OF_CELLULAR_AMINE_METABOLIC_PROCESS	6.30079	2.47632	PARK7,ATP2B4,SNCA,PSMB7,PSMA1,PSMB9,PSMA6,PSMC4,PSMD9,PSMB5,PSME1,PSMA5,PSMA3,PSME2,PSMA2,PSMA7,PSMB1,PSMB3,PSMC6,HPRT1,PDE1B,MAOB,HTR1A,NQO1
Cognitive decline, Up	GO_NAD_METABOLIC_PROCESS	4.19445	2.36123	GPI,TPI1,ALDOA,PFKM,PKM2,GAPDH,ENO2,PGAM2,PFKL,PGK1,GPD1L,VCP,QPRT,MDH1,NMNAT1,LDHB,C9orf95
Cognitive decline, Up	GO_POSITIVE_REGULATION_OF_PROTEASOMAL_PROTEIN_CATABOLIC_PROCESS	3.07274	2.19818	CSNK1E,CSNK1D,CLU,PSMC4,PSMC6,SUMO1,RAB1A,VCP,DNAJB2,RNF14,RCHY1,NUB1,SUMO2,USP5
Cognitive decline, Up	GO_GLUCOSE_6_PHOSPHATE_METABOLIC_PROCESS	5.03154	3.6113	GPI,PGD,PGM2,PGLS,DERA,TPI1,RPE,G6PD,TKT
Cognitive decline, Up	GO_HEXOSE_CATABOLIC_PROCESS	3.35382	2.2981	GPI,PGM2,TPI1,DAK,ALDOA,PFKM,GALT,GALK1,PKM2,GAPDH,ENO2,PGAM2,PFKL,PGK1
Cognitive decline, Down	GO_RNA_PROCESSING	7.63022	1.55917	GTF2F1,SYNCRIP,HNRNPD,PTBP2,RPS3,STRAP,RPL28,RPL22,RPL9,RPL35A,RPL36A,RPLP2,RPL26,SSB,RPL26L1,RPL8,RPL7,PPP1R9B,RPS19,DICER1,EXOSC3,RPS7,SRPK2,CHERP,RPS27,RPL38,MRPL44,PRKRA,SRSF5,DDX39B,HNRNPA1,PNPT1,YTHDC1,HNRNPL,SF3B4,SRSF9,RBFOX1,SF3A1,RBM5,TARDBP,YBX1,QKI,KARS,FAU,RPL17,RPL11,RPS16,RPL18,RPL23A,RPS12,RPS25,RPL27,RPS3A,MRM1,RPS21,RPL5,RPL12,RPS23,RPL30,RPS10,RPS17,RPL3,RPL37,RPL21,RPL24,RPS4X…
Cognitive decline, Down	GO_CELLULAR_PROTEIN_COMPLEX_ASSEMBLY	4.3466	1.55794	CLASP2,PIK3C2A,PTK2,RAC1,PTK2B,KIAA0748,CAV1,EIF4H,RANBP9,HSPD1,NDUFS6,C1orf31,PICALM,UQCRB,SNAP25,ATP6V0A2,TBCD,CHMP4A,CADPS,CADPS2,NDUFB9,PSMG1,TMED10,AKAP9,NDUFS4,NDUFA12,NDUFS2,NDUFC1,NDUFV3,NDUFAB1,NDUFV2,NDUFB7,NDUFS7,NDUFAF1,ECSIT,NDUFS3,NDUFB10,NDUFA8,NDUFB11,NDUFB3,NDUFS8,NDUFB8,CSNK2B,PSMG2,LONP1,CHCHD5,C19orf79,SAMM50,TNPO2,TOMM20,RANBP6,TFAM,EXOC2,WASF3,COBLL1,PSMG4
Cognitive decline, Up	GO_REGULATION_OF_ACUTE_INFLAMMATORY_RESPONSE	3.05812	2.70847	C5,CD46,C3,GSTP1,EDNRB,CFH,C4A,C2,PROS1
Cognitive decline, Up	GO_PIGMENTATION	5.32714	2.85102	BLOC1S1,RAB1A,ARL6,BBS2,RAB11B,RAB27A,EDNRB,GNA11,ATP6AP2,DCTN1,AP1M1,DCTN2,RAB27B,RAB32,HPS3
Cognitive decline, Down	GO_PROTEIN_LOCALIZATION_TO_ENDOPLASMIC_RETICULUM	15.5003	2.39732	RYR2,RPS3,RPL28,OS9,RPL22,RPL9,RPL35A,RPL36A,RPLP2,RPL26,RPL26L1,RPL8,RPL7,RPS19,RPS7,RPS27,CHMP4A,RPL38,RAB3GAP1,FAU,RPL17,RPL11,RPS16,RPL18,RPL23A,RPS12,RPS25,RPL27,RPS3A,RPS21,RPL5,RPL12,RPS23,RPL30,RPS10,RPS17,RPL3,RPL37,RPL21,RPL24,RPS4X,RPS5,RPS11,RPL27A,RPS14,RPS20,RPL18A,RPS28,RPS9,RPL34,RPS18,RPL37A,RPL23,RPL32,RPL7A,SRPR,SRP9,SRP14,SPCS2
Cognitive decline, Down	GO_CELLULAR_RESPIRATION	5.6054	1.77564	NDUFS6,C1orf31,COX5A,UQCRB,NDUFA4,COX4I1,NNT,COX5B,SLC25A13,COX6B1,UQCRFS1,UQCRC1,NDUFB9,CYC1,NDUFS4,SUCLG1,PDHA1,PDHB,SUCLA2,NDUFA12,NDUFS2,NDUFC1,NDUFV3,NDUFAB1,NDUFV2,NDUFB7,NDUFS7,NDUFAF1,NDUFS3,NDUFB10,NDUFA8,NDUFB11,NDUFB3,NDUFS8,NDUFB8,SDHAF2,FASTKD2,CHCHD5,PMPCB,FASTKD5,IDH3B,COQ9,CS,IDH3A,TBRG4,FASTKD1
Cognitive decline, Down	GO_PEPTIDE_METABOLIC_PROCESS	8.65327	1.53783	NACA,RPS3,AIMP1,RPL28,UNC13A,RPL22,RPL9,RPL35A,RPL36A,RPLP2,EIF3A,RPL26,EIF4H,SSB,EIF3J,RPL26L1,RPL8,RPL7,RPS19,DHPS,RPS7,SLC25A42,SLC25A22,SLC25A13,SLC25A27,SLC25A32,SLC25A15,RPS27,RPL38,SLC25A5,CPEB4,MRPL44,CPEB2,EEF1G,LARP1,EIF4G1,MRPL9,MRPL54,MRPL18,MRPL17,MRPL34,MRPL39,MRPL12,MRPL14,MRPL41,MRPL48,MRPL50,MRPS24,MRPS30,MRPL47,CHCHD1,MRPS5,GADD45GIP1,MRPL32,MRPL52,MRPS31,MRPS15,MRPL16,MRPS18B,M…
Cognitive decline, Down	GO_ENERGY_DERIVATION_BY_OXIDATION_OF_ORGANIC_COMPOUNDS	4.42628	1.57263	GSK3A,PPP1CA,PPP1CB,GSK3B,MTOR,NDUFS6,C1orf31,COX5A,UQCRB,NDUFA4,COX4I1,NNT,COX5B,SLC25A13,COX6B1,UQCRFS1,UQCRC1,PHKA1,PHKG1,PYGM,PGM5,NDUFB9,CYC1,NDUFS4,SUCLG1,PDHA1,PDHB,SUCLA2,NDUFA12,NDUFS2,NDUFC1,NDUFV3,NDUFAB1,NDUFV2,NDUFB7,NDUFS7,NDUFAF1,NDUFS3,NDUFB10,NDUFA8,NDUFB11,NDUFB3,NDUFS8,NDUFB8,SDHAF2,FASTKD2,CHCHD5,PMPCB,FASTKD5,IDH3B,COQ9,CS,IDH3A,TBRG4,FASTKD1
Cognitive decline, Up	GO_INNATE_IMMUNE_RESPONSE_ACTIVATING_CELL_SURFACE_RECEPTOR_SIGNALING_PATHWAY	4.08783	2.09075	SRC,PDPK1,PRKACB,IKBKG,PSMB7,PSMA1,PSMB9,PSMA6,PSMC4,PSMD9,PSMB5,PSME1,PSMA5,PSMA3,PSME2,PSMA2,PSMA7,PSMB1,PSMB3,PSMC6,UBE2N,CUL1
Cognitive decline, Down	GO_PROTEIN_TARGETING_TO_MEMBRANE	15.2277	2.31605	RPS3,KCNB1,RPL28,ANK3,RPL22,RPL9,RPL35A,RPL36A,RPLP2,RPL26,RPL26L1,RPL8,RPL7,PALM,RPS19,RPS7,PEX5,RPS27,CHMP4A,RPL38,MYO1C,SDCBP,FAU,RPL17,RPL11,RPS16,RPL18,RPL23A,RPS12,RPS25,RPL27,RPS3A,RPS21,RPL5,RPL12,RPS23,RPL30,RPS10,RPS17,RPL3,RPL37,RPL21,RPL24,RPS4X,RPS5,RPS11,RPL27A,RPS14,RPS20,RPL18A,RPS28,RPS9,RPL34,RPS18,RPL37A,RPL23,RPL32,RPL7A,SSR1,SRPR,SRP9,SRP14,PEX19
Cognitive decline, Up	GO_COMPLEMENT_ACTIVATION	3.53763	2.9547	CLU,C5,CD46,C3,CFH,C4A,C2,C1R,C1S
Cognitive decline, Down	GO_NCRNA_PROCESSING	10.3421	1.97636	RPS3,RPL28,RPL22,RPL9,RPL35A,RPL36A,RPLP2,RPL26,SSB,RPL26L1,RPL8,RPL7,RPS19,DICER1,EXOSC3,RPS7,RPS27,RPL38,MRPL44,PRKRA,KARS,FAU,RPL17,RPL11,RPS16,RPL18,RPL23A,RPS12,RPS25,RPL27,RPS3A,MRM1,RPS21,RPL5,RPL12,RPS23,RPL30,RPS10,RPS17,RPL3,RPL37,RPL21,RPL24,RPS4X,RPS5,PELP1,NOP58,RPS11,RPL27A,RPS14,RPS20,RPL18A,RPS28,RPS9,RPL34,NOLC1,RPS18,RPL37A,RPL23,RPL32,RPL7A,RG9MTD1,PUS1,MTFMT
Cognitive decline, Down	GO_PROTEIN_LOCALIZATION_TO_MEMBRANE	9.10929	1.70912	CLASP2,BAD,BRAF,RAC1,RPS3,CDK5,DLG1,OSBPL8,KCNIP4,ATP1B1,KCNB1,CAV1,RPL28,SH3GLB1,DVL1,ANK3,RPL22,RPL9,RPL35A,RPL36A,RPLP2,RPL26,RPL26L1,RPL8,RPL7,PALM,DLG4,SYNGAP1,RPS19,PICK1,EPB41L3,ACTN2,RPS7,ROCK2,PEX5,RPS27,CHMP4A,RPL38,RAB3GAP1,RFTN1,MYO1C,SDCBP,RILPL1,FAU,RPL17,RPL11,RPS16,RPL18,RPL23A,RPS12,RPS25,RPL27,RPS3A,RPS21,RPL5,RPL12,RPS23,RPL30,RPS10,RPS17,RPL3,RPL37,RPL21,RPL24,RPS4X,RPS5,RPS11…
Cognitive decline, Up	GO_FC_EPSILON_RECEPTOR_SIGNALING_PATHWAY	3.38259	1.8425	PDPK1,VAV2,IKBKG,PIK3CB,PPP3CA,PSMB7,PSMA1,PSMB9,PSMA6,PSMC4,PSMD9,PSMB5,PSME1,PSMA5,PSMA3,PSME2,PSMA2,PSMA7,PSMB1,PSMB3,PSMC6,GRB2,PIK3R1,UBE2N,CUL1
Cognitive decline, Up	GO_REGULATION_OF_CATABOLIC_PROCESS	3.0525	1.37573	POLR2G,CSNK1E,CSNK1D,PRKAA1,PRKAG2,CLU,PARK7,ATP2B4,PRKAG1,PIK3CB,EEF1A2,SNCA,CCDC22,NSF,PSMB7,PSMA1,PSMB9,PSMA6,PSMC4,PSMD9,PSMB5,PSME1,PSMA5,PSMA3,PSME2,PSMA2,PSMA7,PSMB1,PSMB3,PSMC6,SUMO1,OPHN1,CUL4B,UCHL1,ULK1,GPX1,RAB1A,PCID2,IRS2,PRKAA2,LCMT1,ATG5,UPF1,DAPK3,RAD23B,GAPDH,PGAM2,VIP,EPM2A,VCP,TIMP2,IDH1,RAB33A,EEF1A1,RAB12,DAPK1,NRBF2,CAPN1,CAPNS1,CTSA,GABARAPL2,DNAJB2,RNF14,RCHY1,NUB1,SUMO2,…
Cognitive decline, Up	GO_HUMORAL_IMMUNE_RESPONSE	3.60506	2.47089	CLU,C5,CD46,C3,APP,NPY,GPI,VIP,CFH,C4A,C2,C1R,C1S
Cognitive decline, Up	GO_POSITIVE_REGULATION_OF_CATABOLIC_PROCESS	4.23399	1.64787	POLR2G,CSNK1E,CSNK1D,PRKAA1,CLU,PARK7,PIK3CB,SNCA,CCDC22,NSF,PSMB7,PSMA1,PSMB9,PSMA6,PSMC4,PSMD9,PSMB5,PSME1,PSMA5,PSMA3,PSME2,PSMA2,PSMA7,PSMB1,PSMB3,PSMC6,SUMO1,CUL4B,ULK1,RAB1A,IRS2,PRKAA2,ATG5,UPF1,VIP,EPM2A,VCP,RAB12,DNAJB2,RNF14,RCHY1,NUB1,SUMO2,USP5,SNX1,SEC22B,CUL1
Cognitive decline, Up	GO_ANTIGEN_PROCESSING_AND_PRESENTATION	5.10751	1.91186	DCTN5,ACE,ITGAV,ICAM1,PSMB7,PSMA1,PSMB9,PSMA6,PSMC4,PSMD9,PSMB5,PSME1,PSMA5,PSMA3,PSME2,PSMA2,PSMA7,PSMB1,PSMB3,PSMC6,RAB10,ATG5,RAB27A,CYBA,DCTN4,DCTN3,ACTR1A,DCTN1,AP1M1,DYNC1I1,CLTA,DCTN2,DYNC1H1,RAB33A,RAB32,RAB6A
Cognitive decline, Up	GO_POSITIVE_REGULATION_OF_IMMUNE_SYSTEM_PROCESS	4.28232	1.51223	ADK,SRC,ITGB2,MIF,MAP2K6,CLU,PDPK1,VAV2,PRKACB,ABI1,IKBKG,C5,PIK3CB,ADAM17,CD46,ICAM1,HSPA1B,PSMB7,PSMA1,PSMB9,PSMA6,PSMC4,PSMD9,PSMB5,PSME1,PSMA5,PSMA3,PSME2,PSMA2,PSMA7,PSMB1,PSMB3,PSMC6,C3,CACNB4,ACTR3,CAMK1D,GRB2,CYFIP1,EFNB1,PYCARD,LGALS1,PIK3R1,ZBTB16,PCID2,IRS2,UNC13D,FLOT2,VAMP2,GNAS,UBE2N,CYBA,ACVR1B,CFH,C4A,C2,MYD88,C1R,C1S,STX7,CUL1,ANKRD54,CXCL14,ARPC4,ARPC1A,ARPC5,WIPF3
Cognitive decline, Down	GO_OXIDATIVE_PHOSPHORYLATION	4.93814	1.88715	NDUFS6,C1orf31,COX5A,UQCRB,NDUFA4,COX4I1,COX5B,COX6B1,UQCRFS1,UQCRC1,NDUFB9,CYC1,NDUFS4,AK2,NDUFA12,NDUFS2,NDUFC1,NDUFV3,NDUFAB1,NDUFV2,NDUFB7,NDUFS7,NDUFAF1,NDUFS3,NDUFB10,NDUFA8,NDUFB11,NDUFB3,NDUFS8,NDUFB8,SDHAF2,PMPCB,COQ9
Cognitive decline, Down	GO_CELLULAR_AMIDE_METABOLIC_PROCESS	7.58303	1.46683	NACA,SGPL1,RPS3,AIMP1,RPL28,UNC13A,RPL22,RPL9,RPL35A,RPL36A,RPLP2,EIF3A,RPL26,EIF4H,SSB,EIF3J,RPL26L1,RPL8,RPL7,RPS19,STAT5B,DHPS,RPS7,SLC5A6,SLC25A42,SLC25A22,SLC25A13,SLC25A27,SLC25A32,SLC25A15,RPS27,SMPD1,RPL38,GALC,SLC25A5,SMPD3,CPEB4,MRPL44,CPEB2,EEF1G,PC,PIPOX,LARP1,EIF4G1,MRPL9,MRPL54,MRPL18,MRPL17,MRPL34,MRPL39,MRPL12,MRPL14,MRPL41,MRPL48,MRPL50,MRPS24,MRPS30,MRPL47,CHCHD1,MRPS5,GADD45GIP…
Cognitive decline, Up	GO_MONOSACCHARIDE_BIOSYNTHETIC_PROCESS	4.12717	2.40753	GSTO1,GPI,CRTC2,PGD,TPI1,G6PD,TKT,ALDOA,AKR1A1,GAPDH,ENO2,PGAM2,SORD,PGK1,GOT1,MDH1
Cognitive decline, Up	GO_ANTIGEN_PROCESSING_AND_PRESENTATION_OF_PEPTIDE_ANTIGEN_VIA_MHC_CLASS_I	3.32857	2.01808	ACE,ITGAV,PSMB7,PSMA1,PSMB9,PSMA6,PSMC4,PSMD9,PSMB5,PSME1,PSMA5,PSMA3,PSME2,PSMA2,PSMA7,PSMB1,PSMB3,PSMC6,CYBA
Cognitive decline, Down	GO_MACROMOLECULAR_COMPLEX_ASSEMBLY	3.80296	1.26801	HDAC1,GSK3B,PTBP2,CLASP2,PIK3C2A,BAD,CTNNB1,SPAG9,PTK2,BRAF,TRAF6,RAC1,RPS3,PTK2B,KCNB1,KIAA0748,CAV1,STRAP,SH3GLB1,AFG3L2,APC,EIF3A,EIF4H,EIF3J,SLC9A1,DLG4,RPS19,ACCN2,GRIN1,DICER1,RANBP9,THBS4,STX5,HSPD1,DHPS,NDUFS6,ACTN2,SRPK2,C1orf31,PICALM,GLS,SLC2A1,UQCRB,APOC1,SNAP25,PANX1,ATP6V0A2,TBCD,PEX5,H1FX,TRIM28,SEC13,RPS27,XPA,ZW10,CHMP4A,CADPS,CADPS2,RPL38,NDUFB9,PSMG1,NEK6,TCEB2,IKBKAP,TMED10,AK…
Cognitive decline, Down	GO_AMIDE_BIOSYNTHETIC_PROCESS	11.5995	1.66593	NACA,RPS3,AIMP1,RPL28,RPL22,RPL9,RPL35A,RPL36A,RPLP2,EIF3A,RPL26,EIF4H,SSB,EIF3J,RPL26L1,RPL8,RPL7,RPS19,DHPS,RPS7,SLC25A42,SLC25A22,SLC25A13,SLC25A27,SLC25A32,SLC25A15,RPS27,SMPD1,RPL38,SLC25A5,CPEB4,MRPL44,CPEB2,EEF1G,LARP1,EIF4G1,MRPL9,MRPL54,MRPL18,MRPL17,MRPL34,MRPL39,MRPL12,MRPL14,MRPL41,MRPL48,MRPL50,MRPS24,MRPS30,MRPL47,CHCHD1,MRPS5,GADD45GIP1,MRPL32,MRPL52,MRPS31,MRPS15,MRPL16,MRPS18B,MR…
Cognitive decline, Up	GO_INNATE_IMMUNE_RESPONSE	3.9067	1.67967	SRC,MIF,CLU,MAP3K5,IKBKG,C5,SNCA,CD46,ICAM1,C3,APP,CAMK2A,S100B,NPY,PYCARD,UNC13D,VAMP2,CAMK2G,CAPZA1,ATG5,RAB27A,DAPK3,DAK,GAPDH,VIP,CYBA,DAPK1,CFH,C4A,C2,MYD88,C1R,C1S,NUB1,SEC61A1,TRIM25,PRDX1,TRIM56,TUBB,ATG12
Cognitive decline, Up	GO_GLOBAL_GENOME_NUCLEOTIDE_EXCISION_REPAIR	3.06093	2.88904	SUMO1,CUL4B,CETN2,RAD23B,UBE2N,UBE2I,SUMO2,SUMO3
Cognitive decline, Up	GO_FC_RECEPTOR_SIGNALING_PATHWAY	4.41641	1.86207	SRC,PDPK1,VAV2,ABI1,IKBKG,PIK3CB,PPP3CA,PSMB7,PSMA1,PSMB9,PSMA6,PSMC4,PSMD9,PSMB5,PSME1,PSMA5,PSMA3,PSME2,PSMA2,PSMA7,PSMB1,PSMB3,PSMC6,ACTR3,GRB2,CYFIP1,PIK3R1,UBE2N,CUL1,ARPC4,ARPC1A,ARPC5,WIPF3
Cognitive decline, Down	GO_ELECTRON_TRANSPORT_CHAIN	4.2542	1.78783	NDUFS6,C1orf31,COX5A,UQCRB,NDUFA4,COX4I1,COX5B,SLC25A13,COX6B1,UQCRFS1,UQCRC1,NDUFB9,CYC1,NDUFS4,NDUFA12,NDUFS2,NDUFC1,NDUFV3,NDUFAB1,NDUFV2,NDUFB7,NDUFS7,NDUFAF1,NDUFS3,NDUFB10,NDUFA8,NDUFB11,NDUFB3,NDUFS8,NDUFB8,SDHAF2,PMPCB,COQ9
Cognitive decline, Down	GO_NCRNA_METABOLIC_PROCESS	9.57783	1.7938	GTF2F1,RPS3,AIMP1,RPL28,RPL22,RPL9,RPL35A,RPL36A,RPLP2,RPL26,SSB,RPL26L1,RPL8,RPL7,RPS19,DICER1,EXOSC3,RPS7,RPS27,RPL38,GTF2A1,MRPL44,PRKRA,MRPL39,EPRS,KARS,PARS2,MARS,HARS,IARS2,RARS,VARS2,LARS2,PPA2,QARS,GTF3C5,FAU,RPL17,RPL11,RPS16,RPL18,RPL23A,RPS12,RPS25,RPL27,RPS3A,MRM1,RPS21,RPL5,RPL12,RPS23,RPL30,RPS10,RPS17,RPL3,RPL37,RPL21,RPL24,RPS4X,RPS5,PELP1,NOP58,RPS11,RPL27A,RPS14,RPS20,RPL18A,RPS…
Cognitive decline, Up	GO_CARBOHYDRATE_BIOSYNTHETIC_PROCESS	4.52279	2.11393	GSTO1,B3GNT1,GPI,IMPA1,CRTC2,PGD,PGM2,TPI1,G6PD,TKT,ALDOA,AKR1A1,GYG2,GAPDH,ENO2,PGAM2,SORD,PGK1,EPM2A,GOT1,GBE1,NANS,UGP2,MDH1
Cognitive decline, Up	GO_DETOXIFICATION	3.6665	2.40753	PARK7,SOD1,GSTO1,GPX1,CYGB,TXNRD1,HBB,NQO1,PRDX2,PRDX5,PRDX1,PRDX6,SRXN1,SEPW1
Cognitive decline, Down	GO_ESTABLISHMENT_OF_PROTEIN_LOCALIZATION_TO_MEMBRANE	11.0287	1.91409	CLASP2,BAD,BRAF,RPS3,ATP1B1,KCNB1,RPL28,ANK3,RPL22,RPL9,RPL35A,RPL36A,RPLP2,RPL26,RPL26L1,RPL8,RPL7,PALM,RPS19,ACTN2,RPS7,ROCK2,PEX5,RPS27,CHMP4A,RPL38,RAB3GAP1,RFTN1,MYO1C,SDCBP,RILPL1,FAU,RPL17,RPL11,RPS16,RPL18,RPL23A,RPS12,RPS25,RPL27,RPS3A,RPS21,RPL5,RPL12,RPS23,RPL30,RPS10,RPS17,RPL3,RPL37,RPL21,RPL24,RPS4X,RPS5,RPS11,RPL27A,RPS14,RPS20,RPL18A,RPS28,RPS9,RPL34,RPS18,RPL37A,RPL23,RPL32,RPL7A…
Cognitive decline, Up	GO_REGULATION_OF_PEPTIDASE_ACTIVITY	3.53521	1.63768	SRC,MAP3K5,PARK7,C5,SNCA,CD109,ROBO1,PDCD5,PSMB9,PSME1,PSMA3,PSME2,C3,APP,ASPH,CCK,GPX1,PYCARD,PCID2,GPI,ARL6IP5,CDKN2D,FBLN1,VCP,TIMP2,DAPK1,C4A,PROS1,SPOCK1,SERPINF2,APLP2,PCSK1N,PEBP1,ITIH4,PI16,RNF34,CSTB,PRDX5,TRADD
Cognitive decline, Up	GO_POSITIVE_REGULATION_OF_TRANSFERASE_ACTIVITY	3.24549	1.4398	CARTPT,DAB1,SRC,EPHA4,PRKAA1,MIF,MAP2K6,SDC4,PRKAG2,ACE,PRKAR2B,CLU,PDPK1,MAP3K5,PARK7,VAV2,ATP2B4,PRKACB,MAP2K2,ABI1,IKBKG,ALS2,CAB39,PRKAG1,C5,GRM1,PTPLAD1,PSRC1,PIK3CB,ADAM17,MAP2K1,EEF1A2,CAMKK1,SNCA,SOD1,UBE2L3,PSMB7,PSMA1,PSMB9,PSMA6,PSMC4,PSMD9,PSMB5,PSME1,PSMA5,PSMA3,PSME2,PSMA2,PSMA7,PSMB1,PSMB3,PSMC6,RAB1A,SERINC1,MASTL,CCT2,TCP1,RFC5,UBE2N,UBE2I,CUL1
Cognitive decline, Up	GO_REGULATION_OF_IMMUNE_SYSTEM_PROCESS	3.35015	1.34862	THOC1,ADK,CARTPT,SRC,ITGB2,MIF,MAP2K6,ACE,CLU,PDPK1,VAV2,PRKACB,ABI1,IKBKG,C5,PIK3CB,ADAM17,SNCA,SOD1,PRNP,PHPT1,PPP3CA,ITGB7,CD46,ICAM1,HSPA1B,TYRO3,PSMB7,PSMA1,PSMB9,PSMA6,PSMC4,PSMD9,PSMB5,PSME1,PSMA5,PSMA3,PSME2,PSMA2,PSMA7,PSMB1,PSMB3,PSMC6,C3,CACNB4,ACTR3,SUMO1,CAMK1D,GRB2,CYFIP1,EFNB1,GPX1,PYCARD,LGALS1,PIK3R1,LMO1,ZBTB16,PCID2,IRS2,UNC13D,FLOT2,VAMP2,RNF41,HTRA1,GNAS,ATG5,DOCK2,UBE2N,DAK,…
Cognitive decline, Up	GO_POSITIVE_REGULATION_OF_REACTIVE_OXYGEN_SPECIES_METABOLIC_PROCESS	3.27517	2.34734	ITGB2,CLU,PARK7,SNCA,SOD1,ICAM1,GRB2,RNF41,HBB,RAB27A,GSTP1,CYBA,DDAH1
Cognitive decline, Up	GO_POSITIVE_REGULATION_OF_LIGASE_ACTIVITY	4.87649	2.26996	UBE2L3,PSMB7,PSMA1,PSMB9,PSMA6,PSMC4,PSMD9,PSMB5,PSME1,PSMA5,PSMA3,PSME2,PSMA2,PSMA7,PSMB1,PSMB3,PSMC6,RAB1A,MASTL,UBE2N,GCLM,CUL1
Cognitive decline, Up	GO_NIK_NF_KAPPAB_SIGNALING	4.93392	2.50013	PSMB7,PSMA1,PSMB9,PSMA6,PSMC4,PSMD9,PSMB5,PSME1,PSMA5,PSMA3,PSME2,PSMA2,PSMA7,PSMB1,PSMB3,PSMC6,CUL1,UBE2M
Cognitive decline, Up	GO_REGULATION_OF_PROTEIN_CATABOLIC_PROCESS	2.99803	1.5133	CSNK1E,CSNK1D,CLU,PARK7,CCDC22,NSF,PSMB7,PSMA1,PSMB9,PSMA6,PSMC4,PSMD9,PSMB5,PSME1,PSMA5,PSMA3,PSME2,PSMA2,PSMA7,PSMB1,PSMB3,PSMC6,SUMO1,OPHN1,CUL4B,GPX1,RAB1A,PCID2,LCMT1,RAD23B,VIP,VCP,TIMP2,GABARAPL2,DNAJB2,RNF14,RCHY1,NUB1,SUMO2,USP5,SNX1,SEC22B,CUL1,RHBDF1
Cognitive decline, Down	GO_VIRAL_LIFE_CYCLE	8.47889	1.81492	RPS3,CAV1,ITCH,ADRBK1,SCARB1,PVRL1,PVR,RPL28,RPL22,RPL9,RPL35A,RPL36A,RPLP2,EIF3A,RPL26,SSB,RPL26L1,RPL8,RPL7,NMT2,RPS19,RPS7,RPS27,CHMP4A,RPL38,HBXIP,PC,DDX39B,TSG101,VPS28,FAU,RPL17,RPL11,RPS16,RPL18,RPL23A,RPS12,RPS25,RPL27,RPS3A,RPS21,RPL5,RPL12,RPS23,RPL30,RPS10,RPS17,RPL3,RPL37,RPL21,RPL24,RPS4X,RPS5,RPS11,RPL27A,RPS14,RPS20,RPL18A,RPS28,RPS9,RPL34,RPS18,RPL37A,RPL23,RPL32,RPL7A,PPID
Cognitive decline, Up	GO_TUMOR_NECROSIS_FACTOR_MEDIATED_SIGNALING_PATHWAY	5.04283	2.40753	ADAM17,PSMB7,BAG4,PSMA1,PSMB9,PSMA6,PSMC4,PSMD9,PSMB5,PSME1,PSMA5,PSMA3,PSME2,PSMA2,PSMA7,PSMB1,PSMB3,PSMC6,PYCARD,TRADD
Cognitive decline, Up	GO_REGULATION_OF_PROTEASOMAL_PROTEIN_CATABOLIC_PROCESS	3.64646	1.92602	CSNK1E,CSNK1D,CLU,PARK7,PSMC4,PSME1,PSME2,PSMC6,SUMO1,OPHN1,GPX1,RAB1A,PCID2,LCMT1,RAD23B,VCP,GABARAPL2,DNAJB2,RNF14,RCHY1,NUB1,SUMO2,USP5,RHBDF1
Cognitive decline, Up	GO_T_CELL_RECEPTOR_SIGNALING_PATHWAY	2.99547	1.80565	PDPK1,IKBKG,PIK3CB,PSMB7,PSMA1,PSMB9,PSMA6,PSMC4,PSMD9,PSMB5,PSME1,PSMA5,PSMA3,PSME2,PSMA2,PSMA7,PSMB1,PSMB3,PSMC6,CACNB4,PIK3R1,UBE2N,CUL1
Cognitive decline, Up	GO_NADH_METABOLIC_PROCESS	3.97934	2.60816	GPI,TPI1,ALDOA,PFKM,PKM2,GAPDH,ENO2,PGAM2,PFKL,PGK1,GPD1L,VCP,MDH1
Cognitive decline, Up	GO_ANTIGEN_PROCESSING_AND_PRESENTATION_OF_EXOGENOUS_PEPTIDE_ANTIGEN_VIA_MHC_CLASS_I	5.31673	2.60013	ITGAV,PSMB7,PSMA1,PSMB9,PSMA6,PSMC4,PSMD9,PSMB5,PSME1,PSMA5,PSMA3,PSME2,PSMA2,PSMA7,PSMB1,PSMB3,PSMC6,CYBA
Cognitive decline, Up	GO_ACTIVATION_OF_IMMUNE_RESPONSE	4.36697	1.66403	SRC,ITGB2,MAP2K6,CLU,PDPK1,VAV2,PRKACB,ABI1,IKBKG,C5,PIK3CB,CD46,PSMB7,PSMA1,PSMB9,PSMA6,PSMC4,PSMD9,PSMB5,PSME1,PSMA5,PSMA3,PSME2,PSMA2,PSMA7,PSMB1,PSMB3,PSMC6,C3,CACNB4,ACTR3,GRB2,CYFIP1,PYCARD,PIK3R1,UBE2N,CFH,C4A,C2,MYD88,C1R,C1S,CUL1,ARPC4,ARPC1A,ARPC5,WIPF3
Cognitive decline, Up	GO_CELLULAR_RESPONSE_TO_CYTOKINE_STIMULUS	3.59082	1.61356	ADAM17,ICAM1,PSMB7,BAG4,PSMA1,PSMB9,PSMA6,PSMC4,PSMD9,PSMB5,PSME1,PSMA5,PSMA3,PSME2,PSMA2,PSMA7,PSMB1,PSMB3,PSMC6,CAMK2A,DPYSL3,PDE2A,PYCARD,BBS2,PLP2,CAMK2G,IMPDH2,UPF1,DAPK3,PDE1B,GAPDH,CYBA,ALAD,PTPRN,CNTFR,APOB,DAPK1,ENTPD2,TRIM25,JAGN1,TRADD,ZC3H15
Cognitive decline, Up	GO_REGULATION_OF_PROTEIN_LOCALIZATION_TO_CHROMOSOME_TELOMERIC_REGION	3.35121	3.6113	CCT5,CCT2,TCP1,CCT8,CCT7,CCT6A
Cognitive decline, Down	GO_ORGANIC_CYCLIC_COMPOUND_CATABOLIC_PROCESS	4.92071	1.52259	HNRNPD,RPS3,SCARB1,RPL28,RPL22,RPL9,RPL35A,RPL36A,RPLP2,RPL26,RPL26L1,RPL8,RPL7,RPS19,DICER1,CASP3,EXOSC3,RPS7,RPS27,RPL38,PDE4A,YWHAH,PDE4B,MLYCD,PNPT1,NBAS,EIF4G1,FAU,RPL17,RPL11,RPS16,RPL18,RPL23A,RPS12,RPS25,RPL27,RPS3A,RPS21,RPL5,RPL12,RPS23,RPL30,RPS10,RPS17,RPL3,RPL37,RPL21,RPL24,RPS4X,RPS5,RPS11,RPL27A,RPS14,RPS20,RPL18A,RPS28,RPS9,RPL34,RPS18,RPL37A,RPL23,RPL32,RPL7A,CSDE1,PRODH,NT5C3,PA…
Cognitive decline, Up	GO_CELLULAR_ALDEHYDE_METABOLIC_PROCESS	4.08783	2.09075	PARK7,GPI,ALDH3A2,PGD,PGM2,PGLS,DERA,TPI1,DAK,RPE,G6PD,TKT,AKR1A1,GRHPR,GLO1,IDH1,ESD,ALDH9A1,AKR7A2,ADH5,HOGA1,PDXK
Cognitive decline, Up	GO_CARBOHYDRATE_METABOLIC_PROCESS	3.24425	1.44452	PRKAA1,PRKAG2,GSTO1,ISPD,B3GNT1,IRS2,GPI,B4GALNT1,IMPA1,GNPDA1,CRTC2,PGD,PGM2,PGLS,DERA,TPI1,DAK,RPE,G6PD,TKT,ALDOA,PFKM,AKR1A1,CPS1,GALT,GALK1,GYG2,PKM2,GAPDH,ENO2,PGAM2,PFKL,SORD,PYGB,PGK1,RBKS,EPM2A,IDUA,GPD1L,VCP,GOT1,GLO1,IDH1,FABP5,AKR7A2,GBE1,NANS,UGP2,NAGK,NISCH,MDH1,PPP1R3E,ME1,DPAGT1,MGAT5,TMEM115,LDHB,GALNTL1,DPY19L1,YDJC
Cognitive decline, Up	GO_OXIDOREDUCTION_COENZYME_METABOLIC_PROCESS	6.0207	2.22825	KCNAB2,GPI,PGD,PGM2,PGLS,DERA,TPI1,RPE,G6PD,TKT,ALDOA,PFKM,GALK1,PKM2,GAPDH,ENO2,PGAM2,PFKL,PGK1,GPD1L,VCP,IDH1,PRDX5,QPRT,MDH1,ME1,NMNAT1,LDHB,C9orf95
Cognitive decline, Down	GO_RIBONUCLEOPROTEIN_COMPLEX_BIOGENESIS	9.52161	1.79753	PTBP2,RPS3,STRAP,RPL28,RPL22,RPL9,RPL35A,RPL36A,RPLP2,EIF3A,RPL26,EIF4H,EIF3J,RPL26L1,RPL8,RPL7,RPS19,DICER1,EXOSC3,RPS7,SRPK2,RPS27,RPL38,SRSF5,DDX39B,YTHDC1,SRSF9,SF3A1,RBM5,PUM2,LSM14A,ATXN2,FAU,GNL1,RPL17,RPL11,RPS16,FASTKD2,RPL18,RPL23A,RPS12,RPS25,RPL27,RPS3A,MRM1,RPS21,RPL5,RPL12,RPS23,RPL30,RPS10,RPS17,RPL3,RPL37,RPL21,RPL24,RPS4X,RPS5,PELP1,NOP58,RPS11,RPL27A,RPS14,RPS20,RPL18A,RPS28,RPS…
Cognitive decline, Down	GO_INTERSPECIES_INTERACTION_BETWEEN_ORGANISMS	4.29475	1.38188	NACA,SYNCRIP,HDAC1,BAD,RPS3,DLG1,CAV1,ITCH,ADRBK1,SCARB1,PVRL1,PVR,RPL28,BNIP3L,GNB2L1,RPL22,RPL9,RPL35A,RPL36A,RPLP2,EIF3A,RPL26,EIF4H,SSB,RPL26L1,RPL8,RPL7,NMT2,RPS19,HSPD1,RALA,RPS7,TBK1,LIG4,RPS27,CHMP4A,RPL38,SLC25A5,RRAGA,HBXIP,PC,DDX39B,HNRNPA1,FKBP8,TSG101,TARDBP,EIF4G1,GADD45GIP1,SERPINB9,ZYX,VPS28,KARS,FAU,RPL17,RPL11,RPS16,RPL18,RPL23A,RPS12,RPS25,RPL27,RPS3A,RPS21,RPL5,RPL12,RPS23,RPL…
Cognitive decline, Up	GO_POSITIVE_REGULATION_OF_CANONICAL_WNT_SIGNALING_PATHWAY	4.72237	2.32987	CSNK1E,CSNK1D,SRC,PSMB7,PSMA1,PSMB9,PSMA6,PSMC4,PSMD9,PSMB5,PSME1,PSMA5,PSMA3,PSME2,PSMA2,PSMA7,PSMB1,PSMB3,PSMC6,DAPK3
Cognitive decline, Down	GO_MITOCHONDRION_ORGANIZATION	4.97543	1.40859	GSK3A,GSK3B,BAD,ATP1B1,BNIP3L,AFG3L2,MYLK,SLC9A1,MAPK9,BOC,DYNLL2,NDUFS6,MFN2,UQCRB,SLIRP,NDUFB9,OPA3,SLC25A5,ACAA2,YWHAH,MRPL44,NDUFS4,YWHAQ,CSPG5,PNPT1,NDUFA12,NDUFS2,NDUFC1,NDUFV3,NDUFAB1,NDUFV2,NDUFB7,NDUFS7,NDUFAF1,ECSIT,NDUFS3,NDUFB10,NDUFA8,NDUFB11,NDUFB3,NDUFS8,NDUFB8,MRPL9,MRPL54,MRPL18,MRPL17,MRPL34,MRPL39,MRPL12,MRPL14,MRPL41,MRPL48,MRPL50,MRPS24,MRPS30,MRPL47,CHCHD1,MRPS5,GADD45GIP1,M…
Cognitive decline, Up	GO_MULTI_ORGANISM_REPRODUCTIVE_PROCESS	3.25987	1.49737	NRIP1,SRC,ATAT1,ACE,PARK7,ATP2B4,PRKAG1,SOD1,CD46,TYRO3,APP,PAIP2,ITGA3,ZBTB16,BBS2,GNAS,BMPR2,GLRB,B4GALNT1,WDR48,NPM2,CCT5,GNPDA1,CCT3,CCT2,CLGN,TCP1,CCT8,CCT7,UBR2,CETN2,UBE2A,RAD23B,PGAM2,FBLN1,CAD,FOSB,CELF4,TDRD7,APOB,PCYT1B,SIX5,C14orf133,HERC2,KIAA0196,PAM,WIPF3,APOL2,SBF1,NDRG3,TAC3
Cognitive decline, Down	GO_PROTEIN_LOCALIZATION_TO_ORGANELLE	9.4368	1.64697	RYR2,GSK3B,BAD,CTNNB1,RPS3,OSBPL8,RPL28,SH3GLB1,DVL1,AFG3L2,OS9,RPL22,RPL9,RPL35A,RPL36A,RPLP2,RPL26,SSB,RPL26L1,RPL8,RPL7,SUN1,TEX15,RPS19,MAPK9,PCM1,RPS7,SNX10,MFN2,PEX5,RPS27,ZW10,CHMP4A,RPL38,RAB3GAP1,HBXIP,CSE1L,YBX1,VPS28,MFF,FAU,VTI1B,RPL17,RPL11,RPS16,RPL18,RPL23A,RPS12,RPS25,RPL27,RPS3A,RPS21,RPL5,RPL12,RPS23,RPL30,RPS10,RPS17,RPL3,RPL37,RPL21,RPL24,RPS4X,RPS5,NOP58,RPS11,RPL27A,RPS14,RP…
Cognitive decline, Down	GO_REGULATION_OF_MITOCHONDRIAL_OUTER_MEMBRANE_PERMEABILIZATION_INVOLVED_IN_APOPTOTIC_SIGNALING_PATHWAY	4.01831	2.80733	GSK3A,GSK3B,BAD,DYNLL2,SLC25A5,ACAA2,YWHAH,YWHAQ,PPP1R13B,C2orf18
Cognitive decline, Up	GO_HUMORAL_IMMUNE_RESPONSE_MEDIATED_BY_CIRCULATING_IMMUNOGLOBULIN	3.63863	3.21004	CLU,C5,CD46,C3,C4A,C2,C1R,C1S
Cognitive decline, Up	GO_REGULATION_OF_CELLULAR_PROTEIN_CATABOLIC_PROCESS	5.31885	1.90596	CSNK1E,CSNK1D,CLU,PARK7,CCDC22,PSMB7,PSMA1,PSMB9,PSMA6,PSMC4,PSMD9,PSMB5,PSME1,PSMA5,PSMA3,PSME2,PSMA2,PSMA7,PSMB1,PSMB3,PSMC6,SUMO1,OPHN1,GPX1,RAB1A,PCID2,LCMT1,RAD23B,VCP,GABARAPL2,DNAJB2,RNF14,RCHY1,NUB1,SUMO2,USP5,CUL1,RHBDF1
Cognitive decline, Down	GO_MULTI_ORGANISM_METABOLIC_PROCESS	12.6762	2.28432	RPS3,MAP2K7,RPL28,RPL22,RPL9,RPL35A,RPL36A,RPLP2,EIF3A,RPL26,SSB,RPL26L1,RPL8,RPL7,RPS19,RPS7,RPS27,RPL38,FAU,RPL17,RPL11,RPS16,RPL18,RPL23A,RPS12,RPS25,RPL27,RPS3A,RPS21,RPL5,RPL12,RPS23,RPL30,RPS10,RPS17,RPL3,RPL37,RPL21,RPL24,RPS4X,RPS5,RPS11,RPL27A,RPS14,RPS20,RPL18A,RPS28,RPS9,RPL34,RPS18,RPL37A,RPL23,RPL32,RPL7A
Cognitive decline, Up	GO_POSITIVE_REGULATION_OF_PROTEOLYSIS	4.66079	1.74478	CSNK1E,CSNK1D,CLU,MAP3K5,SNCA,CCDC22,ROBO1,PSMB7,PDCD5,PSMA1,PSMB9,PSMA6,PSMC4,PSMD9,PSMB5,PSME1,PSMA5,PSMA3,PSME2,PSMA2,PSMA7,PSMB1,PSMB3,PSMC6,C3,APP,SUMO1,ASPH,CCK,RAB1A,PYCARD,ARL6IP5,FBLN1,VCP,DAPK1,DNAJB2,RNF14,RCHY1,NUB1,SUMO2,USP5,CUL1,TRADD
Cognitive decline, Up	GO_REGULATION_OF_HUMORAL_IMMUNE_RESPONSE	3.1276	3.15988	C5,CD46,C3,CFH,C4A,C2,PROS1
Cognitive decline, Down	GO_PROTEIN_LOCALIZATION	3.63856	1.20248	NACA,RYR2,GSK3B,CLASP2,BAD,CTNNB1,DIRAS2,BRAF,RAC1,RPS3,CDK5,DLG1,OSBPL8,G3BP2,KCNIP4,ATP1B1,HCN1,KCNB1,MCC,CAV1,RPL28,SH3GLB1,DVL1,ANK3,AFG3L2,SYVN1,OS9,RPL22,RPL9,RPL35A,RPL36A,RPLP2,RPL26,SSB,RPL26L1,RPL8,RPL7,SUN1,TEX15,PALM,DLG4,SYNGAP1,RPS19,GRIN2A,PICK1,KIF5C,MAPK9,EPB41L3,KIF5A,VCL,STX5,RALA,EXOC4,PCM1,ACTN2,RPS7,SNX10,MFN2,RHOB,PRAF2,CPLX1,GRIN2C,TF,ATP6V0A2,LMTK2,ROCK2,PEX5,SEC13,RPS27,…
Cognitive decline, Down	GO_MRNA_METABOLIC_PROCESS	7.55168	1.5955	GTF2F1,SYNCRIP,HNRNPD,PTBP2,RPS3,STRAP,RPL28,RPL22,RPL9,RPL35A,RPL36A,RPLP2,RPL26,SSB,RPL26L1,RPL8,RPL7,RPS19,EXOSC3,RPS7,SRPK2,RPS27,RPL38,SRSF5,DDX39B,HNRNPA1,PNPT1,YTHDC1,HNRNPL,NBAS,SF3B4,SRSF9,RBFOX1,SF3A1,RBM5,TARDBP,EIF4G1,YBX1,QKI,FAU,RPL17,RPL11,RPS16,RPL18,RPL23A,RPS12,RPS25,RPL27,RPS3A,RPS21,RPL5,RPL12,RPS23,RPL30,RPS10,RPS17,RPL3,RPL37,RPL21,RPL24,RPS4X,RPS5,RPS11,RPL27A,RPS14,RPS20,R…
Cognitive decline, Down	GO_MEMBRANE_ORGANIZATION	4.46711	1.32787	GSK3A,PTEN,GSK3B,CLASP2,PIK3C2A,BAD,CCDC88A,BRAF,RAC1,RPS3,CDK5,DLG1,OSBPL8,KCNIP4,ATP1B1,KCNB1,CAV1,RPL28,BNIP3L,SH3GLB1,DVL1,ANK3,AFG3L2,RPL22,RPL9,RPL35A,RPL36A,RPLP2,RPL26,RPL26L1,RPL8,RPL7,SUN1,SLC9A1,PALM,BAIAP2,DLG4,SYNGAP1,RPS19,PICK1,EPB41L3,DYNLL2,STX5,RALA,ACTN2,RPS7,MFN2,GNPAT,PICALM,SNAP25,ROCK2,PEX5,SEC13,RPS27,CHMP4A,RPL38,RAB3GAP1,NEK6,SLC25A5,ACAA2,YWHAH,TMED10,RFTN1,YWHAQ,MYO1C,…
Cognitive decline, Down	GO_ORGANONITROGEN_COMPOUND_BIOSYNTHETIC_PROCESS	4.79706	1.30649	NACA,MTOR,SGPL1,SLC27A1,RPS3,AIMP1,RPL28,GLS2,RPL22,RPL9,RPL35A,RPL36A,RPLP2,EIF3A,RPL26,EIF4H,SSB,EIF3J,RPL26L1,RPL8,RPL7,RPS19,LUM,ABAT,DHPS,TBPL1,RPS7,ATP5J,GLS,SLC25A42,SLC25A22,SLC25A13,ATP5I,ATP6V0A2,SLC25A27,SLC25A32,SLC25A15,PPAP2B,RPS27,SMPD1,RPL38,SLC25A5,CPEB4,HMBS,MRPL44,CPEB2,MGST3,EEF1G,CSPG5,SUCLA2,PAPSS1,GLCE,AK2,LPIN2,MMAA,LARP1,PHOSPHO1,EIF4G1,MRPL9,MRPL54,MRPL18,MRPL17,MRPL34,M…
Cognitive decline, Up	GO_HYDROGEN_PEROXIDE_METABOLIC_PROCESS	5.59235	3.6113	PARK7,SOD1,GPX1,HBB,MAOB,CYBA,PRDX2,PRDX5,PRDX1,PRDX6
Cognitive decline, Down	GO_PROTEIN_COMPLEX_SUBUNIT_ORGANIZATION	3.186	1.21762	ARID1A,PPP1CA,HDAC1,GSK3B,CLASP2,PIK3C2A,BAD,CTNNB1,PDCD10,SPAG9,PTK2,BRAF,PPP1R9A,TRAF6,RAC1,RPS3,DLG1,PTK2B,KCNB1,KIAA0748,CAV1,SH3GLB1,PSME4,DVL1,AFG3L2,APC,EIF4H,SLC9A1,PPP1R9B,BAIAP2,DLG4,RPS19,ACCN2,GRIN1,RANBP9,THBS4,MAP4,LUM,STX5,HSPD1,DHPS,NDUFS6,CHD5,ACTN1,PCM1,ACTN2,C1orf31,PICALM,GLS,SLC2A1,UQCRB,SNAP25,PANX1,ATP6V0A2,TBCD,PEX5,EPS8,H1FX,TRIM28,SEC13,CHD3,ZW10,CHMP4A,CADPS,CADPS2,ARHG…
Cognitive decline, Down	GO_HYDROGEN_TRANSPORT	3.67864	1.96513	ATP1A1,ATP1A2,ATP1A3,SLC4A10,SLC9A1,C1orf31,COX5A,ATP5J,UQCRB,NDUFA4,SLC2A12,COX4I1,NNT,COX5B,SLC35A4,COX6B1,UQCRFS1,ATP5I,ATP6V0A2,SLC25A27,UQCRC1
Cognitive decline, Up	GO_MONOSACCHARIDE_METABOLIC_PROCESS	3.27777	1.71966	PRKAA1,GSTO1,IRS2,GPI,GNPDA1,CRTC2,PGD,PGM2,TPI1,DAK,RPE,G6PD,TKT,ALDOA,PFKM,AKR1A1,GALT,GALK1,PKM2,GAPDH,ENO2,PGAM2,PFKL,SORD,PGK1,RBKS,GOT1,FABP5,NISCH,MDH1
Cognitive decline, Down	GO_NUCLEAR_TRANSCRIBED_MRNA_CATABOLIC_PROCESS_NONSENSE_MEDIATED_DECAY	13.6136	2.37199	RPS3,RPL28,RPL22,RPL9,RPL35A,RPL36A,RPLP2,RPL26,RPL26L1,RPL8,RPL7,RPS19,RPS7,RPS27,RPL38,EIF4G1,FAU,RPL17,RPL11,RPS16,RPL18,RPL23A,RPS12,RPS25,RPL27,RPS3A,RPS21,RPL5,RPL12,RPS23,RPL30,RPS10,RPS17,RPL3,RPL37,RPL21,RPL24,RPS4X,RPS5,RPS11,RPL27A,RPS14,RPS20,RPL18A,RPS28,RPS9,RPL34,RPS18,RPL37A,RPL23,RPL32,RPL7A,CASC3
Cognitive decline, Up	GO_POSITIVE_REGULATION_OF_WNT_SIGNALING_PATHWAY	4.79765	2.2981	CSNK1E,CSNK1D,SRC,PSMB7,PSMA1,PSMB9,PSMA6,PSMC4,PSMD9,PSMB5,PSME1,PSMA5,PSMA3,PSME2,PSMA2,PSMA7,PSMB1,PSMB3,PSMC6,DAPK3,ATP6AP2
Cognitive decline, Up	GO_IMMUNE_RESPONSE_REGULATING_CELL_SURFACE_RECEPTOR_SIGNALING_PATHWAY	2.99943	1.59994	SRC,PDPK1,VAV2,PRKACB,ABI1,IKBKG,PIK3CB,PPP3CA,PSMB7,PSMA1,PSMB9,PSMA6,PSMC4,PSMD9,PSMB5,PSME1,PSMA5,PSMA3,PSME2,PSMA2,PSMA7,PSMB1,PSMB3,PSMC6,CACNB4,ACTR3,GRB2,CYFIP1,PIK3R1,UBE2N,CUL1,ARPC4,ARPC1A,ARPC5,WIPF3
Cognitive decline, Up	GO_RESPONSE_TO_CYTOKINE	4.72679	1.64999	SRC,ADAM17,SNCA,SPARC,ICAM1,PSMB7,BAG4,PSMA1,PSMB9,PSMA6,PSMC4,PSMD9,PSMB5,PSME1,PSMA5,PSMA3,PSME2,PSMA2,PSMA7,PSMB1,PSMB3,PSMC6,CAMK2A,PRKCI,DPYSL3,GNAO1,PDE2A,PYCARD,BBS2,PLP2,CAMK2G,IMPDH2,UPF1,DAPK3,PDE1B,GAPDH,TIMP2,CYBA,ALAD,PTPRN,CNTFR,APOB,DAPK1,MYD88,ENTPD2,ITIH4,NUB1,SEC61A1,TRIM25,TRIM56,JAGN1,TRADD,ZC3H15
Cognitive decline, Down	GO_REGULATION_OF_MEMBRANE_PERMEABILITY	3.58538	2.27542	GSK3A,GSK3B,MTOR,BAD,BNIP3L,SLC9A1,DYNLL2,SLC25A5,ACAA2,YWHAH,YWHAQ,MTCH2,PPP1R13B,C2orf18
Cognitive decline, Down	GO_CELLULAR_MACROMOLECULE_LOCALIZATION	4.64224	1.28476	RYR2,GSK3B,CLASP2,BAD,CTNNB1,BRAF,RAC1,RPS3,CDK5,DLG1,OSBPL8,G3BP2,KCNIP4,ATP1B1,KCNB1,CAV1,RPL28,SH3GLB1,DVL1,ANK3,AFG3L2,SYVN1,OS9,RPL22,RPL9,RPL35A,RPL36A,RPLP2,RPL26,SSB,RPL26L1,RPL8,RPL7,SUN1,TEX15,PALM,DLG4,SYNGAP1,RPS19,PICK1,MAPK9,EPB41L3,VCL,STX5,EXOSC3,RALA,PCM1,ACTN2,RPS7,SNX10,MFN2,RHOB,ZNF385A,ROCK2,PEX5,SEC13,RPS27,ZW10,CHMP4A,AP3B2,ARHGEF2,RPL38,RAB3GAP1,YWHAH,RRAGD,RRAGA,TMED10,RF…
Cognitive decline, Down	GO_RNA_CATABOLIC_PROCESS	10.8321	2.05871	HNRNPD,RPS3,RPL28,RPL22,RPL9,RPL35A,RPL36A,RPLP2,RPL26,RPL26L1,RPL8,RPL7,RPS19,EXOSC3,RPS7,RPS27,RPL38,PNPT1,NBAS,EIF4G1,FAU,RPL17,RPL11,RPS16,RPL18,RPL23A,RPS12,RPS25,RPL27,RPS3A,RPS21,RPL5,RPL12,RPS23,RPL30,RPS10,RPS17,RPL3,RPL37,RPL21,RPL24,RPS4X,RPS5,RPS11,RPL27A,RPS14,RPS20,RPL18A,RPS28,RPS9,RPL34,RPS18,RPL37A,RPL23,RPL32,RPL7A,CSDE1,PABPC4,CASC3,NT5C3L
Cognitive decline, Up	GO_POSITIVE_REGULATION_OF_IMMUNE_RESPONSE	3.37588	1.52546	SRC,ITGB2,MIF,MAP2K6,CLU,PDPK1,VAV2,PRKACB,ABI1,IKBKG,C5,PIK3CB,CD46,PSMB7,PSMA1,PSMB9,PSMA6,PSMC4,PSMD9,PSMB5,PSME1,PSMA5,PSMA3,PSME2,PSMA2,PSMA7,PSMB1,PSMB3,PSMC6,C3,CACNB4,ACTR3,GRB2,CYFIP1,PYCARD,PIK3R1,UBE2N,CFH,C4A,C2,MYD88,C1R,C1S,STX7,CUL1,ARPC4,ARPC1A,ARPC5,WIPF3
Cognitive decline, Up	GO_REGULATION_OF_PROTEOLYSIS	6.56533	1.66851	CSNK1E,CSNK1D,SRC,CLU,MAP3K5,PARK7,PRKACB,C5,SNCA,CCDC22,CD109,ROBO1,CD46,PSMB7,PDCD5,PSMA1,PSMB9,PSMA6,PSMC4,PSMD9,PSMB5,PSME1,PSMA5,PSMA3,PSME2,PSMA2,PSMA7,PSMB1,PSMB3,PSMC6,C3,APP,SUMO1,ASPH,OPHN1,CCK,GPX1,RAB1A,PYCARD,PCID2,GPI,ARL6IP5,LCMT1,RAD23B,CDKN2D,FBLN1,VCP,TIMP2,DAPK1,CFH,C4A,C2,PROS1,SPOCK1,SERPINF2,GABARAPL2,APLP2,PCSK1N,PEBP1,DNAJB2,ITIH4,PI16,RNF34,CSTB,PRDX5,RNF14,RCHY1,NUB1,SUM…
Cognitive decline, Up	GO_RESPONSE_TO_TUMOR_NECROSIS_FACTOR	4.16247	2.00628	ADAM17,ICAM1,PSMB7,BAG4,PSMA1,PSMB9,PSMA6,PSMC4,PSMD9,PSMB5,PSME1,PSMA5,PSMA3,PSME2,PSMA2,PSMA7,PSMB1,PSMB3,PSMC6,PYCARD,CYBA,APOB,ENTPD2,NUB1,TRADD
Cognitive decline, Up	GO_BINDING_OF_SPERM_TO_ZONA_PELLUCIDA	3.1276	3.15988	CCT5,CCT3,CCT2,CLGN,TCP1,CCT8,CCT7
Cognitive decline, Up	GO_GLUCOSE_CATABOLIC_PROCESS	3.08877	2.5795	GPI,TPI1,ALDOA,PFKM,PKM2,GAPDH,ENO2,PGAM2,PFKL,PGK1
Cognitive decline, Up	GO_RESPONSE_TO_OXIDATIVE_STRESS	3.02493	1.54232	RGS14,SRC,PRKAA1,MAP3K5,PARK7,ALS2,SNCA,SOD1,KCNC2,PRNP,PTPRK,HSPA1B,PSMB5,APP,GNAO1,GPX1,CYGB,TXNRD1,HBB,CA3,SLC7A11,TRPM2,ARL6IP5,ALDH3A2,GCLM,GSTP1,G6PD,PENK,TXNL1,CYBA,ALAD,PTPRN,NQO1,IDH1,PRDX2,PRDX5,PRDX1,PRDX6,KPNA4,ADPRHL2,SRXN1
Cognitive decline, Up	GO_REGULATION_OF_CELLULAR_AMINO_ACID_METABOLIC_PROCESS	5.7469	2.63902	PARK7,ATP2B4,PSMB7,PSMA1,PSMB9,PSMA6,PSMC4,PSMD9,PSMB5,PSME1,PSMA5,PSMA3,PSME2,PSMA2,PSMA7,PSMB1,PSMB3,PSMC6,NQO1
Cognitive decline, Down	GO_CELLULAR_MACROMOLECULAR_COMPLEX_ASSEMBLY	5.66979	1.48745	PTBP2,CLASP2,PIK3C2A,PTK2,RAC1,PTK2B,KIAA0748,CAV1,STRAP,EIF3A,EIF4H,EIF3J,RPS19,DICER1,RANBP9,HSPD1,NDUFS6,SRPK2,C1orf31,PICALM,UQCRB,SNAP25,ATP6V0A2,TBCD,H1FX,RPS27,XPA,CHMP4A,CADPS,CADPS2,RPL38,NDUFB9,PSMG1,TMED10,AKAP9,SRSF5,NDUFS4,DDX39B,YTHDC1,SRSF9,SF3A1,RBM5,NDUFA12,NDUFS2,NDUFC1,NDUFV3,NDUFAB1,NDUFV2,NDUFB7,NDUFS7,NDUFAF1,ECSIT,NDUFS3,NDUFB10,NDUFA8,NDUFB11,NDUFB3,NDUFS8,NDUFB8,CSNK2B,PU…
Cognitive decline, Up	GO_PROTEOLYSIS	5.09427	1.45044	CPE,MAP2K6,ACE,PARK7,MAP2K2,ADAM17,MAP2K1,SNCA,ROBO1,CD46,UBE2L3,PSMB7,PSMA1,PSMB9,PSMA6,PSMC4,PSMD9,PSMB5,PSME1,PSMA5,PSMA3,PSME2,PSMA2,PSMA7,PSMB1,PSMB3,PSMC6,C3,USP8,ASPH,METAP1,METAP2,CCK,CUL4B,UCHL1,PYCARD,RNF41,AGTPBP1,HTRA1,PCYOX1,WDR48,COPS7B,UBR2,CHMP1A,USP15,UBE2A,RAD23B,VPS4A,UBE2N,CPS1,UBE2I,VCP,NPLOC4,LTA4H,ATP6AP2,NSFL1C,CAPN1,CAPNS1,CTSA,C4A,C2,PROS1,C1R,C1S,PCSK1N,DNAJB2,RNF34,RNF…
Cognitive decline, Down	GO_HYDROGEN_ION_TRANSMEMBRANE_TRANSPORT	4.66684	2.31605	ATP1A1,ATP1A2,ATP1A3,SLC4A10,SLC9A1,C1orf31,COX5A,ATP5J,UQCRB,NDUFA4,COX4I1,NNT,COX5B,COX6B1,UQCRFS1,ATP5I,ATP6V0A2,UQCRC1
Cognitive decline, Down	GO_SINGLE_ORGANISM_CELLULAR_LOCALIZATION	5.87487	1.37685	CLASP2,BAD,CTNNB1,BRAF,RAC1,RPS3,CDK5,DLG1,OSBPL8,KCNIP4,ATP1B1,KCNB1,CAV1,RPL28,SH3GLB1,DVL1,ANK3,AFG3L2,UNC13A,RPL22,RPL9,RPL35A,RPL36A,RPLP2,RPL26,RPL26L1,RPL8,RPL7,PALM,DLG4,SYNGAP1,MAP1B,RPS19,PICK1,MAPK9,EPB41L3,MAP4,STX5,ACTN2,RPS7,MFN2,CPLX1,SNAP25,PIP5K1C,ROCK2,PEX5,SEC13,RPS27,ZW10,CHMP4A,CADPS,LPHN1,AP3B2,CADPS2,CANX,CPLX3,ARHGEF2,RPL38,RAB3GAP1,KIF1B,TMED10,RFTN1,MYO1C,SDCBP,SEC24C,KI…
Cognitive decline, Up	GO_POSITIVE_REGULATION_OF_PROTEIN_MODIFICATION_BY_SMALL_PROTEIN_CONJUGATION_OR_REMOVAL	3.49002	1.84105	CLU,CCDC22,UBE2L3,PSMB7,PSMA1,PSMB9,PSMA6,PSMC4,PSMD9,PSMB5,PSME1,PSMA5,PSMA3,PSME2,PSMA2,PSMA7,PSMB1,PSMB3,PSMC6,RAB1A,MASTL,UBE2N,VCP,DNAJB2,RCHY1,CUL1
Cognitive decline, Up	GO_PROTEASOME_COMPLEX	3.43192	2.00628	PSMB7,PSMA1,PSMB9,PSMA6,PSMC4,PSMD9,PSMB5,PSME1,PSMA5,PSMA3,PSME2,PSMA2,PSMA7,PSMB1,PSMB3,PSMC6,RAD23B,TXNL1,VCP,DNAJB2
Cognitive decline, Up	GO_SECRETORY_GRANULE	4.72281	1.72881	CPE,CARTPT,ITGB2,CLU,SNCA,SOD1,SCG2,SPARC,CD46,APP,RAB10,UNC13D,FLOT2,VAMP2,ABCC4,CLCN3,ATP8A1,TCP1,RAB27A,SYT4,SYT5,ALDOA,CYBA,PTPRN,PROS1,SERPINF2,APLP2,PCSK1N,ITIH4,GARS,STX7,RAB27B,RNPEP,PTPRN2,STXBP5,PAM,RAB26,SCG5,ABCA3,SCG3,SCAMP1,PCDH7,ISLR,PCSK2,CHGB
Cognitive decline, Down	GO_LARGE_RIBOSOMAL_SUBUNIT	8.37848	2.16707	RPL28,RPL22,RPL9,RPL35A,RPL36A,RPLP2,RPL26,RPL26L1,RPL8,RPL7,RPL38,MRPL17,MRPL12,MRPL41,MRPL47,MRPL32,MRPL52,MRPL16,MRPL22,MRPL43,RPL17,RPL11,RPL18,RPL23A,RPL27,RPL5,RPL12,RPL30,RPL3,RPL37,RPL21,RPL24,RPL27A,RPL18A,RPL34,RPL37A,RPL23,RPL32,RPL7A,FXR2
Cognitive decline, Up	GO_NEURON_PROJECTION_TERMINUS	3.34877	1.88772	DPYSL2,EPHA4,SNCA,KCNC2,KCNC4,KCNAB2,APP,UNC13B,SLC9A6,OPHN1,CCK,UCHL1,VAMP2,SNCB,PENK,CAD,GOT1,PTPRN,VTI1A,PTPRN2,CALB2,SYN1,MOB2
Cognitive decline, Down	GO_RIBOSOME	14.212	1.99009	RPS3,RPL28,GNB2L1,RPL22,RPL9,RPL35A,RPL36A,RPLP2,RPL26,RPL26L1,RPL8,RPL7,RPS19,RPS7,APEX1,RPS27,CANX,RPL38,MRPL44,MRPL9,MRPL54,MRPL18,MRPL17,MRPL34,MRPL39,MRPL12,MRPL14,MRPL41,MRPL48,MRPL50,MRPS24,MRPS30,MRPL47,MRPS5,GADD45GIP1,MRPL32,MRPL52,MRPS31,MRPS15,MRPL16,MRPS18B,MRPL38,MRPL22,MRPS33,MRPS34,MRPS17,MRPL43,FAU,RPL17,RPL11,RPS16,RPL18,RPL23A,RPS12,RPS25,RPL27,RPS3A,RPS21,RPL5,RPL12,RPS23,RPL3…
Cognitive decline, Up	GO_EXOCYTIC_VESICLE	3.70456	1.83848	SNCA,DNM1,RAB8A,DPYSL3,UNC13D,VAMP2,APBA1,CLCN3,RAB11B,PI4K2A,RAB27A,SYT4,SYT5,SYT17,SYTL5,PTPRN,APBA2,VTI1A,PTPRN2,STXBP5,RAB6A,SCAMP1,SYN1,SYN3,SYN2,AMPH,SYNPR,TPRG1L
Cognitive decline, Down	GO_CYTOSOLIC_PART	6.73754	1.78783	RPS3,RPL28,RPL22,RPL9,RPL35A,RPL36A,RPLP2,RPL26,RPL26L1,RPL8,RPL7,RPS19,RPS7,SNAP25,RPS27,RPL38,MRPS5,FAU,RPL17,RPL11,RPS16,RPL18,RPL23A,RPS12,RPS25,RPL27,RPS3A,RPS21,RPL5,RPL12,RPS23,RPL30,RPS10,RPS17,RPL3,RPL37,RPL21,RPL24,RPS4X,RPS5,RPS11,RPL27A,RPS14,RPS20,RPL18A,RPS28,RPS9,RPL34,RPS18,RPL37A,RPL23,RPL32,RPL7A,FXR2,GUCY1A2
Cognitive decline, Up	GO_VACUOLE	5.15999	1.40989	SNX17,SRC,EPHA4,SDC4,ACE,MAP2K2,ALS2,MAP2K1,EEF1A2,SNCA,SOD1,CCDC22,NSF,VPS18,MICALL2,GPC4,APP,USP8,SPAST,SLC9A6,SDC2,EHD1,GRB2,PRKCI,RAB10,RAB8A,BLOC1S1,ULK1,RAB1A,RAP2B,UNC13D,FLOT2,VAMP2,OCRL,ATP11A,SLC22A17,CLCN4,SLC7A14,CLCN3,PCYOX1,NPC2,RAB11B,PI4K2A,WDR48,ATG5,RAB27A,CHMP1A,CHMP7,CHMP2B,VPS4A,SYT5,GYG2,GNB1,IDUA,GNA11,CYBA,GNB4,GNB2,GOT1,PTPRN,VPS41,APOB,VASN,AP1M1,DYNC1I1,CLTA,RAP2A,EEF1A…
Cognitive decline, Up	GO_SECRETORY_VESICLE	5.95023	1.69621	CPE,CARTPT,ITGB2,CLU,SNCA,SOD1,SCG2,SPARC,CD46,APP,DNM1,RAB10,RAB8A,DPYSL3,UNC13D,FLOT2,VAMP2,ABCC4,APBA1,CLCN3,ATP8A1,RAB11B,PI4K2A,TCP1,RAB27A,SYT4,SYT5,SYT17,SYTL5,ALDOA,CYBA,PTPRN,APBA2,PROS1,SERPINF2,APLP2,PCSK1N,ITIH4,GARS,STX7,RAB27B,VTI1A,RNPEP,PTPRN2,STXBP5,PAM,RAB6A,RAB26,SCG5,ABCA3,SCG3,SCAMP1,SYN1,PCDH7,SYN3,ISLR,SYN2,PCSK2,AMPH,CHGB,SYNPR,TPRG1L
Cognitive decline, Down	GO_POSTSYNAPSE	5.58695	1.53432	GSK3A,PPP1CA,PTEN,GSK3B,BCR,LPAR1,CDK5R1,PPP1R9A,NEURL,CDK5,DLG1,PTK2B,AKAP1,ATP1A1,ATP1A2,KCNJ4,KCNB1,ATP1A3,ANK3,HOMER1,PALM,PPP1R9B,BAIAP2,DLG4,SYNGAP1,MINK1,CTNND2,CTNNA2,STRN,MAP1B,GRIN2A,GRIN1,PICK1,GABRB2,FBXO45,EPB41L3,BAI1,MAP4,ACTN2,PICALM,GABRG1,GABRA1,GRIA2,GRIN2C,ITPR1,CACNG8,GABRG2,GRID1,GRIN2B,EPS8,CADPS2,CANX,ARHGEF2,DGKI,ARC,RAB3GAP1,GABBR1,HPCA,GABBR2,CPEB4,NELF,PDE4B,DNAJC6,BSN…
Cognitive decline, Down	GO_CYTOSOLIC_SMALL_RIBOSOMAL_SUBUNIT	7.2956	2.61298	RPS3,RPS19,RPS7,RPS27,MRPS5,FAU,RPS16,RPS12,RPS25,RPS3A,RPS21,RPS23,RPS10,RPS17,RPS4X,RPS5,RPS11,RPS14,RPS20,RPS28,RPS9,RPS18
Cognitive decline, Down	GO_ACTIN_FILAMENT_BUNDLE	4.0998	2.50906	PTK2,MYLK,ACTN1,PGM5,MYO1C,AMOT,ACTN4,ZYX,SEPT7,CNN2,MYL9,FERMT2,SYNPO
Cognitive decline, Down	GO_ORGANELLE_INNER_MEMBRANE	7.00984	1.50304	SLC27A1,RPS3,AKAP1,AFG3L2,SUN1,HSPD1,NDUFS6,COX5A,ATP5J,SFXN1,UQCRB,NDUFA4,ABCD3,ITPR1,COX4I1,NNT,C22orf32,SLC25A42,SLC25A22,COX5B,SFXN5,SLC25A13,COX6B1,UQCRFS1,ATP5I,SLC25A27,SLC25A32,SLC25A15,SFXN4,UQCRC1,ACAD11,ECI1,HADHB,NDUFB9,SLC25A5,ACAA2,MRPL44,CYC1,NDUFS4,SUCLG1,AK2,NDUFA12,NDUFS2,NDUFC1,NDUFV3,NDUFAB1,NDUFV2,NDUFB7,NDUFS7,NDUFAF1,ECSIT,NDUFS3,NDUFB10,NDUFA8,NDUFB11,NDUFB3,NDUFS8,NDUFB8,…
Cognitive decline, Down	GO_SMALL_RIBOSOMAL_SUBUNIT	5.36272	2.01396	RPS3,GNB2L1,RPS19,RPS7,RPS27,MRPS24,MRPS5,MRPS31,MRPS15,MRPS18B,MRPS33,MRPS17,FAU,RPS16,RPS12,RPS25,RPS3A,RPS21,RPS23,RPS10,RPS17,RPS4X,RPS5,RPS11,RPS14,RPS20,RPS28,RPS9,RPS18,MRPS2
Cognitive decline, Up	GO_CENTROSOME	3.26642	1.58738	DCTN5,CSNK1D,RGS14,PRKAR2B,PRKACB,ALS2,HSPA1B,PSMA1,PSMB5,SPAST,C1orf96,ARL3,RAB8A,CCDC13,PCNT,TTBK2,MASTL,CAPG,CCT5,TCP1,CCT8,CETN2,CKAP5,VPS4A,G6PD,NME7,MBNL1,DCTN4,DCTN3,ACTR1A,DCTN1,DCTN2,DYNC1H1,OFD1,HERC2,MDH1,NUBP2,OLA1,CEP170,NEURL4
Cognitive decline, Down	GO_NEURON_SPINE	3.18182	1.65052	PPP1CA,PTEN,GSK3B,LPAR1,CDK5R1,PPP1R9A,NEURL,ATP1A2,ATP1A3,PALM,PPP1R9B,BAIAP2,DLG4,STRN,MAP1B,GRIN1,ACTN2,CANX,DGKI,ARC,GABBR1,HPCA,PDE4B,EEA1,ARHGAP44,CTNND1,SIPA1L1,ARHGAP32,FUS,SYNPO,FRMPD4
Cognitive decline, Up	GO_BLOOD_MICROPARTICLE	3.27517	2.34734	CLU,HSPA1B,C3,HBB,CFH,C4A,PROS1,C1R,C1S,SERPINF2,ITIH4,EIF2A,DNPEP
Cognitive decline, Down	GO_ACTOMYOSIN	4.01187	2.40183	PTK2,MYLK,ACTN1,PGM5,MYO1C,AMOT,ACTN4,ZYX,SEPT7,CNN2,CDC42BPB,MYL9,FERMT2,SYNPO
Cognitive decline, Down	GO_MITOCHONDRIAL_MATRIX	4.50517	1.43435	RPS3,AKAP1,GLS2,ABAT,HSPD1,GLS,ECI1,HADHB,ABHD10,SLC25A5,SUCLG1,ACSS1,ISCA2,MLYCD,PDHA1,PC,PDHB,SUCLA2,ACSF2,MMAA,NDUFS2,NDUFAB1,NDUFS7,NDUFS3,NDUFS8,HSPA9,SDHAF2,MRPL9,MRPL18,MRPL17,MRPL34,MRPL39,MRPL12,MRPL41,MRPL48,MRPS24,MRPL47,MRPS5,GADD45GIP1,MRPL32,MRPL52,MRPS31,MRPS15,MRPL16,MRPS18B,MRPL22,MRPS33,MRPS17,MRPL43,KARS,PARS2,IARS2,LARS2,PPA2,QARS,FASTKD2,GCSH,PRODH,LONP1,HIBADH,AUH,BCAT2,ISCU…
Cognitive decline, Down	GO_CELL_JUNCTION	5.88006	1.35661	GTF2F1,TMEM65,PPP1CB,BCR,CLASP2,CDH5,NUMB,CTNNB1,PTK2,PPP1R9A,NEURL,RAC1,RPS3,CDK5,DLG1,PTK2B,ATP1A1,ATP1A2,KCNJ4,ATP1B1,KCNB1,CAV1,PVRL1,PVR,ANK3,UNC13A,APC,RPL22,RPL9,RPLP2,RPL8,RPL7,ATP2B2,HOMER1,SLC9A1,PPP1R9B,RGS12,DLG4,MINK1,CTNND2,CTNNA2,STRN,MAP1B,RPS19,GRIN2A,GRIN1,PICK1,SPTBN2,GABRB2,FBXO45,EPB41L3,BAI1,VCL,ENAH,MLLT4,RALA,ACTN1,PODXL,ACTN2,RPS7,OLFM1,RHOB,SLC2A1,GABRG1,GABRA1,GRIA2,GRM…
Cognitive decline, Down	GO_CYTOSOLIC_LARGE_RIBOSOMAL_SUBUNIT	8.7976	2.45462	RPL28,RPL22,RPL9,RPL35A,RPL36A,RPLP2,RPL26,RPL26L1,RPL8,RPL7,RPL38,RPL17,RPL11,RPL18,RPL23A,RPL27,RPL5,RPL12,RPL30,RPL3,RPL37,RPL21,RPL24,RPL27A,RPL18A,RPL34,RPL37A,RPL23,RPL32,RPL7A,FXR2
Cognitive decline, Down	GO_POSTSYNAPTIC_MEMBRANE	4.46056	1.68085	PTEN,BCR,NEURL,CDK5,DLG1,AKAP1,KCNJ4,KCNB1,ANK3,HOMER1,DLG4,MINK1,STRN,GRIN2A,GRIN1,PICK1,GABRB2,FBXO45,PICALM,GABRG1,GABRA1,GRIA2,GRIN2C,CACNG8,GABRG2,GRID1,GRIN2B,CADPS2,ARC,GABBR1,GABBR2,NELF,LRRTM4,LRRTM3,SIPA1L1,IQSEC3,ARHGAP32,SYNE1,SYNPO,CABP1,ProSAPiP1,MAGEE1,PRR7
Cognitive decline, Down	GO_MITOCHONDRIAL_MEMBRANE_PART	3.42939	1.56264	AKAP1,NDUFS6,MFN2,COX5A,ATP5J,UQCRB,NDUFA4,COX4I1,NNT,C22orf32,UQCRFS1,ATP5I,UQCRC1,NDUFB9,NDUFS4,NDUFA12,NDUFS2,NDUFC1,NDUFV3,NDUFAB1,NDUFV2,NDUFB7,NDUFS7,NDUFAF1,NDUFS3,NDUFB10,NDUFA8,NDUFB11,NDUFB3,NDUFS8,NDUFB8,PTPMT1,MFF,TOMM22,PAM16,TOMM5,SAMM50,TOMM20,PMPCB,FUNDC2,TMEM11,USMG5
Cognitive decline, Up	GO_EXTRACELLULAR_SPACE	7.49584	1.6466	CPE,TGFBR3,CARTPT,MIF,PRKAG2,ACE,CLU,C5,SNCA,SOD1,CD109,SCG2,SPARC,ICAM1,HSPA1B,GPC4,CTHRC1,C3,APP,S100B,SEMA4F,COL25A1,DPYSL3,BLOC1S1,LGI4,CCK,NPY,LGALS1,BMPER,GPI,HTRA1,BMPR2,TTBK2,HBB,PCYOX1,GSTP1,TPI1,ALDOA,AKR1A1,ENO2,SORD,FBLN1,PTGDS,TIMP2,ALAD,GNB2,CNTFR,APOB,VASN,FRZB,EEF1A1,CFH,C4A,C2,PROS1,SPOCK1,CFL1,C1R,C1S,SERPINF2,PCSK1N,ITIH4,CSTB,PRDX5,EIF2A,PON3,RNPEP,PRDX1,PRDX6,PAM,ITM2B,CXCL14…
Cognitive decline, Up	GO_VACUOLAR_PART	4.06683	1.46458	SNX17,EPHA4,SDC4,EEF1A2,NSF,VPS18,GPC4,APP,USP8,SLC9A6,SDC2,EHD1,RAB10,RAB8A,BLOC1S1,ULK1,RAP2B,OCRL,ATP11A,SLC22A17,CLCN4,SLC7A14,CLCN3,PCYOX1,RAB11B,PI4K2A,RAB27A,CHMP1A,CHMP7,CHMP2B,VPS4A,SYT5,GYG2,GNB1,IDUA,GNA11,GNB4,GNB2,VPS41,APOB,VASN,AP1M1,CLTA,RAP2A,EEF1A1,RAB12,CTSA,MYD88,GABARAPL2,STX7,SNX1,RAB27B,VPS39,STX8,VTI1A,UBA1,ITM2B,RAB32,VPS29,SCAMP1,TMEM9B,HMP19,BACE1,ATG9A,ATG16L1,DAGLB,CD…
Cognitive decline, Down	GO_MITOCHONDRIAL_PART	7.47717	1.38681	MTOR,BAD,SLC27A1,RPS3,AKAP1,BNIP3L,SH3GLB1,GLS2,AFG3L2,ABAT,HSPD1,NDUFS6,MFN2,C1orf31,COX5A,ATP5J,SFXN1,GLS,UQCRB,NDUFA4,ABCD3,COX4I1,NNT,C22orf32,SLC25A42,SLC25A22,COX5B,SFXN5,SLC25A13,COX6B1,UQCRFS1,ATP5I,SLC25A27,SLC25A32,SLC25A15,SFXN4,UQCRC1,ACAD11,ECI1,HADHB,ABHD10,NDUFB9,SLC25A5,AGPAT5,ACAA2,GABBR1,MRPL44,CYC1,NDUFS4,SUCLG1,ACSS1,ISCA2,MLYCD,PDHA1,PC,PDHB,SUCLA2,ACSF2,AK2,PNPT1,MMAA,NDUFA1…
Cognitive decline, Down	GO_MITOCHONDRION	5.40138	1.25645	TMEM65,GSK3A,PTEN,GSK3B,MTOR,BAD,SLC27A1,BRAF,TRAF6,MAPK10,RPS3,AKAP1,CAV1,BNIP3L,SH3GLB1,GLS2,AFG3L2,GNB2L1,RPL35A,SLC9A1,MAPK9,DYNLL2,ABAT,HSPD1,NDUFS6,MFN2,GNPAT,C1orf31,COX5A,ATP5J,SFXN1,GLS,UQCRB,NDUFA4,ABCD3,COX4I1,NNT,C22orf32,PRKCE,SLC25A42,SLC25A22,COX5B,SFXN5,SLC25A13,COX6B1,UQCRFS1,ATP5I,SLC25A27,SLC25A32,SLC25A15,SFXN4,ARMC1,UQCRC1,ACAD11,ECI1,HADHB,SLIRP,APEX1,ABHD10,NDUFB9,OPA3,SLC2…
Cognitive decline, Down	GO_RESPIRATORY_CHAIN	3.55652	1.76461	NDUFS6,COX5A,UQCRB,NDUFA4,COX4I1,NNT,UQCRFS1,UQCRC1,NDUFB9,CYC1,NDUFS4,NDUFA12,NDUFS2,NDUFC1,NDUFV3,NDUFAB1,NDUFV2,NDUFB7,NDUFS7,NDUFAF1,NDUFS3,NDUFB10,NDUFA8,NDUFB11,NDUFB3,NDUFS8,NDUFB8,PMPCB
Cognitive decline, Up	GO_SECRETORY_GRANULE_MEMBRANE	3.89136	2.27378	CPE,SNCA,SPARC,CD46,FLOT2,VAMP2,ABCC4,ATP8A1,RAB27A,APLP2,RAB27B,PTPRN2,PAM,RAB26,ABCA3,SCAMP1,PCDH7
Cognitive decline, Down	GO_ANCHORING_JUNCTION	3.51906	1.38872	PPP1CB,CLASP2,CDH5,NUMB,CTNNB1,PTK2,RAC1,RPS3,DLG1,PTK2B,CAV1,PVRL1,PVR,APC,RPL22,RPL9,RPLP2,RPL8,RPL7,SLC9A1,PPP1R9B,CTNND2,CTNNA2,RPS19,VCL,ENAH,MLLT4,RALA,ACTN1,ACTN2,RPS7,RHOB,ATP6V0A2,PPAP2B,PIP5K1C,TBCD,LIG4,ARHGEF2,PGM5,RPL38,YWHAQ,SDCBP,HSPA9,KAZN,ACTN4,ZYX,SORBS2,RPS16,RPL18,RPL27,RPS3A,RPL5,RPL12,RPL30,RPS10,RPS17,RPL3,RPS4X,RPS5,RPS11,RPS14,RPS9,RPS18,RPL37A,RPL23,RPL7A,SH3KBP1,CTNND1,…
Cognitive decline, Down	GO_RIBOSOMAL_SUBUNIT	13.2192	2.09869	RPS3,RPL28,GNB2L1,RPL22,RPL9,RPL35A,RPL36A,RPLP2,RPL26,RPL26L1,RPL8,RPL7,RPS19,RPS7,RPS27,RPL38,MRPL17,MRPL12,MRPL41,MRPS24,MRPL47,MRPS5,MRPL32,MRPL52,MRPS31,MRPS15,MRPL16,MRPS18B,MRPL22,MRPS33,MRPS17,MRPL43,FAU,RPL17,RPL11,RPS16,RPL18,RPL23A,RPS12,RPS25,RPL27,RPS3A,RPS21,RPL5,RPL12,RPS23,RPL30,RPS10,RPS17,RPL3,RPL37,RPL21,RPL24,RPS4X,RPS5,RPS11,RPL27A,RPS14,RPS20,RPL18A,RPS28,RPS9,RPL34,RPS18,RP…
Cognitive decline, Down	GO_PLASMA_MEMBRANE_REGION	3.14065	1.30093	PTEN,BCR,CLASP2,NUMB,CTNNB1,SLC27A1,PTK2,NEURL,RAC1,RPS3,CDK5,DLG1,AKAP1,ATP1A1,ATP1A2,KCNJ4,ATP1B1,ATP1B2,KCNB1,CAV1,SCARB1,PVRL1,SLC4A10,ANK3,UNC13A,APC,ATP2B2,HOMER1,SLC9A1,PALM,PPP1R9B,DLG4,MINK1,CTNNA2,STRN,GRIN2A,GRIN1,PICK1,SPTBN2,GABRB2,FBXO45,EPB41L3,PODXL,CNNM4,SLC5A6,PICALM,SLC2A1,GABRG1,GABRA1,GRIA2,SLC27A4,SLC7A5,GRM2,ATP2B1,GRIN2C,CACNG8,SNAP25,GABRG2,TF,GRID1,SLC4A4,GRIN2B,PIP5K1C,…
Cognitive decline, Up	GO_LYTIC_VACUOLE	3.69112	1.55659	SRC,SDC4,ACE,EEF1A2,SNCA,SOD1,NSF,VPS18,GPC4,SDC2,BLOC1S1,UNC13D,ATP11A,SLC7A14,PCYOX1,NPC2,PI4K2A,WDR48,RAB27A,CHMP2B,VPS4A,GYG2,GNB1,IDUA,GNA11,GNB4,GNB2,GOT1,VPS41,VASN,AP1M1,CLTA,EEF1A1,RAB12,CAPN1,CTSA,USP5,STX7,VPS39,STX8,UBA1,PRDX6,DNASE2,TMEM9B,DAGLB,MPZ,TMEM9,CCDC115,WDR41,TMEM150C
Cognitive decline, Down	GO_ENVELOPE	3.89792	1.25898	MTA1,MTOR,BAD,SLC27A1,RPS3,OSBPL8,AKAP1,MTMR6,TMEM38A,BNIP3L,SH3GLB1,AFG3L2,APC,SUN1,HSPD1,NDUFS6,PCM1,MFN2,C1orf31,COX5A,ATP5J,SFXN1,UQCRB,NDUFA4,ABCD3,ITPR1,COX4I1,NNT,C22orf32,SLC25A42,SLC25A22,COX5B,SFXN5,SLC25A13,COX6B1,UQCRFS1,ATP5I,SLC25A27,SLC25A32,SLC25A15,SFXN4,UQCRC1,ACAD11,ECI1,HADHB,SEC13,NDUFB9,SLC25A5,AGPAT5,ACAA2,GABBR1,MRPL44,NELF,CYC1,MGST3,NDUFS4,TRIM27,SUCLG1,AK2,MYO1C,PNPT1,N…
Cognitive decline, Down	GO_MITOCHONDRIAL_ENVELOPE	5.37147	1.37978	MTOR,BAD,SLC27A1,RPS3,AKAP1,BNIP3L,SH3GLB1,AFG3L2,HSPD1,NDUFS6,MFN2,C1orf31,COX5A,ATP5J,SFXN1,UQCRB,NDUFA4,ABCD3,COX4I1,NNT,C22orf32,SLC25A42,SLC25A22,COX5B,SFXN5,SLC25A13,COX6B1,UQCRFS1,ATP5I,SLC25A27,SLC25A32,SLC25A15,SFXN4,UQCRC1,ACAD11,ECI1,HADHB,NDUFB9,SLC25A5,AGPAT5,ACAA2,GABBR1,MRPL44,CYC1,NDUFS4,SUCLG1,AK2,PNPT1,NDUFA12,NDUFS2,NDUFC1,NDUFV3,NDUFAB1,NDUFV2,NDUFB7,NDUFS7,NDUFAF1,ECSIT,NDUFS…
Cognitive decline, Down	GO_RIBONUCLEOPROTEIN_COMPLEX	15.4984	1.74167	SYNCRIP,HNRNPD,GSK3B,PTBP2,RAC1,RPS3,RPL28,GNB2L1,RPL22,RPL9,RPL35A,RPL36A,RPLP2,EIF3A,RPL26,EIF4H,SSB,EIF3J,RPL26L1,RPL8,RPL7,RPS19,DICER1,RPS7,ROCK2,SLIRP,APEX1,RPS27,CANX,NAA30,RPL38,JAKMIP1,CPEB4,MRPL44,CPEB2,DDX39B,HNRNPA1,HNRNPL,SF3B4,SF3A1,RBM5,PUM1,PUM2,YBX1,PCBP4,EIF4ENIF1,ACTN4,MRPL9,MRPL54,MRPL18,MRPL17,MRPL34,MRPL39,MRPL12,MRPL14,MRPL41,MRPL48,MRPL50,MRPS24,MRPS30,MRPL47,MRPS5,GADD45G…
Cognitive decline, Up	GO_MICROTUBULE_ORGANIZING_CENTER	3.79033	1.56081	DCTN5,CSNK1D,DAB1,RGS14,PRKAR2B,PRKACB,ALS2,MAP2K1,HSPA1B,PSMA1,PSMB5,SPAST,C1orf96,ARL3,RAB8A,CCDC13,BBS2,PCNT,TTBK2,RAB11B,MASTL,CAPG,CCT5,TCP1,CCT8,CHMP1A,CETN2,CKAP5,VPS4A,G6PD,NME7,MBNL1,DCTN4,DCTN3,ACTR1A,DCTN1,DCTN2,DYNC1H1,DDHD2,OFD1,CC2D1A,UPF3B,HERC2,MDH1,C14orf166,NUBP2,OLA1,SCYL1,CEP170,NEURL4,UBXN6
Cognitive decline, Up	GO_CILIUM	3.07001	1.65088	PRKAR2B,ATP2B4,PRKACB,PTPRK,APP,EHD1,C1orf96,SEPT2,RAB10,ARL3,RAB8A,ARL6,GPI,OCRL,BBS2,TTBK2,CCT8,ATG5,RAB27A,CETN2,PFKM,PKM2,SORD,GNB1,GNA11,AK1,NAPEPLD,OFD1,APOA1BP,ATG16L1,TUBB4A,NUBP2
Cognitive decline, Down	GO_CYTOSOLIC_RIBOSOME	15.1061	2.47981	RPS3,RPL28,RPL22,RPL9,RPL35A,RPL36A,RPLP2,RPL26,RPL26L1,RPL8,RPL7,RPS19,RPS7,RPS27,RPL38,MRPS5,FAU,RPL17,RPL11,RPS16,RPL18,RPL23A,RPS12,RPS25,RPL27,RPS3A,RPS21,RPL5,RPL12,RPS23,RPL30,RPS10,RPS17,RPL3,RPL37,RPL21,RPL24,RPS4X,RPS5,RPS11,RPL27A,RPS14,RPS20,RPL18A,RPS28,RPS9,RPL34,RPS18,RPL37A,RPL23,RPL32,RPL7A,FXR2
Cognitive decline, Down	GO_SYNAPTIC_MEMBRANE	5.153	1.65105	PTEN,BCR,NEURL,CDK5,DLG1,AKAP1,KCNJ4,KCNB1,PVRL1,ANK3,UNC13A,HOMER1,PALM,DLG4,MINK1,STRN,GRIN2A,GRIN1,PICK1,GABRB2,FBXO45,PICALM,GABRG1,GABRA1,GRIA2,GRM2,ATP2B1,GRIN2C,CACNG8,SNAP25,GABRG2,GRID1,GRIN2B,LPHN1,CADPS2,DGKI,OLFM2,ARC,GABBR1,GABBR2,NELF,NDUFS7,LRRTM4,LRRTM3,LRRC4B,SIPA1L1,IQSEC3,ARHGAP32,SYNE1,SYNPO,CABP1,ProSAPiP1,MAGEE1,PRR7
Cognitive decline, Up	GO_VACUOLAR_MEMBRANE	4.50109	1.53771	SNX17,EPHA4,EEF1A2,NSF,VPS18,USP8,SLC9A6,EHD1,RAB10,RAB8A,BLOC1S1,ULK1,RAP2B,OCRL,ATP11A,SLC22A17,CLCN4,SLC7A14,CLCN3,PCYOX1,RAB11B,PI4K2A,RAB27A,CHMP1A,CHMP7,CHMP2B,VPS4A,SYT5,GNB1,GNA11,GNB4,GNB2,VPS41,APOB,VASN,AP1M1,CLTA,RAP2A,EEF1A1,RAB12,CTSA,MYD88,GABARAPL2,STX7,SNX1,RAB27B,VPS39,STX8,VTI1A,UBA1,ITM2B,VPS29,SCAMP1,TMEM9B,HMP19,BACE1,ATG9A,ATG16L1,DAGLB,CD320,CLVS2,OSBPL9,C20orf103,TMEM9,WD…
Cognitive decline, Up	GO_PEPTIDASE_ACTIVITY	4.92494	1.68969	CPE,ACE,PARK7,ADAM17,CD46,PSMB7,PSMA1,PSMB9,PSMA6,PSMB5,PSMA5,PSMA3,PSMA2,PSMA7,PSMB1,PSMB3,C3,USP8,METAP1,METAP2,UCHL1,PYCARD,AGTPBP1,HTRA1,CHMP1A,USP15,CPS1,LTA4H,CAPN1,CAPNS1,CTSA,C4A,C2,C1R,C1S,USP5,RNPEP,SCPEP1,UCHL3,RHBDF1,PCSK2,BACE1,ALG13,ACY1,DNPEP,HABP2,DDI2,SENP8,PREPL,NPEPL1,DPP9
Cognitive decline, Up	GO_CYTOKINE_BINDING	3.53763	2.9547	TGFBR3,PARK7,CD109,ITGAV,NRP2,BMPR2,PLP2,CNTFR,VASN
Cognitive decline, Up	GO_PEPTIDASE_REGULATOR_ACTIVITY	3.43467	1.93777	C5,SNCA,CD109,PSME1,PSME2,C3,APP,PYCARD,FBLN1,VCP,TIMP2,C4A,PROS1,SPOCK1,SERPINF2,APLP2,PCSK1N,PEBP1,ITIH4,PI16,CSTB,PRDX5
Cognitive decline, Up	GO_THREONINE_TYPE_PEPTIDASE_ACTIVITY	5.2002	3.31035	PSMB7,PSMA1,PSMB9,PSMA6,PSMB5,PSMA5,PSMA3,PSMA2,PSMA7,PSMB1,PSMB3
Cognitive decline, Down	GO_STRUCTURAL_CONSTITUENT_OF_RIBOSOME	15.0193	2.06701	RPS3,RPL28,RPL22,RPL9,RPL35A,RPL36A,RPLP2,RPL26,RPL26L1,RPL8,RPL7,RPS19,RPS7,SLC25A42,SLC25A22,SLC25A13,SLC25A27,SLC25A32,SLC25A15,RPS27,RPL38,SLC25A5,MRPL9,MRPL18,MRPL17,MRPL34,MRPL12,MRPL14,MRPL41,MRPS24,MRPS30,MRPL47,MRPS5,MRPL32,MRPL52,MRPS31,MRPS15,MRPL16,MRPS18B,MRPL22,MRPS33,MRPS34,MRPS17,MRPL43,FAU,RPL17,RPL11,RPS16,RPL18,RPL23A,RPS12,RPL27,RPS3A,RPS21,RPL5,RPL12,RPS23,RPL30,RPS10,RPS17,R…
Cognitive decline, Down	GO_RRNA_BINDING	4.96973	2.23619	RPS3,RPL9,RPLP2,RPL8,MRPL18,MRPL16,MRPS17,RPL11,FASTKD2,RPL23A,RPL5,RPL12,RPL37,RPS4X,RPS5,RPS11,RPS14,RPS9,RPS18,RPL23,FASTKD5
Cognitive decline, Up	GO_UBIQUITIN_LIKE_PROTEIN_LIGASE_BINDING	3.3099	1.67849	PRKAR2B,CLU,PRKACB,IKBKG,HSPA1B,UBE2L3,BAG4,SUMO1,CUL4B,UCHL1,GPI,CCT2,TCP1,RANGAP1,UBE2A,UBE2N,TPI1,UBE2I,VCP,NPLOC4,ACVR1B,UBE2O,GABARAPL2,DNAJB2,RNF34,SUMO2,STX8,CUL1,HERC2,PRDX6,TUBB,UBE2M,SCAMP3
Cognitive decline, Up	GO_PEPTIDASE_INHIBITOR_ACTIVITY	3.35839	2.11697	C5,SNCA,CD109,C3,APP,TIMP2,C4A,PROS1,SPOCK1,SERPINF2,APLP2,PCSK1N,PEBP1,ITIH4,PI16,CSTB,PRDX5
Cognitive decline, Down	GO_POLY_A_RNA_BINDING	8.18757	1.3838	RDBP,GTF2F1,HDAC2,SYNCRIP,HNRNPD,PTBP2,PTPN1,RPS3,G3BP2,AKAP1,STRAP,RPL28,GNB2L1,RPL22,RPL35A,RPL36A,EIF3A,RPL26,EIF4H,SSB,RPL8,RPL7,RPS19,MAP4,HSPD1,RPS7,SRPK2,ZNF385A,C1orf31,CHERP,HADHB,ROCK2,SLIRP,H1FX,APEX1,TRIM28,CHD3,RPS27,CANX,SLC25A5,ACAA2,UBTF,SSRP1,CPEB4,MRPL44,CPEB2,PRKRA,SRSF5,SUCLG1,DDX39B,HNRNPA1,PNPT1,YTHDC1,HNRNPL,SF3B4,SRSF9,RBFOX1,SF3A1,RBM5,NDUFV3,HSPA9,FNDC3A,LARP1,MTDH,TARDB…
Cognitive decline, Up	GO_ENDOPEPTIDASE_ACTIVITY	3.85518	1.75406	ACE,ADAM17,CD46,PSMB7,PSMA1,PSMB9,PSMA6,PSMB5,PSMA5,PSMA3,PSMA2,PSMA7,PSMB1,PSMB3,C3,USP8,UCHL1,PYCARD,HTRA1,USP15,CPS1,CAPN1,CAPNS1,C4A,C2,C1R,C1S,USP5,RHBDF1,PCSK2,BACE1,HABP2,DDI2,PREPL
Cognitive decline, Down	GO_STRUCTURAL_MOLECULE_ACTIVITY	12.8518	1.74739	SPAG9,RPS3,DLG1,G3BP2,AKAP1,CAV1,RPL28,ANK3,GNB2L1,RPL22,RPL9,RPL35A,RPL36A,RPLP2,EIF3A,RPL26,RPL26L1,RPL8,RPL7,SLC9A1,CTNNA2,MAP2,MAP1B,RPS19,SPTBN2,EPB41L3,MAP4,VCL,LUM,ACTN2,RPS7,SLC25A42,SLC25A22,KLHL3,SLC25A13,SLC25A27,SLC25A32,SLC25A15,ROCK2,RPS27,PGM5,RPL38,SLC25A5,AKAP9,HBXIP,ISCA2,MRPL9,MRPL18,MRPL17,MRPL34,MRPL12,MRPL14,MRPL41,MRPS24,MRPS30,MRPL47,MRPS5,MRPL32,MRPL52,MRPS31,MRPS15,MRPL1…
Cognitive decline, Down	GO_RNA_BINDING	7.67284	1.32859	RDBP,GTF2F1,HDAC2,SYNCRIP,HNRNPD,PTBP2,PTPN1,RPS3,G3BP2,AKAP1,AIMP1,STRAP,RPL28,GNB2L1,RPL22,RPL9,RPL35A,RPL36A,RPLP2,EIF3A,RPL26,EIF4H,SSB,EIF3J,RPL8,RPL7,RPS19,DICER1,TRIM32,MAP4,HSPD1,EXOSC3,ACTN1,RPS7,SRPK2,ZNF385A,C1orf31,CHERP,HADHB,ROCK2,SLIRP,H1FX,APEX1,TRIM28,CHD3,RPS27,CANX,RPL38,JAKMIP1,SLC25A5,ACAA2,UBTF,SSRP1,CPEB4,MRPL44,CPEB2,PRKRA,RFTN1,SRSF5,EEF1G,SUCLG1,DDX39B,HNRNPA1,PNPT1,YTHD…
Cognitive decline, Down	GO_MRNA_3_UTR_BINDING	3.95803	2.31605	SYNCRIP,HNRNPD,ZNF385A,CPEB4,CPEB2,LARP1,TARDBP,PUM1,PUM2,SERBP1,PCBP4,AUH,RBMS3,ELAVL4,ELAVL2
