# Supplementary material for: Inferring protein expression changes from mRNA in Alzheimer’s dementia using deep neural networks
Source: Nat Commun. 2022 Feb 3;13:655. doi: 10.1038/s41467-022-28280-1 (PMC8814036; doi:10.1038/s41467-022-28280-1)
Supplement: Supplementary file 11 — Supplementary Data 7 [file 41467_2022_28280_MOESM11_ESM.xlsx]

## Sheet: Supplementary Data 7
Supplementary Data 7. Module assignment based on the estimated protein abundance.
Protein ID	Module ID	Ensemble ID	ENTREZ ID	Symbol
TSPAN6|O43657	p16	ENSG00000000003	7105	TSPAN6
DPM1|O60762	p5	ENSG00000000419	8813	DPM1
CFH|P08603	p13	ENSG00000000971	3075	CFH
FUCA2|Q9BTY2	p11	ENSG00000001036	2519	FUCA2
GCLC|P48506	p14	ENSG00000001084	2729	GCLC
NIPAL3|Q6P499	p16	ENSG00000001461	57185	NIPAL3
ENPP4|Q9Y6X5	p14	ENSG00000001561	22875	ENPP4
ANKIB1|Q9P2G1	p11	ENSG00000001629	54467	ANKIB1
CYP51A1|Q16850	p7	ENSG00000001630	1595	CYP51A1
KRIT1|O00522	p15	ENSG00000001631	889	KRIT1
BAD|Q92934	p9	ENSG00000002330	572	BAD
LAP3|P28838	p6	ENSG00000002549	51056	LAP3
CD99|P14209	p12	ENSG00000002586	4267	CD99
LASP1|Q14847	p2	ENSG00000002834	3927	LASP1
M6PR|P20645	p10	ENSG00000003056	4074	M6PR
ICA1|Q05084	p2	ENSG00000003147	3382	ICA1
DBNDD1|Q9H9R9	p20	ENSG00000003249	79007	DBNDD1
ALS2|Q96Q42	p18	ENSG00000003393	57679	ALS2
NDUFAF7|Q7L592	p5	ENSG00000003509	55471	NDUFAF7
RBM5|P52756	p10	ENSG00000003756	10181	RBM5
MTMR7|Q9Y216	p8	ENSG00000003987	9108	MTMR7
SLC7A2|P52569	p16	ENSG00000003989	6542	SLC7A2
ARF5|P84085	p2	ENSG00000004059	381	ARF5
SARM1|Q6SZW1	p1	ENSG00000004139	23098	SARM1
POLDIP2|Q9Y2S7	p6	ENSG00000004142	26073	POLDIP2
PLXND1|Q9Y4D7	p6	ENSG00000004399	23129	PLXND1
AK2|P54819	p10	ENSG00000004455	204	AK2
CD38|P28907	p10	ENSG00000004468	952	CD38
FKBP4|Q02790	p21	ENSG00000004478	2288	FKBP4
CAMKK1|Q8N5S9	p17	ENSG00000004660	84254	CAMKK1
RECQL|P46063	p15	ENSG00000004700	5965	RECQL
CCDC132; VPS50|Q96JG6	p2	ENSG00000004766	55610	VPS50
HSPB6|O14558	p14	ENSG00000004776	126393	HSPB6
ARHGAP33|O14559	p8	ENSG00000004777	115703	ARHGAP33
NDUFAB1|O14561	p1	ENSG00000004779	4706	NDUFAB1
SLC25A13|Q9UJS0	p3	ENSG00000004864	10165	SLC25A13
ST7|Q9NRC1	p6	ENSG00000004866	7982	ST7
SLC4A1|P02730	p13	ENSG00000004939	6521	SLC4A1
UPF1|Q92900	p19	ENSG00000005007	5976	UPF1
SLC25A5|P05141	p3	ENSG00000005022	292	SLC25A5
POLR2J|P52435	p7	ENSG00000005075	5439	POLR2J
LIG3|P49916	p7	ENSG00000005156	3980	LIG3
RPAP3|Q9H6T3	p20	ENSG00000005175	79657	RPAP3
CIAPIN1|Q6FI81	p3	ENSG00000005194	57019	CIAPIN1
PRKAR2B|P31323	p18	ENSG00000005249	5577	PRKAR2B
PON1|P27169	p19	ENSG00000005421	5444	PON1
GCFC2|P16383	p7	ENSG00000005436	6936	GCFC2
WDR54|Q9H977	p6	ENSG00000005448	84058	WDR54
CROT|Q9UKG9	p5	ENSG00000005469	54677	CROT
ABCB4|P21439	p12	ENSG00000005471	5244	ABCB4
RHBDD2|Q6NTF9	p7	ENSG00000005486	57414	RHBDD2
NA|O75592	p8	ENSG00000005810	23077	MYCBP2
PDK2|Q15119	p1	ENSG00000005882	5164	PDK2
ITGA3|P26006	p17	ENSG00000005884	3675	ITGA3
GDE1|Q9NZC3	p17	ENSG00000006007	51573	GDE1
CRLF1|O75462	p18	ENSG00000006016	9244	CRLF1
YBX2|Q9Y2T7	p10	ENSG00000006047	51087	YBX2
ABCC8|Q09428	p5	ENSG00000006071	6833	ABCC8
CACNG3|O60359	p1	ENSG00000006116	10368	CACNG3
TMEM132A|Q24JP5	p20	ENSG00000006118	54972	TMEM132A
AP2B1|P63010	p2	ENSG00000006125	163	AP2B1
TAC1|P20366	p3	ENSG00000006128	6863	TAC1
SPATA20|Q8TB22	p5	ENSG00000006282	64847	SPATA20
RALA|P11233	p10	ENSG00000006451	5898	RALA
AGK|Q53H12	p2	ENSG00000006530	55750	AGK
GGCT|O75223	p2	ENSG00000006625	79017	GGCT
PAF1|Q8N7H5	p19	ENSG00000006712	54623	PAF1
VPS41|P49754	p16	ENSG00000006715	27072	VPS41
ARHGAP44|Q17R89	p3	ENSG00000006740	9912	ARHGAP44
ELAC2|Q9BQ52	p7	ENSG00000006744	60528	ELAC2
SCIN|Q9Y6U3	p13	ENSG00000006747	85477	SCIN
CDKL3|Q8IVW4	p1	ENSG00000006837	51265	CDKL3
MARK4|Q96L34	p6	ENSG00000007047	57787	MARK4
CCDC124|Q96CT7	p21	ENSG00000007080	115098	CCDC124
PAFAH1B1|P43034	p5	ENSG00000007168	5048	PAFAH1B1
KIAA0100|Q14667	p20	ENSG00000007202	9703	KIAA0100
GAS7|O60861	p5	ENSG00000007237	8522	GAS7
SCN4A|P35499	p18	ENSG00000007314	6329	SCN4A
RHBDF1|Q96CC6	p12	ENSG00000007384	64285	RHBDF1
LUC7L|Q9NQ29	p19	ENSG00000007392	55692	LUC7L
BAIAP3|O94812	p6	ENSG00000007516	8938	BAIAP3
DNAJC11|Q9NVH1	p3	ENSG00000007923	55735	DNAJC11
PSMB1|P20618	p17	ENSG00000008018	5689	PSMB1
SYN1|P17600	p18	ENSG00000008056	6853	SYN1
CDKL5|O76039	p2	ENSG00000008086	6792	CDKL5
CAMK1G|Q96NX5	p5	ENSG00000008118	57172	CAMK1G
NADK|O95544	p7	ENSG00000008130	65220	NADK
CYTH3|O43739	p19	ENSG00000008256	9265	CYTH3
ADAM22|Q9P0K1	p19	ENSG00000008277	53616	ADAM22
CYB561|P49447	p18	ENSG00000008283	1534	CYB561
SPAG9|O60271	p8	ENSG00000008294	9043	SPAG9
AASS|Q9UDR5	p12	ENSG00000008311	10157	AASS
MGST1|P10620	p14	ENSG00000008394	4257	MGST1
NFIX|Q14938	p11	ENSG00000008441	4784	NFIX
MAPK8IP2|Q13387	p6	ENSG00000008735	23542	MAPK8IP2
SEC62|Q99442	p21	ENSG00000008952	7095	SEC62
RPS20|P60866	p8	ENSG00000008988	6224	RPS20
CSDE1|O75534	p1	ENSG00000009307	7812	CSDE1
UBE3C|Q15386	p6	ENSG00000009335	9690	UBE3C
REV3L|O60673	p13	ENSG00000009413	5980	REV3L
BAZ1B|Q9UIG0	p11	ENSG00000009954	9031	BAZ1B
RANBP9|Q96S59	p1	ENSG00000010017	10048	RANBP9
METTL13|Q8N6R0	p17	ENSG00000010165	51603	METTL13
UQCRC1|P31930	p3	ENSG00000010256	7384	UQCRC1
CD9|P21926	p14	ENSG00000010278	928	CD9
HHATL|Q9HCP6	p5	ENSG00000010282	57467	HHATL
IFFO1|Q0D2I5	p20	ENSG00000010295	25900	IFFO1
NISCH|Q9Y2I1	p16	ENSG00000010322	11188	NISCH
STAB1|Q9NY15	p15	ENSG00000010327	23166	STAB1
IDS|P22304	p8	ENSG00000010404	3423	IDS
FYN|P06241	p17	ENSG00000010810	2534	FYN
HIVEP2|P31629	p19	ENSG00000010818	3097	HIVEP2
TCEB3; ELOA|Q14241	p12	ENSG00000011007	6924	ELOA
LYPLA2|O95372	p16	ENSG00000011009	11313	LYPLA2
SLC6A7|Q99884	p18	ENSG00000011083	6534	SLC6A7
AKAP8L|Q9ULX6	p19	ENSG00000011243	26993	AKAP8L
TTC19|Q6DKK2	p5	ENSG00000011295	54902	TTC19
PTBP1|P26599	p13	ENSG00000011304	5725	PTBP1
SYT7|O43581	p2	ENSG00000011347	9066	SYT7
LARS2|Q15031	p3	ENSG00000011376	23395	LARS2
PIK3C2A|O00443	p8	ENSG00000011405	5286	PIK3C2A
PLAUR|Q03405	p16	ENSG00000011422	5329	PLAUR
ANLN|Q9NQW6	p14	ENSG00000011426	54443	ANLN
PPP5C|P53041	p3	ENSG00000011485	5536	PPP5C
MAP4K3|Q8IVH8	p1	ENSG00000011566	8491	MAP4K3
GABRA3|P34903	p18	ENSG00000011677	2556	GABRA3
LTF|P02788	p13	ENSG00000012223	4057	LTF
EXTL3|O43909	p5	ENSG00000012232	2137	EXTL3
ALOX5|P09917	p15	ENSG00000012779	240	ALOX5
CALCOCO1|Q9P1Z2	p6	ENSG00000012822	57658	CALCOCO1
UBR7|Q8N806	p19	ENSG00000012963	55148	UBR7
NA|Q9Y4K4	p12	ENSG00000012983	11183	MAP4K5
PSMC4|P43686	p16	ENSG00000013275	5704	PSMC4
MAN2B2|Q9Y2E5	p6	ENSG00000013288	23324	MAN2B2
SLC7A14|Q8TBB6	p16	ENSG00000013293	57709	SLC7A14
MVP|Q14764	p14	ENSG00000013364	9961	MVP
NUB1|Q9Y5A7	p12	ENSG00000013374	51667	NUB1
PGM3|O95394	p14	ENSG00000013375	5238	PGM3
ANGEL1|Q9UNK9	p20	ENSG00000013523	23357	ANGEL1
RNF14|Q9UBS8	p17	ENSG00000013561	9604	RNF14
DNASE1L1|P49184	p6	ENSG00000013563	1774	DNASE1L1
UFL1|O94874	p10	ENSG00000014123	23376	UFL1
CAPN1|P07384	p13	ENSG00000014216	823	CAPN1
MDH1|P40925	p16	ENSG00000014641	4190	MDH1
COX15|Q7KZN9	p18	ENSG00000014919	1355	COX15
ZMYND11|Q15326	p19	ENSG00000015171	10771	ZMYND11
MATR3|P43243	p9	ENSG00000015479	9782	MATR3
STMN4|Q9H169	p21	ENSG00000015592	81551	STMN4
NUDCD3|Q8IVD9	p4	ENSG00000015676	23386	NUDCD3
CHDH|Q8NE62	p17	ENSG00000016391	55349	CHDH
ATP2C1|P98194	p18	ENSG00000017260	27032	ATP2C1
CNTN1|Q12860	p6	ENSG00000018236	1272	CNTN1
AGPS|O00116	p7	ENSG00000018510	8540	AGPS
CXorf56|Q9H5V9	p21	ENSG00000018610	63932	CXorf56
ATP1A2|P50993	p3	ENSG00000018625	477	ATP1A2
TTC27|Q6P3X3	p7	ENSG00000018699	55622	TTC27
PHLDB1|Q86UU1	p14	ENSG00000019144	23187	PHLDB1
SYT13|Q7L8C5	p17	ENSG00000019505	57586	SYT13
CD74|P04233	p22	ENSG00000019582	972	CD74
NCDN|Q9UBB6	p16	ENSG00000020129	23154	NCDN
SAMD4A|Q9UPU9	p19	ENSG00000020577	23034	SAMD4A
MRE11A; MRE11|P49959	p12	ENSG00000020922	4361	MRE11
SERPINB1|P30740	p9	ENSG00000021355	1992	SERPINB1
SPAST|Q9UBP0	p16	ENSG00000021574	6683	SPAST
NRXN3|Q9Y4C0	p2	ENSG00000021645	9369	NRXN3
CPS1|P31327	p17	ENSG00000021826	1373	CPS1
C8B|P07358	p19	ENSG00000021852	732	C8B
FHL1|Q13642	p16	ENSG00000022267	2273	FHL1
RTFDC1|Q9BY42	p13	ENSG00000022277	51507	RTFDC1
GABRA1|P14867	p1	ENSG00000022355	2554	GABRA1
SLC45A4|Q5BKX6	p20	ENSG00000022567	57210	SLC45A4
RNH1|P13489	p14	ENSG00000023191	6050	RNH1
NDUFS1|P28331	p3	ENSG00000023228	4719	NDUFS1
ERP44|Q9BS26	p1	ENSG00000023318	23071	ERP44
BIRC3|Q13489	p6	ENSG00000023445	330	BIRC3
AKAP11|Q9UKA4	p21	ENSG00000023516	11215	AKAP11
DERA|Q9Y315	p13	ENSG00000023697	51071	DERA
STRAP|Q9Y3F4	p1	ENSG00000023734	11171	STRAP
PLEKHO1|Q53GL0	p12	ENSG00000023902	51177	PLEKHO1
GCLM|P48507	p16	ENSG00000023909	2730	GCLM
UBR2|Q8IWV8	p16	ENSG00000024048	23304	UBR2
CCDC28A|Q8IWP9	p16	ENSG00000024862	25901	CCDC28A
RRAGD|Q9NQL2	p10	ENSG00000025039	58528	RRAGD
TYMP; SCO2|P19971	p15	ENSG00000025708	1890	TYMP
TOMM34|Q15785	p20	ENSG00000025772	10953	TOMM34
SEC63|Q9UGP8	p7	ENSG00000025796	11231	SEC63
KPNA6|O60684	p20	ENSG00000025800	23633	KPNA6
VIM|P08670	p12	ENSG00000026025	7431	VIM
FAS|P25445	p12	ENSG00000026103	355	FAS
RNASET2|O00584	p15	ENSG00000026297	8635	RNASET2
CD44|P16070	p13	ENSG00000026508	960	CD44
AGPAT4|Q9NRZ5	p20	ENSG00000026652	56895	AGPAT4
MIPEP|Q99797	p6	ENSG00000027001	4285	MIPEP
SNX1|Q13596	p13	ENSG00000028528	6642	SNX1
TBPL1|P62380	p8	ENSG00000028839	9519	TBPL1
BCLAF1|Q9NYF8	p9	ENSG00000029363	9774	BCLAF1
ANK1|P16157	p13	ENSG00000029534	286	ANK1
TFB1M|Q8WVM0	p5	ENSG00000029639	51106	TFB1M
RABEP1|Q15276	p21	ENSG00000029725	9135	RABEP1
HMGB3|O15347	p8	ENSG00000029993	3149	HMGB3
NUP160|Q12769	p14	ENSG00000030066	23279	NUP160
ARHGAP31|Q2M1Z3	p17	ENSG00000031081	57514	ARHGAP31
SARS|P49591	p16	ENSG00000031698	6301	SARS
RANBP3|Q9H6Z4	p7	ENSG00000031823	8498	RANBP3
TSSC1; EIPR1|Q53HC9	p17	ENSG00000032389	7260	EIPR1
NA|Q8IY17	p16	ENSG00000032444	10908	PNPLA6
ALG1|Q9BT22	p17	ENSG00000033011	56052	ALG1
ABCF2|Q9UG63	p16	ENSG00000033050	10061	ABCF2
LRRC7|Q96NW7	p2	ENSG00000033122	57554	LRRC7
FUT8|Q9BYC5	p11	ENSG00000033170	2530	FUT8
UBA6|A0AVT1	p14	ENSG00000033178	55236	UBA6
GAB2|Q9UQC2	p10	ENSG00000033327	9846	GAB2
APBA2|Q99767	p18	ENSG00000034053	321	APBA2
MAP2K3|P46734	p16	ENSG00000034152	5606	MAP2K3
TMSB10|P63313	p16	ENSG00000034510	9168	TMSB10
PEX3|P56589	p7	ENSG00000034693	8504	PEX3
GABARAPL2|P60520	p16	ENSG00000034713	11345	GABARAPL2
FAM136A|Q96C01	p3	ENSG00000035141	84908	FAM136A
VCL|P18206	p11	ENSG00000035403	7414	VCL
ADSS|P30520	p8	ENSG00000035687	159	ADSS
TIMP2|P16035	p16	ENSG00000035862	7077	TIMP2
RFC1|P35251	p14	ENSG00000035928	5981	RFC1
TBC1D23|Q9NUY8	p20	ENSG00000036054	55773	TBC1D23
MYOM2|P54296	p12	ENSG00000036448	9172	MYOM2
OTC|P00480	p15	ENSG00000036473	5009	OTC
CYP46A1|Q9Y6A2	p2	ENSG00000036530	10858	CYP46A1
TUBG2|Q9NRH3	p6	ENSG00000037042	27175	TUBG2
RPL26L1|Q9UNX3	p8	ENSG00000037241	51121	RPL26L1
FLT4|P35916	p14	ENSG00000037280	2324	FLT4
NSUN2|Q08J23	p7	ENSG00000037474	54888	NSUN2
MRI1|Q9BV20	p12	ENSG00000037757	84245	MRI1
MAT2B|Q9NZL9	p16	ENSG00000038274	27430	MAT2B
EDC4|Q6P2E9	p7	ENSG00000038358	23644	EDC4
TRIO|O75962	p2	ENSG00000038382	7204	TRIO
VCAN|P13611	p14	ENSG00000038427	1462	VCAN
CLEC16A|Q2KHT3	p21	ENSG00000038532	23274	CLEC16A
SKIV2L2|P42285	p7	ENSG00000039123	23517	SKIV2L2
ZFYVE16|Q7Z3T8	p11	ENSG00000039319	9765	ZFYVE16
FAM65A; RIPOR1|Q6ZS17	p1	ENSG00000039523	79567	RIPOR1
C6|P13671	p19	ENSG00000039537	729	C6
RAI14|Q9P0K7	p12	ENSG00000039560	26064	RAI14
PNKP|Q96T60	p6	ENSG00000039650	11284	PNKP
NA|Q9NUL3	p1	ENSG00000040341	27067	STAU2
RTN4R|Q9BZR6	p20	ENSG00000040608	65078	RTN4R
CDH10|Q9Y6N8	p2	ENSG00000040731	1008	CDH10
RAB27B|O00194	p18	ENSG00000041353	5874	RAB27B
LSG1|Q9H089	p20	ENSG00000041802	55341	LSG1
TNC|P24821	p14	ENSG00000041982	3371	TNC
MED17|Q9NVC6	p7	ENSG00000042429	9440	MED17
RETSAT|Q6NUM9	p7	ENSG00000042445	54884	RETSAT
CAPG|P40121	p12	ENSG00000042493	822	CAPG
CUL7|Q14999	p7	ENSG00000044090	9820	CUL7
CTNNA1|P35221	p13	ENSG00000044115	1495	CTNNA1
HSPA5|P11021	p20	ENSG00000044574	3309	HSPA5
OFD1|O75665	p20	ENSG00000046651	8481	OFD1
GPM6B|Q13491	p8	ENSG00000046653	2824	GPM6B
PREX2|Q70Z35	p8	ENSG00000046889	80243	PREX2
WDR37|Q9Y2I8	p18	ENSG00000047056	22884	WDR37
YTHDC2|Q9H6S0	p17	ENSG00000047188	64848	YTHDC2
CTPS2|Q9NRF8	p12	ENSG00000047230	56474	CTPS2
POLR2B|P30876	p7	ENSG00000047315	5431	POLR2B
TPR|P12270	p12	ENSG00000047410	7175	TPR
CP|P00450	p13	ENSG00000047457	1356	CP
DTNBP1|Q96EV8	p21	ENSG00000047579	84062	DTNBP1
MAP4|P27816	p11	ENSG00000047849	4134	MAP4
GOPC|Q9HD26	p4	ENSG00000047932	57120	GOPC
SNX29|Q8TEQ0	p11	ENSG00000048471	92017	SNX29
LMO3|Q8TAP4	p16	ENSG00000048540	55885	LMO3
MRPS10|P82664	p5	ENSG00000048544	55173	MRPS10
RSF1|Q96T23	p9	ENSG00000048649	51773	RSF1
VPS13D|Q5THJ4	p1	ENSG00000048707	55187	VPS13D
CELF2|O95319	p2	ENSG00000048740	10659	CELF2
FAM120A|Q9NZB2	p8	ENSG00000048828	23196	FAM120A
R3HDM1|Q15032	p16	ENSG00000048991	23518	R3HDM1
H6PD|O95479	p11	ENSG00000049239	9563	H6PD
UTS2|O95399	p20	ENSG00000049247	10911	UTS2
EPN3|Q9H201	p16	ENSG00000049283	55040	EPN3
RCN1|Q15293	p18	ENSG00000049449	5954	RCN1
CLPTM1L|Q96KA5	p6	ENSG00000049656	81037	CLPTM1L
NEDD4L|Q96PU5	p6	ENSG00000049759	23327	NEDD4L
PPP1R3F|Q6ZSY5	p6	ENSG00000049769	89801	PPP1R3F
HEXB|P07686	p7	ENSG00000049860	3074	HEXB
DKK3|Q9UBP4	p16	ENSG00000050165	27122	DKK3
CCDC90A; MCUR1|Q96AQ8	p18	ENSG00000050393	63933	MCUR1
LIMA1|Q9UHB6	p12	ENSG00000050405	51474	LIMA1
LETMD1|Q6P1Q0	p1	ENSG00000050426	25875	LETMD1
SLC4A8|Q2Y0W8	p1	ENSG00000050438	9498	SLC4A8
MAPK9|P45984	p1	ENSG00000050748	5601	MAPK9
FAM160A2|Q8N612	p5	ENSG00000051009	84067	FAM160A2
HOMER3|Q9NSC5	p20	ENSG00000051128	9454	HOMER3
PIK3CB|P42338	p19	ENSG00000051382	5291	PIK3CB
CYBA|P13498	p13	ENSG00000051523	1535	CYBA
THOC3|Q96J01	p16	ENSG00000051596	84321	THOC3
HEBP2|Q9Y5Z4	p13	ENSG00000051620	23593	HEBP2
PLEKHA5|Q9HAU0	p9	ENSG00000052126	54477	PLEKHA5
RRP12|Q5JTH9	p8	ENSG00000052749	23223	RRP12
MSMO1|Q15800	p8	ENSG00000052802	6307	MSMO1
AKR7A2|O43488	p13	ENSG00000053371	8574	AKR7A2
MRTO4|Q9UKD2	p17	ENSG00000053372	51154	MRTO4
USE1|Q9NZ43	p20	ENSG00000053501	55850	USE1
MCF2L2|Q86YR7	p19	ENSG00000053524	23101	MCF2L2
NRIP2|Q9BQI9	p16	ENSG00000053702	83714	NRIP2
AP5M1|Q9H0R1	p7	ENSG00000053770	55745	AP5M1
THRAP3|Q9Y2W1	p9	ENSG00000054118	9967	THRAP3
PHPT1|Q9NRX4	p16	ENSG00000054148	29085	PHPT1
ENTPD2|Q9Y5L3	p12	ENSG00000054179	954	ENTPD2
PTPRN|Q16849	p17	ENSG00000054356	5798	PTPRN
KIF1B|O60333	p5	ENSG00000054523	23095	KIF1B
CBLN4|Q9NTU7	p1	ENSG00000054803	140689	CBLN4
FAM168A|Q92567	p8	ENSG00000054965	23201	FAM168A
GALC|P54803	p11	ENSG00000054983	2581	GALC
NOP58|Q9Y2X3	p10	ENSG00000055044	51602	NOP58
SZRD1|Q7Z422	p9	ENSG00000055070	26099	SZRD1
CUL1|Q13616	p16	ENSG00000055130	8454	CUL1
FAM114A2|Q9NRY5	p19	ENSG00000055147	10827	FAM114A2
TAB2|Q9NYJ8	p12	ENSG00000055208	23118	TAB2
EIF2AK2|P19525	p5	ENSG00000055332	5610	EIF2AK2
PUM2|Q8TB72	p9	ENSG00000055917	23369	PUM2
MRPL43|Q8N983	p5	ENSG00000055950	84545	MRPL43
ITIH4|Q14624	p13	ENSG00000055955	3700	ITIH4
ITIH1|P19827	p13	ENSG00000055957	3697	ITIH1
C4orf27; HPF1|Q9NWY4	p7	ENSG00000056050	54969	HPF1
ZFR|Q96KR1	p21	ENSG00000056097	51663	ZFR
GYG2|O15488	p13	ENSG00000056998	8908	GYG2
GDI2|P50395	p14	ENSG00000057608	2665	GDI2
ATG5|Q9H1Y0	p18	ENSG00000057663	9474	ATG5
TMCC3|Q9ULS5	p14	ENSG00000057704	57458	TMCC3
PITHD1|Q9GZP4	p16	ENSG00000057757	57095	PITHD1
MTA3|Q9BTC8	p7	ENSG00000057935	57504	MTA3
USP13|Q92995	p7	ENSG00000058056	8975	USP13
ATP11B|Q9Y2G3	p16	ENSG00000058063	23200	ATP11B
CDK14|O94921	p4	ENSG00000058091	5218	CDK14
SEC61A1|P61619	p13	ENSG00000058262	29927	SEC61A1
PPP1R12A|O14974	p9	ENSG00000058272	4659	PPP1R12A
RASGRF1|Q13972	p1	ENSG00000058335	5923	RASGRF1
CAMK2B|Q13554	p16	ENSG00000058404	816	CAMK2B
ATP2B4|P23634	p18	ENSG00000058668	493	ATP2B4
NDC1; TMEM48|Q9BTX1	p12	ENSG00000058804	55706	NDC1
DGKG|P49619	p16	ENSG00000058866	1608	DGKG
TBXAS1|P24557	p15	ENSG00000059377	6916	TBXAS1
ALDH18A1|P54886	p17	ENSG00000059573	5832	ALDH18A1
PET112; GATB|O75879	p6	ENSG00000059691	5188	GATB
CDK17|Q00537	p8	ENSG00000059758	5128	CDK17
SLC2A3|P11169	p2	ENSG00000059804	6515	SLC2A3
PSD|A5PKW4	p2	ENSG00000059915	5662	PSD
CTDP1|Q9Y5B0	p17	ENSG00000060069	9150	CTDP1
WNK1|Q9H4A3	p14	ENSG00000060237	65125	WNK1
CCAR1|Q8IX12	p17	ENSG00000060339	55749	CCAR1
OGFR|Q9NZT2	p6	ENSG00000060491	11054	OGFR
PTPRU|Q92729	p17	ENSG00000060656	10076	PTPRU
ACAA1|P09110	p6	ENSG00000060971	30	ACAA1
BCAT1|P54687	p3	ENSG00000060982	586	BCAT1
LZTS1|Q9Y250	p1	ENSG00000061337	11178	LZTS1
NCKAP1|Q9Y2A7	p2	ENSG00000061676	10787	NCKAP1
MRPS35|P82673	p5	ENSG00000061794	60488	MRPS35
GUCY1B3|Q02153	p20	ENSG00000061918	2983	GUCY1B3
TNK2|Q07912	p20	ENSG00000061938	10188	TNK2
MON2|Q7Z3U7	p10	ENSG00000061987	23041	MON2
CS|O75390	p3	ENSG00000062485	1431	CS
MRPS24|Q96EL2	p5	ENSG00000062582	64951	MRPS24
ELMO2|Q96JJ3	p12	ENSG00000062598	63916	ELMO2
WAPAL; WAPL|Q7Z5K2	p22	ENSG00000062650	23063	WAPL
EIF4B|P23588	p21	ENSG00000063046	1975	EIF4B
RPL18|Q07020	p1	ENSG00000063177	6141	RPL18
EPN1|Q9Y6I3	p2	ENSG00000063245	29924	EPN1
MED29|Q9NX70	p8	ENSG00000063322	55588	MED29
MTMR1|Q13613	p18	ENSG00000063601	8776	MTMR1
GPC1|P35052	p1	ENSG00000063660	2817	GPC1
ADCK1|Q86TW2	p5	ENSG00000063761	57143	ADCK1
HAGH|Q16775	p18	ENSG00000063854	3029	HAGH
LIMCH1|Q9UPQ0	p10	ENSG00000064042	22998	LIMCH1
WISP2|O76076	p16	ENSG00000064205	8839	WISP2
TNPO3|Q9Y5L0	p10	ENSG00000064419	23534	TNPO3
CTSA|P10619	p17	ENSG00000064601	5476	CTSA
SUGP2|Q8IX01	p4	ENSG00000064607	10147	SUGP2
SLC12A2|P55011	p10	ENSG00000064651	6558	SLC12A2
CNN2|Q99439	p10	ENSG00000064666	1265	CNN2
BCAS1|O75363	p14	ENSG00000064787	8537	BCAS1
AP3D1|O14617	p2	ENSG00000065000	8943	AP3D1
SLC9A3R2|Q15599	p7	ENSG00000065054	9351	SLC9A3R2
NTHL1|P78549	p8	ENSG00000065057	4913	NTHL1
GNAI3|P08754	p7	ENSG00000065135	2773	GNAI3
IPO5|O00410	p1	ENSG00000065150	3843	IPO5
OAT|P04181	p5	ENSG00000065154	4942	OAT
WDR3|Q9UNX4	p11	ENSG00000065183	10885	WDR3
PKN2|Q16513	p12	ENSG00000065243	5586	PKN2
NTN1|O95631	p16	ENSG00000065320	9423	NTN1
DGKA|P23743	p16	ENSG00000065357	1606	DGKA
ANKRD44|Q8N8A2	p17	ENSG00000065413	91526	ANKRD44
KARS|Q15046	p1	ENSG00000065427	3735	KARS
SPEN|Q96T58	p19	ENSG00000065526	23013	SPEN
MYLK|Q15746	p10	ENSG00000065534	4638	MYLK
ZC3H15|Q8WU90	p19	ENSG00000065548	55854	ZC3H15
MAP2K4|P45985	p4	ENSG00000065559	6416	MAP2K4
SNAP91|O60641	p2	ENSG00000065609	9892	SNAP91
SLK|Q9H2G2	p8	ENSG00000065613	9748	SLK
SEC61A2|Q9H9S3	p4	ENSG00000065665	55176	SEC61A2
PRKCQ|Q04759	p14	ENSG00000065675	5588	PRKCQ
ASB1|Q9Y576	p17	ENSG00000065802	51665	ASB1
FAM107B|Q9H098	p14	ENSG00000065809	83641	FAM107B
ME1|P48163	p18	ENSG00000065833	4199	ME1
TBC1D1|Q86TI0	p16	ENSG00000065882	23216	TBC1D1
SLC9A7|Q96T83	p18	ENSG00000065923	84679	SLC9A7
YBX1|P67809	p10	ENSG00000065978	4904	YBX1
PDE4A|P27815	p1	ENSG00000065989	5141	PDE4A
PPP2R5A|Q15172	p8	ENSG00000066027	5525	PPP2R5A
CTNNA2|P26232	p2	ENSG00000066032	1496	CTNNA2
ELAVL1|Q15717	p9	ENSG00000066044	1994	ELAVL1
DIP2B|Q9P265	p10	ENSG00000066084	57609	DIP2B
SMARCD1|Q96GM5	p10	ENSG00000066117	6602	SMARCD1
NFYC|Q13952	p14	ENSG00000066136	4802	NFYC
NGEF|Q8N5V2	p8	ENSG00000066248	25791	NGEF
GOLGA5|Q8TBA6	p9	ENSG00000066455	9950	GOLGA5
LRRC40|Q9H9A6	p2	ENSG00000066557	55631	LRRC40
ISOC1|Q96CN7	p16	ENSG00000066583	51015	ISOC1
EML1|O00423	p4	ENSG00000066629	2009	EML1
THUMPD1|Q9NXG2	p14	ENSG00000066654	55623	THUMPD1
ATG2B|Q96BY7	p20	ENSG00000066739	55102	ATG2B
ARFGEF1|Q9Y6D6	p1	ENSG00000066777	10565	ARFGEF1
STAG3|Q9UJ98	p14	ENSG00000066923	10734	STAG3
FECH|P22830	p5	ENSG00000066926	2235	FECH
DDX3Y|O15523	p7	ENSG00000067048	8653	DDX3Y
PFKP|Q01813	p18	ENSG00000067057	5214	PFKP
IDI1|Q13907	p5	ENSG00000067064	3422	IDI1
NEO1|Q92859	p12	ENSG00000067141	4756	NEO1
PHKA1|P46020	p10	ENSG00000067177	5255	PHKA1
CACNB1|Q02641	p18	ENSG00000067191	782	CACNB1
PKM|P14618	p16	ENSG00000067225	5315	PKM
DHX29|Q7Z478	p19	ENSG00000067248	54505	DHX29
TP53BP1|Q12888	p9	ENSG00000067369	7158	TP53BP1
IARS2|Q9NSE4	p3	ENSG00000067704	55699	IARS2
SYT1|P21579	p2	ENSG00000067715	6857	SYT1
NAV3|Q8IVL0	p8	ENSG00000067798	89795	NAV3
ROGDI|Q9GZN7	p2	ENSG00000067836	79641	ROGDI
PDZD4|Q76G19	p17	ENSG00000067840	57595	PDZD4
ATP2B3|Q16720	p20	ENSG00000067842	492	ATP2B3
ROCK1|Q13464	p13	ENSG00000067900	6093	ROCK1
CBFB|Q13951	p14	ENSG00000067955	865	CBFB
PDK3|Q15120	p1	ENSG00000067992	5165	PDK3
HDAC4|P56524	p21	ENSG00000068024	9759	HDAC4
FGFR3|P22607	p5	ENSG00000068078	2261	FGFR3
IFI35|P80217	p12	ENSG00000068079	3430	IFI35
COASY|Q13057	p17	ENSG00000068120	80347	COASY
ACSL4|O60488	p6	ENSG00000068366	2182	ACSL4
INPP5A|Q14642	p2	ENSG00000068383	3632	INPP5A
NA|Q4V328	p6	ENSG00000068400	56850	GRIPAP1
FTSJ1|Q9UET6	p17	ENSG00000068438	24140	FTSJ1
REEP1|Q9H902	p2	ENSG00000068615	65055	REEP1
ATP11A|P98196	p19	ENSG00000068650	23250	ATP11A
KIF2A|O00139	p18	ENSG00000068796	3796	KIF2A
RASGRP2|Q7LDG7	p17	ENSG00000068831	10235	RASGRP2
PSME4|Q14997	p10	ENSG00000068878	23198	PSME4
SIRT2|Q8IXJ6	p14	ENSG00000068903	22933	SIRT2
ERLEC1|Q96DZ1	p5	ENSG00000068912	27248	ERLEC1
PPP2R5B|Q15173	p1	ENSG00000068971	5526	PPP2R5B
PYGM|P11217	p20	ENSG00000068976	5837	PYGM
NA|O15021	p16	ENSG00000069020	375449	MAST4
NUP133|Q8WUM0	p12	ENSG00000069248	55746	NUP133
NUCKS1|Q9H1E3	p12	ENSG00000069275	64710	NUCKS1
DNAJA2|O60884	p20	ENSG00000069345	10294	DNAJA2
KCNAB2|Q13303	p19	ENSG00000069424	8514	KCNAB2
FUNDC1|Q8IVP5	p5	ENSG00000069509	139341	FUNDC1
MAOB|P27338	p13	ENSG00000069535	4129	MAOB
TGFBR3|Q03167	p17	ENSG00000069702	7049	TGFBR3
ATP1B3|P54709	p16	ENSG00000069849	483	ATP1B3
GNB5|O14775	p2	ENSG00000069966	10681	GNB5
RAB27A|P51159	p13	ENSG00000069974	5873	RAB27A
CECR5; HDHD5|Q9BXW7	p6	ENSG00000069998	27440	HDHD5
UFD1L; UFD1|Q92890	p21	ENSG00000070010	7353	UFD1
LRP6|O75581	p6	ENSG00000070018	4040	LRP6
IKBKAP; ELP1|O95163	p5	ENSG00000070061	8518	ELP1
NUCB2|P80303	p1	ENSG00000070081	4925	NUCB2
PFN2|P35080	p2	ENSG00000070087	5217	PFN2
SPTB|P11277	p17	ENSG00000070182	6710	SPTB
SLC44A1|Q8WWI5	p14	ENSG00000070214	23446	SLC44A1
SMG6|Q86US8	p12	ENSG00000070366	23293	SMG6
DGCR2|P98153	p17	ENSG00000070413	9993	DGCR2
JMJD6|Q6NYC1	p19	ENSG00000070495	23210	JMJD6
POLB|P06746	p7	ENSG00000070501	5423	POLB
WIPI1|Q5MNZ9	p10	ENSG00000070540	55062	WIPI1
FRMPD1|Q5SYB0	p13	ENSG00000070601	22844	FRMPD1
GBA2|Q9HCG7	p18	ENSG00000070610	57704	GBA2
ASNS|P08243	p8	ENSG00000070669	440	ASNS
AP3M2|P53677	p2	ENSG00000070718	10947	AP3M2
PABPC1|P11940	p20	ENSG00000070756	26986	PABPC1
C16orf80; CFAP20|Q9Y6A4	p9	ENSG00000070761	29105	CFAP20
CSNK2A2|P19784	p21	ENSG00000070770	1459	CSNK2A2
EIF2B3|Q9NR50	p17	ENSG00000070785	8891	EIF2B3
CAMK2A|Q9UQM7	p18	ENSG00000070808	815	CAMK2A
TCOF1|Q13428	p9	ENSG00000070814	6949	TCOF1
OSBPL3|Q9H4L5	p1	ENSG00000070882	26031	OSBPL3
NA|P20020	p2	ENSG00000070961	490	ATP2B1
MAP4K4|O95819	p9	ENSG00000071054	9448	MAP4K4
WDR1|O75083	p16	ENSG00000071127	9948	WDR1
SNX13|Q9Y5W8	p1	ENSG00000071189	23161	SNX13
RPS6KA2|Q15349	p16	ENSG00000071242	6196	RPS6KA2
SEL1L|Q9UBV2	p5	ENSG00000071537	6400	SEL1L
ATP6AP1|Q15904	p18	ENSG00000071553	537	ATP6AP1
HLTF|Q14527	p18	ENSG00000071794	6596	HLTF
FAM50A|Q14320	p21	ENSG00000071859	9130	FAM50A
CYBRD1|Q53TN4	p12	ENSG00000071967	79901	CYBRD1
CDH19|Q9H159	p14	ENSG00000071991	28513	CDH19
SLC6A15|Q9H2J7	p16	ENSG00000072041	55117	SLC6A15
RDH11|Q8TC12	p18	ENSG00000072042	51109	RDH11
PRKACA|P17612	p17	ENSG00000072062	5566	PRKACA
LPHN1; ADGRL1|O94910	p2	ENSG00000072071	22859	ADGRL1
ACTN1|P12814	p2	ENSG00000072110	87	ACTN1
EPN2|O95208	p10	ENSG00000072134	22905	EPN2
ALDH3A2|P51648	p19	ENSG00000072210	224	ALDH3A2
TFRC|P02786	p17	ENSG00000072274	7037	TFRC
AFF4|Q9UHB7	p16	ENSG00000072364	27125	AFF4
UBE2D1|P51668	p8	ENSG00000072401	7321	UBE2D1
SMC1A|Q14683	p14	ENSG00000072501	8243	SMC1A
TRNT1|Q96Q11	p20	ENSG00000072756	51095	TRNT1
ACADVL|P49748	p6	ENSG00000072778	37	ACADVL
STK10|O94804	p13	ENSG00000072786	6793	STK10
FBXW11|Q9UKB1	p14	ENSG00000072803	23291	FBXW11
CRMP1|Q14194	p2	ENSG00000072832	1400	CRMP1
SIDT1|Q9NXL6	p18	ENSG00000072858	54847	SIDT1
NDE1|Q9NXR1	p13	ENSG00000072864	54820	NDE1
NA|Q9Y6F6	p12	ENSG00000072952	10335	MRVI1
TMEM38A|Q9H6F2	p4	ENSG00000072954	79041	TMEM38A
AP1M1|Q9BXS5	p18	ENSG00000072958	8907	AP1M1
PVR|P15151	p5	ENSG00000073008	5817	PVR
XRCC1|P18887	p7	ENSG00000073050		XRCC1
SCARB1|Q8WTV0	p8	ENSG00000073060	949	SCARB1
SELO; SELENOO|Q9BVL4	p17	ENSG00000073169	83642	SELENOO
LLGL2|Q6P1M3	p14	ENSG00000073350	3993	LLGL2
CLCN4|P51793	p18	ENSG00000073464	1183	CLCN4
SDHA|P31040	p3	ENSG00000073578	6389	SDHA
ADAM11|O75078	p1	ENSG00000073670	4185	ADAM11
FERMT2|Q96AC1	p10	ENSG00000073712	10979	FERMT2
FRY|Q5TBA9	p6	ENSG00000073910	10129	FRY
PICALM|Q13492	p10	ENSG00000073921	8301	PICALM
NSF|P46459	p18	ENSG00000073969	4905	NSF
CLASP1|Q7Z460	p21	ENSG00000074054	23332	CLASP1
MRPS34|P82930	p5	ENSG00000074071	65993	MRPS34
CLNS1A|P54105	p17	ENSG00000074201	1207	CLNS1A
PPP2R2C|Q9Y2T4	p8	ENSG00000074211	5522	PPP2R2C
SNCB|Q16143	p18	ENSG00000074317	6620	SNCB
TSG101|Q99816	p2	ENSG00000074319	7251	TSG101
MGLL|Q99685	p4	ENSG00000074416	11343	MGLL
NUAK1|O60285	p1	ENSG00000074590	9891	NUAK1
DPP8|Q6V1X1	p5	ENSG00000074603	54878	DPP8
LMAN1|P49257	p14	ENSG00000074695	3998	LMAN1
PTPLAD1; HACD3|Q9P035	p19	ENSG00000074696	51495	HACD3
IPCEF1|Q8WWN9	p4	ENSG00000074706	26034	IPCEF1
ZZEF1|O43149	p17	ENSG00000074755	23140	ZZEF1
ENO1|P06733	p16	ENSG00000074800	2023	ENO1
ANO8|Q9HCE9	p5	ENSG00000074855	57719	ANO8
NA|Q9HCE6	p7	ENSG00000074964	55160	ARHGEF10L
KCNQ2|O43526	p5	ENSG00000075043	3785	KCNQ2
SRI|P30626	p12	ENSG00000075142	6717	SRI
EIF4G3|O43432	p3	ENSG00000075151	8672	EIF4G3
NUP37|Q8NFH4	p13	ENSG00000075188	79023	NUP37
TTC38|Q5R3I4	p17	ENSG00000075234	55020	TTC38
ACAT1|P24752	p2	ENSG00000075239	38	ACAT1
GRAMD4|Q6IC98	p1	ENSG00000075240	23151	GRAMD4
ZNF638|Q14966	p21	ENSG00000075292	27332	ZNF638
SLC25A40|Q8TBP6	p6	ENSG00000075303	55972	SLC25A40
TIMM21|Q9BVV7	p18	ENSG00000075336	29090	TIMM21
ADD2|P35612	p2	ENSG00000075340	119	ADD2
RASAL2|Q9UJF2	p1	ENSG00000075391	9462	RASAL2
SLC25A3|Q00325	p3	ENSG00000075415	5250	SLC25A3
FRYL|O94915	p14	ENSG00000075539	285527	FRYL
FSCN1|Q16658	p20	ENSG00000075618	6624	FSCN1
ACTB|P60709	p5	ENSG00000075624	60	ACTB
PLD1|Q13393	p14	ENSG00000075651	5337	PLD1
DLG1|Q12959	p2	ENSG00000075711	1739	DLG1
SART3|Q15020	p12	ENSG00000075856	9733	SART3
KIFAP3|Q92845	p1	ENSG00000075945	22920	KIFAP3
MKRN2|Q9H000	p21	ENSG00000075975	23609	MKRN2
REXO2|Q9Y3B8	p20	ENSG00000076043	25996	REXO2
PTPN23|Q9H3S7	p17	ENSG00000076201	25930	PTPN23
MLH1|P40692	p7	ENSG00000076242	4292	MLH1
UNG|P13051	p17	ENSG00000076248	7374	UNG
PLXNA2|O75051	p6	ENSG00000076356	5362	PLXNA2
TPD52|P55327	p18	ENSG00000076554	7163	TPD52
PAG1|Q9NWQ8	p21	ENSG00000076641	55824	PAG1
NT5C2|P49902	p12	ENSG00000076685	22978	NT5C2
MCAM|P43121	p10	ENSG00000076706	4162	MCAM
GPC4|O75487	p16	ENSG00000076716	2239	GPC4
MBNL3|Q9NUK0	p19	ENSG00000076770	55796	MBNL3
CAMSAP3|Q9P1Y5	p18	ENSG00000076826	57662	CAMSAP3
RAP1GAP|P47736	p18	ENSG00000076864	5909	RAP1GAP
XAB2|Q9HCS7	p17	ENSG00000076924	56949	XAB2
ARHGEF1|Q92888	p13	ENSG00000076928	9138	ARHGEF1
MAP2K7|O14733	p20	ENSG00000076984	5609	MAP2K7
ACTL6B|O94805	p7	ENSG00000077080	51412	ACTL6B
TOP2B|Q02880	p8	ENSG00000077097	7155	TOP2B
TM9SF3|Q9HD45	p8	ENSG00000077147	56889	TM9SF3
PPP1R12B|O60237	p7	ENSG00000077157	4660	PPP1R12B
DNAJC10|Q8IXB1	p4	ENSG00000077232	54431	DNAJC10
PAK3|O75914	p2	ENSG00000077264	5063	PAK3
DCX|O43602	p2	ENSG00000077279	1641	DCX
SNRPA|P09012	p9	ENSG00000077312	6626	SNRPA
EXOSC5|Q9NQT4	p10	ENSG00000077348	56915	EXOSC5
APBB1IP|Q7Z5R6	p13	ENSG00000077420	54518	APBB1IP
ACTN2|P35609	p2	ENSG00000077522	88	ACTN2
CAPZB|P47756	p21	ENSG00000077549	832	CAPZB
UBE2A|P49459	p19	ENSG00000077721	7319	UBE2A
FBLN1|P23142	p13	ENSG00000077942	2192	FBLN1
MAP2|P11137	p1	ENSG00000078018	4133	MAP2
AMPH|P49418	p18	ENSG00000078053	273	AMPH
ARAF|P10398	p12	ENSG00000078061	369	ARAF
MCCC1|Q96RQ3	p6	ENSG00000078070	56922	MCCC1
NEBL|O76041	p12	ENSG00000078114	10529	NEBL
UBE2K|P61086	p20	ENSG00000078140	3093	UBE2K
PIK3C3|Q8NEB9	p6	ENSG00000078142	5289	PIK3C3
C12orf5; TIGAR|Q9NQ88	p20	ENSG00000078237	57103	TIGAR
ADCY2|Q08462	p8	ENSG00000078295	108	ADCY2
PPP2R5C|Q13362	p1	ENSG00000078304	5527	PPP2R5C
RBFOX1|Q9NWB1	p8	ENSG00000078328	54715	RBFOX1
GNB1|P62873	p18	ENSG00000078369	2782	GNB1
ADCYAP1R1|P41586	p16	ENSG00000078549	117	ADCYAP1R1
ITM2A|O43736	p10	ENSG00000078596	9452	ITM2A
NA|O43847	p6	ENSG00000078618	4898	NRDC
NA|Q15154	p8	ENSG00000078674	5108	PCM1
BRINP1; DBC1|O60477	p4	ENSG00000078725	1620	BRINP1
ITCH|Q96J02	p5	ENSG00000078747	83737	ITCH
SDF4|Q9BRK5	p7	ENSG00000078808	51150	SDF4
THOC1|Q96FV9	p12	ENSG00000079134	9984	THOC1
OSBPL6|Q9BZF3	p4	ENSG00000079156	114880	OSBPL6
SLC1A3|P43003	p12	ENSG00000079215	6507	SLC1A3
XRCC5|P13010	p11	ENSG00000079246	7520	XRCC5
LXN|Q9BS40	p13	ENSG00000079257	56925	LXN
MKNK1|Q9BUB5	p7	ENSG00000079277	8569	MKNK1
TNS1|Q9HBL0	p12	ENSG00000079308	7145	TNS1
SAR1A|Q9NR31	p4	ENSG00000079332	56681	SAR1A
CIC|Q96RK0	p12	ENSG00000079432	23152	CIC
LIPE|Q05469	p14	ENSG00000079435	3991	LIPE
FDFT1|P37268	p8	ENSG00000079459	2222	FDFT1
PAFAH1B3|Q15102	p16	ENSG00000079462	5050	PAFAH1B3
OPHN1|O60890	p17	ENSG00000079482	4983	OPHN1
AFM|P43652	p5	ENSG00000079557	173	AFM
SCGN|O76038	p16	ENSG00000079689	10590	SCGN
LRRC16A; CARMIL1|Q5VZK9	p18	ENSG00000079691	55604	CARMIL1
PGM1|P36871	p16	ENSG00000079739	5236	PGM1
DDX1|Q92499	p19	ENSG00000079785	1653	DDX1
DNM2|P50570	p14	ENSG00000079805	1785	DNM2
EPB41L2|O43491	p11	ENSG00000079819	2037	EPB41L2
RIMS1|Q86UR5	p2	ENSG00000079841	22999	RIMS1
MOXD1|Q6UVY6	p5	ENSG00000079931	26002	MOXD1
STX7|O15400	p18	ENSG00000079950	8417	STX7
CRYBG3|Q68DQ2	p14	ENSG00000080200	131544	CRYBG3
RAB21|Q9UL25	p14	ENSG00000080371	23011	RAB21
SLC4A4|Q9Y6R1	p8	ENSG00000080493	8671	SLC4A4
SMARCA2|P51531	p9	ENSG00000080503	6595	SMARCA2
SESN1|Q9Y6P5	p16	ENSG00000080546	27244	SESN1
CNOT4|O95628	p21	ENSG00000080802	4850	CNOT4
CPOX|P36551	p7	ENSG00000080819	1371	CPOX
CLDND1|Q9NY35	p14	ENSG00000080822	56650	CLDND1
HSP90AA1|P07900	p20	ENSG00000080824	3320	HSP90AA1
DLGAP4|Q9Y2H0	p1	ENSG00000080845	22839	DLGAP4
OSTM1|Q86WC4	p16	ENSG00000081087	28962	OSTM1
PCNP|Q8WW12	p21	ENSG00000081154	57092	PCNP
EXD2|Q9NVH0	p19	ENSG00000081177	55218	EXD2
ARG2|P78540	p16	ENSG00000081181	384	ARG2
NA|P08575	p15	ENSG00000081237	5788	PTPRC
AACS|Q86V21	p5	ENSG00000081760	65985	AACS
CADPS2|Q86UW7	p3	ENSG00000081803	93664	CADPS2
PHLPP1|O60346	p14	ENSG00000081913	23239	PHLPP1
BZW1|Q7L1Q6	p5	ENSG00000082153	9689	BZW1
ME2|P23368	p1	ENSG00000082212	4200	ME2
CCNT2|O60583	p14	ENSG00000082258	905	CCNT2
EPB41L3|Q9Y2J2	p1	ENSG00000082397	23136	EPB41L3
COBLL1|Q53SF7	p11	ENSG00000082438	22837	COBLL1
DLG3|Q92796	p1	ENSG00000082458	1741	DLG3
MRPL22|Q9NWU5	p5	ENSG00000082515	29093	MRPL22
GEMIN5|Q8TEQ6	p14	ENSG00000082516	25929	GEMIN5
GSK3B|P49841	p1	ENSG00000082701	2932	GSK3B
ITGB5|P18084	p16	ENSG00000082781	3693	ITGB5
ERC1|Q8IUD2	p18	ENSG00000082805	23085	ERC1
XPO1|O14980	p19	ENSG00000082898	7514	XPO1
TRPM3|Q9HCF6	p19	ENSG00000083067	80036	TRPM3
LYRM2|Q9NU23	p3	ENSG00000083099	57226	LYRM2
BCKDHB|P21953	p8	ENSG00000083123	594	BCKDHB
ZCCHC6|Q5VYS8	p17	ENSG00000083223	79670	ZCCHC6
PLOD1|Q02809	p19	ENSG00000083444	5351	PLOD1
DIS3|Q9Y2L1	p17	ENSG00000083520	22894	DIS3
PIBF1|Q8WXW3	p14	ENSG00000083535	10464	PIBF1
TDRD3|Q9H7E2	p7	ENSG00000083544	81550	TDRD3
PDS5B|Q9NTI5	p13	ENSG00000083642	23047	PDS5B
OXCT1|P55809	p2	ENSG00000083720	5019	OXCT1
RPS5|P46782	p8	ENSG00000083845	6193	RPS5
FAT1|Q14517	p18	ENSG00000083857	2195	FAT1
YTHDC1|Q96MU7	p9	ENSG00000083896	91746	YTHDC1
CHMP2B|Q9UQN3	p13	ENSG00000083937	25978	CHMP2B
SMAP2|Q8WU79	p1	ENSG00000084070	64744	SMAP2
ZMPSTE24|O75844	p16	ENSG00000084073	10269	ZMPSTE24
STARD7|Q9NQZ5	p16	ENSG00000084090	56910	STARD7
NOA1|Q8NC60	p6	ENSG00000084092	84273	NOA1
GSTP1|P09211	p13	ENSG00000084207	2950	GSTP1
APLP2|Q06481	p18	ENSG00000084234	334	APLP2
WBP11|Q9Y2W2	p9	ENSG00000084463	51729	WBP11
EIF3I|Q13347	p5	ENSG00000084623	8668	EIF3I
TXLNA|P40222	p21	ENSG00000084652	200081	TXLNA
APOB|P04114	p13	ENSG00000084674	338	APOB
EFR3B|Q9Y2G0	p2	ENSG00000084710	22979	EFR3B
KIF3C|O14782	p4	ENSG00000084731	3797	KIF3C
RAB10|P61026	p16	ENSG00000084733	10890	RAB10
HADHA|P40939	p10	ENSG00000084754	3030	HADHA
MAPRE3|Q9UPY8	p2	ENSG00000084764	22924	MAPRE3
CAD|P27708	p16	ENSG00000084774	790	CAD
CD82|P27701	p14	ENSG00000085117	3732	CD82
ATRX|P46100	p7	ENSG00000085224	546	ATRX
SCAMP1|O15126	p18	ENSG00000085365	9522	SCAMP1
PREP|P48147	p6	ENSG00000085377	5550	PREP
HACE1|Q8IYU2	p7	ENSG00000085382	57531	HACE1
SEH1L|Q96EE3	p12	ENSG00000085415	81929	SEH1L
WDFY1|Q8IWB7	p2	ENSG00000085449	57590	WDFY1
SLC25A24|Q6NUK1	p13	ENSG00000085491	29957	SLC25A24
ABCB1|P08183	p7	ENSG00000085563	5243	ABCB1
AKR1B1|P15121	p16	ENSG00000085662	231	AKR1B1
CPNE3|O75131	p13	ENSG00000085719	8895	CPNE3
CTTN|Q14247	p9	ENSG00000085733	2017	CTTN
MTIF2|P46199	p6	ENSG00000085760	4528	MTIF2
DDHD2|O94830	p16	ENSG00000085788	23259	DDHD2
EPS15|P42566	p14	ENSG00000085832	2060	EPS15
MGST2|Q99735	p13	ENSG00000085871	4258	MGST2
CHERP|Q8IWX8	p9	ENSG00000085872	10523	CHERP
ATG16L1|Q676U5	p19	ENSG00000085978	55054	ATG16L1
DNAJA1|P31689	p20	ENSG00000086061	3301	DNAJA1
IPO11|Q9UI26	p10	ENSG00000086200	51194	IPO11
EPDR1|Q9UM22	p13	ENSG00000086289	54749	EPDR1
SNX10|Q9Y5X0	p5	ENSG00000086300	29887	SNX10
SEPHS1|P49903	p19	ENSG00000086475	22929	SEPHS1
MRPL28|Q13084	p5	ENSG00000086504	10573	MRPL28
RBM22|Q9NW64	p21	ENSG00000086589	55696	RBM22
PPEF1|O14829	p1	ENSG00000086717	5475	PPEF1
ZW10|O43264	p3	ENSG00000086827	9183	ZW10
ALG9|Q9H6U8	p9	ENSG00000086848	79796	ALG9
ACOX3|O15254	p17	ENSG00000087008	8310	ACOX3
TRIP6|Q15654	p12	ENSG00000087077	7205	TRIP6
SRRT|Q9BXP5	p19	ENSG00000087087	51593	SRRT
NLK|Q9UBE8	p8	ENSG00000087095	51701	NLK
PIGS|Q96S52	p8	ENSG00000087111	94005	PIGS
PSMC5|P62195	p6	ENSG00000087191	5705	PSMC5
LPCAT2|Q7L5N7	p13	ENSG00000087253	54947	LPCAT2
GNAO1|P09471	p18	ENSG00000087258	2775	GNAO1
ADD1|P35611	p7	ENSG00000087274	118	ADD1
C14orf166; RTRAF|Q9Y224	p19	ENSG00000087302	51637	C14orf166
SF3B2|Q13435	p9	ENSG00000087365	10992	SF3B2
KLHDC5; KLHL42|Q9P2K6	p7	ENSG00000087448	57542	KLHL42
GNAS|Q5JWF2	p17	ENSG00000087460	2778	GNAS
DNM1L|O00429	p4	ENSG00000087470	10059	DNM1L
PHACTR3|Q96KR7	p12	ENSG00000087495	116154	PHACTR3
PIR|O00625	p14	ENSG00000087842	8544	PIR
AAMDC|Q9H7C9	p12	ENSG00000087884	28971	AAMDC
DDX18|Q9NVP1	p10	ENSG00000088205	8886	DDX18
KHSRP|Q92945	p9	ENSG00000088247	8570	KHSRP
GNA11|P29992	p12	ENSG00000088256	2767	GNA11
ASAP3|Q8TDY4	p14	ENSG00000088280	55616	ASAP3
PDRG1|Q9NUG6	p21	ENSG00000088356	81572	PDRG1
EPB41L1|Q9H4G0	p18	ENSG00000088367	2036	EPB41L1
DOCK9|Q9BZ29	p13	ENSG00000088387	23348	DOCK9
DOCK3|Q8IZD9	p1	ENSG00000088538	1795	DOCK3
COQ9|O75208	p3	ENSG00000088682	57017	COQ9
KIF9|Q9HAQ2	p2	ENSG00000088727	64147	KIF9
PPP1R13B|Q96KQ4	p2	ENSG00000088808	23368	PPP1R13B
ATRN|O75882	p7	ENSG00000088812	8455	ATRN
NSFL1C|Q9UNZ2	p16	ENSG00000088833	55968	NSFL1C
C20orf194|Q5TEA3	p6	ENSG00000088854	25943	C20orf194
MAVS|Q7Z434	p11	ENSG00000088888	57506	MAVS
LZTS3; PROSAPIP1|O60299	p1	ENSG00000088899	9762	LZTS3
XRN2|Q9H0D6	p12	ENSG00000088930	22803	XRN2
DYNLL1|P63167	p5	ENSG00000088986	8655	DYNLL1
TESC|Q96BS2	p20	ENSG00000088992	54997	TESC
SNX5|Q9Y5X3	p21	ENSG00000089006	27131	SNX5
P2RX7|Q99572	p14	ENSG00000089041	5027	P2RX7
RBBP9|O75884	p12	ENSG00000089050	10741	RBBP9
ANAPC5|Q9UJX4	p6	ENSG00000089053	51433	ANAPC5
SLC23A2|Q9UGH3	p17	ENSG00000089057	9962	SLC23A2
TMEM230|Q96A57	p21	ENSG00000089063	29058	TMEM230
GCN1L1; GCN1|Q92616	p7	ENSG00000089154	10985	GCN1
RPLP0|P05388	p8	ENSG00000089157	6175	RPLP0
PXN|P49023	p12	ENSG00000089159	5829	PXN
RPH3A|Q9Y2J0	p1	ENSG00000089169	22895	RPH3A
CHGB|P05060	p16	ENSG00000089199	1114	CHGB
PEBP1|P30086	p16	ENSG00000089220	5037	PEBP1
BRAP|Q7Z569	p17	ENSG00000089234	8315	BRAP
ERP29|P30040	p3	ENSG00000089248	10961	ERP29
NOS1|P29475	p1	ENSG00000089250	4842	NOS1
FUS|P35637	p8	ENSG00000089280	2521	FUS
IGBP1|P78318	p2	ENSG00000089289	3476	IGBP1
HEPH|Q9BQS7	p17	ENSG00000089472	9843	HEPH
CDIP1|Q9H305	p11	ENSG00000089486	29965	CDIP1
GANAB|Q14697	p4	ENSG00000089597	23193	GANAB
GMIP|Q9P107	p17	ENSG00000089639	51291	GMIP
MLF2|Q15773	p18	ENSG00000089693	8079	MLF2
DDX24|Q9GZR7	p14	ENSG00000089737	57062	DDX24
NECAP1|Q8NC96	p2	ENSG00000089818	25977	NECAP1
ANKRD24|Q8TF21	p1	ENSG00000089847	170961	ANKRD24
BLVRB|P30043	p16	ENSG00000090013	645	BLVRB
SLC9A1|P19634	p3	ENSG00000090020	6548	SLC9A1
SPTLC1|O15269	p7	ENSG00000090054	10558	SPTLC1
PAPOLA|P51003	p19	ENSG00000090060	10914	PAPOLA
PCBP4|P57723	p10	ENSG00000090097	57060	PCBP4
YPEL3|P61236	p16	ENSG00000090238	83719	YPEL3
MRPS33|Q9Y291	p5	ENSG00000090263	51650	MRPS33
NUDC|Q9Y266	p21	ENSG00000090273	10726	NUDC
ICAM1|P05362	p13	ENSG00000090339	3383	ICAM1
STRN4|Q9NRL3	p2	ENSG00000090372	29888	STRN4
LYZ|P61626	p15	ENSG00000090382	4069	LYZ
SPG21|Q9NZD8	p10	ENSG00000090487	51324	SPG21
DNAJB11|Q9UBS4	p4	ENSG00000090520	51726	DNAJB11
GNPTG|Q9UJJ9	p8	ENSG00000090581	84572	GNPTG
GOLGA3|Q08378	p6	ENSG00000090615	2802	GOLGA3
PABPC4|Q13310	p4	ENSG00000090621	8761	PABPC4
CERS4|Q9HA82	p14	ENSG00000090661	79603	CERS4
USP48|Q86UV5	p7	ENSG00000090686	84196	USP48
EFNB1|P98172	p17	ENSG00000090776	1947	EFNB1
AARS|P49588	p5	ENSG00000090861	16	AARS
GLG1|Q92896	p5	ENSG00000090863	2734	GLG1
NAT14|Q8WUY8	p6	ENSG00000090971	57106	NAT14
PITPNM2|Q9BZ72	p6	ENSG00000090975	57605	PITPNM2
EXOC1|Q9NV70	p1	ENSG00000090989	55763	EXOC1
OSBPL8|Q9BZF1	p1	ENSG00000091039	114882	OSBPL8
NRCAM|Q92823	p2	ENSG00000091129	4897	NRCAM
DLD|P09622	p3	ENSG00000091140	1738	DLD
WDR7|Q9Y4E6	p2	ENSG00000091157	23335	WDR7
TXNL1|O43396	p16	ENSG00000091164	9352	TXNL1
ITGA6|P23229	p12	ENSG00000091409	3655	ITGA6
RAPGEF4|Q8WZA2	p2	ENSG00000091428	11069	RAPGEF4
SMPX|Q9UHP9	p20	ENSG00000091482	23676	SMPX
FH|P07954	p3	ENSG00000091483	2271	FH
TF|P02787	p10	ENSG00000091513	7018	TF
CDV3|Q9UKY7	p14	ENSG00000091527	55573	CDV3
ALKBH5|Q6P6C2	p17	ENSG00000091542	54890	ALKBH5
APOH|P02749	p16	ENSG00000091583	350	APOH
PITPNM3|Q9BZ71	p2	ENSG00000091622	83394	PITPNM3
SPAG7|O75391	p6	ENSG00000091640	9552	SPAG7
SLC17A6|Q9P2U8	p17	ENSG00000091664	57084	SLC17A6
ZC3HC1|Q86WB0	p9	ENSG00000091732	51530	ZC3HC1
RGS17|Q9UGC6	p18	ENSG00000091844	26575	RGS17
PSME1|Q06323	p12	ENSG00000092010	5720	PSME1
JPH4|Q96JJ6	p1	ENSG00000092051	84502	JPH4
OSGEP|Q9NPF4	p7	ENSG00000092094	55644	OSGEP
SLC22A17|Q8WUG5	p17	ENSG00000092096	51310	SLC22A17
SCFD1|Q8WVM8	p1	ENSG00000092108	23256	SCFD1
HECTD1|Q9ULT8	p8	ENSG00000092148	25831	HECTD1
HNRNPC|P07910	p9	ENSG00000092199	3183	HNRNPC
SUPT16H|Q9Y5B9	p8	ENSG00000092201	11198	SUPT16H
TOX4|O94842	p12	ENSG00000092203	9878	TOX4
TYRO3|Q06418	p16	ENSG00000092445	7301	TYRO3
SNAP23|O00161	p12	ENSG00000092531	8773	SNAP23
PHGDH|O43175	p13	ENSG00000092621	26227	PHGDH
EZR|P15311	p12	ENSG00000092820	7430	EZR
AGO1; EIF2C1|Q9UL18	p12	ENSG00000092847	26523	AGO1
UNC13D|Q70J99	p13	ENSG00000092929	201294	UNC13D
DPYSL2|Q16555	p16	ENSG00000092964	1808	DPYSL2
TGFB2|P61812	p16	ENSG00000092969	7042	TGFB2
GPATCH2|Q9NW75	p19	ENSG00000092978	55105	GPATCH2
NUP50|Q9UKX7	p9	ENSG00000093000	10762	NUP50
ECHDC1|Q9NTX5	p14	ENSG00000093144	55862	ECHDC1
LRRFIP2|Q9Y608	p16	ENSG00000093167	9209	LRRFIP2
HDAC6|Q9UBN7	p6	ENSG00000094631	10013	HDAC6
UPRT|Q96BW1	p20	ENSG00000094841	139596	UPRT
CBX5|P45973	p21	ENSG00000094916	23468	CBX5
MSH2|P43246	p14	ENSG00000095002	4436	MSH2
DHPS|P49366	p5	ENSG00000095059	1725	DHPS
ARCN1|P48444	p21	ENSG00000095139	372	ARCN1
EPB41L4B|Q9H329	p6	ENSG00000095203	54566	EPB41L4B
PSMD5|Q16401	p14	ENSG00000095261	5711	PSMD5
PTGS1|P23219	p13	ENSG00000095303	5742	PTGS1
NUP188|Q5SRE5	p12	ENSG00000095319	23511	NUP188
CRAT|P43155	p6	ENSG00000095321	1384	CRAT
SH2D3C|Q8N5H7	p2	ENSG00000095370	10044	SH2D3C
NANS|Q9NR45	p16	ENSG00000095380	54187	NANS
PDE6C|P51160	p10	ENSG00000095464	5146	PDE6C
CWF19L1|Q69YN2	p7	ENSG00000095485	55280	CWF19L1
SORBS1|Q9BX66	p12	ENSG00000095637	10580	SORBS1
CRTAC1|Q9NQ79	p19	ENSG00000095713	55118	CRTAC1
NUBP2|Q9Y5Y2	p16	ENSG00000095906	10101	NUBP2
FKBP5|Q13451	p13	ENSG00000096060	2289	FKBP5
SRPK1|Q96SB4	p4	ENSG00000096063	6732	SRPK1
MRPS18A|Q9NVS2	p5	ENSG00000096080	55168	MRPS18A
HSP90AB1|P08238	p21	ENSG00000096384	3326	HSP90AB1
CDC5L|Q99459	p9	ENSG00000096401	988	CDC5L
HNRNPH3|P31942	p21	ENSG00000096746	3189	HNRNPH3
JAK2|O60674	p17	ENSG00000096968	3717	JAK2
SH3GLB1|Q9Y371	p10	ENSG00000097033	51100	SH3GLB1
SCD|O00767	p5	ENSG00000099194	6319	SCD
ABLIM1|O14639	p12	ENSG00000099204	3983	ABLIM1
ERMP1|Q7Z2K6	p14	ENSG00000099219	79956	ERMP1
NRP1|O14786	p17	ENSG00000099250	8829	NRP1
PRTFDC1|Q9NRG1	p8	ENSG00000099256	56952	PRTFDC1
TSPAN15|O95858	p14	ENSG00000099282	23555	TSPAN15
H2AFY2|Q9P0M6	p12	ENSG00000099284	55506	H2AFY2
FAM21A; WASHC2A|Q641Q2	p12	ENSG00000099290	387680	WASHC2A
MAST3|O60307	p8	ENSG00000099308	23031	MAST3
MYO9B|Q13459	p14	ENSG00000099331	4650	MYO9B
PSMD8|P48556	p6	ENSG00000099341	5714	PSMD8
CIRBP|Q14011	p5	ENSG00000099622	1153	CIRBP
C19orf26; CBARP|Q8N350	p1	ENSG00000099625	255057	CBARP
HNRNPM|P52272	p12	ENSG00000099783	4670	HNRNPM
NDUFB7|P17568	p1	ENSG00000099795	4713	NDUFB7
TECR|Q9NZ01	p7	ENSG00000099797	9524	TECR
TIMM13|Q9Y5L4	p3	ENSG00000099800	26517	TIMM13
CDC34|P49427	p15	ENSG00000099804	997	CDC34
MTAP|Q13126	p13	ENSG00000099810	4507	MTAP
CEP170B; KIAA0284|Q9Y4F5	p1	ENSG00000099814	283638	CEP170B
POLR2E|P19388	p7	ENSG00000099817	5434	POLR2E
POLRMT|O00411	p5	ENSG00000099821	5442	POLRMT
HCN2|Q9UL51	p3	ENSG00000099822	610	HCN2
PALM|O75781	p2	ENSG00000099864	5064	PALM
ARVCF|O00192	p17	ENSG00000099889	421	ARVCF
TRMT2A|Q8IZ69	p7	ENSG00000099899	27037	TRMT2A
RANBP1|P43487	p7	ENSG00000099901	5902	RANBP1
KLHL22|Q53GT1	p6	ENSG00000099910	84861	KLHL22
SERPIND1|P05546	p19	ENSG00000099937	3053	SERPIND1
CRKL|P46109	p16	ENSG00000099942	1399	CRKL
LZTR1|Q8N653	p17	ENSG00000099949	8216	LZTR1
BCL2L13|Q9BXK5	p6	ENSG00000099968	23786	BCL2L13
DDTL|A6NHG4	p19	ENSG00000099974	100037417	DDTL
DDT|P30046	p19	ENSG00000099977	1652	DDT
SF3A1|Q15459	p9	ENSG00000099995	10291	SF3A1
GGT5|P36269	p11	ENSG00000099998	2687	GGT5
SEC14L2|O76054	p17	ENSG00000100003	23541	SEC14L2
SPECC1L|Q69YQ0	p20	ENSG00000100014	23384	SPECC1L
MAPK1|P28482	p16	ENSG00000100030	5594	MAPK1
PRODH|O43272	p5	ENSG00000100033	5625	PRODH
PPM1F|P49593	p17	ENSG00000100034	9647	PPM1F
TOP3B|O95985	p17	ENSG00000100038	8940	TOP3B
SLC25A1|P53007	p3	ENSG00000100075	6576	SLC25A1
ADRBK2; GRK3|P35626	p4	ENSG00000100077	157	GRK3
GGA1|Q9UJY5	p4	ENSG00000100083	26088	GGA1
SH3BP1|Q9Y3L3	p2	ENSG00000100092	23616	SH3BP1
SEZ6L|Q9BYH1	p18	ENSG00000100095	23544	SEZ6L
LGALS1|P09382	p16	ENSG00000100097	3956	LGALS1
HPS4|Q9NQG7	p6	ENSG00000100099	89781	HPS4
PIK3IP1|Q96FE7	p12	ENSG00000100100	113791	PIK3IP1
NOL12|Q9UGY1	p1	ENSG00000100101;ENSG00000273899
TRIOBP|Q9H2D6	p12	ENSG00000100106	11078	TRIOBP
TFIP11|Q9UBB9	p17	ENSG00000100109	24144	TFIP11
ANKRD54|Q6NXT1	p19	ENSG00000100124	129138	ANKRD54
NHP2L1; SNU13|P55769	p11	ENSG00000100138	4809	SNU13
DEPDC5|O75140	p6	ENSG00000100150	9681	DEPDC5
PICK1|Q9NRD5	p2	ENSG00000100151	9463	PICK1
DDX17|Q92841	p21	ENSG00000100201	10521	DDX17
TOMM22|Q9NS69	p1	ENSG00000100216	56993	TOMM22
C22orf28; RTCB|Q9Y3I0	p19	ENSG00000100220	51493	RTCB
FBXO7|Q9Y3I1	p7	ENSG00000100225	25793	FBXO7
GTPBP1|O00178	p11	ENSG00000100226	9567	GTPBP1
POLDIP3|Q9BY77	p21	ENSG00000100227	84271	POLDIP3
PPP6R2|O75170	p6	ENSG00000100239	9701	PPP6R2
NA|O95248	p18	ENSG00000100241	6305	SBF1
SUN2|Q9UH99	p12	ENSG00000100242	25777	SUN2
CYB5R3|P00387	p12	ENSG00000100243	1727	CYB5R3
DNAL4|O96015	p5	ENSG00000100246	10126	DNAL4
LMF2|Q9BU23	p7	ENSG00000100258	91289	LMF2
PACSIN2|Q9UNF0	p16	ENSG00000100266	11252	PACSIN2
TOM1|O60784	p17	ENSG00000100284	10043	TOM1
NEFH|P12036	p13	ENSG00000100285	4744	NEFH
CHKB|Q9Y259	p17	ENSG00000100288	1120	CHKB
MCAT|Q8IVS2	p6	ENSG00000100294	27349	MCAT
ARSA|P15289	p10	ENSG00000100299	410	ARSA
TSPO|P30536	p13	ENSG00000100300	706	TSPO
TTLL12|Q14166	p17	ENSG00000100304	23170	TTLL12
RPL3|P39023	p1	ENSG00000100316	6122	RPL3
TAB1|Q15750	p17	ENSG00000100324	10454	TAB1
MYH9|P35579	p15	ENSG00000100345	4627	MYH9
SAMM50|Q9Y512	p3	ENSG00000100347	25813	SAMM50
TXN2|Q99757	p6	ENSG00000100348	25828	TXN2
FOXRED2|Q8IWF2	p7	ENSG00000100350	80020	FOXRED2
EIF3D|O15371	p21	ENSG00000100353	8664	EIF3D
TNRC6B|Q9UPQ9	p21	ENSG00000100354	23112	TNRC6B
SGSM3|Q96HU1	p8	ENSG00000100359	27352	SGSM3
IFT27|Q9BW83	p8	ENSG00000100360	11020	IFT27
PVALB|P20472	p3	ENSG00000100362	5816	PVALB
KIAA0930|Q6ICG6	p14	ENSG00000100364	23313	KIAA0930
ST13|P50502	p10	ENSG00000100380	6767	ST13
CHADL|Q6NUI6	p7	ENSG00000100399	150356	CHADL
RANGAP1|P46060	p16	ENSG00000100401	5905	RANGAP1
NA|Q9UGR2	p8	ENSG00000100403	23264	ZC3H7B
ACO2|Q99798	p3	ENSG00000100412	50	ACO2
TRMU|O75648	p20	ENSG00000100416	55687	TRMU
PMM1|Q92871	p6	ENSG00000100417	5372	PMM1
DESI1|Q6ICB0	p8	ENSG00000100418	27351	DESI1
MLC1|Q15049	p12	ENSG00000100427	23209	MLC1
FKBP3|Q00688	p19	ENSG00000100442	2287	FKBP3
SDR39U1|Q9NRG7	p1	ENSG00000100445	56948	SDR39U1
PRMT5|O14744	p19	ENSG00000100462	10419	PRMT5
PYGL|P06737	p13	ENSG00000100504	5836	PYGL
TRIM9|Q9C026	p8	ENSG00000100505	114088	TRIM9
PSMC6|P62333	p17	ENSG00000100519	5706	PSMC6
DDHD1|Q8NEL9	p3	ENSG00000100523	80821	DDHD1
ATP6V1D|Q9Y5K8	p2	ENSG00000100554	51382	ATP6V1D
PSMA3|P25788	p16	ENSG00000100567	5684	PSMA3
VTI1B|Q9UEU0	p9	ENSG00000100568	10490	VTI1B
GSTZ1|O43708	p5	ENSG00000100577	2954	GSTZ1
TMED8|Q6PL24	p18	ENSG00000100580	283578	TMED8
AHSA1|O95433	p20	ENSG00000100591	10598	AHSA1
DAAM1|Q9Y4D1	p21	ENSG00000100592	23002	DAAM1
SPTLC2|O15270	p10	ENSG00000100596	9517	SPTLC2
LGMN|Q99538	p11	ENSG00000100600	5641	LGMN
SNW1|Q13573	p9	ENSG00000100603	22938	SNW1
CHGA|P10645	p16	ENSG00000100604	1113	CHGA
ITPK1|Q13572	p14	ENSG00000100605	3705	ITPK1
DHRS7|Q9Y394	p10	ENSG00000100612	51635	DHRS7
GALNT16; GALNTL1|Q8N428	p16	ENSG00000100626	57452	GALNT16
ERH|P84090	p9	ENSG00000100632	2079	ERH
SRSF5|Q13243	p5	ENSG00000100650	6430	SRSF5
EIF5|P55010	p16	ENSG00000100664	1983	EIF5
SLC8A3|P57103	p1	ENSG00000100678	6547	SLC8A3
DICER1|Q9UPY3	p8	ENSG00000100697	23405	DICER1
ZFYVE21|Q9BQ24	p2	ENSG00000100711	79038	ZFYVE21
MTHFD1|P11586	p16	ENSG00000100714	4522	MTHFD1
ZC3H14|Q6PJT7	p12	ENSG00000100722	79882	ZC3H14
GSKIP|Q9P0R6	p4	ENSG00000100744	51527	GSKIP
VRK1|Q99986	p7	ENSG00000100749	7443	VRK1
PSMC1|P62191	p6	ENSG00000100764	5700	PSMC1
PAPLN|O95428	p7	ENSG00000100767	89932	PAPLN
RPS6KA5|O75582	p13	ENSG00000100784	9252	RPS6KA5
PSMB5|P28074	p16	ENSG00000100804	5693	PSMB5
ACIN1|Q9UKV3	p12	ENSG00000100813	22985	ACIN1
TRIP11|Q15643	p7	ENSG00000100815	9321	TRIP11
APEX1|P27695	p9	ENSG00000100823	328	APEX1
PABPN1|Q86U42	p12	ENSG00000100836	8106	PABPN1
ARHGAP5|Q13017	p10	ENSG00000100852	394	ARHGAP5
SRP54|P61011	p21	ENSG00000100883	6729	SRP54
CPNE6|O95741	p7	ENSG00000100884	9362	CPNE6
NA|Q16822	p6	ENSG00000100889	5106	PCK2
KIAA0391|O15091	p7	ENSG00000100890	9692	KIAA0391
PSMA6|P60900	p16	ENSG00000100902	5687	PSMA6
PSME2|Q9UL46	p13	ENSG00000100911	5721	PSME2
TM9SF1|O15321	p12	ENSG00000100926	10548	TM9SF1
GMPR2|Q9P2T1	p17	ENSG00000100938	51292	GMPR2
NA|Q9H307	p9	ENSG00000100941	5411	PNN
RABGGTA|Q92696	p16	ENSG00000100949	5875	RABGGTA
PLTP|P55058	p13	ENSG00000100979	5360	PLTP
PCIF1|Q9H4Z3	p13	ENSG00000100982	63935	PCIF1
GSS|P48637	p5	ENSG00000100983	2937	GSS
MMP9|P14780	p13	ENSG00000100985	4318	MMP9
PYGB|P11216	p12	ENSG00000100994	5834	PYGB
ABHD12|Q8N2K0	p1	ENSG00000100997	26090	ABHD12
NDRG3|Q9UGV2	p16	ENSG00000101079	57446	NDRG3
RIMS4|Q9H426	p6	ENSG00000101098	140730	RIMS4
PABPC1L|Q4VXU2	p18	ENSG00000101104	80336	PABPC1L
STK4|Q13043	p14	ENSG00000101109	6789	STK4
RAE1|P78406	p16	ENSG00000101146	8480	RAE1
TPD52L2|O43399	p19	ENSG00000101150	7165	TPD52L2
NELFCD; TH1L|Q8IXH7	p7	ENSG00000101158	51497	NELFCD
CTSZ|Q9UBR2	p12	ENSG00000101160	1522	CTSZ
PRPF6|O94906	p7	ENSG00000101161	24148	PRPF6
PSMA7|O14818	p16	ENSG00000101182	5688	PSMA7
GID8|Q9NWU2	p1	ENSG00000101193	54994	GID8
ARFGAP1|Q8N6T3	p2	ENSG00000101199	55738	ARFGAP1
EEF1A2|Q05639	p16	ENSG00000101210	1917	EEF1A2
ARFRP1|Q13795	p10	ENSG00000101246	10139	ARFRP1
RASSF2|P50749	p14	ENSG00000101265	9770	RASSF2
CSNK2A1|P68400	p1	ENSG00000101266	1457	CSNK2A1
HM13|Q8TCT9	p6	ENSG00000101294	81502	HM13
SNPH|O15079	p18	ENSG00000101298	9751	SNPH
SEC23B|Q15437	p10	ENSG00000101310	10483	SEC23B
PLCB4|Q15147	p19	ENSG00000101333	5332	PLCB4
MYL9|P24844	p10	ENSG00000101335	10398	MYL9
TM9SF4|Q92544	p5	ENSG00000101337	9777	TM9SF4
POFUT1|Q9H488	p7	ENSG00000101346	23509	POFUT1
SAMHD1|Q9Y3Z3	p13	ENSG00000101347	25939	SAMHD1
KIF3B|O15066	p2	ENSG00000101350	9371	KIF3B
NOP56|O00567	p10	ENSG00000101361	10528	NOP56
IDH3B|O43837	p3	ENSG00000101365	3420	IDH3B
MAPRE1|Q15691	p12	ENSG00000101367	22919	MAPRE1
SNTA1|Q13424	p12	ENSG00000101400	6640	SNTA1
RPRD1B|Q9NQG5	p9	ENSG00000101413	58490	RPRD1B
CHMP4B|Q9H444	p21	ENSG00000101421	128866	CHMP4B
SLC32A1|Q9H598	p3	ENSG00000101438	140679	SLC32A1
CST3|P01034	p10	ENSG00000101439	1471	CST3
AHCY|P23526	p13	ENSG00000101444	191	AHCY
MAP1LC3A|Q9H492	p20	ENSG00000101460	84557	MAP1LC3A
SYNDIG1|Q9H7V2	p5	ENSG00000101463	79953	SYNDIG1
PIGU|Q9H490	p8	ENSG00000101464	128869	PIGU
ACOT8|O14734	p18	ENSG00000101473	10005	ACOT8
APMAP|Q9HDC9	p18	ENSG00000101474	57136	APMAP
CELF4|Q9BZC1	p2	ENSG00000101489	56853	CELF4
CDH20|Q9HBT6	p12	ENSG00000101542	28316	CDH20
USP14|P54578	p18	ENSG00000101557	9097	USP14
LPIN2|Q92539	p5	ENSG00000101577	9663	LPIN2
MYOM1|P52179	p14	ENSG00000101605	8736	MYOM1
CEP76|Q8TAP6	p14	ENSG00000101624	79959	CEP76
RNMT|O43148	p8	ENSG00000101654	8731	RNMT
LAMA1|P25391	p12	ENSG00000101680	284217	LAMA1
MIB1|Q86YT6	p21	ENSG00000101752	57534	MIB1
CSTF2|P33240	p9	ENSG00000101811	1478	CSTF2
PSMD10|O75832	p11	ENSG00000101843	5716	PSMD10
PGRMC1|O00264	p21	ENSG00000101856	10857	PGRMC1
ALG13|Q9NP73	p17	ENSG00000101901	79868	ALG13
PRPS2|P11908	p1	ENSG00000101911	5634	PRPS2
WDR13|Q9H1Z4	p6	ENSG00000101940	64743	WDR13
STAG2|Q8N3U4	p14	ENSG00000101972	10735	STAG2
ATP11C|Q8NB49	p13	ENSG00000101974	286410	ATP11C
CCDC22|O60826	p17	ENSG00000101997	28952	CCDC22
SYP|P08247	p2	ENSG00000102003	6855	SYP
PLP2|Q04941	p13	ENSG00000102007	5355	PLP2
PLS3|P13797	p10	ENSG00000102024	5358	PLS3
NAA10|P41227	p10	ENSG00000102030	8260	NAA10
RENBP|P51606	p17	ENSG00000102032	5973	RENBP
SMARCA1|P28370	p13	ENSG00000102038	6594	SMARCA1
RBBP7|Q16576	p19	ENSG00000102054	5931	RBBP7
FMR1|Q06787	p9	ENSG00000102081	2332	FMR1
PQBP1|O60828	p12	ENSG00000102103	10084	PQBP1
PCSK1N|Q9UHG2	p16	ENSG00000102109	27344	PCSK1N
EMD|P50402	p8	ENSG00000102119	2010	EMD
PGK1|P00558	p16	ENSG00000102144	5230	PGK1
SMS|P52788	p16	ENSG00000102172	6611	SMS
EEA1|Q15075	p1	ENSG00000102189	8411	EEA1
RP2|O75695	p14	ENSG00000102218	6102	RP2
USP11|P51784	p5	ENSG00000102226	8237	USP11
PCYT1B|Q9Y5K3	p17	ENSG00000102230	9468	PCYT1B
HTATSF1|O43719	p21	ENSG00000102241	27336	HTATSF1
PIN4|Q9Y237	p19	ENSG00000102309	5303	PIN4
PORCN|Q9H237	p8	ENSG00000102312	64840	PORCN
MAGED2|Q9UNF1	p7	ENSG00000102316	10916	MAGED2
RBM3|P98179	p5	ENSG00000102317	5935	RBM3
SYTL4|Q96C24	p13	ENSG00000102362	94121	SYTL4
CXorf26; PBDC1|Q9BVG4	p21	ENSG00000102390	51260	PBDC1
GLA|P06280	p13	ENSG00000102393	2717	GLA
ARMCX3|Q9UH62	p2	ENSG00000102401	51566	ARMCX3
HTR2A|P28223	p2	ENSG00000102468	3356	HTR2A
FNDC3A|Q9Y2H6	p10	ENSG00000102531	22862	FNDC3A
CAB39L|Q9H9S4	p16	ENSG00000102547	81617	CAB39L
STK24|Q9Y6E0	p2	ENSG00000102572	8428	STK24
DNAJC3|Q13217	p4	ENSG00000102580	5611	DNAJC3
ARHGEF7|Q14155	p18	ENSG00000102606	8874	ARHGEF7
PARP4|Q9UKK3	p14	ENSG00000102699	143	PARP4
MRPS31|Q92665	p5	ENSG00000102738	10240	MRPS31
SLC25A15|Q9Y619	p4	ENSG00000102743	10166	SLC25A15
KPNA3|O00505	p19	ENSG00000102753	3839	KPNA3
FLT1|P17948	p13	ENSG00000102755	2321	FLT1
RGCC|Q9H4X1	p19	ENSG00000102760	28984	RGCC
DGKH|Q86XP1	p1	ENSG00000102780	160851	DGKH
KATNAL1|Q9BW62	p2	ENSG00000102781	84056	KATNAL1
TSC22D1|Q15714	p9	ENSG00000102804	8848	TSC22D1
CLN5|O75503	p11	ENSG00000102805	1203	CLN5
TRADD|Q15628	p13	ENSG00000102871	8717	TRADD
CORO1A|P31146	p2	ENSG00000102879	11151	CORO1A
MAPK3|P27361	p16	ENSG00000102882	5595	MAPK3
LYRM1|O43325	p3	ENSG00000102897	57149	LYRM1
NUP93|Q8N1F7	p11	ENSG00000102900	9688	NUP93
NFAT5|O94916	p16	ENSG00000102908	10725	NFAT5
LONP2|Q86WA8	p6	ENSG00000102910	83752	LONP2
POLR2C|P19387	p7	ENSG00000102978	5432	POLR2C
CYB5B|O43169	p18	ENSG00000103018	80777	CYB5B
NDRG4|Q9ULP0	p16	ENSG00000103034	65009	NDRG4
PSMD7|P51665	p6	ENSG00000103035	5713	PSMD7
VAC14|Q08AM6	p1	ENSG00000103043	55697	VAC14
COG4|Q9H9E3	p10	ENSG00000103051	25839	COG4
SMPD3|Q9NY59	p4	ENSG00000103056	55512	SMPD3
SLC7A6OS|Q96CW6	p19	ENSG00000103061	84138	SLC7A6OS
SLC7A6|Q92536	p19	ENSG00000103064	9057	SLC7A6
MON1B|Q7L1V2	p10	ENSG00000103111	22879	MON1B
CMC2|Q9NRP2	p3	ENSG00000103121	56942	CMC2
MLYCD|O95822	p20	ENSG00000103150	23417	MLYCD
NECAB2|Q7Z6G3	p2	ENSG00000103154	54550	NECAB2
HSDL1|Q3SXM5	p2	ENSG00000103160	83693	HSDL1
COTL1|Q14019	p12	ENSG00000103187	23406	COTL1
USP10|Q14694	p8	ENSG00000103194	9100	USP10
TSC2|P49815	p7	ENSG00000103197	7249	TSC2
LMF1|Q96S06	p4	ENSG00000103227	64788	LMF1
CLCN7|P51798	p17	ENSG00000103249	1186	CLCN7
HAGHL|Q6PII5	p17	ENSG00000103253	84264	HAGHL
SLC7A5|Q01650	p1	ENSG00000103257	8140	SLC7A5
FBXO31|Q5XUX0	p17	ENSG00000103264	79791	FBXO31
STUB1|Q9UNE7	p6	ENSG00000103266	10273	STUB1
NUBP1|P53384	p19	ENSG00000103274	4682	NUBP1
UBE2I|P63279	p19	ENSG00000103275	7329	UBE2I
CRYM|Q14894	p2	ENSG00000103316	1428	CRYM
GSPT1|P15170	p16	ENSG00000103342	2935	GSPT1
EARS2|Q5JPH6	p6	ENSG00000103356	124454	EARS2
TCEB2; ELOB|Q15370	p4	ENSG00000103363	6923	ELOB
GGA2|Q9UJY4	p7	ENSG00000103365	23062	GGA2
CPPED1|Q9BRF8	p14	ENSG00000103381	55313	CPPED1
USP31|Q70CQ4	p19	ENSG00000103404	57478	USP31
HMOX2|P30519	p1	ENSG00000103415	3163	HMOX2
DNAJA3|Q96EY1	p18	ENSG00000103423	9093	DNAJA3
TOX3|O15405	p14	ENSG00000103460	27324	TOX3
QPRT|Q15274	p17	ENSG00000103485	23475	QPRT
PYCARD|Q9ULZ3	p13	ENSG00000103490	29108	PYCARD
STX4|Q12846	p14	ENSG00000103496	6810	STX4
CDIPT|O14735	p1	ENSG00000103502	10423	CDIPT
BCKDK|O14874	p3	ENSG00000103507	10295	BCKDK
NOMO1|Q15155	p3	ENSG00000103512	23420	NOMO1
SYT17|Q9BSW7	p18	ENSG00000103528	51760	SYT17
C16orf62|Q7Z3J2	p7	ENSG00000103544	57020	C16orf62
LACTB|P83111	p6	ENSG00000103642	114294	LACTB
CORO2B|Q9UQ03	p1	ENSG00000103647	10391	CORO2B
CSK|P41240	p13	ENSG00000103653	1445	CSK
HERC1|Q15751	p3	ENSG00000103657	8925	HERC1
MTFMT|Q96DP5	p1	ENSG00000103707	123263	MTFMT
AP3B2|Q13367	p2	ENSG00000103723	8120	AP3B2
ACSBG1|Q96GR2	p7	ENSG00000103740	23205	ACSBG1
CTSH|P09668	p12	ENSG00000103811	1512	CTSH
FAH|P16930	p12	ENSG00000103876	2184	FAH
RPAP1|Q9BWH6	p7	ENSG00000103932	26015	RPAP1
HOMER2|Q9NSB8	p2	ENSG00000103942	9455	HOMER2
EHD4|Q9H223	p13	ENSG00000103966	30844	EHD4
TMEM87A|Q8NBN3	p8	ENSG00000103978	25963	TMEM87A
TJP1|Q07157	p11	ENSG00000104067	7082	TJP1
DMXL2|Q8TDJ6	p2	ENSG00000104093	23312	DMXL2
SCG3|Q8WXD2	p16	ENSG00000104112	29106	SCG3
DNAJC17|Q9NVM6	p8	ENSG00000104129	55192	DNAJC17
EIF3J|O75822	p9	ENSG00000104131	8669	EIF3J
SPG11|Q96JI7	p10	ENSG00000104133	80208	SPG11
VPS18|Q9P253	p17	ENSG00000104142	57617	VPS18
MYEF2|Q9P2K5	p9	ENSG00000104177	50804	MYEF2
ZDHHC2|Q9UIJ5	p13	ENSG00000104219	51201	ZDHHC2
CA2|P00918	p13	ENSG00000104267	760	CA2
NBN|O60934	p11	ENSG00000104320	4683	NBN
CPQ|Q9Y646	p14	ENSG00000104324	10404	CPQ
DECR1|Q16698	p4	ENSG00000104325	1666	DECR1
CALB1|P05937	p2	ENSG00000104327	793	CALB1
IMPAD1|Q9NX62	p5	ENSG00000104331	54928	IMPAD1
IKBKB|O14920	p13	ENSG00000104365	3551	IKBKB
PLAT|P00750	p5	ENSG00000104368	5327	PLAT
JPH1|Q9HDC5	p18	ENSG00000104369	56704	JPH1
STK3|Q13188	p14	ENSG00000104375	6788	STK3
RAB2A|P61019	p2	ENSG00000104388	5862	RAB2A
NDRG1|Q92597	p14	ENSG00000104419	10397	NDRG1
ZC2HC1A|Q96GY0	p2	ENSG00000104427	51101	ZC2HC1A
STMN2|Q93045	p3	ENSG00000104435	11075	STMN2
ARMC1|Q9NVT9	p1	ENSG00000104442	55156	ARMC1
SPAG1|Q07617	p19	ENSG00000104450	6674	SPAG1
NCALD|P61601	p1	ENSG00000104490	83988	NCALD
UBR5|O95071	p7	ENSG00000104517	51366	UBR5
TSTA3|Q13630	p5	ENSG00000104522	7264	TSTA3
PYCRL; PYCR3|Q53H96	p7	ENSG00000104524	65263	PYCR3
EEF1D|P29692	p5	ENSG00000104529	1936	EEF1D
SLC39A14|Q15043	p19	ENSG00000104635	23516	SLC39A14
MTMR9|Q96QG7	p1	ENSG00000104643	66036	MTMR9
R3HCC1|Q9Y3T6	p17	ENSG00000104679	203069	R3HCC1
GSR|P00390	p2	ENSG00000104687	2936	GSR
NEFM|P07197	p14	ENSG00000104722	4741	NEFM
TUSC3|Q13454	p1	ENSG00000104723	7991	TUSC3
ARHGEF10|O15013	p14	ENSG00000104728	9639	ARHGEF10
MCM4|P33991	p7	ENSG00000104738	4173	MCM4
KCTD9|Q7L273	p17	ENSG00000104756	54793	KCTD9
ASAH1|Q13510	p14	ENSG00000104763	427	ASAH1
BNIP3L|O60238	p8	ENSG00000104765	665	BNIP3L
MAN2B1|O00754	p12	ENSG00000104774	4125	MAN2B1
NUCB1|Q02818	p5	ENSG00000104805	4924	NUCB1
GYS1|P13807	p11	ENSG00000104812	2997	GYS1
ECH1|Q13011	p3	ENSG00000104823	1891	ECH1
HNRNPL|P14866	p9	ENSG00000104824	3191	HNRNPL
TUBB4A|P04350	p16	ENSG00000104833	10382	TUBB4A
SARS2|Q9NP81	p3	ENSG00000104835	54938	SARS2
SNRNP70|P08621	p9	ENSG00000104852	6625	SNRNP70
CLPTM1|O96005	p5	ENSG00000104853	1209	CLPTM1
PPP1R37|O75864	p1	ENSG00000104866	284352	PPP1R37
PIH1D1|Q9NWS0	p21	ENSG00000104872	55011	PIH1D1
SF3A2|Q15428	p9	ENSG00000104897	8175	SF3A2
STX10|O60499	p19	ENSG00000104915	8677	STX10
AES|Q08117	p5	ENSG00000104964	166	AES
SGTA|O43765	p4	ENSG00000104969	6449	SGTA
C19orf53|Q9UNZ5	p14	ENSG00000104979	28974	C19orf53
TIMM44|O43615	p3	ENSG00000104980	10469	TIMM44
OLFM2|O95897	p3	ENSG00000105088	93145	OLFM2
AKAP8|O43823	p17	ENSG00000105127	10270	AKAP8
ILVBL|A1L0T0	p12	ENSG00000105135	10994	ILVBL
URI1|O94763	p21	ENSG00000105176	8725	URI1
PDCD5|O14737	p21	ENSG00000105185	9141	PDCD5
ANKRD27|Q96NW4	p21	ENSG00000105186	84079	ANKRD27
RPS16|P62249	p8	ENSG00000105193	6217	RPS16
TIMM50|Q3ZCQ8	p3	ENSG00000105197	92609	TIMM50
FBL|P22087	p12	ENSG00000105202	2091	FBL
DYRK1B|Q9Y463	p12	ENSG00000105204	9149	DYRK1B
GPI|P06744	p16	ENSG00000105220	2821	GPI
PLD3|Q8IV08	p6	ENSG00000105223	23646	PLD3
PRX|Q9BXM0	p7	ENSG00000105227	57716	PRX
NUMBL|Q9Y6R0	p8	ENSG00000105245	9253	NUMBL
SHD|Q96IW2	p3	ENSG00000105251	56961	SHD
TBCB|Q99426	p14	ENSG00000105254	1155	TBCB
FSD1|Q9BTV5	p3	ENSG00000105255	79187	FSD1
POLR2I|P36954	p17	ENSG00000105258	5438	POLR2I
CLIP3|Q96DZ5	p6	ENSG00000105270	25999	CLIP3
APLP1|P51693	p14	ENSG00000105290	333	APLP1
CCDC9|Q9Y3X0	p21	ENSG00000105321	26093	CCDC9
HNRNPUL1|Q9BUJ2	p11	ENSG00000105323	11100	HNRNPUL1
ATP5SL; DMAC2|Q9NW81	p5	ENSG00000105341	55101	DMAC2
PLIN3|O60664	p14	ENSG00000105355	10226	PLIN3
MYH14|Q7Z406	p14	ENSG00000105357	79784	MYH14
MRPL4|Q9BYD3	p6	ENSG00000105364	51073	MRPL4
RPS19|P39019	p8	ENSG00000105372	6223	RPS19
ICAM5|Q9UMF0	p6	ENSG00000105376	7087	ICAM5
ETFB|P38117	p3	ENSG00000105379	2109	ETFB
BABAM1|Q9NWV8	p7	ENSG00000105393	29086	BABAM1
TYK2|P29597	p12	ENSG00000105397	7297	TYK2
CDC37|Q16543	p4	ENSG00000105401	11140	CDC37
NAPA|P54920	p1	ENSG00000105402	8775	NAPA
RABAC1|Q9UI14	p5	ENSG00000105404	10567	RABAC1
ATP1A3|P13637	p3	ENSG00000105409	478	ATP1A3
GRWD1|Q9BQ67	p17	ENSG00000105447	83743	GRWD1
PLA2G4C|Q9UP65	p14	ENSG00000105499	8605	PLA2G4C
RAB3D|O95716	p16	ENSG00000105514	9545	RAB3D
TMEM205|Q6UW68	p17	ENSG00000105518	374882	TMEM205
NA|Q13938	p13	ENSG00000105519	828	CAPS
RASIP1|Q5U651	p13	ENSG00000105538	54922	RASIP1
BCAT2|O15382	p10	ENSG00000105552	587	BCAT2
PLEKHA4|Q9H4M7	p19	ENSG00000105559	57664	PLEKHA4
PPP2R1A|P30153	p1	ENSG00000105568	5518	PPP2R1A
TNPO2|O14787	p8	ENSG00000105576	30000	TNPO2
GCDH|Q92947	p1	ENSG00000105607	2639	GCDH
DNASE2|O00115	p13	ENSG00000105612	1777	DNASE2
MAST1|Q9Y2H9	p17	ENSG00000105613	22983	MAST1
LENG1|Q96BZ8	p21	ENSG00000105617	79165	LENG1
RPL18A|Q02543	p1	ENSG00000105640	6142	RPL18A
PIK3R2|O00459	p17	ENSG00000105647	5296	PIK3R2
RAB3A|P20336	p18	ENSG00000105649	5864	RAB3A
ISYNA1|Q9NPH2	p16	ENSG00000105655	51477	ISYNA1
CRTC1|Q6UUV9	p12	ENSG00000105662	23373	CRTC1
COPE|O14579	p6	ENSG00000105669	11316	COPE
ARMC6|Q6NXE6	p5	ENSG00000105676	93436	ARMC6
MAG|P20916	p14	ENSG00000105695	4099	MAG
USF2|Q15853	p21	ENSG00000105698	7392	USF2
FKBP8|Q14318	p5	ENSG00000105701	23770	FKBP8
SCN1B|Q07699	p10	ENSG00000105711	6324	SCN1B
GSK3A|P49840	p4	ENSG00000105723	2931	GSK3A
ATP13A1|Q9HD20	p6	ENSG00000105726	57130	ATP13A1
ETHE1|O95571	p3	ENSG00000105755	23474	ETHE1
CADM4|Q8NFZ8	p14	ENSG00000105767	199731	CADM4
SMG9|Q9H0W8	p7	ENSG00000105771	56006	SMG9
AVL9|Q8NBF6	p2	ENSG00000105778	23080	AVL9
RUNDC3B|Q96NL0	p17	ENSG00000105784	154661	RUNDC3B
GTPBP10|A4D1E9	p5	ENSG00000105793	85865	GTPBP10
PMPCB|O75439	p5	ENSG00000105819	9512	PMPCB
DNAJC2|Q99543	p17	ENSG00000105821	27000	DNAJC2
NAMPT|P43490	p14	ENSG00000105835	10135	NAMPT
PON3|Q15166	p19	ENSG00000105852	5446	PON3
NA|Q15165	p12	ENSG00000105854	5445	PON2
ITGB8|P26012	p16	ENSG00000105855	3696	ITGB8
WDR91|A4D1P6	p12	ENSG00000105875	29062	WDR91
LUZP6; MTPN|P58546	p2	ENSG00000105887	136319	MTPN
PTN|P21246	p8	ENSG00000105894	5764	PTN
MPP6|Q9NZW5	p18	ENSG00000105926	51678	MPP6
DFNA5; GSDME|O60443	p17	ENSG00000105928	1687	DFNA5
ZC3HAV1|Q7Z2W4	p12	ENSG00000105939	56829	ZC3HAV1
OGDH|Q02218	p3	ENSG00000105953	4967	OGDH
ADAP1|O75689	p20	ENSG00000105963	11033	ADAP1
H2AFV|Q71UI9	p14	ENSG00000105968	94239	H2AFV
CAV1|Q03135	p10	ENSG00000105974	857	CAV1
SSBP1|Q04837	p2	ENSG00000106028	6742	SSBP1
HIBADH|P31937	p20	ENSG00000106049	11112	HIBADH
TAX1BP1|Q86VP1	p20	ENSG00000106052	8887	TAX1BP1
CPVL|Q9H3G5	p13	ENSG00000106066	54504	CPVL
CHN2|P52757	p3	ENSG00000106069	1124	CHN2
ABHD11|Q8NFV4	p3	ENSG00000106077	83451	ABHD11
COBL|O75128	p21	ENSG00000106078	23242	COBL
STX1A|Q16623	p2	ENSG00000106089	6804	STX1A
GARS|P41250	p16	ENSG00000106105	2617	GARS
EPHB6|O15197	p6	ENSG00000106123	2051	EPHB6
CHCHD2|Q9Y6H1	p5	ENSG00000106153	51142	CHCHD2
HSPB1|P04792	p13	ENSG00000106211	3315	HSPB1
NPTX2|P47972	p1	ENSG00000106236	4885	NPTX2
PDAP1|Q13442	p9	ENSG00000106244	11333	PDAP1
BUD31|P41223	p21	ENSG00000106245	8896	BUD31
PTCD1|O75127	p6	ENSG00000106246	26024	PTCD1
SNX8|Q9Y5X2	p10	ENSG00000106266	29886	SNX8
NUDT1|P36639	p7	ENSG00000106268	4521	NUDT1
PTPRZ1|P23471	p2	ENSG00000106278	5803	PTPRZ1
WASL; ASB15|O00401	p7	ENSG00000106299	8976	WASL
AIMP2|Q13155	p1	ENSG00000106305	7965	AIMP2
PCOLCE|Q15113	p17	ENSG00000106333	5118	PCOLCE
IMPDH1|P20839	p19	ENSG00000106348	3614	IMPDH1
AGFG2|O95081	p17	ENSG00000106351	3268	AGFG2
RPA3|P35244	p7	ENSG00000106399	6119	RPA3
GLCCI1|Q86VQ1	p21	ENSG00000106415	113263	GLCCI1
CEP41|Q9BYV8	p21	ENSG00000106477	95681	CEP41
MEST|Q5EB52	p5	ENSG00000106484	4232	MEST
ANKMY2|Q8IV38	p8	ENSG00000106524	57037	ANKMY2
ACTR3C|Q9C0K3	p2	ENSG00000106526	653857	ACTR3C
TSPAN13|O95857	p1	ENSG00000106537	27075	TSPAN13
PSMA2|P25787	p17	ENSG00000106588	5683	PSMA2
MRPL32|Q9BYC8	p1	ENSG00000106591	64983	MRPL32
COA1|Q9GZY4	p3	ENSG00000106603	55744	COA1
BLVRA|P53004	p16	ENSG00000106605	644	BLVRA
RHEB|Q15382	p1	ENSG00000106615	6009	RHEB
PRKAG2|Q9UGJ0	p16	ENSG00000106617	51422	PRKAG2
YKT6|O15498	p21	ENSG00000106636	10652	YKT6
CLIP2|Q9UDT6	p16	ENSG00000106665	7461	CLIP2
EIF4H|Q15056	p9	ENSG00000106682	7458	EIF4H
LIMK1|P53667	p3	ENSG00000106683	3984	LIMK1
FSD1L|Q9BXM9	p16	ENSG00000106701	83856	FSD1L
CNTNAP3|Q9BZ76	p12	ENSG00000106714	79937	CNTNAP3
SPIN1|Q9Y657	p21	ENSG00000106723	10927	SPIN1
NMRK1|Q9NWW6	p16	ENSG00000106733	54981	NMRK1
NA|Q9H330	p16	ENSG00000106771	23731	TMEM245
PRUNE2|Q8WUY3	p3	ENSG00000106772	158471	PRUNE2
MEGF9|Q9H1U4	p16	ENSG00000106780	1955	MEGF9
CORO2A|Q92828	p3	ENSG00000106789	7464	CORO2A
SEC61B|P60468	p10	ENSG00000106803	10952	SEC61B
C5|P01031	p13	ENSG00000106804	727	C5
PTGR1|Q14914	p16	ENSG00000106853	22949	PTGR1
AMBP|P02760	p13	ENSG00000106927	259	AMBP
DNM1|Q05193	p18	ENSG00000106976	1759	DNM1
ENG|P17813	p12	ENSG00000106991	2022	ENG
AK1|P00568	p16	ENSG00000106992	203	AK1
CDC37L1|Q7L3B6	p10	ENSG00000106993	55664	CDC37L1
TBC1D13|Q9NVG8	p5	ENSG00000107021	54662	TBC1D13
KANK1|Q14678	p12	ENSG00000107104	23189	KANK1
ELAVL2|Q12926	p1	ENSG00000107105	1993	ELAVL2
NCS1|P62166	p18	ENSG00000107130	23413	NCS1
FUBP3|Q96I24	p11	ENSG00000107164	8939	FUBP3
MPDZ|O75970	p19	ENSG00000107186	8777	MPDZ
DDX58|O95786	p13	ENSG00000107201	23586	DDX58
EDF1|O60869	p19	ENSG00000107223	8721	EDF1
BAG1|Q99933	p12	ENSG00000107262	573	BAG1
RAPGEF1|Q13905	p8	ENSG00000107263	2889	RAPGEF1
NPDC1|Q9NQX5	p18	ENSG00000107281	56654	NPDC1
APBA1|Q02410	p18	ENSG00000107282	320	APBA1
PTGDS|P41222	p13	ENSG00000107317	5730	PTGDS
NA|Q9BZC7	p10	ENSG00000107331	20	ABCA2
UBE2R2|Q712K3	p16	ENSG00000107341	54926	UBE2R2
ABHD17B; FAM108B1|Q5VST6	p13	ENSG00000107362	51104	ABHD17B
EXOSC3|Q9NQT5	p8	ENSG00000107371	51010	EXOSC3
ZFAND5|O76080	p8	ENSG00000107372	7763	ZFAND5
DVL1|O14640	p6	ENSG00000107404	1855	DVL1
PDLIM1|O00151	p15	ENSG00000107438	9124	PDLIM1
ATRNL1|Q5VV63	p16	ENSG00000107518	26033	ATRNL1
PHYH|O14832	p5	ENSG00000107537	5264	PHYH
ERLIN1|O75477	p14	ENSG00000107566	10613	ERLIN1
EIF3A|Q14152	p9	ENSG00000107581	8661	EIF3A
MAPK8|P45983	p2	ENSG00000107643	5599	MAPK8
ATE1|O95260	p17	ENSG00000107669	11101	ATE1
PLEKHA1|Q9HB21	p18	ENSG00000107679	59338	PLEKHA1
PALD1|Q9ULE6	p12	ENSG00000107719	27143	PALD1
UNC5B|Q8IZJ1	p13	ENSG00000107731	219699	UNC5B
C10orf54; VSIR|Q9H7M9	p13	ENSG00000107738	64115	VSIR
SPOCK2|Q92563	p16	ENSG00000107742	9806	SPOCK2
MICU1|Q9BPX6	p3	ENSG00000107745	10367	MICU1
PPP3CB|P16298	p2	ENSG00000107758	5532	PPP3CB
BMPR1A|P36894	p16	ENSG00000107779	657	BMPR1A
MINPP1|Q9UNW1	p20	ENSG00000107789	9562	MINPP1
LIPA|P38571	p14	ENSG00000107798	3988	LIPA
SFXN3|Q9BWM7	p18	ENSG00000107819	81855	SFXN3
GBF1|Q92538	p8	ENSG00000107862	8729	GBF1
ARHGAP21|Q5T5U3	p18	ENSG00000107863	57584	ARHGAP21
CPEB3|Q8NE35	p18	ENSG00000107864	22849	CPEB3
CUEDC2|Q9H467	p21	ENSG00000107874	79004	CUEDC2
ACBD5|Q5T8D3	p11	ENSG00000107897	91452	ACBD5
LHPP|Q9H008	p13	ENSG00000107902	64077	LHPP
LARP4B|Q92615	p8	ENSG00000107929	23185	LARP4B
MTPAP|Q9NVV4	p5	ENSG00000107951	55149	MTPAP
NEURL; NEURL1|O76050	p6	ENSG00000107954	9148	NEURL1
SH3PXD2A|Q5TCZ1	p20	ENSG00000107957	9644	SH3PXD2A
PITRM1|Q5JRX3	p5	ENSG00000107959	10531	PITRM1
GLRX3|O76003	p20	ENSG00000108010	10539	GLRX3
SMC3|Q9UQE7	p12	ENSG00000108055	9126	SMC3
SHOC2|Q9UQ13	p2	ENSG00000108061	8036	SHOC2
TFAM|Q00059	p3	ENSG00000108064	7019	TFAM
CCDC6|Q16204	p16	ENSG00000108091	8030	CCDC6
CUL2|Q13617	p4	ENSG00000108094	8453	CUL2
RPL28|P46779	p1	ENSG00000108107	6158	RPL28
ZMIZ1|Q9ULJ6	p11	ENSG00000108175	57178	ZMIZ1
DNAJC12|Q9UKB3	p19	ENSG00000108176	56521	DNAJC12
PPIF|P30405	p5	ENSG00000108179	10105	PPIF
PBLD|P30039	p17	ENSG00000108187	64081	PBLD
TSPAN14|Q8NG11	p19	ENSG00000108219	81619	TSPAN14
LGI1|O95970	p19	ENSG00000108231	9211	LGI1
NUFIP2|Q7Z417	p9	ENSG00000108256	57532	NUFIP2
GIT1|Q9Y2X7	p18	ENSG00000108262	28964	GIT1
FBXL20|Q96IG2	p10	ENSG00000108306	84961	FBXL20
RUNDC3A|Q59EK9	p17	ENSG00000108309	10900	RUNDC3A
UBTF|P17480	p8	ENSG00000108312	7343	UBTF
CASC3|O15234	p9	ENSG00000108349	22794	CASC3
ASPA|P45381	p14	ENSG00000108381	443	ASPA
SEPT4|O43236	p10	ENSG00000108387	5414	SEPT4
KPNB1|Q14974	p16	ENSG00000108424	3837	KPNB1
GOSR2|O14653	p4	ENSG00000108433	9570	GOSR2
PNPO|Q9NVS9	p5	ENSG00000108439	55163	PNPO
CDK5RAP3|Q96JB5	p10	ENSG00000108465	80279	CDK5RAP3
CBX1|P83916	p14	ENSG00000108468	10951	CBX1
GALK1|P51570	p13	ENSG00000108479	2584	GALK1
ENO3|P13929	p16	ENSG00000108515	2027	ENO3
PFN1|P07737	p14	ENSG00000108518	5216	PFN1
SLC25A11|Q02978	p3	ENSG00000108528	8402	SLC25A11
RASD1|Q9Y272	p19	ENSG00000108551	51655	RASD1
NUP88|Q99567	p12	ENSG00000108559	4927	NUP88
C1QBP|Q07021	p2	ENSG00000108561	708	C1QBP
BLMH|Q13867	p14	ENSG00000108578	642	BLMH
CPD|O75976	p5	ENSG00000108582	1362	CPD
GOSR1|O95249	p8	ENSG00000108587	9527	GOSR1
DRG2|P55039	p17	ENSG00000108591	1819	DRG2
FTSJ3|Q8IY81	p16	ENSG00000108592	117246	FTSJ3
AKAP10|O43572	p17	ENSG00000108599	11216	AKAP10
ICAM2|P13598	p15	ENSG00000108622	3384	ICAM2
SYNGR2|O43760	p14	ENSG00000108639	9144	SYNGR2
DDX5|P17844	p7	ENSG00000108654	1655	DDX5
CYTH1|Q15438	p16	ENSG00000108669	9267	CYTH1
PSMD11|O00231	p6	ENSG00000108671	5717	PSMD11
LGALS3BP|Q08380	p14	ENSG00000108679	3959	LGALS3BP
PEX12|O00623	p10	ENSG00000108733	5193	PEX12
RAB5C|P51148	p6	ENSG00000108774	5878	RAB5C
CNTNAP1|P78357	p14	ENSG00000108797	8506	CNTNAP1
ABI3|Q9P2A4	p13	ENSG00000108798	51225	ABI3
PPP1R9B|Q96SB3	p2	ENSG00000108819	84687	PPP1R9B
AARSD1; PTGES3L-AARSD1|Q9BTE6	p6	ENSG00000108825;ENSG00000266967
MRPL27|Q9P0M9	p5	ENSG00000108826	51264	MRPL27
VAT1|Q99536	p14	ENSG00000108828	10493	VAT1
LRRC59|Q96AG4	p4	ENSG00000108829	55379	LRRC59
HDAC5|Q9UQL6	p8	ENSG00000108840	10014	HDAC5
LUC7L3|O95232	p19	ENSG00000108848	51747	LUC7L3
MPP2|Q14168	p17	ENSG00000108852	4355	MPP2
DUSP3|P51452	p20	ENSG00000108861	1845	DUSP3
PRKAR1A|P10644	p14	ENSG00000108946	5573	PRKAR1A
EFNB3|Q15768	p6	ENSG00000108947	1949	EFNB3
DPH1|Q9BZG8	p7	ENSG00000108963	1801	DPH1
MAP2K6|P52564	p16	ENSG00000108984	5608	MAP2K6
DHRS7B|Q6IAN0	p5	ENSG00000109016	25979	DHRS7B
SLC9A3R1|O14745	p9	ENSG00000109062	9368	SLC9A3R1
VTN|P04004	p15	ENSG00000109072	7448	VTN
CDR2L|Q86X02	p14	ENSG00000109089	30850	CDR2L
UNC119|Q13432	p17	ENSG00000109103	9094	UNC119
ALDOC|P09972	p17	ENSG00000109107	230	ALDOC
SUPT6H|Q7KZ85	p19	ENSG00000109111	6830	SUPT6H
TMEM33|P57088	p1	ENSG00000109133	55161	TMEM33
OCIAD1|Q9NX40	p5	ENSG00000109180	54940	OCIAD1
NFKB1|P19838	p13	ENSG00000109320	4790	NFKB1
UBE2D3|P61077	p10	ENSG00000109332	7323	UBE2D3
MAPK10|P53779	p1	ENSG00000109339	5602	MAPK10
NDUFC1|O43677	p3	ENSG00000109390	4717	NDUFC1
TBC1D9|Q6ZT07	p5	ENSG00000109436	23158	TBC1D9
INPP4B|O15327	p18	ENSG00000109452	8821	INPP4B
GAB1|Q13480	p14	ENSG00000109458	2549	GAB1
CPE|P16870	p16	ENSG00000109472	1363	CPE
RPL34|P49207	p1	ENSG00000109475	6164	RPL34
WFS1|O76024	p16	ENSG00000109501	7466	WFS1
GRPEL1|Q9HAV7	p3	ENSG00000109519	80273	GRPEL1
GAR1|Q9NY12	p13	ENSG00000109534	54433	GAR1
CLCN3|P51790	p16	ENSG00000109572	1182	CLCN3
AADAT|Q8N5Z0	p1	ENSG00000109576	51166	AADAT
DHX15|O43143	p19	ENSG00000109606	1665	DHX15
SOD3|P08294	p12	ENSG00000109610	6649	SOD3
SEPSECS|Q9HD40	p14	ENSG00000109618	51091	SEPSECS
TRIM2|Q9C040	p19	ENSG00000109654	23321	TRIM2
TBC1D19|Q8N5T2	p6	ENSG00000109680	55296	TBC1D19
STIM2|Q9P246	p16	ENSG00000109689	57620	STIM2
GLRB|P48167	p18	ENSG00000109738	2743	GLRB
SNX25|Q9H3E2	p2	ENSG00000109762	83891	SNX25
UFSP2|Q9NUQ7	p10	ENSG00000109775	55325	UFSP2
DDX25|Q9UHL0	p5	ENSG00000109832	29118	DDX25
CRYAB|P02511	p14	ENSG00000109846	1410	CRYAB
HTATIP2|Q9BUP3	p14	ENSG00000109854	10553	HTATIP2
CTSC|P53634	p15	ENSG00000109861	1075	CTSC
ZBTB16|Q05516	p16	ENSG00000109906	7704	ZBTB16
ELP4|Q96EB1	p12	ENSG00000109911	26610	ELP4
ZNF259; ZPR1|O75312	p8	ENSG00000109917	8882	ZPR1
MTCH2|Q9Y6C9	p1	ENSG00000109919	23788	MTCH2
FNBP4|Q8N3X1	p7	ENSG00000109920	23360	FNBP4
SC5D; SC5DL|O75845	p16	ENSG00000109929	6309	SC5D
HSPA8|P11142	p20	ENSG00000109971	3312	HSPA8
VWA5A|O00534	p13	ENSG00000110002	4013	VWA5A
SIAE|Q9HAT2	p5	ENSG00000110013	54414	SIAE
EHD1|Q9H4M9	p16	ENSG00000110047	10938	EHD1
OSBP|P22059	p2	ENSG00000110048	5007	OSBP
FOXRED1|Q96CU9	p5	ENSG00000110074	55572	FOXRED1
CPT1A|P50416	p4	ENSG00000110090	1374	CPT1A
PRPF19|Q9UMS4	p5	ENSG00000110107	27339	PRPF19
HPX|P02790	p13	ENSG00000110169	3263	HPX
TRIM3|O75382	p18	ENSG00000110171	10612	TRIM3
CHORDC1|Q9UHD1	p20	ENSG00000110172	26973	CHORDC1
PANX1|Q96RD7	p4	ENSG00000110218	24145	PANX1
ARHGEF17|Q96PE2	p16	ENSG00000110237	9828	ARHGEF17
APOA4|P06727	p5	ENSG00000110244	337	APOA4
APOC3|P02656	p13	ENSG00000110245	345	APOC3
RNF141|Q8WVD5	p6	ENSG00000110315	50862	RNF141
EIF4G2|P78344	p20	ENSG00000110321	1982	EIF4G2
UBE4A|Q14139	p14	ENSG00000110344	9354	UBE4A
DDX6|P26196	p9	ENSG00000110367	1656	DDX6
PVRL1; NECTIN1|Q15223	p2	ENSG00000110400	5818	NECTIN1
KIAA1549L|Q6ZVL6	p1	ENSG00000110427	25758	KIAA1549L
FBXO3|Q9UK99	p7	ENSG00000110429	26273	FBXO3
PDHX|O00330	p3	ENSG00000110435	8050	PDHX
SLC1A2|P43004	p8	ENSG00000110436	6506	SLC1A2
MDK|P21741	p16	ENSG00000110492	4192	MDK
MADD|Q8WXG6	p2	ENSG00000110514	8567	MADD
PTPMT1|Q8WUK0	p5	ENSG00000110536	114971	PTPMT1
CARS|P49589	p4	ENSG00000110619	833	CARS
CD81|P60033	p10	ENSG00000110651	975	CD81
ELMOD1|Q8N336	p3	ENSG00000110675	55531	ELMOD1
C11orf58|O00193	p9	ENSG00000110696	10944	C11orf58
RPS13|P62277	p11	ENSG00000110700		RPS13
AIP|O00170	p19	ENSG00000110711	9049	AIP
NUP98|P52948	p12	ENSG00000110713	4928	NUP98
NDUFS8|O00217	p3	ENSG00000110717	4728	NDUFS8
CHKA|P35790	p19	ENSG00000110721	1119	CHKA
HPS5|Q9UPZ3	p15	ENSG00000110756	11234	HPS5
VWF|P04275	p7	ENSG00000110799	7450	VWF
PSMD9|O00233	p13	ENSG00000110801	5715	PSMD9
PRPF40B|Q6NWY9	p8	ENSG00000110844	25766	PRPF40B
COQ5|Q5HYK3	p20	ENSG00000110871	84274	COQ5
CORO1C|Q9ULV4	p16	ENSG00000110880	23603	CORO1C
ASIC1|P78348	p2	ENSG00000110881	41	ASIC1
CAPRIN2|Q6IMN6	p8	ENSG00000110888	65981	CAPRIN2
KCTD10|Q9H3F6	p16	ENSG00000110906	83892	KCTD10
MLEC|Q14165	p1	ENSG00000110917	9761	MLEC
MVK|Q03426	p7	ENSG00000110921	4598	MVK
CAMKK2|Q96RR4	p1	ENSG00000110931	10645	CAMKK2
ATP5B|P06576	p3	ENSG00000110955	506	ATP5B
PTGES3|Q15185	p21	ENSG00000110958	10728	PTGES3
RSRC2|Q7L4I2	p14	ENSG00000111011	65117	RSRC2
LIN7A|O14910	p18	ENSG00000111052	8825	LIN7A
ACSS3|Q9H6R3	p13	ENSG00000111058	79611	ACSS3
METAP2|P50579	p16	ENSG00000111142	10988	METAP2
LTA4H|P09960	p13	ENSG00000111144	4048	LTA4H
SLC6A12|P48065	p16	ENSG00000111181	6539	SLC6A12
ITFG2|Q969R8	p17	ENSG00000111203	55846	ITFG2
PRMT8|Q9NR22	p1	ENSG00000111218	56341	PRMT8
VPS29|Q9UBQ0	p18	ENSG00000111237	51699	VPS29
KCNA1|Q09470	p14	ENSG00000111262	3736	KCNA1
ACAD10|Q6JQN1	p6	ENSG00000111271	80724	ACAD10
ALDH2|P05091	p1	ENSG00000111275	217	ALDH2
CDKN1B|P46527	p14	ENSG00000111276	1027	CDKN1B
NAA25|Q14CX7	p8	ENSG00000111300	80018	NAA25
OGFOD2|Q6N063	p22	ENSG00000111325	79676	OGFOD2
CDK2AP1|O14519	p9	ENSG00000111328	8099	CDK2AP1
OAS3|Q9Y6K5	p15	ENSG00000111331	4940	OAS3
ARHGDIB|P52566	p15	ENSG00000111348	397	ARHGDIB
EIF2B1|Q14232	p8	ENSG00000111361	1967	EIF2B1
SLC38A1|Q9H2H9	p17	ENSG00000111371	81539	SLC38A1
RFC5|P40937	p17	ENSG00000111445	5985	RFC5
STX2|P32856	p13	ENSG00000111450	2054	STX2
COPZ1|P61923	p9	ENSG00000111481	22818	COPZ1
NUP107|P57740	p12	ENSG00000111581	57122	NUP107
GAPDH|P04406	p16	ENSG00000111640	2597	GAPDH
NOP2|P46087	p19	ENSG00000111641	4839	NOP2
UHRF1BP1L|A0JNW5	p2	ENSG00000111647	23074	UHRF1BP1L
USP5|P45974	p18	ENSG00000111667	8078	USP5
TPI1|P60174	p16	ENSG00000111669	7167	TPI1
ENO2|P09104	p16	ENSG00000111674	2026	ENO2
C12orf57|Q99622	p1	ENSG00000111678	113246	C12orf57
PTPN6|P29350	p15	ENSG00000111679	5777	PTPN6
NT5DC3|Q86UY8	p2	ENSG00000111696	51559	NT5DC3
LDHB|P07195	p16	ENSG00000111716	3945	LDHB
PRKAB1|Q9Y478	p8	ENSG00000111725	5564	PRKAB1
CMAS|Q8NFW8	p9	ENSG00000111726	55907	CMAS
C2CD5; KIAA0528|Q86YS7	p18	ENSG00000111731	9847	C2CD5
RAB35|Q15286	p2	ENSG00000111737	11021	RAB35
RIC8B|Q9NVN3	p20	ENSG00000111785	55188	RIC8B
SRSF9|Q13242	p7	ENSG00000111786	8683	SRSF9
FGFR1OP2|Q9NVK5	p19	ENSG00000111790	26127	FGFR1OP2
BTN3A3|O00478	p16	ENSG00000111801	10384	BTN3A3
TDP2|O95551	p21	ENSG00000111802	51567	TDP2
RWDD1|Q9H446	p16	ENSG00000111832	51389	RWDD1
ASF1A|Q9Y294	p12	ENSG00000111875	25842	ASF1A
FAM184A|Q8NB25	p6	ENSG00000111879	79632	FAM184A
RNGTT|O60942	p17	ENSG00000111880	8732	RNGTT
SERINC1|Q9NRX5	p16	ENSG00000111897	57515	SERINC1
HDDC2|Q7Z4H3	p17	ENSG00000111906	51020	HDDC2
TPD52L1|Q16890	p12	ENSG00000111907	7164	TPD52L1
NCOA7|Q8NI08	p16	ENSG00000111912	135112	NCOA7
SASH1|O94885	p19	ENSG00000111961	23328	SASH1
MTRF1L|Q9UGC7	p3	ENSG00000112031	54516	MTRF1L
MAPK14|Q16539	p11	ENSG00000112062	1432	MAPK14
STK38|Q15208	p19	ENSG00000112079	11329	STK38
MRPL18|Q9H0U6	p5	ENSG00000112110	29074	MRPL18
PHACTR1|Q9C0D0	p2	ENSG00000112137	221692	PHACTR1
MDGA1|Q8NFP4	p16	ENSG00000112139	266727	MDGA1
CAP2|P40123	p2	ENSG00000112186	10486	CAP2
BAG2|O95816	p20	ENSG00000112208	9532	BAG2
RAB23|Q9ULC3	p18	ENSG00000112210	51715	RAB23
KHDRBS2|Q5VWX1	p6	ENSG00000112232	202559	KHDRBS2
PTP4A1|Q93096	p19	ENSG00000112245	7803	PTP4A1
ASCC3|Q8N3C0	p12	ENSG00000112249	10973	ASCC3
WASF1|Q92558	p2	ENSG00000112290	8936	WASF1
ALDH5A1|P51649	p3	ENSG00000112294	7915	ALDH5A1
ACOT13|Q9NPJ3	p3	ENSG00000112304	55856	ACOT13
SMAP1|Q8IYB5	p2	ENSG00000112305	60682	SMAP1
RPS12|P25398	p8	ENSG00000112306	6206	RPS12
SNX3|O60493	p6	ENSG00000112335	8724	SNX3
HBS1L|Q9Y450	p19	ENSG00000112339	10767	HBS1L
KIAA1244; ARFGEF3|Q5TH69	p1	ENSG00000112379	57221	ARFGEF3
HECA|Q9UBI9	p7	ENSG00000112406	51696	HECA
EPM2A|O95278	p19	ENSG00000112425	7957	EPM2A
QKI|Q96PU8	p10	ENSG00000112531	9444	QKI
PDE10A|Q9Y233	p17	ENSG00000112541	10846	PDE10A
BYSL|Q13895	p7	ENSG00000112578	705	BYSL
FAM120B|Q96EK7	p7	ENSG00000112584	84498	FAM120B
MRPL2|Q5T653	p5	ENSG00000112651	51069	MRPL2
CUL9|Q8IWT3	p7	ENSG00000112659	23113	CUL9
C6orf108; DNPH1|O43598	p17	ENSG00000112667	10591	DNPH1
DUSP22|Q9NRW4	p19	ENSG00000112679	56940	DUSP22
EXOC2|Q96KP1	p1	ENSG00000112685	55770	EXOC2
COX7A2|P14406	p18	ENSG00000112695	1347	COX7A2
TMEM30A|Q9NV96	p16	ENSG00000112697	55754	TMEM30A
PRPF4B|Q13523	p19	ENSG00000112739	8899	PRPF4B
BTN2A1|Q7KYR7	p20	ENSG00000112763	11120	BTN2A1
CLIC5|Q9NZA1	p3	ENSG00000112782	53405	CLIC5
ERBB2IP; ERBIN|Q96RT1	p12	ENSG00000112851	55914	ERBIN
HARS2|P49590	p2	ENSG00000112855	23438	HARS2
NUDT12|Q9BQG2	p7	ENSG00000112874	83594	NUDT12
C7|P10643	p13	ENSG00000112936	730	C7
HMGCS1|Q01581	p8	ENSG00000112972	3157	HMGCS1
NNT|Q13423	p3	ENSG00000112992	23530	NNT
MRPS30|Q9NP92	p5	ENSG00000112996	10884	MRPS30
HSPA9|P38646	p3	ENSG00000113013	3313	HSPA9
MRPS27|Q92552	p5	ENSG00000113048	23107	MRPS27
SPARC|P09486	p16	ENSG00000113140	6678	SPARC
IK|Q13123	p9	ENSG00000113141	3550	IK
FAF2|Q96CS3	p18	ENSG00000113194	23197	FAF2
PDE8B|O95263	p7	ENSG00000113231	8622	PDE8B
RNF130|Q86XS8	p13	ENSG00000113269	55819	RNF130
ARSB|P15848	p7	ENSG00000113273	411	ARSB
CLINT1|Q14677	p1	ENSG00000113282	9685	CLINT1
THBS4|P35443	p10	ENSG00000113296	7060	THBS4
TTC1|Q99614	p4	ENSG00000113312	7265	TTC1
RASGRF2|O14827	p2	ENSG00000113319	5924	RASGRF2
GABRG2|P18507	p2	ENSG00000113327	2566	GABRG2
LMNB1|P20700	p12	ENSG00000113368	4001	LMNB1
GOLPH3|Q9H4A6	p14	ENSG00000113384	64083	GOLPH3
SUB1|P53999	p1	ENSG00000113387	10923	SUB1
TARS|P26639	p19	ENSG00000113407	6897	TARS
LNPEP|Q9UIQ6	p20	ENSG00000113441	4012	LNPEP
BRIX1|Q8TDN6	p14	ENSG00000113460	55299	BRIX1
RAD50|Q92878	p15	ENSG00000113522	10111	RAD50
GNPDA1|P46926	p19	ENSG00000113552	10007	GNPDA1
SKP1|P63208	p8	ENSG00000113558	6500	SKP1
PPP2CA|P67775	p3	ENSG00000113575	5515	PPP2CA
FGF1|P05230	p10	ENSG00000113578	2246	FGF1
NR3C1|P04150	p17	ENSG00000113580	2908	NR3C1
PPWD1|Q96BP3	p13	ENSG00000113593	23398	PPWD1
C5orf44; TRAPPC13|A5PLN9	p3	ENSG00000113597	80006	TRAPPC13
C9|P02748	p13	ENSG00000113600	735	C9
SEC24A|O95486	p6	ENSG00000113615	10802	SEC24A
RARS|P54136	p1	ENSG00000113643	5917	RARS
H2AFY|O75367	p12	ENSG00000113648	9555	H2AFY
DPYSL3|Q14195	p16	ENSG00000113657	1809	DPYSL3
SMAD5|Q99717	p12	ENSG00000113658	4090	SMAD5
ERGIC1|Q969X5	p20	ENSG00000113719	57222	ERGIC1
PDGFRB|P09619	p17	ENSG00000113721	5159	PDGFRB
BNIP1|Q12981	p20	ENSG00000113734	662	BNIP1
CPEB4|Q17RY0	p6	ENSG00000113742	80315	CPEB4
DBN1|Q16643	p2	ENSG00000113758	1627	DBN1
ZNF346|Q9UL40	p9	ENSG00000113761	23567	ZNF346
UNC5A|Q6ZN44	p18	ENSG00000113763	90249	UNC5A
EHHADH|Q08426	p10	ENSG00000113790	1962	EHHADH
CRBN|Q96SW2	p10	ENSG00000113851	51185	CRBN
KNG1|P01042	p13	ENSG00000113889	3827	KNG1
HRG|P04196	p20	ENSG00000113905	3273	HRG
ARL6|Q9H0F7	p16	ENSG00000113966	84100	ARL6
NIT2|Q9NQR4	p5	ENSG00000114021	56954	NIT2
FAM162A|Q96A26	p1	ENSG00000114023	26355	FAM162A
KPNA1|P52294	p21	ENSG00000114030	3836	KPNA1
PCCB|P05166	p3	ENSG00000114054	5096	PCCB
UBE3A|Q05086	p6	ENSG00000114062	7337	UBE3A
ARMC8|Q8IUR7	p1	ENSG00000114098	25852	ARMC8
RBP1|P09455	p8	ENSG00000114115	5947	RBP1
SLC25A36|Q96CQ1	p1	ENSG00000114120	55186	SLC25A36
RNF7|Q9UBF6	p21	ENSG00000114125	9616	RNF7
XRN1|Q8IZH2	p7	ENSG00000114127	54464	XRN1
PDCD10|Q9BUL8	p1	ENSG00000114209	11235	PDCD10
HES1|Q14469	p15	ENSG00000114315	3280	HES1
USP4|Q13107	p7	ENSG00000114316	7375	USP4
ACAP2|Q15057	p21	ENSG00000114331	23527	ACAP2
GNAI2|P04899	p10	ENSG00000114353	2771	GNAI2
TFG|Q92734	p4	ENSG00000114354	10342	TFG
TUSC2|O75896	p18	ENSG00000114383	11334	TUSC2
RPL24|P83731	p1	ENSG00000114391	6152	RPL24
FXR1|P51114	p21	ENSG00000114416	8087	FXR1
GNB4|Q9HAV0	p18	ENSG00000114450	59345	GNB4
GBE1|Q04446	p13	ENSG00000114480	2632	GBE1
UMPS|P11172	p17	ENSG00000114491	7372	UMPS
NCBP2|P52298	p12	ENSG00000114503	22916	NCBP2
FRMD4B|Q9Y2L6	p16	ENSG00000114541	23150	FRMD4B
PLXNA1|Q9UIW2	p2	ENSG00000114554	5361	PLXNA1
ATP6V1A|P38606	p2	ENSG00000114573	523	ATP6V1A
PODXL2|Q9NZ53	p10	ENSG00000114631	50512	PODXL2
CSPG5|O95196	p9	ENSG00000114646	10675	CSPG5
MRPL3|P09001	p5	ENSG00000114686	11222	MRPL3
PLSCR4|Q9NRQ2	p12	ENSG00000114698	57088	PLSCR4
WDR48|Q8TAF3	p19	ENSG00000114742	57599	WDR48
GORASP1|Q9BQQ3	p7	ENSG00000114745	64689	GORASP1
PEX5L|Q8IYB4	p1	ENSG00000114757	51555	PEX5L
RRP9|O43818	p21	ENSG00000114767	9136	RRP9
ABCC5|O15440	p16	ENSG00000114770	10057	ABCC5
ABHD14B|Q96IU4	p12	ENSG00000114779	84836	ABHD14B
ARHGEF26|Q96DR7	p12	ENSG00000114790	26084	ARHGEF26
PLCH1|Q4KWH8	p4	ENSG00000114805	23007	PLCH1
EIF4G1|Q04637	p8	ENSG00000114867	1981	EIF4G1
SPCS1|Q9Y6A9	p5	ENSG00000114902	28972	SPCS1
NEK4|P51957	p17	ENSG00000114904	6787	NEK4
SLC4A3|P48751	p16	ENSG00000114923	6508	SLC4A3
EEF1B2|P24534	p5	ENSG00000114942	1933	EEF1B2
ADAM23|O75077	p20	ENSG00000114948	8745	ADAM23
MOB1A|Q9H8S9	p13	ENSG00000114978	55233	MOB1A
RTKN|Q9BST9	p10	ENSG00000114993	6242	RTKN
TTL|Q8NG68	p8	ENSG00000114999	150465	TTL
KCNIP3|Q9Y2W7	p1	ENSG00000115041	30818	KCNIP3
FAHD2A|Q96GK7	p6	ENSG00000115042	51011	FAHD2A
NCL|P19338	p9	ENSG00000115053	4691	NCL
ACTR1B|P42025	p5	ENSG00000115073	10120	ACTR1B
SLC35F5|Q8WV83	p8	ENSG00000115084	80255	SLC35F5
ACTR3|P61158	p18	ENSG00000115091	10096	ACTR3
EPB41L5|Q9HCM4	p11	ENSG00000115109	57669	EPB41L5
TFCP2L1|Q9NZI6	p7	ENSG00000115112	29842	TFCP2L1
SF3B14; SF3B6|Q9Y3B4	p12	ENSG00000115128	51639	SF3B6
TP53I3|Q53FA7	p20	ENSG00000115129	9540	TP53I3
STAM2|O75886	p9	ENSG00000115145	10254	STAM2
CYTIP|O60759	p16	ENSG00000115165	9595	CYTIP
ACVR1|Q04771	p16	ENSG00000115170	90	ACVR1
SLC30A3|Q99726	p2	ENSG00000115194	7781	SLC30A3
MPV17|P39210	p3	ENSG00000115204	4358	MPV17
EIF2B4|Q9UI10	p17	ENSG00000115211	8890	EIF2B4
NRBP1|Q9UHY1	p6	ENSG00000115216	29959	NRBP1
SNX17|Q15036	p17	ENSG00000115234	9784	SNX17
PPM1G|O15355	p7	ENSG00000115241	5496	PPM1G
GCA|P28676	p10	ENSG00000115271	25801	GCA
MOGS|Q13724	p17	ENSG00000115275	7841	MOGS
NDUFS7|O75251	p3	ENSG00000115286	374291	NDUFS7
SPTBN1|Q01082	p5	ENSG00000115306	6711	SPTBN1
RTN4|Q9NQC3	p1	ENSG00000115310	57142	RTN4
HTRA2|O43464	p18	ENSG00000115317	27429	HTRA2
CCDC88A|Q3V6T2	p10	ENSG00000115355	55704	CCDC88A
MRPL19|P49406	p5	ENSG00000115364	9801	MRPL19
LANCL1|O43813	p14	ENSG00000115365	10314	LANCL1
EFEMP1|Q12805	p11	ENSG00000115380	2202	EFEMP1
FN1|P02751	p14	ENSG00000115414	2335	FN1
STAT1|P42224	p8	ENSG00000115415	6772	STAT1
GLS|O94925	p3	ENSG00000115419	2744	GLS
IGFBP2|P18065	p20	ENSG00000115457	3485	IGFBP2
IGFBP5|P24593	p16	ENSG00000115461	3488	IGFBP5
EFHD1|Q9BUP0	p14	ENSG00000115468	80303	EFHD1
CCT4|P50991	p20	ENSG00000115484	10575	CCT4
EHBP1|Q8NDI1	p21	ENSG00000115504	23301	EHBP1
TXNDC9|O14530	p1	ENSG00000115514	10190	TXNDC9
COQ10B|Q9H8M1	p6	ENSG00000115520	80219	COQ10B
SF3B1|O75533	p11	ENSG00000115524	23451	SF3B1
PDCL3|Q9H2J4	p20	ENSG00000115539	79031	PDCL3
MOB4|Q9Y3A3	p1	ENSG00000115540	25843	MOB4
HSPE1|P61604	p3	ENSG00000115541	3336	HSPE1
PLCD4|Q9BRC7	p5	ENSG00000115556	84812	PLCD4
FHL2|Q14192	p17	ENSG00000115641	2274	FHL2
UXS1|Q8NBZ7	p16	ENSG00000115652	80146	UXS1
HDLBP|Q00341	p8	ENSG00000115677	3069	HDLBP
PPP1R7|Q15435	p2	ENSG00000115685	5510	PPP1R7
STK25|O00506	p6	ENSG00000115694	10494	STK25
HPCAL1|P37235	p2	ENSG00000115756	3241	HPCAL1
BIRC6|Q9NR09	p5	ENSG00000115760	57448	BIRC6
STRN|O43815	p2	ENSG00000115808	6801	STRN
QPCT|Q16769	p16	ENSG00000115828	25797	QPCT
RAB3GAP1|Q15042	p2	ENSG00000115839	22930	RAB3GAP1
SLC25A12|O75746	p17	ENSG00000115840	8604	SLC25A12
FAM82A1; RMDN2|Q96LZ7	p17	ENSG00000115841	151393	RMDN2
SRSF7|Q16629	p18	ENSG00000115875	6432	SRSF7
PLCL1|Q15111	p10	ENSG00000115896	5334	PLCL1
SLC1A4|P43007	p2	ENSG00000115902	6509	SLC1A4
WIPF1|O43516	p14	ENSG00000115935	7456	WIPF1
ORC2|Q13416	p12	ENSG00000115942	4999	ORC2
COX7A2L|O14548	p3	ENSG00000115944	9167	COX7A2L
PLEK|P08567	p13	ENSG00000115956	5341	PLEK
ATF2|P15336	p9	ENSG00000115966	1386	ATF2
AAK1|Q2M2I8	p1	ENSG00000115977	22848	AAK1
PCYOX1|Q9UHG3	p16	ENSG00000116005	51449	PCYOX1
SUMO1|P63165	p17	ENSG00000116030	7341	SUMO1
ATP6V1B1|P15313	p6	ENSG00000116039	525	ATP6V1B1
MSH6|P52701	p13	ENSG00000116062	2956	MSH6
SPR|P35270	p19	ENSG00000116096	6697	SPR
EPHA4|P54764	p18	ENSG00000116106	2043	EPHA4
FARSB|Q9NSD9	p1	ENSG00000116120	10056	FARSB
DHCR24|Q15392	p4	ENSG00000116133	1718	DHCR24
DNAJC16|Q9Y2G8	p3	ENSG00000116138	23341	DNAJC16
MARK1|Q9P0L2	p4	ENSG00000116141	4139	MARK1
TNR|Q92752	p2	ENSG00000116147	7143	TNR
CACYBP|Q9HB71	p21	ENSG00000116161	27101	CACYBP
SCP2|P22307	p7	ENSG00000116171	6342	SCP2
MRPL37|Q9BZE1	p5	ENSG00000116221	51253	MRPL37
RPL22|P35268	p1	ENSG00000116251	6146	RPL22
CHD5|Q8TDI0	p5	ENSG00000116254	26038	CHD5
STXBP3|O00186	p7	ENSG00000116266	6814	STXBP3
PARK7|Q99497	p16	ENSG00000116288	11315	PARK7
AMPD2|Q01433	p16	ENSG00000116337	271	AMPD2
SRSF4|Q08170	p12	ENSG00000116350	6429	SRSF4
MECR|Q9BV79	p1	ENSG00000116353	51102	MECR
KCNC4|Q03721	p19	ENSG00000116396	3749	KCNC4
ATP5F1|P24539	p3	ENSG00000116459	515	ATP5F1
HDAC1|Q13547	p14	ENSG00000116478	3065	HDAC1
CAPZA1|P52907	p18	ENSG00000116489	829	CAPZA1
SCAMP3|O14828	p18	ENSG00000116521	10067	SCAMP3
SFPQ|P23246	p9	ENSG00000116560	6421	SFPQ
ARHGEF2|Q92974	p1	ENSG00000116584	9181	ARHGEF2
SRM|P19623	p7	ENSG00000116649	6723	SRM
FBXO2|Q9UK22	p18	ENSG00000116661	26232	FBXO2
FBXO6|Q9NRD1	p10	ENSG00000116663	26270	FBXO6
C1orf21|Q9H246	p9	ENSG00000116667	81563	C1orf21
SWT1|Q5T5J6	p16	ENSG00000116668	54823	SWT1
DNAJC6|O75061	p4	ENSG00000116675	9829	DNAJC6
IVNS1ABP|Q9Y6Y0	p20	ENSG00000116679	10625	IVNS1ABP
MFN2|O95140	p1	ENSG00000116688	9927	MFN2
WLS|Q5T9L3	p19	ENSG00000116729	79971	WLS
TROVE2|P10155	p14	ENSG00000116747	6738	TROVE2
UCHL5|Q9Y5K5	p5	ENSG00000116750	51377	UCHL5
BCAS2|O75934	p7	ENSG00000116752	10286	BCAS2
SRSF11|Q05519	p9	ENSG00000116754	9295	SRSF11
CTH|P32929	p1	ENSG00000116761	1491	CTH
OLFML3|Q9NRN5	p13	ENSG00000116774	56944	OLFML3
PLEKHM2|Q8IWE5	p11	ENSG00000116786	23207	PLEKHM2
CRYZ|Q08257	p20	ENSG00000116791	1429	CRYZ
CD58|P19256	p16	ENSG00000116815	965	CD58
KIF21B|O75037	p20	ENSG00000116852	23046	KIF21B
TMEM9|Q9P0T7	p17	ENSG00000116857	252839	TMEM9
ADPRHL2|Q9NX46	p17	ENSG00000116863	54936	ADPRHL2
MAP7D1|Q3KQU3	p9	ENSG00000116871	55700	MAP7D1
OSCP1|Q8WVF1	p7	ENSG00000116885	127700	OSCP1
MRPS15|P82914	p5	ENSG00000116898	64960	MRPS15
GNPAT|O15228	p10	ENSG00000116906	8443	GNPAT
TSNAX|Q99598	p7	ENSG00000116918	7257	TSNAX
LGALS8|O00214	p20	ENSG00000116977	3964	LGALS8
NT5C1A|Q9BXI3	p17	ENSG00000116981	84618	NT5C1A
MTR|Q99707	p7	ENSG00000116984	4548	MTR
SIPA1L2|Q9P2F8	p1	ENSG00000116991	57568	SIPA1L2
AKT3|Q9Y243	p20	ENSG00000117020	10000	AKT3
ACADM|P11310	p6	ENSG00000117054	34	ACADM
PADI2|Q9Y2J8	p13	ENSG00000117115	11240	PADI2
UAP1|Q16222	p16	ENSG00000117143	6675	UAP1
GBP1|P32455	p15	ENSG00000117228	2633	GBP1
NA|Q07002	p16	ENSG00000117266	5129	CDK18
RAB7L1; RAB29|O14966	p19	ENSG00000117280	8934	RAB29
ECE1|P42892	p12	ENSG00000117298	1889	ECE1
HMGCL|P35914	p7	ENSG00000117305	3155	HMGCL
CD46|P15529	p19	ENSG00000117335	4179	CD46
PRPF3|O43395	p14	ENSG00000117360	9129	PRPF3
SLC2A1|P11166	p5	ENSG00000117394	6513	SLC2A1
EBNA1BP2|Q99848	p14	ENSG00000117395	10969	EBNA1BP2
IPO13|O94829	p11	ENSG00000117408	9670	IPO13
ERI3|O43414	p8	ENSG00000117419	79033	ERI3
AKR1A1|P14550	p17	ENSG00000117448	10327	AKR1A1
PRDX1|Q06830	p13	ENSG00000117450	5052	PRDX1
FAAH|O00519	p7	ENSG00000117480	2166	FAAH
NSUN4|Q96CB9	p6	ENSG00000117481	387338	NSUN4
TMED5|Q9Y3A6	p5	ENSG00000117500	50999	TMED5
DR1|Q01658	p9	ENSG00000117505	1810	DR1
CNN3|Q15417	p11	ENSG00000117519	1266	CNN3
PRRC2C|Q9Y520	p21	ENSG00000117523	23215	PRRC2C
F3|P13726	p8	ENSG00000117525	2152	F3
ABCD3|P28288	p11	ENSG00000117528	5825	ABCD3
PTBP2|Q9UKA9	p11	ENSG00000117569	58155	PTBP2
PRDX6|P30041	p12	ENSG00000117592	9588	PRDX6
DARS2|Q6PI48	p18	ENSG00000117593	55157	DARS2
HSD11B1|P28845	p19	ENSG00000117594	3290	HSD11B1
LPPR4; PLPPR4|Q7Z2D5	p1	ENSG00000117600	9890	PLPPR4
SERPINC1|P01008	p13	ENSG00000117601	462	SERPINC1
STMN1|P16949	p1	ENSG00000117632	3925	STMN1
RPS6KA1|Q15418	p13	ENSG00000117676	6195	RPS6KA1
NENF|Q9UMX5	p8	ENSG00000117691	29937	NENF
ARID1A|O14497	p9	ENSG00000117713	8289	ARID1A
RPA2|P15927	p9	ENSG00000117748	6118	RPA2
MARC2|Q969Z3	p8	ENSG00000117791	54996	MARC2
OSBPL9|Q96SU4	p13	ENSG00000117859	114883	OSBPL9
TXNDC12|O95881	p7	ENSG00000117862	51060	TXNDC12
MESDC2; MESD|Q14696	p21	ENSG00000117899	23184	MESD
RCN2|Q14257	p2	ENSG00000117906	5955	RCN2
CTSD|P07339	p12	ENSG00000117984	1509	CTSD
STK11|Q15831	p18	ENSG00000118046	6794	STK11
KMT2A; MLL|Q03164	p15	ENSG00000118058	4297	KMT2A
APOA1|P02647	p5	ENSG00000118137	335	APOA1
SLC8A2|Q9UPR5	p18	ENSG00000118160	6543	SLC8A2
RPS25|P62851	p8	ENSG00000118181	6230	RPS25
CAMSAP2|Q08AD1	p6	ENSG00000118200	23271	CAMSAP2
FASTKD2|Q9NYY8	p5	ENSG00000118246	22868	FASTKD2
NRP2|O60462	p18	ENSG00000118257	8828	NRP2
CREB1|P16220	p9	ENSG00000118260	1385	CREB1
TTR|P02766	p18	ENSG00000118271	7276	TTR
CA14|Q9ULX7	p10	ENSG00000118298	23632	CA14
LRMP|Q12912	p6	ENSG00000118308	4033	LRMP
SPCS2|Q15005	p5	ENSG00000118363	9789	SPCS2
SGIP1|Q9BQI5	p2	ENSG00000118473	84251	SGIP1
AKAP7|O43687	p18	ENSG00000118507	9465	AKAP7
AKAP7|Q9P0M2	p18	ENSG00000118507	9465	AKAP7
RAB32|Q13637	p13	ENSG00000118508	10981	RAB32
RNF146|Q9NTX7	p4	ENSG00000118518	81847	RNF146
CTGF|P29279	p16	ENSG00000118523	1490	CTGF
MED28|Q9H204	p14	ENSG00000118579	80306	MED28
FOXO3|O43524	p9	ENSG00000118689	2309	FOXO3
RPN2|P04844	p1	ENSG00000118705	6185	RPN2
OLFM3|Q96PB7	p2	ENSG00000118733	118427	OLFM3
ABCG2|Q9UNQ0	p12	ENSG00000118777	9429	ABCG2
SPP1|P10451	p19	ENSG00000118785	6696	SPP1
STBD1|O95210	p7	ENSG00000118804	8987	STBD1
RAB3GAP2|Q9H2M9	p3	ENSG00000118873	25782	RAB3GAP2
UCHL3|P15374	p16	ENSG00000118939	7347	UCHL3
PCDH17|O14917	p18	ENSG00000118946	27253	PCDH17
HS1BP3|Q53T59	p20	ENSG00000118960	64342	HS1BP3
C2orf43; LDAH|Q9H6V9	p20	ENSG00000118961	60526	LDAH
WDR35|Q9P2L0	p7	ENSG00000118965	57539	WDR35
NDUFB3|O43676	p3	ENSG00000119013	4709	NDUFB3
SATB2|Q9UPW6	p2	ENSG00000119042	23314	SATB2
GDA|Q9Y2T3	p2	ENSG00000119125	9615	GDA
TJP2|Q9UDY2	p12	ENSG00000119139	9414	TJP2
CCDC92|Q53HC0	p3	ENSG00000119242	80212	CCDC92
C1orf198|Q9H425	p14	ENSG00000119280	84886	C1orf198
RAD23B|P54727	p21	ENSG00000119318	5887	RAD23B
FKBP15|Q5T1M5	p10	ENSG00000119321	23307	FKBP15
CTNNAL1|Q9UBT7	p17	ENSG00000119326	8727	CTNNAL1
SET|Q01105	p9	ENSG00000119335	6418	SET
PPP2R4; PTPA|Q15257	p13	ENSG00000119383	5524	PTPA
GLE1|Q53GS7	p12	ENSG00000119392	2733	GLE1
RAB14|P61106	p2	ENSG00000119396	51552	RAB14
TRIM32|Q13049	p2	ENSG00000119401	22954	TRIM32
FBXW2|Q9UKT8	p8	ENSG00000119402	26190	FBXW2
[truncated: 4,000 more rows]
