# Supplementary material for: Inferring protein expression changes from mRNA in Alzheimer’s dementia using deep neural networks
Source: Nat Commun. 2022 Feb 3;13:655. doi: 10.1038/s41467-022-28280-1 (PMC8814036; doi:10.1038/s41467-022-28280-1)
Supplement: Supplementary file 12 — Supplementary Data 8 [file 41467_2022_28280_MOESM12_ESM.xlsx]

## Sheet: Supplementary Data 8
Supplementary Data 8. Protein module annotation based on gene ontology and cell-specific genes. The enrichment analysis was conducted using one-sided Fisher's exact test. The significance levels were adjusted for multiple comparisons using FDR at 5%.
Module ID	Gene set source	Term	-log10 p-value	FDR	Fold enrichment	Overlap genes
p12	Cell-specific genes	Ast	10.1478	2.98862e-09	3.45523	ENTPD2,DTNA,GFAP,GJA1,GMPR,ITGB4,ITPKB,RLBP1,SDC4,SLC6A11,SLC14A1,SNTA1,TP53BP2,TPD52L1,BBOX1,PRDX6,HRSP12,MRVI1,SPON1,NEBL,ZHX3,MLC1,ARHGEF26,HSPB8,ACP6,NHSL1,CYP4F11,TRIM47,PLCD3,VASN,CD109,C2orf72,LAMA1,TUBB2B
p13	Cell-specific genes	End	3.42399	0.00632875	2.1949	ANXA3,APOB,CD34,CDA,CP,EEF1A1,F2,FLT1,HNRNPF,CFI,NOS3,PECAM1,PLG,PSME2,RAB13,S100A6,SLC16A1,CLDN5,YES1,UNC13B,RASIP1,PLEKHF1
p2	Cell-specific genes	Ex	7.03635	3.09023e-06	3.90205	ATP2B1,CRYM,GABRA5,GRM2,HTR2A,PCSK1,SEPT5,PRKCG,STX1A,YWHAH,SLC30A3,WASF1,SYT7,GDA,PHYHIP,OLFM1,BAIAP2,SATB2,OLFM3,C1QL3
p18	Cell-specific genes	Ex	4.36184	0.000912807	3.24648	CAMK2A,GRM1,ITPKA,PPP3CA,PRKAR2B,SLC6A7,SLC8A2,SYT5,SNN,RGS6,CNKSR2,SCN3B,ISLR2,UNC5A,MFSD4
p3	Cell-specific genes	In	4.6258	0.000568076	4.46837	ALDH1B1,PVALB,SNCG,TAC1,KCNAB1,ALDH5A1,ARL4C,CPLX1,CCDC136,SLC32A1,PCP4L1
p13	Cell-specific genes	Mic	15.6625	1.21806e-14	4.15456	ALOX5AP,C3,CD14,ENTPD1,CSK,CYBA,DOCK2,ACSL1,INPP5D,ITGAM,ITGAX,ITGB2,LCP1,LSP1,MYO1F,PLEK,PTGS1,RPS6KA1,S100A4,STK10,SYK,TNFAIP2,TRPM2,FCGBP,ARHGEF1,GMFG,RAB32,PADI2,VSIG4,CYFIP1,PYCARD,ABI3,CPVL,APBB1IP,LPCAT2,PGM2,FERMT3,HPS3,PLXDC2,SCIN,MOB1B,UNC13D,ATP11C
p15	Cell-specific genes	Mic	30.7692	1.4292e-29	13.7884	ALOX5,ARHGDIB,C1QA,C1QB,C1QC,CASP1,CTSC,TYMP,F13A1,FCER1G,FCGR1A,FOLR2,HCLS1,NCKAP1L,HLA-DRA,HLA-DRB1,IFI16,LGALS9,MNDA,MRC1,PLCB2,PLCG2,PTPN6,PTPRC,RAC2,SLC2A5,TBXAS1,TGFBI,CD163,STAB1,COLGALT1,FAM129A,TMEM119,NCF1
p14	Cell-specific genes	Oli	42.6864	3.45835e-41	6.83436	APLP1,ASPA,CBR1,CD9,CNP,CRYAB,EVI2A,GAB1,HSPA2,ITGA2,LIPA,LIPE,MAG,MBP,MOBP,MOG,MYO1D,NINJ2,PIP4K2A,PLP1,KLK6,QDPR,RDX,RNH1,CNTN2,UGT8,PLA2G4C,FEZ1,TMEM63A,EDIL3,MBNL2,LANCL1,HTATIP2,CDC42EP1,PLA2G16,ENPP4,NFASC,FCHO1,PHLDB1,PHLPP1,PACS2,SLC44A1,DAAM2,TSPAN15,PHLDA3,PLEKHG3,CDH19,CTNNA3,GLTP,CYB5R2,ANLN,PXK,CLDND1,ERMN,HAPLN2,CLMN,DOCK5,EFHD1,FAM107B,CNDP1,ATG4C,TTYH2,PPP1R14A,RBP7,SLAIN1,MOSPD2,…
p10	Cell-specific genes	Oli	5.35856	0.00012263	3.03704	ABCA2,ANK3,LPAR1,FGF1,PLCL1,SEPT4,RNASE1,TF,QKI,CA14,ZDHHC9,GOLGA7,SAMD4B,CCDC88A,CARNS1,HDAC11,FRMD5,OPALIN,PALM2,CPNE2,NT5DC1
p2	Cell-specific genes	Opc	3.5726	0.00499424	3.68998	ASIC1,DPP6,NRCAM,OPCML,PTGFRN,PTPRZ1,TNR,CHL1,CA10,NLGN4X
p11	Cell-specific genes	Per	3.08452	0.0125719	3.59264	CALD1,GGT5,ST5,MDC1,LMOD1,COL18A1,COLEC12,SLC2A12,RBM12B
p7	Gene ontlogy	GO_POSITIVE_REGULATION_OF_VIRAL_TRANSCRIPTION	5.33144	0.00045721	7.4861	POLR2C,POLR2J,POLR2B,CDK9,POLR2E,POLR2L,WHSC2,TH1L
p2	Gene ontlogy	GO_DENDRITE_DEVELOPMENT	4.01241	0.00644418	3.81047	PAK3,DCX,BAIAP2,DLG4,SYNGAP1,SHANK3,EPHB3,CTNNA2,MAP6,STRN,SHANK1
p2	Gene ontlogy	GO_MEMORY	3.06126	0.0376939	3.47194	NTRK2,HTR2A,SHANK3,SHANK1,CALB1,PPP3CB,ACCN2,GRIN1,GRIA1
p2	Gene ontlogy	GO_NEURON_DEVELOPMENT	7.89132	2.25961e-06	2.40246	MYH10,NTRK2,DBNL,PAK3,THY1,PVRL1,ROBO2,DCX,DCLK2,PPP1R9B,BAIAP2,DLG4,SYNGAP1,SHANK3,EPHB3,CTNNA2,MAP6,STRN,SHANK1,PPP3CB,EFNA3,RAB35,CHL1,SLITRK1,PICK1,ATCAY,GPRIN1,NRCAM,SPTBN2,TRIM32,PTPRZ1,BOC,OLFM3,GABRA5,PLXNA1,LINGO1,TNR,CRMP1,ODZ2,NRXN3,CAMSAP1,PACSIN1,GPM6A,OPCML,GABRB1,ATL1
p12	Gene ontlogy	GO_ENDOTHELIAL_CELL_DEVELOPMENT	3.53513	0.0155325	4.97959	EZR,ENG,F11R,ARHGEF26,GSTM3,TJP2,MSN
p13	Gene ontlogy	GO_REGULATION_OF_CELL_ACTIVATION	3.0521	0.0382093	2.26324	ADK,SYK,CSK,GSN,F2,PLEK,SPTA1,PYCARD,C10orf54,YES1,IGLL5,ATP11C,PNP,RPS6KA1,MSH6,UNC13D,NOS3,INPP5D
p15	Gene ontlogy	GO_REGULATION_OF_CELL_ACTIVATION	5.64537	0.000240324	5.80534	HES1,FCER1G,THBS1,PTPRC,NCKAP1L,PTPN6,HLA-DRB1,RAC2,MNDA,LGALS9,HLA-DRA
p2	Gene ontlogy	GO_ION_TRANSPORT	8.29812	9.35581e-07	2.2039	NTRK2,DLG1,SNCA,HTR2A,KCNIP4,KCNJ4,KCNMA1,KCNB2,PVRL1,CLTC,CACNA2D1,SLC39A10,DLG4,ACCN2,GRIN1,GRIA1,GABRA5,GPM6A,GABRB1,CORO1A,ATP6V1D,ATP6V1A,SCN2A,TTYH3,ATP6V1E1,RIMS1,GABRA2,PITPNM3,PIEZO2,LASP1,GRIA2,PPFIA3,SLC19A1,LRRC8B,GRM2,ATP2B1,C22orf32,PRKCE,ARHGEF9,ATP6V1C1,SLC25A22,ADD2,SYT1,SLC6A17,PPFIA2,SLC30A3,PNPLA8,GABRG2,ATP6V1F,STX1A,SLC25A27,SLC2A3,CAMK2D,GRIA4,GRIN2B,SLC1A4,FXYD6
p18	Gene ontlogy	GO_ION_TRANSPORT	4.30043	0.00364605	1.84436	ANK2,ATP2B4,SCN4A,SLC24A4,SLC9A7,KCND3,NSF,PPP3CA,CASK,CACNB1,CACNB4,CAMK2A,SLC9A6,SLC8A2,RAB3A,PDE2A,VAMP2,ATP6V0D1,NCS1,SLC30A1,APBA1,CLCN4,AKAP7,SLC2A13,COX15,STOML2,CACNA1E,ATP6V1G1,ATP6V1B2,COX7A2,ATP6AP1,JPH1,SCN3B,ATP2C1,CACNA1B,GABRA3,CCDC90A,PRKAA2,DENND5B,SLC6A7,GLRB,SFXN3,RAB11B
p3	Gene ontlogy	GO_ION_TRANSPORT	9.91587	2.79742e-08	2.55018	CDK5,ATP1A1,CHP,HCN2,ATP1A2,ATP1B1,SLC12A5,KCNAB1,ATP1A3,ATP5A1,UQCRQ,ATP2B2,SLC9A1,GABRB2,CLIC5,ATP5B,COX5A,SLC5A6,ATP5J,SFXN1,GLS,FABP3,UQCRB,CPLX1,SLC25A6,NDUFA4,COX7A2L,VDAC1,SLC25A1,SLC25A3,SLC25A25,COX4I1,NNT,SLC32A1,COX5B,SLC35A4,ANXA6,SLC25A13,SLC13A5,COX6B1,ATP2A2,MICU1,UQCRFS1,EMB,ATP5I,NDUFA9,GRID1,SLC25A11,ATP5C1,ATP5F1,BRP44,UQCRC1
p19	Gene ontlogy	GO_SINGLE_FERTILIZATION	3.43976	0.0186085	5.02908	SMAD4,CD46,SPAG1,WDR48,CCT5,GNPDA1,CCT7
p13	Gene ontlogy	GO_LEUKOCYTE_ACTIVATION	4.33	0.00345517	2.84856	SYK,ITGB2,ITGB1,S100A12,ADAM17,ICAM1,PYCARD,ATP11C,MSH6,UNC13D,DOCK2,LCP1,APBB1IP,ZFP36L1,SWAP70,RAB27A,ANXA3,KIF13B
p12	Gene ontlogy	GO_CHROMOSOME_ORGANIZATION	3.53489	0.0155325	1.83459	SUPT5H,H2AFY2,H2AFY,MRE11A,CDC73,SOX2,TMEM48,DKC1,PRKCA,ANXA1,MTA2,MAPRE1,MSL1,CENPV,SAFB,POGZ,NUP98,AHCTF1,SMC3,ASCC3,RUVBL2,ELP4,FBL,SEH1L,CRTC2,SMG6,RING1,SAP18,PRMT3,ASF1A,ACIN1,SART3,NUP133,NUP107,G3BP1
p21	Gene ontlogy	GO_CHROMOSOME_ORGANIZATION	3.16761	0.0307819	2.25665	PCNA,TOP1,PIH1D1,HDAC4,CHMP4B,TERF2IP,PTGES3,WDR5,APBB1,SPIN1,TSPYL1,TSPYL4,TOP1MT,NUDC,NAA50,CHMP4C,DIS3L2,RAD23B,CLASP1
p2	Gene ontlogy	GO_SYNAPTIC_VESICLE_LOCALIZATION	5.71294	0.000210053	4.10659	SNCA,UNC13A,PACSIN1,AP3D1,RIMS1,SYT1,STX1A,C2CD4C,PCLO,AP3M2,LPHN1,SEPT5,SYT7,AP3B2,CPLX3
p2	Gene ontlogy	GO_NEUROLOGICAL_SYSTEM_PROCESS	5.97046	0.000124804	2.34123	MYH10,NTRK2,BRAF,HTR2A,OPA1,DLG4,SYNGAP1,SHANK3,CTNNA2,SHANK1,CALB1,PPP3CB,ACCN2,GRIN1,GRIA1,CHL1,NRCAM,PTPRZ1,GABRA5,TNR,NRXN3,SCN2A,RIMS1,PIEZO2,GRIN2B,SLC1A4,CRYM,NLGN4X,PRRT2,HOMER2,PRKCG,REEP2,NLGN2,GNG13,SHANK2,DNAJC19
p7	Gene ontlogy	GO_DNA_TEMPLATED_TRANSCRIPTION_ELONGATION	5.29094	0.000494533	5.14669	POLR2C,POLR2J,POLR2B,CDK9,POLR2E,POLR2L,WHSC2,TH1L,ENY2,ELP3,POLR1D
p18	Gene ontlogy	GO_MEMBRANE_DEPOLARIZATION	3.23047	0.0274151	5.37988	ANK2,SCN4A,CACNB4,CACNA1E,SCN3B,CACNA1B
p15	Gene ontlogy	GO_REGULATION_OF_LEUKOCYTE_PROLIFERATION	6.38444	5.31293e-05	11.2077	HES1,PTPRC,NCKAP1L,PTPN6,HLA-DRB1,RAC2,MNDA,LGALS9
p3	Gene ontlogy	GO_SULFUR_COMPOUND_METABOLIC_PROCESS	6.53313	3.97233e-05	3.20935	OGDH,CLIC5,SLC5A6,SLC25A1,BRP44,PCCB,DLAT,SUCLG1,ACSL6,NFS1,EEF1E1,ISCA2,PDHA1,PC,PDHB,PCCA,SUCLA2,THEM4,DLST,ALDH5A1,ACOT13,DLD,ETHE1,PDHX
p2	Gene ontlogy	GO_NEGATIVE_REGULATION_OF_NEURON_APOPTOTIC_PROCESS	3.39536	0.0202046	3.27567	NTRK2,BRAF,SNCA,HYOU1,SYNGAP1,GRIN1,CHL1,GABRA5,CORO1A,PRKCG,AGAP2
p16	Gene ontlogy	GO_NUCLEOTIDE_PHOSPHORYLATION	3.74954	0.0106846	3.78539	GPI,TPI1,PKM2,GAPDH,PGM1,ENO2,ENO1,ENO3,PGK1,AK1
p2	Gene ontlogy	GO_GLUTAMATE_SECRETION	3.73792	0.0109032	5.40079	NTRK2,RIMS1,PPFIA3,GRM2,SYT1,PPFIA2,STX1A
p9	Gene ontlogy	GO_REGULATION_OF_MRNA_METABOLIC_PROCESS	4.56177	0.00215766	4.44003	SNW1,THRAP3,HNRNPK,FMR1,YTHDC1,RNPS1,SRSF6,HNRNPL,SF3A1,RBMX,SNRNP70
p12	Gene ontlogy	GO_REGULATION_OF_MRNA_METABOLIC_PROCESS	3.74301	0.0108042	3.13232	SUPT5H,CDC73,TMBIM6,SAFB,SAP18,ACIN1,ZC3HAV1,NCBP2,HNRNPA2B1,PABPN1,SRSF2,ZC3H14,SRSF4
p6	Gene ontlogy	GO_FATTY_ACID_CATABOLIC_PROCESS	3.03761	0.03914	3.46372	ACADVL,ACADM,ACAA1,HACL1,ACAD10,NUDT19,ACAD8,CRAT,MCEE
p3	Gene ontlogy	GO_MITOCHONDRIAL_RESPIRATORY_CHAIN_COMPLEX_I_BIOGENESIS	36.3394	7.53587e-34	16.916	NDUFS6,NDUFA9,AIFM1,NDUFB9,NDUFS4,NDUFA12,NDUFC2,NDUFS2,NDUFC1,NDUFA11,NDUFA3,NDUFV3,NDUFS1,NDUFA6,NDUFA13,NDUFV2,NDUFAF4,NDUFS7,NDUFAF1,ECSIT,NDUFA10,NDUFS3,NDUFA7,NDUFV1,NDUFB10,NDUFA8,NDUFB11,NDUFA2,NDUFB5,NDUFB3,C7orf44,NDUFS8,NDUFB8
p15	Gene ontlogy	GO_REGULATION_OF_CELLULAR_RESPONSE_TO_GROWTH_FACTOR_STIMULUS	2.96314	0.0450837	6.31579	HES1,THBS1,MMRN2,VTN,MYOF
p12	Gene ontlogy	GO_EPITHELIUM_DEVELOPMENT	4.5249	0.00231724	2.05042	VANGL2,PML,TXNIP,SDC4,INSR,ILK,EZR,GJA1,CD109,ENG,CTSB,F11R,SMAD5,VIM,SMAD2,SCRIB,PLXNB2,ARHGEF26,GSTM3,TJP2,MSN,ANXA1,SLC7A11,BDH2,HSD17B4,NUP133,AKR1C3,YAP1,RHOC,CES1,LIN7C,PALLD,CTSH,PTER,CTSZ
p13	Gene ontlogy	GO_REGULATION_OF_PROTEIN_ACTIVATION_CASCADE	16.2762	2.17911e-14	13.0031	C5,C3,FGA,C9,C4B,SERPINC1,CFH,C4BPA,C4A,SERPING1,CFB,C2,CFI,A2M,C7,PROS1,C8A
p9	Gene ontlogy	GO_REGULATION_OF_RNA_STABILITY	3.40173	0.0199541	3.12821	HNRNPD,THRAP3,HNRNPC,APEX1,SET,FMR1,TARDBP,PUM1,PUM2,ELAVL1,SERBP1,KHSRP
p5	Gene ontlogy	GO_CELLULAR_PROTEIN_COMPLEX_DISASSEMBLY	66.4717	2.59324e-63	12.3284	MRPL2,MRPL44,DSTN,MRPL24,MRPS10,MRPL9,DAP3,MRPL54,MRPL18,MRPS18A,MRPL37,MRPL30,MRPS21,MRPL17,MRPL34,MRPS27,MRPL45,MRPL39,PTCD3,MRPL33,MRPS11,MRPL14,MRPL53,MRPL41,MRPL48,MRPL50,MRPL3,MRPS24,MRPS30,MRPS23,MRPL27,MRPL28,MRPL42,MRPL47,MRPS6,MRPL46,CHCHD1,MRPS5,MRPS12,MRPS9,ICT1,GADD45GIP1,MRPS22,MRPL1,MRPL15,MRPL21,MRPL52,MRPS31,MRPS15,GFM2,MRPL16,MRPS18B,MRPL20,MRPL38,MRPS26,MRPL55,MRPL22,MRPS33,MRP…
p7	Gene ontlogy	GO_SOMATIC_STEM_CELL_POPULATION_MAINTENANCE	3.32986	0.0228951	5.61457	POLR2C,POLR2J,POLR2B,POLR2E,POLR2L,LIG4
p13	Gene ontlogy	GO_PROTEIN_ACTIVATION_CASCADE	24.1158	5.04404e-22	12.5603	C5,C3,F12,F2,IGLL5,FBLN1,FGA,C9,C4B,CFH,C4BPA,C4A,SERPING1,CFB,C2,CFI,A2M,C7,C8A,FGB,VSIG4,KNG1,CFHR1,FGG,C1R,C1S
p6	Gene ontlogy	GO_MICROTUBULE_POLYMERIZATION_OR_DEPOLYMERIZATION	3.06785	0.0373721	5.03814	NDEL1,GOLGA2,TUBGCP4,TUBGCP2,TUBG2,TUBGCP6
p13	Gene ontlogy	GO_NEGATIVE_REGULATION_OF_PROTEOLYSIS	6.05759	0.000104859	3.20525	SFN,C5,C3,F2,RPS6KA1,MMP9,LXN,TRIM21,C4B,SERPINC1,C4BPA,C4A,SERPING1,A2M,PROS1,KNG1,ITIH1,ITIH3,ITIH4,CD44,AMBP,CSTB
p5	Gene ontlogy	GO_AMINO_ACID_ACTIVATION	3.01645	0.0407545	3.42234	AARS,MRPL39,TARS2,NARS,VARS,YARS,VARS2,PPA2,QARS
p1	Gene ontlogy	GO_AMINO_ACID_ACTIVATION	3.6305	0.0131627	3.73851	AIMP2,FARSA,LARS,EPRS,KARS,PARS2,MARS,RARS,IARS,FARSB
p2	Gene ontlogy	GO_ACID_SECRETION	3.49654	0.0166401	4.38036	NTRK2,RIMS1,PPFIA3,GRM2,SYT1,PPFIA2,PNPLA8,STX1A
p2	Gene ontlogy	GO_COGNITION	6.18476	8.05419e-05	3.24718	NTRK2,BRAF,HTR2A,DLG4,SYNGAP1,SHANK3,SHANK1,CALB1,PPP3CB,ACCN2,GRIN1,GRIA1,CHL1,PTPRZ1,GABRA5,TNR,NRXN3,GRIN2B,SLC1A4,NLGN4X,PRKCG,SHANK2
p2	Gene ontlogy	GO_CELL_PART_MORPHOGENESIS	4.25398	0.00396983	2.01788	MYH10,DBNL,PAK3,PVRL1,ROBO2,DCX,BAIAP2,DLG4,SHANK3,EPHB3,CTNNA2,MAP6,SHANK1,PPP3CB,EFNA3,CHL1,SLITRK1,NRCAM,SPTBN2,PTPRZ1,BOC,PLXNA1,LINGO1,TNR,CRMP1,ODZ2,NRXN3,PACSIN1,GPM6A,ATL1,ATP6V1D,WASF1,SSBP1,SEPT7
p18	Gene ontlogy	GO_SINGLE_ORGANISM_MEMBRANE_FUSION	3.95769	0.00715655	3.53055	NSF,VAMP7,VAMP2,STOML2,SYT6,SYT5,SYT17,KIAA0528,STX7,STX6,STX16,STX8
p6	Gene ontlogy	GO_REGULATION_OF_PROTEIN_UBIQUITINATION_INVOLVED_IN_UBIQUITIN_DEPENDENT_PROTEIN_CATABOLIC_PROCESS	3.64494	0.0128329	3.50354	PSMD8,PSMC2,PSMC3,PSMD11,PSMC1,PSMD7,PSMC5,PSMD6,UBE3A,GOLGA2,ANAPC5
p8	Gene ontlogy	GO_RIBOSOME_BIOGENESIS	19.1388	3.60021e-17	5.4955	RPS3,RPL9,RPL35A,RPLP0,RPL26,RPL26L1,RPS19,EXOSC3,RPS7,RPS27,RPL38,FAU,RPL17,RPL11,RPS16,RPS12,RPS25,RPL27,RPS3A,RPS21,RPL5,RPS15A,RPL12,RPS23,RPL30,RPS17,RPL21,RPS4X,RPS5,RPS11,RPL27A,RPS2,RPS14,RPS20,RPS28,RPS9,RPS18,RPL10A,ERI3,RPL7A
p1	Gene ontlogy	GO_RIBOSOME_BIOGENESIS	4.13101	0.00511883	2.44519	RPSA,RPL28,RPL22,RPL36A,RPLP2,RPL15,RPL8,RPL7,RPL18,RPL23A,RPL3L,RPL3,SDAD1,RPL37,RPL24,RPL18A,RPL34,RPL10,RPL10L,RPL37A,RPL32,RPL13
p4	Gene ontlogy	GO_IRE1_MEDIATED_UNFOLDED_PROTEIN_RESPONSE	3.91111	0.00782354	7.44565	GSK3A,DNAJC3,GOSR2,SEC61A2,SRPRB,DNAJB11
p2	Gene ontlogy	GO_SINGLE_ORGANISM_BEHAVIOR	6.56237	3.73565e-05	2.81282	NTRK2,BRAF,SNCA,HTR2A,HOMER1,DLG4,SYNGAP1,SHANK3,SHANK1,CALB1,PPP3CB,ACCN2,GRIN1,GRIA1,CHL1,SLITRK1,SPTBN2,PTPRZ1,GABRA5,TNR,NRXN3,TMOD1,PRKCE,GABRG2,GRIN2B,NLGN4X,PRKCG,NLGN2,SHANK2
p13	Gene ontlogy	GO_POSITIVE_REGULATION_OF_ENDOCYTOSIS	5.57086	0.000278249	4.58934	SYK,ITGB1,C3,PYCARD,ANO6,DOCK2,RAB27A,CYBA,CD14,C4B,C4A,C2,PROS1
p9	Gene ontlogy	GO_NEGATIVE_REGULATION_OF_GENE_EXPRESSION	10.5701	6.81465e-09	2.87077	RSF1,SNW1,ARID1A,HNRNPD,CREB1,JUND,NONO,HMGB1,ATF2,NUP153,SREBF2,MECP2,GATAD2B,RTF1,TMF1,JUNB,TRIM28,DR1,SFPQ,HCFC1,CBX3,SMARCA2,SET,HNRNPK,CPEB2,FMR1,KIAA1967,RNPS1,SRSF6,RBMX,MTDH,TARDBP,PUM1,EIF4ENIF1,C2orf29,NCOR2,FOXO3,SRP9,IPO8,FOXK1,TCEAL1,BCLAF1,ILF3,NUP50,POM121,MPHOSPH8
p12	Gene ontlogy	GO_NEGATIVE_REGULATION_OF_GENE_EXPRESSION	4.07581	0.00567174	1.75093	SUPT5H,PML,NRIP1,TXNIP,H2AFY2,H2AFY,INSR,EZR,GJA1,CDC73,HRSP12,ENG,SOX2,TMBIM6,SMAD2,TMEM48,MTA2,BBS2,TSC22D3,INPPL1,NUP98,SEH1L,RING1,SAP18,ACIN1,NUP133,NUP107,PDCD4,NCBP2,EIF2C1,HNRNPA2B1,ERBB2IP,TPR,ZC3H14,SRSF4,NUP88,NUP214,KANK2,COMMD6,NUP205,CIC,ZHX3,NUP188,TLE1,LIMS1,ORC2,NUP35
p8	Gene ontlogy	GO_CELLULAR_CATABOLIC_PROCESS	6.96867	1.58286e-05	1.92922	UBE4B,ZNF259,RPS3,FAF1,BNIP3L,SYVN1,OS9,RPL9,RPL35A,RPLP0,RPL26,RPL26L1,RPS19,DICER1,FBXO45,EXOSC3,RPS7,ACOX1,TRIM9,SKP1,RPS27,SMPD1,RPL38,IDS,USP10,GPCPD1,EIF4G1,UBE2D1,FAU,RPL17,RPL11,RPS16,RPS12,RPS25,RPL27,RPS3A,RPS21,RPL5,RPS15A,RPL12,RPS23,RPL30,RPS17,RPL21,RPS4X,RPS5,RPS11,RPL27A,RPS2,RPS14,RPS20,RPS28,RPS9,RPS18,RPL10A,RPL7A,ABCE1,KIAA0368,DZIP3,HECTD1,BCKDHB,PRTFDC1,NTHL1
p13	Gene ontlogy	GO_REGULATION_OF_CYTOKINE_PRODUCTION	8.75567	3.47237e-07	3.32794	IQGAP1,SYK,LTF,SAA1,C5,CSK,ADAM17,C3,TSPO,RPS6KA5,APOD,PYCARD,C10orf54,INPP5D,CD34,GSTP1,DAK,IRF3,FBLN1,DDX58,CYBA,NFKB1,CD14,ANXA4,TRIM21,HSPB1,MYD88,TRIM25,ORM1,TRIM56,GPNMB
p15	Gene ontlogy	GO_REGULATION_OF_CYTOKINE_PRODUCTION	4.97776	0.000942087	4.9566	FCER1G,THBS1,NCKAP1L,GBP1,HLA-DRB1,PLCG2,LGALS9,CASP1,IFI16,HLA-B,DDX60
p18	Gene ontlogy	GO_CHEMICAL_HOMEOSTASIS	4.69872	0.00163263	2.11989	ANK2,PRKAR2B,IRS1,ATP2B4,PRKACB,ADRA2A,GRM1,STK11,SLC24A4,SLC9A7,PPP3CA,XPR1,CACNB4,SLC9A6,SLC8A2,ATP6V0D1,SLC30A1,STOML2,ATP6V1G1,ATP6V1B2,ATP6AP1,JPH1,ATP2C1,CCDC90A,PRKAA2,SFXN3,RAB11B,PFKM,GNB1,EDNRB,PTPRN2,CALB2,CKB,RAB11FIP5
p2	Gene ontlogy	GO_SYNAPSE_ORGANIZATION	9.27532	1.12686e-07	4.88291	NTRK2,DBNL,SNCA,PAK3,UNC13A,PALM,DLG4,SHANK3,SHANK1,NRCAM,SPTBN2,TNR,NRXN3,GPM6A,PCLO,NLGN4X,NLGN2,SHANK2,BSN,LRRTM4,GPHN
p18	Gene ontlogy	GO_SYNAPSE_ORGANIZATION	5.3251	0.000462953	3.86909	ALS2,PDZRN3,CACNB1,DNAJA3,CACNB4,SLC9A6,RAB3A,GLRB,SNCB,SEZ6L,LPHN3,CDH2,PCDH17,RAB39B,PTPRD
p13	Gene ontlogy	GO_REGULATION_OF_WOUND_HEALING	9.67798	4.71978e-08	5.71787	SYK,GSN,F12,F2,PLEK,NOS3,CD34,ANXA5,ANO6,STX2,FGA,USF1,SERPINC1,SERPING1,PROS1,FGB,KNG1,FGG,PLG
p15	Gene ontlogy	GO_MYELOID_LEUKOCYTE_MIGRATION	3.37307	0.0210168	11.0075	FCER1G,NCKAP1L,FOLR2,S100A8
p13	Gene ontlogy	GO_REGULATION_OF_TUMOR_NECROSIS_FACTOR_SUPERFAMILY_CYTOKINE_PRODUCTION	5.35605	0.000434794	5.73668	LTF,TSPO,PYCARD,CD34,GSTP1,CYBA,CD14,HSPB1,ORM1,GPNMB
p13	Gene ontlogy	GO_CELLULAR_RESPONSE_TO_INTERLEUKIN_1	4.09775	0.00546062	6.11912	ICAM1,PSMB9,IKBKB,RPS6KA5,PYCARD,NFKB1,FGB
p13	Gene ontlogy	GO_CIRCULATORY_SYSTEM_PROCESS	3.53329	0.0155722	2.55799	ICAM1,PTGS1,YES1,NOS3,CD34,CSRP3,HBB,CYBA,FGA,EPB41,SERPING1,FGB,KNG1,FGG,ADH5,RNPEP,SCPEP1
p13	Gene ontlogy	GO_CELL_CHEMOTAXIS	3.46146	0.017838	3.59948	SYK,ITGB2,SAA1,C5,S100A12,FLT1,RAB13,ANO6,SAA4,IL16
p9	Gene ontlogy	GO_DNA_TEMPLATED_TRANSCRIPTION_TERMINATION	6.44525	4.73783e-05	6.7142	THOC4,RNPS1,SRSF6,CHTOP,CASC3,SNRPF,NUDT21,CSTF2,FIP1L1,SRSF11,SARNP
p13	Gene ontlogy	GO_IMMUNE_SYSTEM_PROCESS	19.5931	1.35208e-17	2.61854	AHCY,SYK,ITGB2,ITGB1,LTF,SAA1,C5,S100A12,CSK,ADAM17,FLT1,ITGA5,ITGB7,ICAM1,ITGAX,PSMB9,PSMD9,PSME2,C3,F12,F2,PLEK,IGJ,IKBKB,SPTA1,CYFIP1,RPS6KA5,PYCARD,YES1,IGLL5,ATP11C,PNP,MSH6,UNC13D,INPP5D,CD34,MMP9,CYBB,ANO6,SLC16A1,ROCK1,EPB42,DOCK2,LCP1,APBB1IP,ZFP36L1,SWAP70,RAB27A,ANXA3,KIF13B,DAK,G6PD,AZGP1,IRF3,DDX58,CYBA,NFKB1,RFTN2,FGA,CD14,APOB,PECAM1,TRIM21,C9,C4B,CFH,C4BPA,C4A,SERPING1,CFB,C2,CFI,…
p15	Gene ontlogy	GO_IMMUNE_SYSTEM_PROCESS	11.2072	1.63462e-09	3.70223	HES1,MLL,FCER1G,THBS1,PTPRC,NCKAP1L,PTPN6,GBP1,MRC1,HLA-DRB1,MYH9,PLCG2,MNDA,LGALS9,HLA-DRA,VTN,FOLR2,S100A8,IFI16,C1QA,C1QC,C1QB,HLA-B,HCLS1,CTSC,DDX60,TAP1,FCGR1A,ARPC1B,NCF1,OAS3,ICAM2
p2	Gene ontlogy	GO_VESICLE_LOCALIZATION	3.21807	0.0281239	2.33229	SNCA,UNC13A,GRIA1,PACSIN1,VPS33B,AP3D1,RIMS1,SYT1,STX1A,C2CD4C,PCLO,AP3M2,LPHN1,SEPT5,SYT7,AP3B2,CPLX3,KIF3B
p8	Gene ontlogy	GO_INTRACELLULAR_PROTEIN_TRANSPORT	9.6235	5.27345e-08	2.42589	RPS3,SYVN1,OS9,RPL9,RPL35A,RPLP0,RPL26,RPL26L1,RPS19,PCM1,RPS7,RPS27,RPL38,TIMM8B,GNPTG,AHCYL1,SGSM3,ARL6IP1,FAU,RPL17,RPL11,RPS16,RPS12,RPS25,RPL27,RPS3A,RPS21,RPL5,RPS15A,RPL12,RPS23,RPL30,RPS17,RPL21,RPS4X,RPS5,RPS11,RPL27A,RPS2,RPS14,RPS20,RPS28,RPS9,RPS18,RPL10A,RPL7A,SSR1,GCC2,RAB40B,COPB1,IFT27,TNPO2,COG3,COG7,TOM1L2
p1	Gene ontlogy	GO_INTRACELLULAR_PROTEIN_TRANSPORT	3.6271	0.0132337	1.67706	GSK3B,CTNNB1,KCNIP3,RPSA,RPL28,NAPA,RPL22,RPL36A,RPLP2,RPL15,RPL8,RPL7,MAPK9,MFN2,SORL1,RPH3A,ARHGEF2,PGAP1,TIMM10,TMED10,IPO5,RPL18,RPL23A,RPL3L,RPL3,RPL37,RPL24,RPL18A,RPL34,RPL10,RPL37A,RPL32,RPL13,SRPR,IPO7,RAB3B,TOMM22,VPS13D,MTX2,PEX5L,CHML,TOMM5,C17orf28,ZDHHC3,TOMM20,SNX13,RANBP6
p13	Gene ontlogy	GO_RESPONSE_TO_STEROID_HORMONE	2.99149	0.0426175	2.17994	NEFH,C3,TSPO,PTGS1,CTNNA1,CA2,CAT,ANXA3,PADI2,GSTP1,MAOB,PTGDS,ALAD,FGA,IDH1,MTAP,DEFA3,TRIM25,GC
p6	Gene ontlogy	GO_POSITIVE_REGULATION_OF_CELLULAR_PROTEIN_CATABOLIC_PROCESS	3.81457	0.0093819	2.91682	DAB2IP,PSMD8,PSMC2,PSMC3,PSMD11,PSMC1,PSMD7,PSMC5,PSMD6,DVL1,GBA,GOLGA2,STUB1,ANAPC5,C6orf125
p13	Gene ontlogy	GO_SECRETION_BY_CELL	4.58557	0.00206373	2.22065	SYK,S100A12,UNC13B,PLEK,RAB8A,RAB13,PNP,UNC13D,TNFAIP2,SCIN,STX2,RAB27A,ANXA3,SYTL4,FGA,PECAM1,SERPING1,A2M,PROS1,FGB,KNG1,FGG,ITIH3,ITIH4,ORM1,PLG,ANK1,ORM2,SEPP1,A1BG
p18	Gene ontlogy	GO_SECRETION_BY_CELL	5.24058	0.000547308	2.3537	NSF,SCG2,CASK,RAB3A,RAB1A,VAMP7,VAMP2,VPS33A,APBA1,CACNA1B,RAB11B,SYT6,SYT5,SYT17,LIN7A,SNPH,ALDOA,CRHBP,EXOC7,APLP2,PTPRN2,RAB11FIP5,STXBP5,JAGN1,MON1A,EXOC6B,SCAMP1,SYN1,PCDH7,SYN3,SYN2
p13	Gene ontlogy	GO_REGULATION_OF_COAGULATION	11.5024	8.62928e-10	7.50983	SYK,F12,F2,PLEK,NOS3,CD34,ANXA5,ANO6,STX2,FGA,USF1,SERPINC1,SERPING1,PROS1,FGB,KNG1,FGG,PLG
p12	Gene ontlogy	GO_EPITHELIAL_CELL_DEVELOPMENT	4.28088	0.00379595	3.73469	EZR,GJA1,ENG,F11R,VIM,SCRIB,ARHGEF26,GSTM3,TJP2,MSN,HSD17B4,PALLD
p13	Gene ontlogy	GO_POSITIVE_REGULATION_OF_RESPONSE_TO_STIMULUS	9.40436	8.48947e-08	2.01356	SYK,ITGB2,ITGB1,SFN,LTF,SAA1,C5,S100A12,CSK,ADAM17,FLT1,ITGA5,ICAM1,PSMB9,PSMD9,PSME2,C3,GSN,F12,UNC13B,ASPH,F2,PLEK,CTNNA1,CPNE1,IKBKB,UNC5B,CYFIP1,RPS6KA5,PYCARD,C10orf54,YES1,IGLL5,MSH6,INPP5D,MMP9,ANO6,TRPM2,CAT,HPX,SWAP70,IRF3,DDX58,CYBA,NFKB1,RFTN2,FGA,USF1,CD14,LRG1,PLEKHF1,HSPB1,C9,C4B,CFH,C4BPA,C4A,SERPING1,CFB,C2,CFI,C7,C8A,MYD88,FGB,VSIG4,CFHR1,FGG,C1R,C1S,CD44,TRIM25,PLG,IL16,ITGAM,TR…
p15	Gene ontlogy	GO_POSITIVE_REGULATION_OF_RESPONSE_TO_STIMULUS	7.7747	2.88951e-06	3.07332	HES1,MLL,FCER1G,THBS1,PTPRC,NCKAP1L,PTPN6,HLA-DRB1,RAC2,PLCG2,MNDA,LGALS9,HLA-DRA,VTN,FAM175A,CASP1,S100A8,IFI16,C1QA,C1QC,C1QB,HLA-B,HCLS1,CTSC,DDX60,FCGR1A,ARPC1B,ICAM2
p6	Gene ontlogy	GO_REGULATION_OF_CANONICAL_WNT_SIGNALING_PATHWAY	3.37502	0.0209452	2.78091	DAB2IP,PSMD8,PSMC2,PSMC3,PSMD11,PSMC1,PSMD7,PSMC5,PSMD6,DVL1,LRP6,LRP5,PIN1,PFDN5
p2	Gene ontlogy	GO_REGULATION_OF_NEURONAL_SYNAPTIC_PLASTICITY	6.30092	6.31597e-05	5.65797	SNCA,UNC13A,SYP,DLG4,SYNGAP1,SHANK3,GRIN1,PPFIA3,RAB3GAP1,SHISA7,SHISA9,DBN1
p12	Gene ontlogy	GO_MEMBRANE_DISASSEMBLY	6.34339	5.82332e-05	5.60204	TMEM48,PRKCA,NUP98,SEH1L,NUP133,NUP107,TPR,NUP88,NUP214,NUP205,NUP188,NUP35
p2	Gene ontlogy	GO_REGULATION_OF_SYNAPTIC_TRANSMISSION_GLUTAMATERGIC	5.16861	0.000640653	6.11061	NTRK2,HTR2A,UNC13A,SHANK3,TNR,GRM2,SYT1,NLGN2,RAB3GAP1
p2	Gene ontlogy	GO_ACTIN_FILAMENT_BASED_PROCESS	3.06169	0.0376939	1.92717	MYH10,DLG1,CXADR,CACNA2D1,PPP1R9B,BAIAP2,TRIM32,PACSIN1,CORO1A,ACTN1,TMOD1,ACTN2,ADD2,CAMK2D,ROCK2,PFN2,BRK1,PHACTR1,WASF1,ABI2,DBN1,WASF3,ABLIM2,ACTR3B,ACTR3C,IQSEC2
p2	Gene ontlogy	GO_TRANSITION_METAL_ION_TRANSPORT	3.85848	0.00869921	4.36472	PVRL1,CLTC,SLC39A10,ATP6V1D,ATP6V1A,ATP6V1E1,ATP6V1C1,SLC30A3,ATP6V1F
p15	Gene ontlogy	GO_REGULATION_OF_ADAPTIVE_IMMUNE_RESPONSE	3.04358	0.038749	9.06502	FCER1G,PTPRC,PTPN6,HLA-B
p6	Gene ontlogy	GO_ANAPHASE_PROMOTING_COMPLEX_DEPENDENT_CATABOLIC_PROCESS	3.40715	0.0197714	3.86648	PSMD8,PSMC2,PSMC3,PSMD11,PSMC1,PSMD7,PSMC5,PSMD6,ANAPC5
p18	Gene ontlogy	GO_VESICLE_ORGANIZATION	2.90726	0.0498409	2.20086	ALS2,NSF,RAB3A,RAB1A,VAMP7,VAMP2,SYT6,CHMP7,SYT5,SYT17,KIAA0528,AP1M1,SNX12,STX7,STX6,STX16,STX8,HMP19
p14	Gene ontlogy	GO_REGULATION_OF_HYDROLASE_ACTIVITY	3.65156	0.0126788	1.61766	PFN1,DNM2,HNRNPU,NEFL,CDKN1B,PAK2,AGT,HSPA2,SNX9,AQP1,SERPINF1,ITGA2,RDX,FNTA,RGS3,SPTBN4,WNK1,PLSCR1,MSH2,FN1,GNA13,CAST,NOL3,SH3BP4,BST2,LLGL2,GM2A,RP2,SERPINA3,TCEA1,STAT3,CRYAB,SERPINB8,SERPINA1,MPHOSPH10,HIP1,S100A9,ARHGEF10,DOCK5,ELMO1,DOCK1,MYO1D,MYO9B,SPATA13,GDI2,ASAP3,PXK,ARHGEF37,PLEKHG3,CDC42EP1,FNBP1,DOCK10,ARHGAP17
p8	Gene ontlogy	GO_POSITIVE_REGULATION_OF_CELLULAR_AMIDE_METABOLIC_PROCESS	5.06988	0.000784883	4.51852	SYNCRIP,MTOR,PTK2B,GNB2L1,LARP1,YTHDF2,RPS4X,RPS9,KHDRBS1,LARP4B,RBMS3,YTHDF1
p2	Gene ontlogy	GO_REGULATION_OF_CELL_MORPHOGENESIS_INVOLVED_IN_DIFFERENTIATION	2.91182	0.0494506	2.09554	NTRK2,AKAP5,BRAF,PAK3,THY1,ROBO2,BAIAP2,SYNGAP1,SHANK3,EPHB3,GRIN1,NRCAM,PTPRZ1,PLXNA1,LINGO1,TNR,OLFM1,YWHAH,C1QBP,CDKL5
p2	Gene ontlogy	GO_ADULT_BEHAVIOR	4.74066	0.00150094	3.65592	SNCA,HTR2A,HOMER1,SHANK3,SHANK1,GRIN1,CHL1,SLITRK1,SPTBN2,NRXN3,TMOD1,GABRG2,NLGN4X,SHANK2
p4	Gene ontlogy	GO_RESPONSE_TO_ENDOPLASMIC_RETICULUM_STRESS	3.30744	0.0238049	3.53026	GSK3A,DNAJC3,ITPR1,HSP90B1,GOSR2,SEC61A2,SRPRB,DNAJB11,DNAJC10,PDIA3
p15	Gene ontlogy	GO_PLATELET_ACTIVATION	3.4116	0.0196127	6.16421	FCER1G,PTPN6,RAC2,MYH9,PLCG2,CLIC1
p7	Gene ontlogy	GO_TRANSCRIPTION_COUPLED_NUCLEOTIDE_EXCISION_REPAIR	5.08406	0.00076172	6.09859	POLR2C,POLR2J,POLR2B,POLR2E,POLR2L,DDB1,XPA,RPA3,LIG3
p13	Gene ontlogy	GO_RESPONSE_TO_WOUNDING	9.53336	6.4588e-08	3.05956	NEFH,SYK,SAA1,ADAM17,ITGA5,C3,GSN,F12,F2,TSPO,PLEK,SDC2,CTNNA1,APOD,CD34,HBB,ANXA5,ANO6,LCP1,RAB27A,FBLN1,FGA,HSPB1,SERPINC1,SERPING1,A2M,PROS1,FGB,KNG1,FGG,DST,PLG,DOCK9,NMNAT1,CSRP1,FERMT3,ENTPD1,HBD
p14	Gene ontlogy	GO_RESPONSE_TO_WOUNDING	3.15709	0.0313829	1.98794	HDAC1,NEFL,CD9,PRKAR1A,P2RX7,ITGA2,TNC,KLK6,PRKCQ,JAM3,PLSCR1,AP3B1,FN1,GNA13,NOL3,PGCP,FABP5,ITPK1,DDR1,SERPINA1,ENPP4,DOCK1,LMAN1,NINJ2,LYVE1
p15	Gene ontlogy	GO_RESPONSE_TO_WOUNDING	3.18331	0.0299834	3.3795	FCER1G,PTPN6,RAC2,MYH9,PLCG2,CLIC1,S100A8,MYOF,F13A1,HPS5
p2	Gene ontlogy	GO_ASSOCIATIVE_LEARNING	3.29604	0.0242854	4.11489	BRAF,SYNGAP1,SHANK1,ACCN2,GRIN1,PTPRZ1,GABRA5,TNR
p2	Gene ontlogy	GO_METAL_ION_TRANSPORT	3.1764	0.0302717	2.02674	HTR2A,KCNIP4,KCNJ4,KCNMA1,KCNB2,PVRL1,CLTC,CACNA2D1,SLC39A10,ACCN2,GRIN1,GPM6A,CORO1A,ATP6V1D,ATP6V1A,SCN2A,ATP6V1E1,ATP2B1,C22orf32,PRKCE,ATP6V1C1,SLC30A3,ATP6V1F,CAMK2D
p18	Gene ontlogy	GO_METAL_ION_TRANSPORT	6.74005	2.62089e-05	2.81039	ANK2,ATP2B4,SCN4A,SLC24A4,SLC9A7,KCND3,NSF,PPP3CA,CASK,CACNB1,CACNB4,CAMK2A,SLC9A6,SLC8A2,PDE2A,ATP6V0D1,NCS1,SLC30A1,STOML2,CACNA1E,ATP6V1G1,ATP6V1B2,ATP6AP1,JPH1,SCN3B,ATP2C1,CACNA1B,CCDC90A,DENND5B,RAB11B
p3	Gene ontlogy	GO_METAL_ION_TRANSPORT	3.01567	0.0407902	2.14223	CDK5,ATP1A1,CHP,HCN2,ATP1A2,ATP1B1,SLC12A5,KCNAB1,ATP1A3,ATP2B2,SLC9A1,SLC5A6,SFXN1,VDAC1,SLC25A25,ANXA6,SLC13A5,ATP2A2,MICU1,NDUFA9
p6	Gene ontlogy	GO_POSITIVE_REGULATION_OF_NEURON_DIFFERENTIATION	2.97332	0.0441978	2.29229	LRP8,DAB2IP,LYN,NEURL,MARCKS,DVL1,NLGN3,NDEL1,CNTN1,ARHGAP35,NEDD4L,INPP5E,KATNB1,ENC1,STK25,NCKIPSD,SNX3
p2	Gene ontlogy	GO_POSITIVE_REGULATION_OF_NEURON_DIFFERENTIATION	3.8799	0.0083146	2.47794	NTRK2,AKAP5,BRAF,CAMK1,PAK3,ROBO2,UNC13A,OPA1,PALM,BAIAP2,SHANK3,SHANK1,NRCAM,TRIM32,PTPRZ1,PACSIN1,RIMS1,SYT1,CDKL5,LRRC7
p18	Gene ontlogy	GO_ESTABLISHMENT_OF_PROTEIN_LOCALIZATION	4.7961	0.00134275	1.6504	ANK2,PLEKHA1,RAB23,NSF,PPP3CA,SCG2,PHB2,FLOT1,RAB3A,PDE2A,RAB1A,RAP2B,VAMP7,FLOT2,VAMP2,ATP6V0D1,VPS33A,APBA1,ATP6V1G1,ATP6V1B2,ATP6AP1,RAB11B,EFR3A,CHMP7,LIN7A,AP3S1,CHM,FAF2,KIAA0528,KPNA2,TBC1D21,SGSM1,C18orf55,APBA2,AP1M1,CLTA,CDH2,RAP2A,VPS26B,EXOC7,RAB12,SNX12,STX7,RAB27B,STX6,STX16,STX8,PTPRN2,RAB11FIP5,RAB39B,STXBP5,JAGN1,RAB37,CLTB,KPNA4,RAB24,RAB9B,VPS29,SCAMP3,MON1A,EXOC6B,SCAMP1,AGAP3…
p8	Gene ontlogy	GO_ESTABLISHMENT_OF_PROTEIN_LOCALIZATION	7.40924	6.25935e-06	1.89022	NACA,RYR2,RPS3,SYVN1,OS9,RPL9,RPL35A,RPLP0,RPL26,RPL26L1,RPS19,PCM1,RPS7,RPS27,RPL38,TIMM8B,GNPTG,AHCYL1,WBP2,SGSM3,GBF1,ARL6IP1,FAU,GOSR1,RPL17,RPL11,RPS16,RPS12,RPS25,RPL27,RPS3A,RPS21,RPL5,RPS15A,RPL12,RPS23,RPL30,RPS17,RPL21,RPS4X,RPS5,RPS11,RPL27A,RPS2,RPS14,RPS20,RPS28,RPS9,RPS18,RPL10A,RPL7A,SSR1,GCC2,COX18,MCFD2,RAB40B,COPB1,IFT27,TNPO2,COG3,COG7,TOM1L2,TMED4,ARFGAP2,ARHGAP33,GPM6B,COG5,C…
p1	Gene ontlogy	GO_ESTABLISHMENT_OF_PROTEIN_LOCALIZATION	3.43964	0.0186085	1.48547	GSK3B,CTNNB1,DIRAS1,RAC1,KCNIP3,RPSA,RPL28,NAPA,RPL22,RPL36A,RPLP2,RPL15,RPL8,RPL7,MAPK9,ARFGEF1,MFN2,PRAF2,LMTK2,FKBP1B,SORL1,RPH3A,ARHGEF2,PGAP1,TIMM10,JAKMIP1,TMED10,IPO5,VGF,OXA1L,SEC31A,HOOK3,SCFD1,EXOC1,ATG7,ACTN4,RPL18,RPL23A,RPL3L,RPL3,SDAD1,RPL37,RPL24,RPL18A,RPL34,RPL10,RPL37A,RPL32,RPL13,SRPR,IPO7,RAB3B,TOMM22,VPS13D,MTX2,PEX5L,CHML,TOMM5,C17orf28,ZDHHC3,TOMM20,SNX13,RANBP6,CBLN4,EXOC2…
p5	Gene ontlogy	GO_TRNA_METABOLIC_PROCESS	4.47698	0.00257022	3.14945	AARS,GRSF1,MRPL39,TARS2,NARS,VARS,YARS,VARS2,PPA2,QARS,DUS2L,RG9MTD1,PUS1,OSGEPL1,TRUB2,TRUB1
p13	Gene ontlogy	GO_SINGLE_ORGANISM_CELL_ADHESION	8.26147	1.01388e-06	3.2587	SYK,ITGB2,ITGB1,ADAM17,ITGA5,ITGB7,ICAM1,ITGAX,PLEK,CTNNA1,C10orf54,ITGA7,CD34,HBB,ROCK1,DOCK2,LCP1,APBB1IP,ZFP36L1,RAB27A,KIF13B,FGA,HSPB1,DSC2,FGB,FGG,CD44,CSRP1,FERMT3,STK10
p15	Gene ontlogy	GO_SINGLE_ORGANISM_CELL_ADHESION	5.02668	0.000854009	5.01526	FCER1G,PTPRC,PTPN6,RAC2,DLG5,MYH9,CLIC1,KIFC3,S100A8,ICAM2,PEAK1
p16	Gene ontlogy	GO_CELL_CYCLE_PHASE_TRANSITION	4.04991	0.00598986	2.67955	ACVR1,CSNK1E,CSNK1D,UBE2L3,SPAST,GSPT1,CAMK2G,MASTL,CETN2,PPP2R2A,ACVR1B,DCTN3,ACTR1A,DCTN1,CUL1,OPTN,TUBA4A,TUBB4A
p9	Gene ontlogy	GO_MRNA_PROCESSING	27.1716	5.44761e-25	6.081	SNW1,GTF2F2,GTF2F1,THOC4,HNRNPD,THRAP3,NONO,WBP11,HNRNPC,SFPQ,HNRNPK,CDC5L,KIAA1967,HNRNPA1,YTHDC1,RNPS1,SRSF6,HNRNPL,SF3A1,RBMX,SNRNP70,TARDBP,ELAVL1,KHSRP,CHTOP,SF3A3,SF3A2,RBMXL1,SNRPC,PSIP1,CASC3,SNRPF,NUDT21,CSTF2,FIP1L1,SRSF11,SARNP,SNRPB2,RBM17,SYMPK,SNRPA1,HNRNPA3,PNN,SNRPD2,SNRPA,SF3B2,CSTF2T,SRRM2,PLRG1,ZRANB2,CWC27,PCBP1
p19	Gene ontlogy	GO_MRNA_PROCESSING	3.62407	0.0133101	2.32654	POLR2D,POLR2G,RBM4,PRMT5,GTF2H2,SUPT6H,PAF1,JMJD6,AKAP8L,DDX1,DHX15,SRRT,PAPOLA,MBNL1,LUC7L,LUC7L2,LUC7L3,SPEN,MBNL3,PRPF38B,PRPF4B
p2	Gene ontlogy	GO_POSITIVE_REGULATION_OF_SYNAPSE_ASSEMBLY	3.47508	0.0173846	4.95072	NTRK2,EPHB3,SLITRK1,NRXN3,LPHN1,NLGN2,LRRTM3
p14	Gene ontlogy	GO_TRANSMISSION_OF_NERVE_IMPULSE	3.14286	0.0321765	5.18001	KCNA1,CNTNAP1,NFASC,SPTBN4,JAM3,MYH14
p13	Gene ontlogy	GO_POSITIVE_REGULATION_OF_VASCULATURE_DEVELOPMENT	4.72984	0.00153193	4.96145	ITGB2,C5,FLT1,ITGA5,C3,NOS3,CD34,ANXA3,LRG1,HSPB1
p18	Gene ontlogy	GO_MEMBRANE_FUSION	3.02614	0.0400308	2.82444	NSF,VAMP7,VAMP2,STOML2,SYT6,SYT5,SYT17,KIAA0528,STX7,STX6,STX16,STX8
p15	Gene ontlogy	GO_ANTIGEN_RECEPTOR_MEDIATED_SIGNALING_PATHWAY	3.76962	0.0102578	5.8627	PTPRC,NCKAP1L,PTPN6,HLA-DRB1,PLCG2,MNDA,HLA-DRA
p16	Gene ontlogy	GO_COFACTOR_METABOLIC_PROCESS	3.47157	0.017506	1.95034	MTHFD1,GPI,DNMT1,AKR1B1,PGLS,TPI1,PKM2,GAPDH,PGM1,ENO2,ENO1,ENO3,PGK1,AKR1B10,CIAO1,GPD1L,VCP,THTPA,MAT2A,AMD1,MAT2B,PCBD1,BLVRA,BLVRB,MDH1,PDXK,LDHB,C9orf95,NUBP2
p3	Gene ontlogy	GO_COFACTOR_METABOLIC_PROCESS	7.67923	3.54698e-06	3.1693	OGDH,SLC5A6,SLC25A1,NNT,NDUFA9,BRP44,LDHA,PCCB,DLAT,SUCLG1,ACSL6,NFS1,ISCA2,PDHA1,PC,PDHB,PCCA,SUCLA2,THEM4,DLST,ACOT13,DLD,PDHX,ISCU,SHMT2,CIAPIN1,IDH3B,COQ9,NFU1
p8	Gene ontlogy	GO_TRANSLATIONAL_INITIATION	27.6057	2.11605e-25	7.80655	RPS3,RPL9,RPL35A,RPLP0,RPL26,SSB,RPL26L1,RPS19,RPS7,RPS27,RPL38,EIF2B1,LARP1,EIF4G1,FAU,RPL17,RPL11,RPS16,RPS12,RPS25,RPL27,RPS3A,RPS21,RPL5,RPS15A,RPL12,RPS23,RPL30,RPS17,RPL21,RPS4X,RPS5,RPS11,RPL27A,RPS2,RPS14,RPS20,RPS28,RPS9,RPS18,RPL10A,RPL7A,EIF3K
p1	Gene ontlogy	GO_TRANSLATIONAL_INITIATION	6.15792	8.45472e-05	3.23114	RPSA,RPL28,RPL22,RPL36A,RPLP2,RPL15,RPL8,RPL7,EIF4E,RPL18,RPL23A,RPL3L,RPL3,RPL37,RPL24,RPL18A,RPL34,RPL10,RPL37A,RPL32,RPL13,MTFMT
p2	Gene ontlogy	GO_REGULATION_OF_NEUROTRANSMITTER_SECRETION	6.65798	3.1174e-05	6.66832	NTRK2,BRAF,SNCA,UNC13A,ACCN2,RIMS1,STX1A,PFN2,SEPT5,CPLX3,RAB3GAP1
p6	Gene ontlogy	GO_POSITIVE_REGULATION_OF_PROTEIN_CATABOLIC_PROCESS	3.83988	0.00901843	2.61825	DAB2IP,PSMD8,PSMC2,PSMC3,PSMD11,PSMC1,PSMD7,PSMC5,PSMD6,DVL1,NRD1,NEDD4L,GBA,GOLGA2,STUB1,ANAPC5,C6orf125,SNF8
p3	Gene ontlogy	GO_MITOCHONDRIAL_RESPIRATORY_CHAIN_COMPLEX_ASSEMBLY	37.0101	1.73206e-34	14.7516	NDUFS6,UQCRB,NDUFA9,AIFM1,NDUFB9,NDUFS4,NDUFA12,NDUFC2,NDUFS2,NDUFC1,NDUFA11,NDUFA3,NDUFV3,NDUFS1,NDUFA6,NDUFA13,NDUFV2,NDUFAF4,NDUFS7,NDUFAF1,ECSIT,NDUFA10,NDUFS3,NDUFA7,NDUFV1,NDUFB10,NDUFA8,NDUFB11,NDUFA2,NDUFB5,NDUFB3,C7orf44,NDUFS8,NDUFB8,CCDC56,SAMM50,TFAM
p13	Gene ontlogy	GO_CYTOKINE_MEDIATED_SIGNALING_PATHWAY	3.44788	0.0183633	2.51674	ACSL1,ADAM17,ICAM1,PSMB9,PSMD9,PSME2,IKBKB,RPS6KA5,PYCARD,PLP2,IRF3,TRIM21,CD44,SAMHD1,TRIM25,GBP2,TRADD
p16	Gene ontlogy	GO_ATP_GENERATION_FROM_ADP	4.63789	0.00185184	5.18434	GPI,TPI1,PKM2,GAPDH,PGM1,ENO2,ENO1,ENO3,PGK1
p2	Gene ontlogy	GO_REGULATION_OF_CELLULAR_COMPONENT_SIZE	5.47052	0.00034062	2.60395	DLG1,PRKCD,PAK3,KCNMA1,BAIAP2,SHANK3,PICK1,NRCAM,SPTBN2,PLXNA1,TNR,CORO1A,TMOD1,ACTN2,MTPN,OLFM1,PRKCE,ADD2,PFN2,BRK1,RAP1GAP2,WASF1,NCKAP1,ABI2,CDKL5,ACTR3B,ACTR3C
p3	Gene ontlogy	GO_MITOCHONDRIAL_TRANSPORT	9.78407	3.71494e-08	4.80754	ATP5A1,AFG3L2,SLC9A1,ATP5B,ATP5J,SLC25A6,VDAC1,SLC25A13,MICU1,ATP5I,ATP5C1,ATP5F1,BRP44,TIMM13,SLC25A5,THEM4,PNPT1,NDUFA13,CHCHD4,PMPCA,SAMM50,TIMM50,TIMM44
p8	Gene ontlogy	GO_PROTEIN_TARGETING	13.7535	6.02352e-12	3.57422	RPS3,OS9,RPL9,RPL35A,RPLP0,RPL26,RPL26L1,RPS19,RPS7,RPS27,RPL38,TIMM8B,GNPTG,ARL6IP1,FAU,RPL17,RPL11,RPS16,RPS12,RPS25,RPL27,RPS3A,RPS21,RPL5,RPS15A,RPL12,RPS23,RPL30,RPS17,RPL21,RPS4X,RPS5,RPS11,RPL27A,RPS2,RPS14,RPS20,RPS28,RPS9,RPS18,RPL10A,RPL7A,SSR1,GCC2,TNPO2
p1	Gene ontlogy	GO_PROTEIN_TARGETING	5.84681	0.000159588	2.3132	CTNNB1,RPSA,RPL28,RPL22,RPL36A,RPLP2,RPL15,RPL8,RPL7,MAPK9,MFN2,SORL1,TIMM10,IPO5,RPL18,RPL23A,RPL3L,RPL3,RPL37,RPL24,RPL18A,RPL34,RPL10,RPL37A,RPL32,RPL13,SRPR,IPO7,TOMM22,VPS13D,MTX2,PEX5L,TOMM5,ZDHHC3,TOMM20,RANBP6
p5	Gene ontlogy	GO_SINGLE_ORGANISM_BIOSYNTHETIC_PROCESS	28.8778	1.24632e-26	2.9821	PTEN,FGFR3,MRPL2,APOA1,APOA4,DHPS,MBOAT7,LIAS,SLC2A1,IMPAD1,AMACR,AGL,NSDHL,OAT,IDI2,IDI1,HMBS,AACS,MRPL44,FECH,GSTA4,GSTK1,EXTL3,GSTZ1,SCD,PRPF19,LPIN2,DPM1,GPAA1,PTPMT1,PHOSPHO1,PISD,PIGT,LCLAT1,DPM3,PYCR2,MRPL24,MRPS10,MRPL9,DAP3,MRPL54,MRPL18,MRPS18A,MRPL37,MRPL30,MRPS21,MRPL17,MRPL34,MRPS27,MRPL45,MRPL39,PTCD3,MRPL33,MRPS11,MRPL14,MRPL53,MRPL41,MRPL48,MRPL50,MRPL3,MRPS24,MRPS30,MRPS23,MRPL27…
p14	Gene ontlogy	GO_GLIAL_CELL_DEVELOPMENT	3.12963	0.0329478	3.92001	CD9,SIRT2,CNTN2,LAMA2,PLP1,NDRG1,S100A9,ARHGEF10
p5	Gene ontlogy	GO_MITOCHONDRIAL_TRANSLATION	73.6092	3.77891e-70	13.0329	MRPL2,MRPL44,MRPL24,MRPS10,MRPL9,DAP3,MRPL54,MRPL18,MRPS18A,MRPL37,MRPL30,MRPS21,MRPL17,MRPL34,MRPS27,MRPL45,MRPL39,PTCD3,MRPL33,MRPS11,MRPL14,MRPL53,MRPL41,MRPL48,MRPL50,MRPL3,MRPS24,MRPS30,MRPS23,MRPL27,MRPL28,MRPL42,MRPL47,MRPS6,MRPL46,CHCHD1,MRPS5,MRPS12,MRPS9,ICT1,GADD45GIP1,MRPS22,MRPL1,MRPL15,MRPL21,MRPL52,MRPS31,MRPS15,GFM2,MRPL16,MRPS18B,MRPL20,MRPL38,MRPS26,MRPL55,MRPL22,MRPS33,MRPL11,M…
p2	Gene ontlogy	GO_CELL_CELL_SIGNALING	10.0758	1.97495e-08	2.87251	AKAP5,DLG1,SNCA,HTR2A,UNC13A,HOMER1,DLG4,GRIN1,GRIA1,EFNA3,GABRA5,NRXN3,MLLT4,RIMS1,GABRA2,GRIA2,PPFIA3,GRM2,SYT1,PPFIA2,GABRG2,STX1A,GRIA4,GRIN2B,SLC1A4,C2CD4C,PCLO,LPHN1,SEPT5,SYT7,CPLX3,PRKCG,SSTR2,RAB3GAP1,GABBR2,BSN,CDH8,ILDR2,RAPGEF4,PCSK1,SNAP91,DLGAP1,DLGAP2,PCDH1
p18	Gene ontlogy	GO_CELL_CELL_SIGNALING	10.4254	9.45871e-09	3.0417	ANK2,ALS2,GRM1,PPP3CA,CASK,CACNB1,CACNB4,USP14,DNM1,SLITRK5,RAB3A,RAB1A,FLOT2,VAMP2,PCDH8,APBA1,CACNA1E,SCN3B,CACNA1B,GABRA3,GLRB,RAB11B,SYT6,TUSC2,SYT5,SYT17,LIN7A,SNPH,SNCB,DLG2,GRM5,GNB1,CRHBP,APBA2,PTPRN2,RAB11FIP5,PTPRD,SYN1,SYN3,SYN2,FAT1,AMPH
p2	Gene ontlogy	GO_REGULATION_OF_EXOCYTOSIS	3.51637	0.0160795	2.73773	BRAF,SNCA,SYT1,STX1A,PFN2,CHMP2A,C2CD4C,PCLO,SEPT5,SYT7,RAB3GAP1,TSG101,RAB3C,RAB2B,RAPGEF4
p18	Gene ontlogy	GO_REGULATION_OF_EXOCYTOSIS	2.93898	0.0469652	2.63209	ADRA2A,NSF,RAB3A,VAMP7,VAMP2,NCS1,ATP6AP1,SYT6,SYT5,SYT17,RAB27B,STXBP5,SYN1
p3	Gene ontlogy	GO_ANION_TRANSMEMBRANE_TRANSPORT	3.20826	0.0285933	2.96957	SLC12A5,GABRB2,CLIC5,SLC5A6,VDAC1,SLC25A1,SLC25A3,SLC32A1,SLC25A13,SLC13A5,EMB,BRP44
p7	Gene ontlogy	GO_PROTEIN_MODIFICATION_BY_SMALL_PROTEIN_CONJUGATION_OR_REMOVAL	3.62879	0.0131982	1.94627	AKT1,TRAF6,SAE1,CUL7,UBE2G2,UBR5,FBXO7,VPRBP,DDB1,ENY2,BRE,BABAM1,AMFR,TRIM27,USP13,USP4,SUMO2,CUL9,RNF181,UBE2L6,USP48,HACE1,KLHDC5,MED17,MOCS3,FBXO3,DTX3,KBTBD3,DCUN1D2,LRRC41,UBA2
p13	Gene ontlogy	GO_REGULATION_OF_BODY_FLUID_LEVELS	8.20743	1.13006e-06	3.02897	SYK,SFN,SAA1,C3,F12,F2,PLEK,NOS3,CD34,HBB,ANXA5,ANO6,STX2,RAB27A,FBLN1,CYBA,FGA,USF1,HSPB1,SERPINC1,SERPING1,A2M,PROS1,FGB,KNG1,FGG,PLG,GC,DOCK9,CSRP1,FERMT3,ENTPD1,HBD
p15	Gene ontlogy	GO_REGULATION_OF_BODY_FLUID_LEVELS	3.63796	0.0129701	3.85263	FCER1G,THBS1,PTPN6,RAC2,MYH9,PLCG2,VTN,CLIC1,F13A1,HPS5
p18	Gene ontlogy	GO_REGULATION_OF_HORMONE_LEVELS	3.63182	0.0131387	2.38349	PLEKHA1,IRS1,ADRA2A,PPP3CA,RAB1A,VAMP7,VAMP2,CACNA1E,RAB11B,PFKM,CRHBP,GLUL,ARHGEF7,ATP6AP2,CRABP2,GLUD1,PTPRN2,RAB11FIP5,RDH11,TTR
p13	Gene ontlogy	GO_REGULATION_OF_DEFENSE_RESPONSE	9.46694	7.45473e-08	2.79917	SYK,ITGB2,LTF,SAA1,C5,S100A12,PSMB9,PSMD9,PSME2,C3,F12,IKBKB,RPS6KA5,APOD,PYCARD,HTRA1,ANXA5,HPX,DOCK2,GSTP1,DAK,IRF3,DDX58,CYBA,NFKB1,CD14,C9,C4B,SERPINC1,CFH,C4BPA,C4A,SERPING1,CFB,C2,CFI,A2M,C7,PROS1,C8A,MYD88,SAMHD1,ITGAM
p15	Gene ontlogy	GO_REGULATION_OF_DEFENSE_RESPONSE	3.62046	0.0133404	3.27884	FCER1G,PTPN6,PLCG2,LGALS9,VTN,CASP1,S100A8,IFI16,HLA-B,DDX60,TAP1,ICAM2
p8	Gene ontlogy	GO_ESTABLISHMENT_OF_PROTEIN_LOCALIZATION_TO_ENDOPLASMIC_RETICULUM	29.3481	4.30839e-27	9.67073	RYR2,RPS3,RPL9,RPL35A,RPLP0,RPL26,RPL26L1,RPS19,RPS7,RPS27,RPL38,FAU,RPL17,RPL11,RPS16,RPS12,RPS25,RPL27,RPS3A,RPS21,RPL5,RPS15A,RPL12,RPS23,RPL30,RPS17,RPL21,RPS4X,RPS5,RPS11,RPL27A,RPS2,RPS14,RPS20,RPS28,RPS9,RPS18,RPL10A,RPL7A
p1	Gene ontlogy	GO_ESTABLISHMENT_OF_PROTEIN_LOCALIZATION_TO_ENDOPLASMIC_RETICULUM	8.01616	1.72809e-06	4.21266	RPSA,RPL28,RPL22,RPL36A,RPLP2,RPL15,RPL8,RPL7,RPL18,RPL23A,RPL3L,RPL3,RPL37,RPL24,RPL18A,RPL34,RPL10,RPL37A,RPL32,RPL13,SRPR
p16	Gene ontlogy	GO_SMALL_MOLECULE_METABOLIC_PROCESS	3.24243	0.0268057	1.3785	PRKAA1,MIF,MAPK3,PRKAG2,ADCY9,PARK7,PRKAG1,MAPK1,APP,B3GNT1,SLC7A2,IRS2,MTHFD1,PNPLA6,TXNRD1,GPI,CA1,CA3,ABCG1,PCYOX1,PRKAB2,SLC5A3,IMPA1,DNMT1,GCLM,AKR1B1,PDE1B,PGLS,TPI1,PKM2,GAPDH,PGM1,ENO2,ENO1,SORD,ENO3,PGK1,RBKS,AKR1B10,MAN2A2,TXNL1,GGPS1,SC5DL,GPD1L,VCP,CAD,IGFBP5,LPIN1,GOT1,SPOCK3,GLO1,SMS,SPOCK2,THTPA,MAT2A,AMD1,MAT2B,ESD,AK1,ARG2,ISYNA1,GARS,SARS,PCBD1,HINT1,GPT,DTD1,NUDT3,ASRGL1,NISCH,…
p3	Gene ontlogy	GO_SMALL_MOLECULE_METABOLIC_PROCESS	26.9083	9.64842e-25	2.78762	LPCAT4,ATP1A2,ATP1B1,ATP5A1,UQCRQ,OGDH,ATP2B2,ABAT,NDUFS6,ATP5B,COX5A,SLC5A6,ATP5J,GLS,FABP3,UQCRB,NDUFA4,COX7A2L,SLC25A1,SLC25A25,COX4I1,NNT,COX5B,SLC25A13,COX6B1,UQCRFS1,ATP5I,NDUFA9,SLC25A11,ATP5C1,ATP5F1,BRP44,UQCRC1,ECH1,ECHS1,SYNJ1,ETFA,ETFB,LDHA,ABHD10,NDUFB9,NME1,BDH1,CYC1,NDUFS4,PCCB,DLAT,SUCLG1,ACSL6,NFS1,EEF1E1,PDHA1,PC,PDHB,PCCA,SUCLA2,THEM4,DLST,ALDH5A1,DLD,PDHX,MMAA,NDUFA12,NDUFC2,N…
p18	Gene ontlogy	GO_HOMEOSTATIC_PROCESS	3.30938	0.0237236	1.69301	ANK2,SRC,PRKAR2B,IRS1,ATP2B4,PRKACB,ADRA2A,GRM1,STK11,SLC24A4,SLC9A7,PPP3CA,XPR1,DNAJA3,CACNB4,SLC9A6,SLC8A2,ATP6V0D1,SLC30A1,STOML2,ATP6V1G1,ATP6V1B2,ATP6AP1,JPH1,ATP2C1,CCDC90A,PRKAA2,SFXN3,RAB11B,ATG5,ALDOA,PFKM,GNB1,EDNRB,CDH2,PRDX5,PTPRN2,CALB2,CKB,RAB11FIP5,GLRX5
p15	Gene ontlogy	GO_DEFENSE_RESPONSE_TO_VIRUS	3.36336	0.0214646	7.70526	PTPRC,GBP1,IFI16,DDX60,OAS3
p16	Gene ontlogy	GO_REGULATION_OF_LIGASE_ACTIVITY	3.83266	0.0090979	2.88019	PARK7,UBE2L3,PSMB7,PSMA6,PSMC4,PSMB5,PSMA3,PSMA7,PSMB3,MASTL,LCMT1,NHEJ1,UBE2N,GCLM,CUL1
p6	Gene ontlogy	GO_REGULATION_OF_LIGASE_ACTIVITY	3.55565	0.0149483	3.21273	PSMD8,PSMC2,PSMC3,PSMD11,PSMC1,PSMD7,PSMC5,PSMD6,GOLGA2,PIN1,STUB1,ANAPC5
p11	Gene ontlogy	GO_TELOMERE_ORGANIZATION	3.36169	0.0214825	7.48466	NBN,PRKDC,XRCC5,XRCC6,RPA1
p15	Gene ontlogy	GO_IMMUNE_SYSTEM_DEVELOPMENT	4.72069	0.00156036	4.65703	HES1,MLL,FCER1G,PTPRC,NCKAP1L,PTPN6,MYH9,PLCG2,LGALS9,IFI16,HCLS1
p15	Gene ontlogy	GO_FC_GAMMA_RECEPTOR_SIGNALING_PATHWAY	3.28341	0.0248149	7.40891	FCER1G,NCKAP1L,PLCG2,FCGR1A,ARPC1B
p8	Gene ontlogy	GO_RRNA_METABOLIC_PROCESS	22.4684	1.95963e-20	6.61247	RPS3,RPL9,RPL35A,RPLP0,RPL26,RPL26L1,RPS19,EXOSC3,RPS7,RPS27,RPL38,FAU,RPL17,RPL11,RPS16,RPS12,RPS25,RPL27,RPS3A,RPS21,RPL5,RPS15A,RPL12,RPS23,RPL30,RPS17,RPL21,RPS4X,RPS5,RPS11,RPL27A,RPS2,RPS14,RPS20,RPS28,RPS9,RPS18,RPL10A,ERI3,RPL7A
p1	Gene ontlogy	GO_RRNA_METABOLIC_PROCESS	4.36536	0.00323121	2.67471	RPSA,RPL28,RPL22,RPL36A,RPLP2,RPL15,RPL8,RPL7,RPL18,RPL23A,RPL3L,RPL3,RPL37,RPL24,RPL18A,RPL34,RPL10,RPL37A,RPL32,RPL13
p2	Gene ontlogy	GO_NEUROTRANSMITTER_TRANSPORT	5.32163	0.000465671	3.47658	SNCA,UNC13A,NRXN3,RIMS1,GABRA2,PPFIA3,SYT1,SLC6A17,PPFIA2,STX1A,C2CD4C,PCLO,LPHN1,SEPT5,SYT7,CPLX3,ICA1
p18	Gene ontlogy	GO_NEUROTRANSMITTER_TRANSPORT	5.26106	0.000527539	3.6298	CASK,RAB3A,VAMP2,APBA1,CACNA1B,SLC6A7,SYT6,SYT5,SYT17,LIN7A,SNPH,GLUL,PTPRN2,SYN1,SYN3,SYN2
p16	Gene ontlogy	GO_MONOSACCHARIDE_CATABOLIC_PROCESS	4.37179	0.00319452	4.04827	GPI,TPI1,PKM2,GAPDH,PGM1,ENO2,ENO1,SORD,ENO3,PGK1,RBKS
p13	Gene ontlogy	GO_CELL_MATRIX_ADHESION	3.25218	0.0262911	3.39951	ITGB2,ITGB1,ITGB7,ITGA7,CD34,FGA,FGB,FGG,CD44,EPDR1
p13	Gene ontlogy	GO_ADAPTIVE_IMMUNE_RESPONSE_BASED_ON_SOMATIC_RECOMBINATION_OF_IMMUNE_RECEPTORS_BUILT_FROM_IMMUNOGLOBULIN_SUPERFAMILY_DOMAINS	13.0094	3.06864e-11	7.27367	C5,ADAM17,ICAM1,C3,IGLL5,MSH6,UNC13D,INPP5D,SWAP70,RAB27A,C9,C4B,C4BPA,C4A,SERPING1,C2,CFI,C7,C8A,C1R,C1S
p15	Gene ontlogy	GO_ADAPTIVE_IMMUNE_RESPONSE_BASED_ON_SOMATIC_RECOMBINATION_OF_IMMUNE_RECEPTORS_BUILT_FROM_IMMUNOGLOBULIN_SUPERFAMILY_DOMAINS	4.25662	0.00395188	8.72294	FCER1G,HLA-DRB1,C1QA,C1QC,C1QB,CTSC
p8	Gene ontlogy	GO_RIBOSOME_ASSEMBLY	4.36471	0.00323121	5.08333	RPS19,RPS27,RPL38,RPL11,RPL5,RPL12,RPS17,RPS5,RPS14
p3	Gene ontlogy	GO_ORGANOPHOSPHATE_METABOLIC_PROCESS	23.3538	2.79583e-21	3.5488	LPCAT4,ATP1A2,ATP1B1,ATP5A1,UQCRQ,OGDH,ATP2B2,NDUFS6,ATP5B,COX5A,ATP5J,UQCRB,NDUFA4,COX7A2L,SLC25A25,COX4I1,NNT,COX5B,SLC25A13,COX6B1,UQCRFS1,ATP5I,NDUFA9,ATP5C1,ATP5F1,BRP44,UQCRC1,SYNJ1,LDHA,NDUFB9,NME1,CYC1,NDUFS4,SUCLG1,NFS1,PDHA1,PDHB,DLST,ALDH5A1,DLD,PDHX,NDUFA12,NDUFC2,NDUFS2,NDUFC1,NDUFA11,NDUFA3,NDUFV3,NDUFS1,NDUFA6,NDUFA13,NDUFV2,NDUFS7,NDUFAF1,NDUFA10,NDUFS3,NDUFA7,NDUFV1,NDUFB10,NDUFA…
p3	Gene ontlogy	GO_MONOVALENT_INORGANIC_CATION_TRANSPORT	11.2473	1.50758e-09	4.27737	ATP1A1,CHP,HCN2,ATP1A2,ATP1B1,SLC12A5,KCNAB1,ATP1A3,ATP5A1,UQCRQ,SLC9A1,ATP5B,COX5A,SLC5A6,ATP5J,UQCRB,NDUFA4,COX7A2L,COX4I1,NNT,COX5B,SLC35A4,SLC13A5,COX6B1,UQCRFS1,ATP5I,NDUFA9,ATP5C1,ATP5F1,UQCRC1
p15	Gene ontlogy	GO_POSITIVE_REGULATION_OF_T_CELL_PROLIFERATION	3.5694	0.0146507	12.3284	HES1,PTPRC,NCKAP1L,LGALS9
p9	Gene ontlogy	GO_POSITIVE_REGULATION_OF_BIOSYNTHETIC_PROCESS	7.36858	6.79171e-06	2.27067	RSF1,SNW1,GTF2F2,GTF2F1,ARID1A,THOC4,HNRNPD,THRAP3,CREB1,JUND,HMGB1,ATF2,SREBF2,MECP2,RTF1,NCL,JUNB,PHF2,TRIM28,HCFC1,SMARCA2,SETP18,HNRNPK,FMR1,HNRNPA1,ATF1,RBMX,TP53BP1,MTDH,TARDBP,ELAVL1,RBMXL1,PSIP1,NCOR2,FOXO3,FOXK1,BCLAF1,ILF3,WIBG,CHTF8,PPP1R12A,HMGN1,TCF4,TAF15,HNRNPAB,RPRD1B,PBX2
p9	Gene ontlogy	GO_NEGATIVE_REGULATION_OF_NITROGEN_COMPOUND_METABOLIC_PROCESS	10.12	1.82101e-08	2.82953	RSF1,SNW1,ARID1A,HNRNPD,MTA1,CREB1,JUND,NONO,HMGB1,ATF2,SREBF2,MECP2,HNRNPC,GATAD2B,RTF1,JUNB,APEX1,TRIM28,DR1,SFPQ,HCFC1,CBX3,SMARCA2,SET,OPRL1,HNRNPK,CPEB2,FMR1,KIAA1967,HNRNPA1,RNPS1,SRSF6,RBMX,MTDH,TARDBP,PUM1,EIF4ENIF1,NCOR2,FOXO3,SRP9,FOXK1,TCEAL1,BCLAF1,ILF3,MPHOSPH8
p13	Gene ontlogy	GO_CELL_ACTIVATION	6.1717	8.23395e-05	2.76347	SYK,ITGB2,ITGB1,SAA1,S100A12,ADAM17,ICAM1,F2,PLEK,PYCARD,ATP11C,MSH6,UNC13D,HBB,DOCK2,LCP1,APBB1IP,ZFP36L1,SWAP70,RAB27A,ANXA3,KIF13B,FGA,HSPB1,FGB,FGG,CSRP1,FERMT3
p6	Gene ontlogy	GO_REGULATION_OF_WNT_SIGNALING_PATHWAY	3.42306	0.0191862	2.59273	DAB2IP,PSMD8,PSMC2,PSMC3,PSMD11,PSMC1,PSMD7,PSMC5,PSMD6,DVL1,LRP6,LRP5,PIN1,LRP1,PFDN5,SNX3
p15	Gene ontlogy	GO_ANTIGEN_PROCESSING_AND_PRESENTATION_OF_PEPTIDE_ANTIGEN	3.33869	0.0224822	4.99415	FCER1G,HLA-DRB1,HLA-DRA,HLA-B,TAP1,FCGR1A,NCF1
p2	Gene ontlogy	GO_REGULATION_OF_NERVOUS_SYSTEM_DEVELOPMENT	6.4105	5.08873e-05	2.24891	NTRK2,AKAP5,BRAF,ERBB4,DLG1,CAMK1,PAK3,THY1,PVRL1,ROBO2,UNC13A,OPA1,PALM,BAIAP2,SYNGAP1,SHANK3,EPHB3,SHANK1,GRIN1,SLITRK1,NRCAM,TRIM32,PTPRZ1,PLXNA1,LINGO1,TNR,CRMP1,NRXN3,PACSIN1,OLFM1,RIMS1,SYT1,LPHN1,NLGN2,YWHAH,RAP1GAP2,LRRTM3,DBN1,CDKL5,WASF3,LRRC7,STK24
p18	Gene ontlogy	GO_ESTABLISHMENT_OF_LOCALIZATION_IN_CELL	2.9282	0.0478294	1.4153	ANK2,RGS14,ATP2B4,ALS2,RAB23,NSF,PPP3CA,PHB2,CASK,ACTR3,CAMK2A,RAB3A,PDE2A,RAB1A,VAMP7,VAMP2,VPS33A,APBA1,STOML2,JPH1,ATP2C1,CACNA1B,CCDC90A,PRKAA2,RAB11B,SYT6,CHMP7,KIF2A,SYT5,SYT17,LIN7A,SNPH,AP3S1,CHM,FAF2,KIAA0528,KPNA2,SRSF7,TBC1D21,SGSM1,C18orf55,AP1M1,CLTA,RAP2A,VPS26B,RAB12,STX7,RAB27B,STX6,STX16,STX8,PTPRN2,RAB11FIP5,RAB39B,TUBB,RAB37,CLTB,KPNA4,RAB24,RAB9B,VPS29,SCAMP3,SCAMP1,SYN1,SYN3,…
p8	Gene ontlogy	GO_ESTABLISHMENT_OF_LOCALIZATION_IN_CELL	5.0322	0.000849222	1.61692	RYR2,SPAG9,RPS3,BNIP3L,SYVN1,OS9,RPL9,RPL35A,RPLP0,RPL26,RPL26L1,RPS19,KIF5A,PCM1,RPS7,TRIM9,RPS27,RPL38,TIMM8B,GNPTG,SLC25A33,AHCYL1,SGSM3,GBF1,ARL6IP1,FAU,GOSR1,RPL17,RPL11,RPS16,RPS12,RPS25,RPL27,RPS3A,RPS21,RPL5,RPS15A,RPL12,RPS23,RPL30,RPS17,RPL21,RPS4X,RPS5,RPS11,RPL27A,RPS2,RPS14,RPS20,RPS28,RPS9,RPS18,RPL10A,RPL7A,SSR1,GCC2,COX18,TRAPPC6B,MCFD2,RAB40B,COPB1,IFT27,TNPO2,COG3,COG7,TOM1L2,AR…
p1	Gene ontlogy	GO_ESTABLISHMENT_OF_LOCALIZATION_IN_CELL	3.49796	0.0166233	1.4335	GSK3B,NF1,CTNNB1,PDCD10,VAPB,KCNIP3,RPSA,RPL28,NAPA,RER1,RPL22,RPL36A,RPLP2,RPL15,RPL8,RPL7,SLC8A3,KIF5C,MAPK9,DYNLL2,MFN2,JPH4,SLC25A10,SNAP25,LMTK2,ERO1L,FKBP1B,SORL1,RPH3A,ARHGEF2,DGKI,PGAP1,TIMM10,TMED10,IPO5,KLC2,KLC1,SEC31A,KIFAP3,HOOK3,SCFD1,EXOC1,EIF4E,ACTN4,MYO1B,EEA1,RPL18,RPL23A,RPL3L,RPL3,SDAD1,RPL37,RPL24,RPL18A,RPL34,RPL10,RPL37A,RPL32,RPL13,SRPR,GAD2,GAD1,IPO7,RAB3B,ANKRD28,MTCH2,T…
p2	Gene ontlogy	GO_NEURON_PROJECTION_DEVELOPMENT	6.0596	0.000104646	2.2954	MYH10,DBNL,PAK3,PVRL1,ROBO2,DCX,PPP1R9B,BAIAP2,DLG4,SYNGAP1,SHANK3,EPHB3,CTNNA2,MAP6,STRN,SHANK1,PPP3CB,EFNA3,RAB35,CHL1,SLITRK1,ATCAY,GPRIN1,NRCAM,SPTBN2,TRIM32,PTPRZ1,BOC,PLXNA1,LINGO1,TNR,CRMP1,ODZ2,NRXN3,CAMSAP1,PACSIN1,GPM6A,ATL1
p8	Gene ontlogy	GO_ESTABLISHMENT_OF_PROTEIN_LOCALIZATION_TO_ORGANELLE	14.9209	4.3894e-13	3.90684	RYR2,RPS3,RPL9,RPL35A,RPLP0,RPL26,RPL26L1,RPS19,RPS7,RPS27,RPL38,TIMM8B,GNPTG,FAU,RPL17,RPL11,RPS16,RPS12,RPS25,RPL27,RPS3A,RPS21,RPL5,RPS15A,RPL12,RPS23,RPL30,RPS17,RPL21,RPS4X,RPS5,RPS11,RPL27A,RPS2,RPS14,RPS20,RPS28,RPS9,RPS18,RPL10A,RPL7A,GCC2,COX18,TNPO2
p1	Gene ontlogy	GO_ESTABLISHMENT_OF_PROTEIN_LOCALIZATION_TO_ORGANELLE	6.57596	3.64208e-05	2.51411	CTNNB1,RPSA,RPL28,RPL22,RPL36A,RPLP2,RPL15,RPL8,RPL7,MAPK9,MFN2,SORL1,TIMM10,IPO5,RPL18,RPL23A,RPL3L,RPL3,RPL37,RPL24,RPL18A,RPL34,RPL10,RPL37A,RPL32,RPL13,SRPR,IPO7,TOMM22,VPS13D,MTX2,PEX5L,TOMM5,TOMM20,RANBP6
p2	Gene ontlogy	GO_REGULATION_OF_PROTEIN_POLYMERIZATION	5.10678	0.000731942	3.101	DLG1,SNCA,PRKCD,PAK3,BAIAP2,PICK1,SPTBN2,CORO1A,TMOD1,MTPN,PRKCE,ADD2,PFN2,BRK1,WASF1,NCKAP1,ABI2,ACTR3B,ACTR3C
p2	Gene ontlogy	GO_REGULATION_OF_CELLULAR_COMPONENT_BIOGENESIS	5.51582	0.000311489	2.0618	NTRK2,BRAF,DLG1,SNCA,PRKCD,PAK3,PVRL1,ROBO2,PALM,BAIAP2,SHANK3,EPHB3,SHANK1,GRIN1,SLITRK1,PICK1,SPTBN2,ODZ2,NRXN3,GPM6A,CORO1A,TMOD1,BCAS3,MTPN,PRKCE,ADD2,STX1A,ROCK2,PFN2,CHMP2A,LPHN1,NLGN2,RAB3GAP1,BRK1,TSG101,WASF1,SEPT7,KIF9,NCKAP1,LRRTM3,ABI2,ACTR3B,ACTR3C
p2	Gene ontlogy	GO_IRON_ION_TRANSPORT	3.60259	0.0137842	5.16597	PVRL1,CLTC,ATP6V1D,ATP6V1A,ATP6V1E1,ATP6V1C1,ATP6V1F
p2	Gene ontlogy	GO_POSITIVE_REGULATION_OF_NERVOUS_SYSTEM_DEVELOPMENT	5.00793	0.000887478	2.46396	NTRK2,AKAP5,BRAF,CAMK1,PAK3,ROBO2,UNC13A,OPA1,PALM,BAIAP2,SHANK3,EPHB3,SHANK1,SLITRK1,NRCAM,TRIM32,PTPRZ1,NRXN3,PACSIN1,RIMS1,SYT1,LPHN1,NLGN2,LRRTM3,CDKL5,WASF3,LRRC7
p18	Gene ontlogy	GO_CELLULAR_RESPONSE_TO_OXYGEN_CONTAINING_COMPOUND	3.66848	0.0123385	1.93124	PLEKHA1,SRC,PRKAR2B,IRS1,ATP2B4,PRKACB,PPP3CA,HTRA2,CAMK2A,CPEB3,PDE2A,VAMP2,ATP6V0D1,AKAP7,ATP6V1G1,ATP6V1B2,ATP6AP1,PRKAA2,RAB11B,AP3S1,GNB1,CRHBP,EDNRB,KIAA0528,GNB4,GNB2,UBR1,OXR1,PRDX3,PRDX5,PTPRN2,RAB11FIP5
p13	Gene ontlogy	GO_REGULATION_OF_IMMUNE_RESPONSE	12.3398	1.34268e-10	2.94624	SYK,ITGB2,ITGB1,LTF,C5,CSK,ITGB7,ICAM1,PSMB9,PSMD9,PSME2,C3,IKBKB,CYFIP1,RPS6KA5,PYCARD,C10orf54,YES1,IGLL5,MSH6,UNC13D,INPP5D,CD34,HPX,DAK,IRF3,DDX58,CYBA,NFKB1,RFTN2,CD14,C9,C4B,CFH,C4BPA,C4A,SERPING1,CFB,C2,CFI,A2M,C7,PROS1,C8A,MYD88,VSIG4,CFHR1,C1R,C1S,AMBP,SAMHD1,ITGAM
p15	Gene ontlogy	GO_REGULATION_OF_IMMUNE_RESPONSE	10.2863	1.29592e-08	5.23197	FCER1G,PTPRC,NCKAP1L,PTPN6,GBP1,HLA-DRB1,RAC2,PLCG2,MNDA,LGALS9,HLA-DRA,VTN,IFI16,C1QA,C1QC,C1QB,HLA-B,DDX60,TAP1,FCGR1A,ARPC1B,ICAM2
p3	Gene ontlogy	GO_THIOESTER_METABOLIC_PROCESS	7.7412	3.10955e-06	6.27941	OGDH,SLC25A1,BRP44,DLAT,SUCLG1,ACSL6,PDHA1,PDHB,SUCLA2,THEM4,DLST,ACOT13,DLD,PDHX
p15	Gene ontlogy	GO_LEUKOCYTE_DIFFERENTIATION	3.31924	0.0233134	5.92713	FCER1G,PTPRC,MYH9,PLCG2,LGALS9,IFI16
p13	Gene ontlogy	GO_REGULATION_OF_NITRIC_OXIDE_BIOSYNTHETIC_PROCESS	3.56352	0.0147633	5.14006	ITGB2,ICAM1,TSPO,CD34,HBB,GLA,DDAH2
p5	Gene ontlogy	GO_TRANSLATIONAL_TERMINATION	74.5854	5.98767e-71	14.4309	MRPL2,MRPL44,MRPL24,MRPS10,MRPL9,DAP3,MRPL54,MRPL18,MRPS18A,MRPL37,MRPL30,MRPS21,MRPL17,MRPL34,MRPS27,MRPL45,MRPL39,PTCD3,MRPL33,MRPS11,MRPL14,MRPL53,MRPL41,MRPL48,MRPL50,MRPL3,MRPS24,MRPS30,MRPS23,MRPL27,MRPL28,MRPL42,MRPL47,MRPS6,MRPL46,CHCHD1,MRPS5,MRPS12,MRPS9,ICT1,GADD45GIP1,MRPS22,MRPL1,MRPL15,MRPL21,MRPL52,MRPS31,MRPS15,GFM2,MRPL16,MRPS18B,MRPL20,MRPL38,MRPS26,MRPL55,MRPL22,MRPS33,MRPL11,M…
p13	Gene ontlogy	GO_REGULATION_OF_INNATE_IMMUNE_RESPONSE	3.70434	0.0115848	2.35064	SYK,ITGB2,LTF,PSMB9,PSMD9,PSME2,IKBKB,RPS6KA5,PYCARD,HPX,DAK,IRF3,DDX58,CYBA,NFKB1,CD14,SERPING1,A2M,MYD88,SAMHD1,ITGAM
p15	Gene ontlogy	GO_REGULATION_OF_INNATE_IMMUNE_RESPONSE	3.61536	0.0134492	4.2285	FCER1G,PTPN6,PLCG2,LGALS9,IFI16,HLA-B,DDX60,TAP1,ICAM2
p13	Gene ontlogy	GO_VESICLE_MEDIATED_TRANSPORT	4.03758	0.00613558	1.63495	SYK,ITGB2,ITGB1,SAA1,GSN,UNC13B,F2,PLEK,IGJ,CPNE1,SPTA1,CYFIP1,RAB8A,RAB13,PYCARD,YES1,IGLL5,UNC13D,TNFAIP2,HBB,SCIN,HPX,STX2,DOCK2,RAB27A,ANXA3,CHMP2B,SYTL4,SORT1,FGA,CD14,APOB,PECAM1,VPS13C,CPNE3,C4B,SERPING1,CFI,A2M,PROS1,FGB,KNG1,FGG,ITIH3,ITIH4,AMBP,EHD4,SNX1,ORM1,PLG,TAPBP,RGPD4,ANK1,ORM2,SEPP1,A1BG,SFT2D2
p2	Gene ontlogy	GO_VESICLE_MEDIATED_TRANSPORT	3.87875	0.00832524	1.5913	MYH10,AP2B1,DBNL,SNCA,PRKCD,RAB14,CLTC,AP2M1,AP2A2,UNC13A,HYOU1,SYP,BAIAP2,PPP3CB,GRIA1,RAB35,PICK1,SPTBN2,PACSIN1,CORO1A,VPS33B,AP3D1,ACTN1,EXOC4,BCAS3,ACTN2,RIMS1,PRKCE,SYT1,STX1A,CHMP2A,C2CD4C,PCLO,AP3M2,LPHN1,SEPT5,SYT7,AP3B2,CPLX3,KIF3B,PACS1,EPN1,BRK1,TSG101,ARFGAP1,SGIP1,EPS15L1,NCKAP1,RAB2B,RAB2A,EXOC6,EXOC3,RAPGEF4,SNAP91,SNX30,CCDC132,ARF5,NECAP1,ATL2,SH3GL1
p18	Gene ontlogy	GO_VESICLE_MEDIATED_TRANSPORT	4.358	0.00326563	1.67701	ANK2,SRC,ABI1,PLCG1,NSF,ACTR3,DNM1,RAB3A,RAB1A,VAMP7,VAMP2,VPS33A,RAB11B,SYT6,TUSC2,CHMP7,KIF2A,SYT5,SYT17,LIN7A,SNPH,AP3S1,ALDOA,CRHBP,KIAA0528,AP1M1,CLTA,VPS26B,EXOC7,APLP2,LRRC16A,STX7,RAB27B,STX6,STX16,STX8,RAB11FIP5,RAB39B,STXBP5,JAGN1,ARPC4,ARPC1A,CLTB,RAB9B,VPS29,SCAMP3,MON1A,EXOC6B,SCAMP1,PCDH7,HMP19,AMPH,CSNK1G2,ERC1,SCYL1,C9orf72,SH3GL3
p13	Gene ontlogy	GO_LEUKOCYTE_MEDIATED_IMMUNITY	12.4734	1.01296e-10	6.20911	C5,ADAM17,ICAM1,C3,IGLL5,MSH6,UNC13D,INPP5D,SWAP70,RAB27A,ANXA3,C9,C4B,C4BPA,C4A,SERPING1,C2,CFI,C7,C8A,C1R,C1S,PRDX1
p15	Gene ontlogy	GO_LEUKOCYTE_MEDIATED_IMMUNITY	4.61771	0.00193321	7.93189	FCER1G,PTPN6,HLA-DRB1,C1QA,C1QC,C1QB,CTSC
p18	Gene ontlogy	GO_PROTEIN_LOCALIZATION_TO_CELL_PERIPHERY	3.12687	0.0331262	2.89686	ANK2,NSF,FLOT1,VAMP7,FLOT2,VAMP2,SCN3B,EFR3A,LIN7A,KIAA0528,CDH2,RAP2A
p13	Gene ontlogy	GO_REGULATION_OF_LEUKOCYTE_MIGRATION	4.21002	0.00433905	4.3708	C5,ADAM17,ICAM1,APOD,PYCARD,ANO6,SWAP70,PADI2,MPP1,STK10
p12	Gene ontlogy	GO_REGULATION_OF_CELLULAR_RESPONSE_TO_HEAT	5.62248	0.000251592	4.00146	BAG3,MAPKAPK2,TMEM48,NUP98,SEH1L,NUP133,NUP107,TPR,NUP88,NUP214,NUP205,NUP188,NUP35,BAG1,HSPB8
p2	Gene ontlogy	GO_REGULATION_OF_NEUROTRANSMITTER_LEVELS	6.64031	3.2171e-05	3.56452	NTRK2,BRAF,SNCA,UNC13A,ACCN2,NRXN3,RIMS1,GABRA2,PPFIA3,SYT1,PPFIA2,STX1A,PFN2,C2CD4C,PCLO,LPHN1,SEPT5,SYT7,CPLX3,RAB3GAP1,DAGLA
p18	Gene ontlogy	GO_REGULATION_OF_NEUROTRANSMITTER_LEVELS	4.78761	0.00136178	3.20103	CASK,CAMK2A,RAB3A,VAMP2,SLC30A1,APBA1,CACNA1B,SYT6,SYT5,SYT17,LIN7A,SNPH,GLUL,PTPRN2,SYN1,SYN3,SYN2
p3	Gene ontlogy	GO_REGULATION_OF_NEUROTRANSMITTER_LEVELS	3.17921	0.0301783	2.79882	PPP1R9A,CDK5,ATP1A2,ABAT,CPLX1,SLC32A1,ATP2A2,SYNJ1,CADPS,SYT12,CADPS2,ALDH5A1,SNCG
p5	Gene ontlogy	GO_CELLULAR_AMINO_ACID_METABOLIC_PROCESS	4.55425	0.00219163	2.3286	GFPT1,DHPS,SLC25A32,ACADSB,IVD,OAT,AARS,GGH,GSS,PIPOX,GSTZ1,PYCR2,MRPL39,TARS2,NARS,VARS,YARS,VARS2,PPA2,QARS,BCKDHA,PRODH,THNSL1,PTS,NIT2,CCBL2,NMNAT2
p3	Gene ontlogy	GO_AEROBIC_RESPIRATION	15.6759	8.2387e-14	11.0556	OGDH,UQCRB,NNT,UQCRC1,DLAT,SUCLG1,PDHA1,PDHB,SUCLA2,DLST,DLD,NDUFV1,UQCRC2,IDH3B,SDHA,FH,CS,ACO2,IDH3A
p2	Gene ontlogy	GO_POSITIVE_REGULATION_OF_CELLULAR_COMPONENT_ORGANIZATION	3.83592	0.00907974	1.65599	NTRK2,AKAP5,BRAF,DLG1,SNCA,PRKCD,CAMK1,PAK3,ROBO2,UNC13A,OPA1,PALM,BAIAP2,SHANK3,EPHB3,SHANK1,SLITRK1,PICK1,PTPRZ1,ODZ2,NRXN3,PACSIN1,GPM6A,BCAS3,ACTN2,OLFM1,RIMS1,PRKCE,SYT1,ROCK2,PFN2,CTBP1,LPHN1,NLGN2,RAB3GAP1,YWHAH,C1QBP,BRK1,TSG101,MAPK8,YWHAZ,WASF1,SEPT7,SGIP1,NCKAP1,LRRTM3,ABI2,PPP1R13B,CDKL5,ACTR3B,ACTR3C,LRRC7
p9	Gene ontlogy	GO_POSITIVE_REGULATION_OF_GENE_EXPRESSION	8.14027	1.30871e-06	2.40042	RSF1,SNW1,GTF2F2,GTF2F1,ARID1A,THOC4,HNRNPD,THRAP3,CREB1,JUND,HMGB1,ATF2,SREBF2,MECP2,RTF1,NCL,JUNB,PHF2,TRIM28,HCFC1,SMARCA2,SETP18,HNRNPK,FMR1,ATF1,RBMX,SNRNP70,TP53BP1,MTDH,TARDBP,ELAVL1,RBMXL1,PSIP1,NCOR2,FOXO3,FOXK1,BCLAF1,ILF3,HGS,WIBG,PPP1R12A,HMGN1,TCF4,TAF15,HNRNPAB,RPRD1B,PBX2
p16	Gene ontlogy	GO_CARBOHYDRATE_DERIVATIVE_METABOLIC_PROCESS	2.9513	0.0459168	1.54057	PRKAG2,ADCY9,GPC4,B3GNT1,GPI,SERINC1,ABCC5,DNMT1,AKR1B1,PDE1B,PGLS,TPI1,PKM2,GAPDH,PGM1,ENO2,ENO1,SORD,ENO3,PGK1,AKR1B10,MAN2A2,GPD1L,VCP,CAD,SPOCK3,SPOCK2,MAT2A,AMD1,MAT2B,AK1,PLAUR,ITIH2,NANS,ITGB8,HINT1,GUCY1A3,DPAGT1,MGAT5,AMPD2,GPC5,HDHD1,B3GALTL,MACROD1,UAP1,GALNTL1,DPY19L1,GMPPB,UXS1,ART3
p3	Gene ontlogy	GO_CARBOHYDRATE_DERIVATIVE_METABOLIC_PROCESS	19.2569	2.77314e-17	3.35458	LPCAT4,CHP,ATP1A2,ATP1B1,ATP5A1,UQCRQ,OGDH,ATP2B2,SLC9A1,NDUFS6,ATP5B,COX5A,ATP5J,UQCRB,NDUFA4,COX7A2L,SLC25A25,COX4I1,COX5B,SLC25A13,COX6B1,UQCRFS1,ATP5I,NDUFA9,ATP5C1,ATP5F1,UQCRC1,LDHA,ABHD10,NDUFB9,NME1,CYC1,NDUFS4,NFS1,ALDH5A1,DLD,NDUFA12,NDUFC2,NDUFS2,NDUFC1,NDUFA11,NDUFA3,NDUFV3,NDUFS1,NDUFA6,NDUFA13,NDUFV2,NDUFS7,NDUFAF1,NDUFA10,NDUFS3,NDUFA7,NDUFV1,NDUFB10,NDUFA8,NDUFB11,NDUFA2,NDUFB5,ND…
p16	Gene ontlogy	GO_NAD_METABOLIC_PROCESS	5.54501	0.00029399	4.41629	GPI,TPI1,PKM2,GAPDH,ENO2,ENO1,ENO3,PGK1,GPD1L,VCP,MDH1,LDHB,C9orf95
p3	Gene ontlogy	GO_MONOCARBOXYLIC_ACID_METABOLIC_PROCESS	5.08376	0.00076172	2.49482	OGDH,ABAT,NDUFS6,SLC5A6,FABP3,BRP44,ECH1,ECHS1,ETFA,ETFB,LDHA,ABHD10,PCCB,DLAT,ACSL6,PDHA1,PC,PDHB,PCCA,THEM4,DLST,ALDH5A1,DLD,PDHX,MMAA,GCSH,LYPLA1
p4	Gene ontlogy	GO_CELLULAR_RESPONSE_TO_TOPOLOGICALLY_INCORRECT_PROTEIN	3.62259	0.0133381	5.51264	GSK3A,DNAJC3,HSP90B1,GOSR2,SEC61A2,SRPRB,DNAJB11
p3	Gene ontlogy	GO_DICARBOXYLIC_ACID_METABOLIC_PROCESS	4.9029	0.00109382	4.37886	OGDH,GLS,SUCLG1,PC,SUCLA2,DLST,ALDH5A1,DLD,SHMT2,IDH3B,SDHA,FH
p2	Gene ontlogy	GO_REGULATION_OF_MEMBRANE_POTENTIAL	4.35461	0.00328592	2.67306	DLG1,SNCA,KCNMA1,CACNA2D1,DLG4,SHANK3,SHANK1,ACCN2,GRIN1,NRCAM,ACTN2,SCN2A,RIMS1,STX1A,CAMK2D,NLGN4X,NLGN2,RAB3GAP1,YWHAH,CELF4
p2	Gene ontlogy	GO_CATION_TRANSPORT	3.01509	0.0408077	1.83673	SNCA,HTR2A,KCNIP4,KCNJ4,KCNMA1,KCNB2,PVRL1,CLTC,CACNA2D1,SLC39A10,ACCN2,GRIN1,GPM6A,CORO1A,ATP6V1D,ATP6V1A,SCN2A,ATP6V1E1,PIEZO2,ATP2B1,C22orf32,PRKCE,ATP6V1C1,SLC6A17,SLC30A3,ATP6V1F,SLC25A27,CAMK2D,SLC1A4
p18	Gene ontlogy	GO_CATION_TRANSPORT	6.32082	6.11683e-05	2.45909	ANK2,ATP2B4,SCN4A,SLC24A4,SLC9A7,KCND3,NSF,PPP3CA,CASK,CACNB1,CACNB4,CAMK2A,SLC9A6,SLC8A2,PDE2A,ATP6V0D1,NCS1,SLC30A1,SLC2A13,COX15,STOML2,CACNA1E,ATP6V1G1,ATP6V1B2,COX7A2,ATP6AP1,JPH1,SCN3B,ATP2C1,CACNA1B,CCDC90A,PRKAA2,DENND5B,SLC6A7,RAB11B
p3	Gene ontlogy	GO_CATION_TRANSPORT	10.0779	1.97495e-08	3.13301	CDK5,ATP1A1,CHP,HCN2,ATP1A2,ATP1B1,SLC12A5,KCNAB1,ATP1A3,ATP5A1,UQCRQ,ATP2B2,SLC9A1,ATP5B,COX5A,SLC5A6,ATP5J,SFXN1,UQCRB,NDUFA4,COX7A2L,VDAC1,SLC25A25,COX4I1,NNT,SLC32A1,COX5B,SLC35A4,ANXA6,SLC13A5,COX6B1,ATP2A2,MICU1,UQCRFS1,ATP5I,NDUFA9,ATP5C1,ATP5F1,UQCRC1
p13	Gene ontlogy	GO_RESPONSE_TO_INORGANIC_SUBSTANCE	5.25222	0.00053727	2.44204	BLM,NEFH,IQGAP1,ICAM1,C3,GSN,ASPH,TSPO,CPNE1,NOS3,HBB,ANXA5,CA2,CP,SLC25A24,CAT,GSTP1,MAOB,NFKB1,LTA4H,ALAD,FGA,CD14,APOB,CPNE3,FGB,FGG,PRDX1,ALOX5AP
p2	Gene ontlogy	GO_REGULATION_OF_VESICLE_MEDIATED_TRANSPORT	3.00512	0.041717	1.91048	CDH13,BRAF,SNCA,DLG4,PICK1,PACSIN1,CORO1A,ACTN2,SYT1,STX1A,PFN2,CHMP2A,C2CD4C,PCLO,SEPT5,SYT7,PRKCG,RAB3GAP1,TSG101,ARFGAP1,SGIP1,SMAP1,RAB3C,RAB2B,RAPGEF4,SNAP91
p16	Gene ontlogy	GO_ADP_METABOLIC_PROCESS	4.2471	0.00402696	4.27383	GPI,TPI1,PKM2,GAPDH,PGM1,ENO2,ENO1,ENO3,PGK1,AK1
p15	Gene ontlogy	GO_LEUKOCYTE_CHEMOTAXIS	3.14553	0.0320098	9.63158	FCER1G,NCKAP1L,FOLR2,S100A8
p3	Gene ontlogy	GO_MITOCHONDRIAL_TRANSMEMBRANE_TRANSPORT	9.6261	5.26724e-08	8.37255	ATP5A1,AFG3L2,ATP5B,ATP5J,MICU1,ATP5I,ATP5C1,ATP5F1,BRP44,NDUFA13,CHCHD4,SAMM50,TIMM50,TIMM44
p2	Gene ontlogy	GO_REGULATION_OF_SYNAPSE_STRUCTURE_OR_ACTIVITY	13.9449	3.90505e-12	4.6169	NTRK2,BRAF,SNCA,CAMK1,PVRL1,ROBO2,UNC13A,SYP,BAIAP2,DLG4,SYNGAP1,SHANK3,EPHB3,CTNNA2,CALB1,PPP3CB,GRIN1,GRIA1,SLITRK1,PICK1,TNR,NRXN3,RIMS1,PPFIA3,LPHN1,NLGN2,SHANK2,RAB3GAP1,YWHAH,LRRTM3,SHISA7,SHISA9,DBN1,C1QL3
p1	Gene ontlogy	GO_REGULATION_OF_SYNAPSE_STRUCTURE_OR_ACTIVITY	3.30503	0.023887	2.36872	GSK3B,NF1,CRH,NOS1,RASGRF1,SORCS3,SLC8A3,GRIN2A,LRTM2,BAI1,JPH4,SNAP25,DGKI,NELF,VGF,LZTS1,LRRC4B,BAI2
p13	Gene ontlogy	GO_RESPONSE_TO_METAL_ION	4.8639	0.00117869	2.65547	IQGAP1,ICAM1,C3,GSN,ASPH,TSPO,CPNE1,ANXA5,CA2,CP,SLC25A24,CAT,GSTP1,MAOB,NFKB1,LTA4H,ALAD,FGA,CD14,CPNE3,FGB,FGG,ALOX5AP
p13	Gene ontlogy	GO_CELL_SUBSTRATE_ADHESION	3.2408	0.026862	2.97687	ITGB2,ITGB1,ITGA5,ITGB7,ITGA7,CD34,FGA,FGB,FGG,CD44,FERMT3,EPDR1
p2	Gene ontlogy	GO_REGULATION_OF_ACTIN_FILAMENT_BASED_PROCESS	5.00537	0.000889229	2.57181	BRAF,DLG1,PRKCD,PAK3,BAIAP2,SHANK3,SHANK1,PICK1,SPTBN2,CORO1A,TMOD1,BCAS3,ACTN2,MTPN,PRKCE,ADD2,CAMK2D,ROCK2,PFN2,BRK1,WASF1,NCKAP1,ABI2,ACTR3B,ACTR3C
p13	Gene ontlogy	GO_WOUND_HEALING	8.73376	3.62098e-07	3.17169	SYK,SAA1,ADAM17,ITGA5,C3,GSN,F12,F2,PLEK,SDC2,APOD,CD34,HBB,ANXA5,ANO6,LCP1,RAB27A,FBLN1,FGA,HSPB1,SERPINC1,SERPING1,A2M,PROS1,FGB,KNG1,FGG,PLG,DOCK9,CSRP1,FERMT3,ENTPD1,HBD
p15	Gene ontlogy	GO_WOUND_HEALING	3.80196	0.00961996	4.03417	FCER1G,PTPN6,RAC2,MYH9,PLCG2,CLIC1,S100A8,MYOF,F13A1,HPS5
p16	Gene ontlogy	GO_HEXOSE_CATABOLIC_PROCESS	3.72735	0.0111143	4.11172	GPI,TPI1,PKM2,GAPDH,PGM1,ENO2,ENO1,ENO3,PGK1
p7	Gene ontlogy	GO_RNA_PROCESSING	5.64203	0.000241623	2.10547	POLR2C,POLR2J,POLR2B,POLR2E,POLR2L,RPL7L1,BYSL,ELP3,ADAR,DDX5,RBM15B,SRSF9,INTS3,EXOSC9,EXOSC10,RNASEL,HNRNPA0,EXOSC1,USP4,SKIV2L2,NOL6,DDX51,TSR2,EMG1,UTP14C,BMS1,UTP14A,C2orf3,CPSF7,NSUN2,TRMT5,KIAA0391,QTRT1,MOCS3,OSGEP,ELAC2,HNRNPH2,PRPF6,PPIH,BCAS2,TRMT2A,INTS1
p9	Gene ontlogy	GO_RNA_PROCESSING	18.7446	8.73683e-17	3.70277	SNW1,GTF2F2,GTF2F1,THOC4,HNRNPD,THRAP3,NONO,WBP11,RPL29,HNRNPC,CHERP,SFPQ,HNRNPK,CDC5L,KIAA1967,HNRNPA1,YTHDC1,RNPS1,SRSF6,HNRNPL,SF3A1,RBMX,SNRNP70,TARDBP,ELAVL1,KHSRP,CHTOP,RPS10,NOLC1,SF3A3,SF3A2,RBMXL1,SNRPC,PSIP1,CASC3,SNRPF,NUDT21,CSTF2,FIP1L1,SRSF11,SARNP,SNRPB2,RBM17,SYMPK,SNRPA1,HNRNPA3,PNN,SNRPD2,SNRPA,SF3B2,CSTF2T,SRRM2,PLRG1,ZRANB2,CWC27,PCBP1,PPIG,U2SURP
p8	Gene ontlogy	GO_RNA_PROCESSING	11.3687	1.15339e-09	2.74915	SYNCRIP,ZNF259,RPS3,RPL9,RPL35A,RPLP0,RPL26,SSB,RPL26L1,RPS19,DICER1,EXOSC3,RPS7,RPS27,RPL38,AHCYL1,PRKRA,RBFOX1,FAU,RPL17,RPL11,RPS16,RPS12,RPS25,RPL27,RPS3A,RPS21,RPL5,RPS15A,RPL12,RPS23,RPL30,RPS17,RPL21,RPS4X,RPS5,RPS11,RPL27A,RPS2,RPS14,RPS20,RPS28,RPS9,RPS18,RPL10A,ERI3,RPL7A,KHDRBS1,FUS,PUF60,FAM103A1,RNMT,PRPF40B
p2	Gene ontlogy	GO_SYNAPTIC_VESICLE_CYCLE	4.83516	0.00124998	4.24348	SNCA,UNC13A,PACSIN1,RIMS1,SYT1,STX1A,C2CD4C,PCLO,LPHN1,SEPT5,SYT7,CPLX3
p3	Gene ontlogy	GO_NUCLEOBASE_CONTAINING_SMALL_MOLECULE_METABOLIC_PROCESS	31.3165	5.70329e-29	5.00684	ATP1A2,ATP1B1,ATP5A1,UQCRQ,OGDH,ATP2B2,NDUFS6,ATP5B,COX5A,ATP5J,UQCRB,NDUFA4,COX7A2L,SLC25A25,COX4I1,NNT,COX5B,SLC25A13,COX6B1,UQCRFS1,ATP5I,NDUFA9,ATP5C1,ATP5F1,BRP44,UQCRC1,LDHA,NDUFB9,NME1,CYC1,NDUFS4,SUCLG1,NFS1,PDHA1,PDHB,DLST,DLD,PDHX,NDUFA12,NDUFC2,NDUFS2,NDUFC1,NDUFA11,NDUFA3,NDUFV3,NDUFS1,NDUFA6,NDUFA13,NDUFV2,NDUFS7,NDUFAF1,NDUFA10,NDUFS3,NDUFA7,NDUFV1,NDUFB10,NDUFA8,NDUFB11,NDUFA2,NDUF…
p15	Gene ontlogy	GO_POSITIVE_REGULATION_OF_LEUKOCYTE_PROLIFERATION	2.99513	0.0424154	8.80602	HES1,PTPRC,NCKAP1L,LGALS9
p3	Gene ontlogy	GO_CELLULAR_PROTEIN_COMPLEX_ASSEMBLY	19.7697	9.21486e-18	5.01981	KIAA0748,HSPD1,NDUFS6,UQCRB,NDUFA9,SYNJ1,AIFM1,CADPS,CADPS2,NDUFB9,NDUFS4,NDUFA12,NDUFC2,NDUFS2,NDUFC1,NDUFA11,NDUFA3,NDUFV3,NDUFS1,NDUFA6,NDUFA13,NDUFV2,NDUFAF4,NDUFS7,NDUFAF1,ECSIT,NDUFA10,NDUFS3,NDUFA7,NDUFV1,NDUFB10,NDUFA8,NDUFB11,NDUFA2,NDUFB5,NDUFB3,C7orf44,NDUFS8,NDUFB8,LONP1,CCDC56,SAMM50,TFAM,CAND2,ATPAF1
p13	Gene ontlogy	GO_DEFENSE_RESPONSE	20.7974	8.85418e-19	3.53626	AHCY,SYK,ITGB2,ITGB1,LTF,SAA1,C5,S100A12,CSK,ADAM17,ICAM1,C3,F12,F2,IGJ,PTGS1,IKBKB,RPS6KA5,PYCARD,YES1,IGLL5,UNC13D,CYBB,ANXA5,ANO6,APOC3,RAB27A,ANXA3,DAK,LXN,IRF3,DDX58,CYBA,NFKB1,LTA4H,FGA,CD14,TRIM21,C9,C4B,CFH,C4BPA,C4A,SERPING1,CFB,C2,CFI,C7,C8A,MYD88,FGB,VSIG4,KNG1,C1R,C1S,ITIH4,CD44,DEFA3,SAMHD1,SEC61A1,TRIM25,PRDX1,ORM1,TRIM56,SAA4,GBP2,ORM2,LSP1
p15	Gene ontlogy	GO_DEFENSE_RESPONSE	13.1226	2.39692e-11	5.67526	FCER1G,THBS1,PTPRC,PTPN6,GBP1,MRC1,HLA-DRB1,MNDA,LGALS9,HLA-DRA,FOLR2,ALOX5,S100A8,IFI16,C1QA,C1QC,C1QB,HLA-B,DDX60,TAP1,FCGR1A,NCF1,OAS3,STAB1,LYZ,CD163
p17	Gene ontlogy	GO_POSITIVE_REGULATION_OF_HYDROLASE_ACTIVITY	3.51577	0.0160833	1.68199	SETMAR,JAK2,PDGFRB,VAV3,VAV2,BCL10,RGN,SUMO1,FYN,RIN1,SPTB,OPHN1,FADD,OCRL,RPGR,GNAS,PIK3R2,FLCN,DDX3X,PPM1F,DNAJC2,DENND4C,EIF2B4,EIF2B3,SGSM2,TBC1D8,DAPK1,ABL2,DIS3,AKAP13,HERC2,CLPX,GMIP,RASGEF1A,SERGEF,RASGRP2,AGFG2,RGL2,PSD2,ARHGAP27,RABEP2,RASA4B,PCOLCE,DOCK11,ARHGAP31
p3	Gene ontlogy	GO_CELLULAR_MONOVALENT_INORGANIC_CATION_HOMEOSTASIS	3.1864	0.0298034	4.56684	ATP1A1,CHP,ATP1A2,ATP1B1,ATP1A3,SLC9A1,ATP5B
p13	Gene ontlogy	GO_REGULATION_OF_ACUTE_INFLAMMATORY_RESPONSE	13.5441	9.47488e-12	10.0669	C5,C3,F12,GSTP1,C9,C4B,CFH,C4BPA,C4A,SERPING1,CFB,C2,CFI,A2M,C7,PROS1,C8A
p13	Gene ontlogy	GO_CELL_MOTILITY	5.00598	0.000889229	2.13182	SYK,ITGB2,ITGB1,SAA1,C5,S100A12,CSK,ADAM17,FLT1,ITGA5,ITGB7,ICAM1,ITGAX,F2,TSPO,SDC2,RAB13,YES1,NOS3,INPP5D,CD34,MMP9,ANO6,SLC16A1,ROCK1,LCP1,NDE1,APOB,PECAM1,PROS1,CD44,DST,SAA4,IL16,ITGAM,PLTP
p13	Gene ontlogy	GO_B_CELL_MEDIATED_IMMUNITY	11.6607	6.02833e-10	8.21251	C5,C3,IGLL5,MSH6,INPP5D,SWAP70,C9,C4B,C4BPA,C4A,SERPING1,C2,CFI,C7,C8A,C1R,C1S
p15	Gene ontlogy	GO_B_CELL_MEDIATED_IMMUNITY	3.93615	0.00745744	10.1385	FCER1G,HLA-DRB1,C1QA,C1QC,C1QB
p8	Gene ontlogy	GO_PROTEIN_LOCALIZATION_TO_ENDOPLASMIC_RETICULUM	30.161	7.39852e-28	9.36704	RYR2,RPS3,OS9,RPL9,RPL35A,RPLP0,RPL26,RPL26L1,RPS19,RPS7,RPS27,RPL38,GBF1,FAU,RPL17,RPL11,RPS16,RPS12,RPS25,RPL27,RPS3A,RPS21,RPL5,RPS15A,RPL12,RPS23,RPL30,RPS17,RPL21,RPS4X,RPS5,RPS11,RPL27A,RPS2,RPS14,RPS20,RPS28,RPS9,RPS18,RPL10A,RPL7A
p1	Gene ontlogy	GO_PROTEIN_LOCALIZATION_TO_ENDOPLASMIC_RETICULUM	7.33602	7.2572e-06	3.88133	RPSA,RPL28,RPL22,RPL36A,RPLP2,RPL15,RPL8,RPL7,RPL18,RPL23A,RPL3L,RPL3,RPL37,RPL24,RPL18A,RPL34,RPL10,RPL37A,RPL32,RPL13,SRPR
p13	Gene ontlogy	GO_NEGATIVE_REGULATION_OF_COAGULATION	8.81612	3.04732e-07	8.81154	F12,F2,NOS3,CD34,ANXA5,FGA,SERPING1,PROS1,FGB,KNG1,FGG,PLG
p3	Gene ontlogy	GO_CELLULAR_RESPIRATION	64.0594	5.7437e-61	14.1355	UQCRQ,OGDH,NDUFS6,COX5A,UQCRB,NDUFA4,COX7A2L,SLC25A25,COX4I1,NNT,COX5B,SLC25A13,COX6B1,UQCRFS1,NDUFA9,UQCRC1,ETFA,ETFB,NDUFB9,CYC1,NDUFS4,DLAT,SUCLG1,PDHA1,PDHB,SUCLA2,DLST,ALDH5A1,DLD,NDUFA12,NDUFC2,NDUFS2,NDUFC1,NDUFA11,NDUFA3,NDUFV3,NDUFS1,NDUFA6,NDUFA13,NDUFV2,NDUFS7,NDUFAF1,NDUFA10,NDUFS3,NDUFA7,NDUFV1,NDUFB10,NDUFA8,NDUFB11,NDUFA2,NDUFB5,NDUFB3,NDUFS8,NDUFB8,UQCRC2,CYCS,IDH3B,COQ9,SDHA,FH,C…
p9	Gene ontlogy	GO_NUCLEAR_TRANSPORT	4.08754	0.00555654	2.57996	THOC4,NUP153,AGFG1,SET,HNRNPA1,RNPS1,SRSF6,CHTOP,PSIP1,IPO8,NUP50,POM121,CASC3,SNRPF,FIP1L1,SRSF11,SARNP,DDX19A,SNRPD2,FYTTD1
p12	Gene ontlogy	GO_NUCLEAR_TRANSPORT	4.10531	0.00539044	2.15611	THOC1,PML,TXNIP,TMEM48,THOC2,NUP98,SEH1L,SMG6,NUP133,NUP107,AKR1C3,NCBP2,HNRNPA2B1,RAB31,TPR,PABPN1,SRSF2,SRSF4,NUP88,NUP214,NUP205,NUP188,NUP35,UPF3A,RAB22A,PTTG1IP,SNRPG,GLE1
p5	Gene ontlogy	GO_PEPTIDE_METABOLIC_PROCESS	40.5329	5.87519e-38	4.45272	EIF2AK2,MRPL2,DHPS,SLC25A32,AARS,MRPL44,GSS,GSTA4,GSTK1,GSTZ1,EEF1D,MRPL24,MRPS10,MRPL9,DAP3,MRPL54,MRPL18,MRPS18A,MRPL37,MRPL30,MRPS21,MRPL17,MRPL34,MRPS27,MRPL45,MRPL39,PTCD3,MRPL33,MRPS11,MRPL14,MRPL53,MRPL41,MRPL48,MRPL50,MRPL3,MRPS24,MRPS30,MRPS23,MRPL27,MRPL28,MRPL42,MRPL47,MRPS6,MRPL46,CHCHD1,MRPS5,MRPS12,MRPS9,ICT1,GADD45GIP1,MRPS22,MRPL1,MRPL15,MRPL21,MRPL52,MRPS31,MRPS15,GFM2,MRPL16,MRP…
p8	Gene ontlogy	GO_PEPTIDE_METABOLIC_PROCESS	9.04471	1.86484e-07	2.569	NACA,RPS3,AIMP1,RPL9,RPL35A,RPLP0,RPL26,SSB,RPL26L1,RPS19,WARS,RPS7,RPS27,RPL38,SLC25A33,EIF2B1,LARP1,EIF4G1,FAU,RPL17,RPL11,RPS16,RPS12,RPS25,RPL27,RPS3A,RPS21,RPL5,RPS15A,RPL12,RPS23,RPL30,RPS17,RPL21,RPS4X,RPS5,RPS11,RPL27A,RPS2,RPS14,RPS20,RPS28,RPS9,RPS18,RPL10A,RPL7A,EIF3K
p1	Gene ontlogy	GO_PEPTIDE_METABOLIC_PROCESS	3.03064	0.0396994	1.68032	RPSA,RPL28,RPL22,RPL36A,RPLP2,RPL15,RPL8,RPL7,SLC25A10,EEF1G,AIMP2,EIF4E,MRPL12,MRPL32,FARSA,LARS,EPRS,KARS,PARS2,MARS,RARS,IARS,FARSB,RPL18,RPL23A,RPL3L,RPL3,RPL37,RPL24,RPL18A,RPL34,RPL10,RPL10L,RPL37A,RPL32,RPL13,MTFMT,SLC25A36
p13	Gene ontlogy	GO_SECRETION	4.35882	0.00326544	2.09798	SYK,S100A12,UNC13B,PLEK,RAB8A,RAB13,PNP,UNC13D,TNFAIP2,CA2,SCIN,STX2,RAB27A,ANXA3,SYTL4,FGA,PECAM1,SERPING1,A2M,PROS1,FGB,KNG1,FGG,ITIH3,ITIH4,ORM1,PLG,GC,ANK1,ORM2,SEPP1,A1BG
p2	Gene ontlogy	GO_SECRETION	3.0313	0.0396763	1.81863	MYH10,NTRK2,AKAP5,ERBB4,RAB14,UNC13A,PPP3CB,NRXN3,CORO1A,VPS33B,ACTN1,EXOC4,ACTN2,RIMS1,PPFIA3,GRM2,SYT1,PPFIA2,PNPLA8,STX1A,C2CD4C,PCLO,LPHN1,SEPT5,SYT7,CPLX3,ILDR2,EXOC6,EXOC3,RAPGEF4
p18	Gene ontlogy	GO_SECRETION	4.99161	0.000914283	2.2192	NSF,SCG2,CASK,CACNB4,RAB3A,RAB1A,VAMP7,VAMP2,VPS33A,APBA1,CACNA1B,RAB11B,SYT6,TPD52,SYT5,SYT17,LIN7A,SNPH,ALDOA,CRHBP,EXOC7,APLP2,PTPRN2,RAB11FIP5,STXBP5,JAGN1,MON1A,EXOC6B,SCAMP1,SYN1,PCDH7,SYN3,SYN2
p13	Gene ontlogy	GO_CELL_ACTIVATION_INVOLVED_IN_IMMUNE_RESPONSE	4.89931	0.0011008	4.69607	SYK,ICAM1,PYCARD,MSH6,UNC13D,DOCK2,LCP1,APBB1IP,SWAP70,RAB27A,ANXA3
p9	Gene ontlogy	GO_REGULATION_OF_CIRCADIAN_RHYTHM	3.83491	0.00907974	5.00513	HNRNPD,THRAP3,MTA1,CREB1,NONO,SFPQ,OPRL1,KIAA1967
p13	Gene ontlogy	GO_CELL_CELL_ADHESION	7.58249	4.32073e-06	2.92257	SYK,ITGB2,ITGB1,CLDN5,ADAM17,ITGA5,ITGB7,ICAM1,ITGAX,PLEK,CTNNA1,C10orf54,ITGA7,CD34,HBB,CLDN10,ROCK1,DOCK2,LCP1,APBB1IP,ZFP36L1,RAB27A,KIF13B,FGA,HSPB1,DSC2,FGB,FGG,CD44,CSRP1,FERMT3,STK10
p15	Gene ontlogy	GO_CELL_CELL_ADHESION	4.31912	0.00352416	4.21681	FCER1G,PTPRC,PTPN6,RAC2,DLG5,MYH9,DSCAML1,CLIC1,KIFC3,S100A8,ICAM2
p2	Gene ontlogy	GO_CELL_CELL_ADHESION	3.1764	0.0302717	2.02674	CDH13,BRAF,DLG1,THY1,PVRL1,CXADR,ROBO2,CTNNA2,PPP3CB,NRCAM,TNR,ODZ2,NRXN3,ACTN1,CADM1,LPHN1,NLGN4X,NLGN2,CDH8,PVRL3,ASTN1,CDH10,PCDH1,CADM3
p18	Gene ontlogy	GO_CELL_CELL_ADHESION	3.04461	0.0387462	2.06095	SRC,STK11,PPP3CA,DNAJA3,METAP1,SEMA4A,CNTN4,CAMSAP3,RAP2B,PCDH8,STOML2,ATP2C1,ATG5,LPHN3,CDH2,PCDH17,PTPRD,PCDH7,FAT1,NEGR1,CDH18,PCDH19
p15	Gene ontlogy	GO_POSITIVE_REGULATION_OF_RESPONSE_TO_EXTERNAL_STIMULUS	3.65388	0.0126422	5.61842	FCER1G,THBS1,NCKAP1L,RAC2,LGALS9,S100A8,DDX60
p13	Gene ontlogy	GO_NEGATIVE_REGULATION_OF_EXTRINSIC_APOPTOTIC_SIGNALING_PATHWAY	3.38694	0.0205042	3.84224	ICAM1,CTNNA1,UNC5B,NOS3,GSTP1,FGA,FGB,FGG,TRADD
p9	Gene ontlogy	GO_POSTTRANSCRIPTIONAL_REGULATION_OF_GENE_EXPRESSION	7.58411	4.32012e-06	2.99535	HNRNPD,THRAP3,EIF3A,EIF4H,EIF3J,HNRNPC,APEX1,SET,CPEB2,FMR1,TARDBP,PUM1,PUM2,ELAVL1,SERBP1,KHSRP,DDX6,EIF4ENIF1,LSM14A,C2orf29,NCOR2,FOXO3,SRP9,ILF3,CASC3,WIBG,SARNP,EIF3C,EIF3CL,LSM14B,MATR3
p8	Gene ontlogy	GO_POSTTRANSCRIPTIONAL_REGULATION_OF_GENE_EXPRESSION	3.4379	0.0186445	2.04118	SYNCRIP,MTOR,RPS3,PTK2B,GNB2L1,DICER1,EXOSC3,ZNF385A,RPL38,PRKRA,EIF2B1,CAPRIN2,LARP1,YTHDF2,EIF4G1,ATXN2,RPS4X,RPS5,RPS14,RPS9,FXR2,KHDRBS1,LARP4B,RBMS3,YTHDF1,EIF3K
p7	Gene ontlogy	GO_TRANSCRIPTION_FROM_RNA_POLYMERASE_II_PROMOTER	3.05558	0.0379757	2.26742	POLR2C,POLR2J,POLR2B,CDK9,POLR2E,POLR2L,WHSC2,TH1L,TRIP11,ENY2,ELP3,SRSF9,INTS3,CPSF7,IRF9,MED17,INTS1,RPAP1
p9	Gene ontlogy	GO_TRANSCRIPTION_FROM_RNA_POLYMERASE_II_PROMOTER	14.2587	1.95444e-12	5.13346	SNW1,GTF2F2,GTF2F1,THOC4,THRAP3,CREB1,JUND,ATF2,RTF1,TMF1,JUNB,TRIM28,HCFC1,HNRNPK,ATF1,RNPS1,SRSF6,RBMX,BTF3,TARDBP,CHTOP,FOXO3,CASC3,SNRPF,NUDT21,CSTF2,FIP1L1,SRSF11,SARNP,TCF4,RPRD1B,TSC22D1
p13	Gene ontlogy	GO_RESPONSE_TO_ENDOGENOUS_STIMULUS	4.77011	0.00141011	1.77868	BLM,NEFH,IQGAP1,SYK,ITGB2,ITGB1,CLDN5,ACSL1,CSK,ADAM17,ICAM1,PSMB9,C3,GSN,PTBP1,ASPH,TSPO,SDC2,PTGS1,CTNNA1,RAB8A,RAB13,C10orf54,YES1,CAPN2,ANXA5,CA2,APOC3,CAT,ANXA3,PADI2,GSTP1,MAOB,PTGDS,TSHR,CYBA,NFKB1,LTA4H,ALAD,SORT1,MGST2,FGA,USF1,IDH1,MTAP,APOB,EEF1A1,FGB,CD44,DEFA3,TRIM25,GC,HNRNPF
p15	Gene ontlogy	GO_REGULATION_OF_LEUKOCYTE_DIFFERENTIATION	3.99053	0.00671096	7.83586	NCKAP1L,PTPN6,LGALS9,C1QC,HLA-B,HCLS1
p16	Gene ontlogy	GO_SMALL_MOLECULE_BIOSYNTHETIC_PROCESS	2.93855	0.0469652	1.79039	PRKAA1,MIF,PRKAG2,PARK7,PRKAG1,MTHFD1,GPI,PRKAB2,IMPA1,AKR1B1,TPI1,PKM2,GAPDH,PGM1,ENO2,ENO1,SORD,ENO3,PGK1,GGPS1,SC5DL,CAD,LPIN1,GOT1,ISYNA1,GPT,PSPH,MDH1,DPAGT1,DEGS1
p13	Gene ontlogy	GO_NEGATIVE_REGULATION_OF_WOUND_HEALING	7.51175	4.99553e-06	7.10608	F12,F2,NOS3,CD34,ANXA5,FGA,SERPING1,PROS1,FGB,KNG1,FGG,PLG
p7	Gene ontlogy	GO_NUCLEIC_ACID_PHOSPHODIESTER_BOND_HYDROLYSIS	4.3218	0.0035098	3.39647	DDB1,CHD1L,XPA,RPA3,XRN1,EXOSC9,EXOSC10,PARN,RNASEL,DCP1A,TSN,SND1,KIAA0391,ELAC2
p13	Gene ontlogy	GO_REGULATION_OF_RESPONSE_TO_EXTERNAL_STIMULUS	11.4409	9.8818e-10	2.76404	SYK,LTF,SAA1,C5,S100A12,ADAM17,C3,F12,F2,TSPO,PLEK,APOD,NOS3,CD34,HTRA1,ANXA5,ANO6,STX2,DOCK2,SWAP70,PADI2,GSTP1,DAK,DDX58,CYBA,NFKB1,FGA,USF1,HSPB1,CAPN1,VPS13C,CAPNS1,C9,C4B,SERPINC1,CFH,C4BPA,C4A,SERPING1,CFB,C2,CFI,A2M,C7,PROS1,C8A,MYD88,FGB,KNG1,FGG,MPP1,PLG,IL16
p13	Gene ontlogy	GO_LEUKOCYTE_MIGRATION	10.1546	1.70836e-08	4.73738	SYK,ITGB2,ITGB1,SAA1,S100A12,FLT1,ITGA5,ITGB7,ICAM1,ITGAX,F2,YES1,INPP5D,CD34,MMP9,ANO6,SLC16A1,ROCK1,APOB,PECAM1,PROS1,CD44,IL16,ITGAM
p15	Gene ontlogy	GO_LEUKOCYTE_MIGRATION	2.91351	0.0493013	4.97114	FCER1G,NCKAP1L,PTPN6,MYH9,FOLR2,S100A8
p14	Gene ontlogy	GO_NEGATIVE_REGULATION_OF_GENE_EXPRESSION_EPIGENETIC	3.78098	0.0100297	5.51784	SIRT2,RBBP4,SMARCA5,H2AFZ,H2AFV,HIST1H2AA,H2AFX
p2	Gene ontlogy	GO_REGULATION_OF_ANATOMICAL_STRUCTURE_SIZE	4.10336	0.00540659	2.16032	DLG1,PRKCD,PAK3,HTR2A,KCNMA1,BAIAP2,SHANK3,PICK1,NRCAM,SPTBN2,PLXNA1,TNR,CORO1A,TMOD1,ACTN2,MTPN,OLFM1,PRKCE,ADD2,PFN2,BRK1,RAP1GAP2,WASF1,NCKAP1,ABI2,CDKL5,ACTR3B,ACTR3C
p9	Gene ontlogy	GO_PEPTIDYL_LYSINE_MODIFICATION	5.19504	0.000606558	3.83046	MTA1,ATF2,NUP153,CAMKMT,MECP2,HNRNPC,RTF1,TRIM28,DR1,HCFC1,HNRNPK,TP53BP1,NUP50,POM121,PHC3
p12	Gene ontlogy	GO_PEPTIDYL_LYSINE_MODIFICATION	4.1557	0.00484318	2.74386	PML,TMEM48,MSL1,NUP98,SMC3,RUVBL2,ELP4,SEH1L,CRTC2,RING1,NUP133,NUP107,TPR,NUP88,NUP214,NUP205,NUP188,NUP35
p13	Gene ontlogy	GO_RESPONSE_TO_EXTERNAL_STIMULUS	10.1345	1.77077e-08	2.15617	AHCY,SYK,ITGB2,ITGB1,LTF,SAA1,ACSL1,C5,S100A12,ADAM17,FLT1,NFIB,ICAM1,PSMB9,GSN,F2,TSPO,IGJ,IKBKB,SPTA1,UNC5B,RAB13,RPS6KA5,VASP,PYCARD,IGLL5,UNC13D,NOS3,CSRP3,ANXA5,PLP2,ANO6,SLC16A1,CP,NPC2,APOC3,CAT,DOCK2,ANXA3,GSTP1,MAOB,G6PD,LXN,IRF3,DDX58,CYBA,NFKB1,ALAD,MGST2,FGA,USF1,CD14,APOB,BANF1,HSPB1,C4B,SERPINC1,C2,PROS1,MYD88,DSC2,FGB,ADH5,DEFA3,SAMHD1,TRIM25,TRIM56,GC,SAA4,IL16,RAB32,LSP1
p15	Gene ontlogy	GO_RESPONSE_TO_EXTERNAL_STIMULUS	4.68046	0.00168485	2.63965	FCER1G,PTPRC,NCKAP1L,GBP1,MRC1,HLA-DRB1,RAC2,PLCG2,LGALS9,TYMP,FOLR2,ALOX5,CASP1,OTC,S100A8,IFI16,HLA-B,DDX60,OAS3,STAB1,LYZ
p3	Gene ontlogy	GO_MITOCHONDRIAL_MEMBRANE_ORGANIZATION	4.10731	0.00537365	4.30588	AFG3L2,SLC9A1,SLC25A5,THEM4,NDUFA13,IMMT,SAMM50,TIMM50,APOO,C19orf70
p8	Gene ontlogy	GO_INTRA_GOLGI_VESICLE_MEDIATED_TRANSPORT	3.21246	0.0283752	4.5914	GOSR1,GCC2,COPB1,COG3,COG5,COG6,COG1
p3	Gene ontlogy	GO_ENERGY_DERIVATION_BY_OXIDATION_OF_ORGANIC_COMPOUNDS	51.2427	1.55062e-48	10.2147	UQCRQ,OGDH,NDUFS6,COX5A,UQCRB,NDUFA4,COX7A2L,SLC25A25,COX4I1,NNT,COX5B,SLC25A13,COX6B1,UQCRFS1,NDUFA9,UQCRC1,ETFA,ETFB,NDUFB9,CYC1,NDUFS4,DLAT,SUCLG1,PDHA1,PDHB,SUCLA2,DLST,ALDH5A1,DLD,NDUFA12,NDUFC2,NDUFS2,NDUFC1,NDUFA11,NDUFA3,NDUFV3,NDUFS1,NDUFA6,NDUFA13,NDUFV2,NDUFS7,NDUFAF1,NDUFA10,NDUFS3,NDUFA7,NDUFV1,NDUFB10,NDUFA8,NDUFB11,NDUFA2,NDUFB5,NDUFB3,NDUFS8,NDUFB8,UQCRC2,CYCS,IDH3B,COQ9,SDHA,FH,C…
p15	Gene ontlogy	GO_REGULATION_OF_HEMOPOIESIS	4.1915	0.0045006	6.82745	HES1,NCKAP1L,PTPN6,LGALS9,C1QC,HLA-B,HCLS1
p2	Gene ontlogy	GO_ION_TRANSMEMBRANE_TRANSPORT	6.88851	1.89161e-05	2.43376	DLG1,HTR2A,KCNIP4,KCNJ4,KCNMA1,KCNB2,CACNA2D1,SLC39A10,DLG4,ACCN2,GRIN1,GRIA1,GABRA5,GPM6A,GABRB1,ATP6V1D,ATP6V1A,SCN2A,TTYH3,ATP6V1E1,GABRA2,PIEZO2,LASP1,GRIA2,LRRC8B,ATP2B1,C22orf32,PRKCE,ARHGEF9,ATP6V1C1,SLC25A22,SLC6A17,SLC30A3,GABRG2,ATP6V1F,GRIA4,GRIN2B,SLC1A4,FXYD6
p18	Gene ontlogy	GO_ION_TRANSMEMBRANE_TRANSPORT	4.03274	0.00619538	2.07679	ATP2B4,SCN4A,SLC24A4,SLC9A7,KCND3,CACNB1,CACNB4,SLC9A6,SLC8A2,PDE2A,ATP6V0D1,NCS1,SLC30A1,CLCN4,COX15,STOML2,CACNA1E,ATP6V1G1,ATP6V1B2,COX7A2,ATP6AP1,SCN3B,ATP2C1,CACNA1B,GABRA3,PRKAA2,DENND5B,SLC6A7,GLRB,SFXN3
p3	Gene ontlogy	GO_ION_TRANSMEMBRANE_TRANSPORT	12.3658	1.27275e-10	3.40355	ATP1A1,HCN2,ATP1A2,ATP1B1,SLC12A5,KCNAB1,ATP1A3,ATP5A1,UQCRQ,ATP2B2,SLC9A1,GABRB2,CLIC5,ATP5B,COX5A,SLC5A6,ATP5J,SFXN1,UQCRB,NDUFA4,COX7A2L,VDAC1,SLC25A1,SLC25A3,SLC25A25,COX4I1,NNT,SLC32A1,COX5B,ANXA6,SLC25A13,SLC13A5,COX6B1,ATP2A2,MICU1,UQCRFS1,EMB,ATP5I,GRID1,ATP5C1,ATP5F1,BRP44,UQCRC1
p15	Gene ontlogy	GO_REGULATION_OF_HOMEOSTATIC_PROCESS	3.35076	0.0219827	3.89592	FCER1G,PTPRC,NCKAP1L,RAD50,PTPN6,HLA-DRB1,PLCG2,LGALS9,CLIC2
p8	Gene ontlogy	GO_PROTEIN_TARGETING_TO_MEMBRANE	24.5917	1.7356e-22	7.39394	RPS3,RPL9,RPL35A,RPLP0,RPL26,RPL26L1,RPS19,RPS7,RPS27,RPL38,ARL6IP1,FAU,RPL17,RPL11,RPS16,RPS12,RPS25,RPL27,RPS3A,RPS21,RPL5,RPS15A,RPL12,RPS23,RPL30,RPS17,RPL21,RPS4X,RPS5,RPS11,RPL27A,RPS2,RPS14,RPS20,RPS28,RPS9,RPS18,RPL10A,RPL7A,SSR1
p1	Gene ontlogy	GO_PROTEIN_TARGETING_TO_MEMBRANE	5.69065	0.000218545	3.14035	RPSA,RPL28,RPL22,RPL36A,RPLP2,RPL15,RPL8,RPL7,RPL18,RPL23A,RPL3L,RPL3,RPL37,RPL24,RPL18A,RPL34,RPL10,RPL37A,RPL32,RPL13,SRPR
p3	Gene ontlogy	GO_PROTEIN_COMPLEX_BIOGENESIS	11.2261	1.57414e-09	2.51316	CHP,KIAA0748,AFG3L2,SLC9A1,HSPD1,NDUFS6,GLS,UQCRB,ANXA6,MICU1,NDUFA9,SYNJ1,PPP5C,ZW10,AIFM1,CADPS,CADPS2,NDUFB9,NDUFS4,NFS1,ALDH5A1,ACOT13,PNPT1,NDUFA12,NDUFC2,NDUFS2,NDUFC1,NDUFA11,NDUFA3,NDUFV3,NDUFS1,NDUFA6,NDUFA13,NDUFV2,NDUFAF4,NDUFS7,NDUFAF1,ECSIT,NDUFA10,NDUFS3,NDUFA7,NDUFV1,NDUFB10,NDUFA8,NDUFB11,NDUFA2,NDUFB5,NDUFB3,C7orf44,NDUFS8,NDUFB8,LONP1,SHMT2,CCDC56,SAMM50,NAPG,TFAM,CAND2,FH,ATPAF1
p5	Gene ontlogy	GO_MACROMOLECULAR_COMPLEX_DISASSEMBLY	53.7651	6.08976e-51	9.3696	MRPL2,MRPL44,DSTN,MRPL24,MRPS10,MRPL9,DAP3,MRPL54,MRPL18,MRPS18A,MRPL37,MRPL30,MRPS21,MRPL17,MRPL34,MRPS27,MRPL45,MRPL39,PTCD3,MRPL33,MRPS11,MRPL14,MRPL53,MRPL41,MRPL48,MRPL50,MRPL3,MRPS24,MRPS30,MRPS23,MRPL27,MRPL28,MRPL42,MRPL47,MRPS6,MRPL46,CHCHD1,MRPS5,MRPS12,MRPS9,ICT1,GADD45GIP1,MRPS22,MRPL1,MRPL15,MRPL21,MRPL52,MRPS31,MRPS15,GFM2,MRPL16,MRPS18B,MRPL20,MRPL38,MRPS26,MRPL55,MRPL22,MRPS33,MRP…
p2	Gene ontlogy	GO_POSITIVE_REGULATION_OF_CELLULAR_COMPONENT_BIOGENESIS	3.21416	0.0283206	2.0766	NTRK2,BRAF,DLG1,PALM,BAIAP2,EPHB3,SLITRK1,ODZ2,NRXN3,GPM6A,BCAS3,PRKCE,PFN2,LPHN1,NLGN2,RAB3GAP1,BRK1,TSG101,SEPT7,NCKAP1,LRRTM3,ACTR3B,ACTR3C
p13	Gene ontlogy	GO_COMPLEMENT_ACTIVATION	16.4743	1.3932e-14	12.2382	C5,C3,IGLL5,C9,C4B,CFH,C4BPA,C4A,SERPING1,CFB,C2,CFI,C7,C8A,VSIG4,CFHR1,C1R,C1S
p7	Gene ontlogy	GO_NCRNA_PROCESSING	5.96439	0.000125714	2.90695	RPL7L1,BYSL,ELP3,ADAR,INTS3,EXOSC9,EXOSC10,RNASEL,EXOSC1,SKIV2L2,NOL6,DDX51,TSR2,EMG1,UTP14C,BMS1,UTP14A,NSUN2,TRMT5,KIAA0391,QTRT1,MOCS3,OSGEP,ELAC2,INTS1
p8	Gene ontlogy	GO_NCRNA_PROCESSING	19.4689	1.72072e-17	5.17357	RPS3,RPL9,RPL35A,RPLP0,RPL26,SSB,RPL26L1,RPS19,DICER1,EXOSC3,RPS7,RPS27,RPL38,PRKRA,FAU,RPL17,RPL11,RPS16,RPS12,RPS25,RPL27,RPS3A,RPS21,RPL5,RPS15A,RPL12,RPS23,RPL30,RPS17,RPL21,RPS4X,RPS5,RPS11,RPL27A,RPS2,RPS14,RPS20,RPS28,RPS9,RPS18,RPL10A,ERI3,RPL7A
p1	Gene ontlogy	GO_NCRNA_PROCESSING	3.28426	0.0248149	2.14135	RPSA,RPL28,RPL22,RPL36A,RPLP2,RPL15,RPL8,RPL7,KARS,RPL18,RPL23A,RPL3L,RPL3,RPL37,RPL24,RPL18A,RPL34,RPL10,RPL37A,RPL32,RPL13,MTFMT
p8	Gene ontlogy	GO_PROTEIN_LOCALIZATION_TO_MEMBRANE	13.7057	6.6747e-12	3.77876	RPS3,RPL9,RPL35A,RPLP0,RPL26,RPL26L1,RPS19,RPS7,RPS27,RPL38,ARL6IP1,FAU,RPL17,RPL11,RPS16,RPS12,RPS25,RPL27,RPS3A,RPS21,RPL5,RPS15A,RPL12,RPS23,RPL30,RPS17,RPL21,RPS4X,RPS5,RPS11,RPL27A,RPS2,RPS14,RPS20,RPS28,RPS9,RPS18,RPL10A,RPL7A,SSR1,GCC2,COX18
p1	Gene ontlogy	GO_PROTEIN_LOCALIZATION_TO_MEMBRANE	4.87444	0.00115475	2.25634	RAC1,OSBPL8,KCNIP3,RPSA,RPL28,RER1,RPL22,RPL36A,RPLP2,RPL15,RPL8,RPL7,GPR158,EPB41L3,DLG3,TIMM10,OXA1L,RPL18,RPL23A,RPL3L,RPL3,RPL37,RPL24,RPL18A,RPL34,RPL10,RPL37A,RPL32,RPL13,SRPR,TOMM22
p20	Gene ontlogy	GO_AUTOPHAGY	3.83131	0.00911182	2.72447	PIK3CA,C12orf5,UVRAG,CISD2,FAM134B,HSPA8,EIF2S1,BNIP1,RAB39,HSP90AA1,ZFYVE1,WDR45,MAP1LC3A,GABARAPL1,HAPLN1,LGALS8,ATG2B
p6	Gene ontlogy	GO_REGULATION_OF_CELL_PROJECTION_ORGANIZATION	3.57394	0.0146015	1.95829	PLXND1,DCC,LRP8,DAB2IP,LYN,NEURL,MARCKS,DVL1,SLIT1,HTT,PLXNC1,TBC1D24,NLGN3,NDEL1,PLXNA2,PTPRF,CNTN1,ARHGAP35,NEDD4L,INPP5J,INPP5E,KATNB1,RAB5A,LRP1,ENC1,STK25,NCKIPSD,SEPT9,SNX3,TBC1D19
p2	Gene ontlogy	GO_REGULATION_OF_CELL_PROJECTION_ORGANIZATION	6.88287	1.91026e-05	2.39914	NTRK2,AKAP5,BRAF,PRKCD,CAMK1,PAK3,THY1,ROBO2,UNC13A,OPA1,PALM,BAIAP2,SYNGAP1,SHANK3,EPHB3,SHANK1,GRIN1,NRCAM,PTPRZ1,PLXNA1,LINGO1,TNR,CRMP1,ODZ2,PACSIN1,GPM6A,BCAS3,OLFM1,RIMS1,SYT1,PFN2,YWHAH,BRK1,RAP1GAP2,SEPT7,NCKAP1,DBN1,CDKL5,LRRC7,STK24
p2	Gene ontlogy	GO_REGULATION_OF_ACTIN_FILAMENT_LENGTH	6.09638	9.69054e-05	3.58338	DLG1,PRKCD,PAK3,BAIAP2,PICK1,SPTBN2,CORO1A,TMOD1,ACTN2,MTPN,PRKCE,ADD2,PFN2,BRK1,WASF1,NCKAP1,ABI2,ACTR3B,ACTR3C
p12	Gene ontlogy	GO_CELL_JUNCTION_ORGANIZATION	3.75236	0.010629	2.64541	ILK,GJA1,PVRL2,F11R,PARD3,PRKCA,ITGB4,ITGA6,SORBS1,RHOC,TLN1,LIMS1,PKN2,TRIP6,PLEKHA7,TNS1,PLEC
p2	Gene ontlogy	GO_CELL_JUNCTION_ORGANIZATION	3.88736	0.00819526	2.82899	CDH13,DLG1,THY1,PVRL1,CXADR,STRN,MLLT4,ACTN1,ACTN2,CADM1,NLGN4X,NLGN2,CDH8,PVRL3,CDH10,CADM3
p2	Gene ontlogy	GO_REGULATION_OF_SYNAPTIC_PLASTICITY	8.77485	3.33673e-07	4.24348	NTRK2,BRAF,SNCA,UNC13A,SYP,BAIAP2,DLG4,SYNGAP1,SHANK3,CALB1,PPP3CB,GRIN1,GRIA1,PICK1,TNR,RIMS1,PPFIA3,SHANK2,RAB3GAP1,YWHAH,SHISA7,SHISA9,DBN1
p1	Gene ontlogy	GO_REGULATION_OF_SYNAPTIC_PLASTICITY	2.92331	0.0482864	2.50318	GSK3B,NF1,CRH,NOS1,RASGRF1,SORCS3,SLC8A3,GRIN2A,JPH4,SNAP25,DGKI,NELF,VGF,LZTS1
p7	Gene ontlogy	GO_NCRNA_TRANSCRIPTION	4.54343	0.00223928	6.04646	POLR2C,POLR2J,POLR2B,CDK9,POLR2E,POLR2L,INTS3,INTS1
p13	Gene ontlogy	GO_LYMPHOCYTE_ACTIVATION	3.73198	0.0110391	2.86834	SYK,ITGB2,ITGB1,ADAM17,ICAM1,ATP11C,MSH6,UNC13D,DOCK2,LCP1,APBB1IP,ZFP36L1,SWAP70,RAB27A,KIF13B
p9	Gene ontlogy	GO_NITROGEN_COMPOUND_TRANSPORT	3.09845	0.0350626	2.17614	THOC4,NUP153,MECP2,SLC9A3R1,AGFG1,FMR1,HNRNPA1,RNPS1,SRSF6,KHSRP,CHTOP,NUP50,POM121,CASC3,FIP1L1,SRSF11,SARNP,DDX19A,HNRNPA3,FYTTD1
p12	Gene ontlogy	GO_NITROGEN_COMPOUND_TRANSPORT	5.10633	0.000731942	2.20834	THOC1,GJA1,SMAD2,TMEM48,THOC2,SLC1A3,ANXA1,GIPC1,SEC14L1,PPFIA1,SLC7A11,SLC6A11,SNAP23,NUP98,AHCTF1,SEH1L,SMG6,NUP133,NUP107,NCBP2,HNRNPA2B1,ABCG2,TPR,PABPN1,SRSF2,SRSF4,NUP88,NUP214,NUP205,NUP188,NUP35,UPF3A,SLC14A1,GLE1
p13	Gene ontlogy	GO_DEFENSE_RESPONSE_TO_OTHER_ORGANISM	4.51251	0.00238028	2.83569	SYK,LTF,S100A12,ADAM17,IGJ,PYCARD,IGLL5,UNC13D,ANXA5,ANXA3,IRF3,DDX58,FGA,MYD88,FGB,DEFA3,SAMHD1,TRIM25,TRIM56
p15	Gene ontlogy	GO_DEFENSE_RESPONSE_TO_OTHER_ORGANISM	4.58748	0.00205822	5.638	FCER1G,PTPRC,GBP1,S100A8,IFI16,DDX60,OAS3,STAB1,LYZ
p15	Gene ontlogy	GO_CELLULAR_RESPONSE_TO_INTERFERON_GAMMA	7.60864	4.11247e-06	15.8057	GBP1,MRC1,HLA-DRB1,LGALS9,HLA-DRA,HLA-B,FCGR1A,OAS3
p16	Gene ontlogy	GO_MESENCHYMAL_CELL_DIFFERENTIATION	3.25985	0.0259896	3.61333	ACVR1,MAPK3,TGFB2,MAPK1,SEMA4F,SEMA7A,BMPR1A,EOMES,CORO1C
p1	Gene ontlogy	GO_REGULATION_OF_SMALL_GTPASE_MEDIATED_SIGNAL_TRANSDUCTION	3.82881	0.00912769	2.45514	NF1,PDCD10,RAC1,SRGAP2,RASGRF1,ARFGEF1,STMN3,ABR,MFN2,ARHGEF2,DGKI,KIAA1244,ITSN2,IQSEC3,KALRN,SIPA1L2,ARHGAP25,RASA2,RALGAPA1,RASAL2
p5	Gene ontlogy	GO_RNA_MODIFICATION	2.94253	0.0466869	3.34629	AARS,MRM1,TFB1M,DUS2L,RG9MTD1,PUS1,OSGEPL1,TRUB2,TRUB1
p7	Gene ontlogy	GO_RNA_MODIFICATION	4.18621	0.00454882	4.36689	ELP3,ADAR,PARN,EMG1,NSUN2,TRMT5,QTRT1,MOCS3,OSGEP,TRMT2A
p7	Gene ontlogy	GO_DNA_REPAIR	7.79707	2.76501e-06	3.47569	POLR2C,POLR2J,POLR2B,CDK9,POLR2E,POLR2L,ATRX,ATM,MLH1,UBR5,LIG4,DDB1,BRE,CHD1L,XPA,RPA3,BABAM1,MMS19,POLB,INTS3,SUMO2,NUDT1,UBE2L6,NEIL2,LIG3,C20orf29
p12	Gene ontlogy	GO_MUSCLE_CONTRACTION	4.37641	0.00316586	2.95301	ITGA1,GJA1,UTRN,SMAD5,VIM,TMOD3,DMD,BBS2,SORBS1,PXN,CHUK,PABPN1,TLN1,SNTA1,DTNA,MYOM2,SNTB1
p18	Gene ontlogy	GO_ENZYME_LINKED_RECEPTOR_PROTEIN_SIGNALING_PATHWAY	3.61899	0.0133533	2.0278	PLEKHA1,RGS14,SRC,EPHA4,MST1R,IRS1,ABI1,PLCG1,ACTR3,GIT1,DNM1,EPHB2,SLC9A6,NRP2,PTPRE,ATP6V0D1,BMPR2,ATP6V1G1,ATP6V1B2,ATP6AP1,AP3S1,ARHGEF7,KIAA0528,GREM2,PTPRD,ARPC4,SRMS,ARPC1A
p13	Gene ontlogy	GO_RESPONSE_TO_BACTERIUM	7.87436	2.34064e-06	3.39486	SYK,LTF,S100A12,ADAM17,ICAM1,TSPO,IGJ,IKBKB,PYCARD,IGLL5,NOS3,ANXA3,GSTP1,MAOB,IRF3,NFKB1,ALAD,MGST2,FGA,CD14,APOB,C4B,PROS1,MYD88,FGB,ADH5,DEFA3
p15	Gene ontlogy	GO_RESPONSE_TO_BACTERIUM	4.79814	0.00134275	5.27758	FCER1G,MRC1,HLA-DRB1,PLCG2,LGALS9,CASP1,S100A8,HLA-B,STAB1,LYZ
p15	Gene ontlogy	GO_POSITIVE_REGULATION_OF_LEUKOCYTE_MIGRATION	3.5694	0.0146507	12.3284	THBS1,NCKAP1L,RAC2,LGALS9
p18	Gene ontlogy	GO_REGULATION_OF_SECRETION	3.17615	0.0302717	1.93307	SRC,IRS1,ADRA2A,NSF,PPP3CA,CAMK2A,RAB3A,VAMP7,VAMP2,NCS1,SLC30A1,CACNA1E,ATP6AP1,SYT6,ATG5,SYT5,SYT17,PFKM,CRHBP,EDNRB,GLUL,ARHGEF7,GLUD1,RAB27B,RAB11FIP5,STXBP5,SYN1
p13	Gene ontlogy	GO_LYMPHOCYTE_MEDIATED_IMMUNITY	12.8173	4.61912e-11	7.13898	C5,ICAM1,C3,IGLL5,MSH6,UNC13D,INPP5D,SWAP70,RAB27A,C9,C4B,C4BPA,C4A,SERPING1,C2,CFI,C7,C8A,C1R,C1S,PRDX1
p15	Gene ontlogy	GO_LYMPHOCYTE_MEDIATED_IMMUNITY	5.29301	0.000494258	9.9883	FCER1G,PTPN6,HLA-DRB1,C1QA,C1QC,C1QB,CTSC
p14	Gene ontlogy	GO_SPHINGOLIPID_METABOLIC_PROCESS	3.51131	0.0161936	3.97976	SGPL1,P2RX7,UGT8,GM2A,KDSR,CERS4,ASAH1,GLTP,TEX2
p2	Gene ontlogy	GO_NEGATIVE_REGULATION_OF_SYNAPTIC_TRANSMISSION	6.47411	4.45872e-05	6.43838	BRAF,SNCA,HTR2A,ACCN2,GRIA1,PICK1,TNR,NLGN4X,SHANK2,GABBR1,CELF4
p2	Gene ontlogy	GO_REGULATION_OF_NEURON_DIFFERENTIATION	5.08834	0.00075676	2.24056	NTRK2,AKAP5,BRAF,CAMK1,PAK3,THY1,ROBO2,UNC13A,OPA1,PALM,BAIAP2,SYNGAP1,SHANK3,EPHB3,SHANK1,GRIN1,NRCAM,TRIM32,PTPRZ1,PLXNA1,LINGO1,TNR,CRMP1,PACSIN1,OLFM1,RIMS1,SYT1,YWHAH,RAP1GAP2,DBN1,CDKL5,LRRC7,STK24
p9	Gene ontlogy	GO_RIBONUCLEOPROTEIN_COMPLEX_LOCALIZATION	6.40792	5.10458e-05	5.07767	THOC4,NUP153,AGFG1,RNPS1,SRSF6,CHTOP,NUP50,POM121,CASC3,FIP1L1,SRSF11,SARNP,DDX19A,FYTTD1
p12	Gene ontlogy	GO_RIBONUCLEOPROTEIN_COMPLEX_LOCALIZATION	7.95598	1.96202e-06	4.33008	THOC1,TMEM48,THOC2,NUP98,SEH1L,SMG6,NUP133,NUP107,NCBP2,HNRNPA2B1,TPR,PABPN1,SRSF2,SRSF4,NUP88,NUP214,NUP205,NUP188,NUP35,GLE1
p13	Gene ontlogy	GO_ACUTE_INFLAMMATORY_RESPONSE	4.96557	0.000965138	5.24496	SAA1,ICAM1,F12,F2,ANO6,FGA,ITIH4,ORM1,SAA4,ORM2
p13	Gene ontlogy	GO_HUMORAL_IMMUNE_RESPONSE	16.7143	8.31719e-15	8.98339	LTF,C5,C3,IGJ,IGLL5,FGA,C9,C4B,CFH,C4BPA,C4A,SERPING1,CFB,C2,CFI,C7,C8A,FGB,VSIG4,CFHR1,C1R,C1S,DEFA3
p9	Gene ontlogy	GO_CHROMATIN_MODIFICATION	3.50736	0.0163045	2.76018	RSF1,ARID1A,MTA1,ATF2,MECP2,HNRNPC,GATAD2B,RTF1,PHF2,TRIM28,DR1,SFPQ,HCFC1,CBX3,SMARCA2
p14	Gene ontlogy	GO_GLIOGENESIS	3.16194	0.0310946	2.77283	CD9,SIRT2,CNTN2,S100B,LAMA2,PLP1,CNP,FN1,NDRG1,STAT3,VCAN,S100A9,ARHGEF10
p15	Gene ontlogy	GO_ANTIGEN_PROCESSING_AND_PRESENTATION	2.99994	0.0421018	4.38511	FCER1G,HLA-DRB1,HLA-DRA,HLA-B,TAP1,FCGR1A,NCF1
p13	Gene ontlogy	GO_POSITIVE_REGULATION_OF_PROTEIN_SECRETION	4.01775	0.00639438	3.36121	SYK,SAA1,C5,PSMD9,PYCARD,CD34,TRPM2,SYTL4,IRF3,FGA,CD14,FGB,FGG
p2	Gene ontlogy	GO_POSITIVE_REGULATION_OF_CYTOSKELETON_ORGANIZATION	2.96181	0.0451007	2.52803	BRAF,DLG1,BAIAP2,BCAS3,ACTN2,PRKCE,ROCK2,PFN2,BRK1,WASF1,NCKAP1,ABI2,ACTR3B,ACTR3C
p2	Gene ontlogy	GO_NEURON_NEURON_SYNAPTIC_TRANSMISSION	3.1325	0.0327624	4.40064	SNCA,UNC13A,GRIN1,GABRG2,SLC1A4,CDH8,DLGAP2
p17	Gene ontlogy	GO_CILIUM_MORPHOGENESIS	3.17536	0.030297	2.90476	IFT140,BBS7,WDR19,BBS9,DYNC2LI1,OCRL,RPGR,PCNT,BBS1,TTBK2,UNC119B,PTPN23
p2	Gene ontlogy	GO_REGULATION_OF_SYNAPSE_ASSEMBLY	5.19104	0.000610917	5.47546	NTRK2,PVRL1,ROBO2,EPHB3,GRIN1,SLITRK1,NRXN3,LPHN1,NLGN2,LRRTM3
p13	Gene ontlogy	GO_CELLULAR_RESPONSE_TO_ORGANIC_SUBSTANCE	4.46623	0.00261712	1.66381	BLM,NEFH,IQGAP1,SYK,ITGB2,ITGB1,CLDN5,ACSL1,CSK,ADAM17,FLT1,ICAM1,PSMB9,PSMD9,PSME2,PTBP1,TSPO,CTNNA1,IKBKB,RAB8A,RAB13,RPS6KA5,PYCARD,C10orf54,YES1,NOS3,CAPN2,ANXA5,PLP2,CA2,SLC16A1,APOC3,CAT,PADI2,GSTP1,IRF3,TSHR,CYBA,NFKB1,ALAD,SORT1,FGA,USF1,CD14,APOB,EEF1A1,TRIM21,HSPB1,CPNE3,FGB,CD44,EHD4,DEFA3,SAMHD1,SEC61A1,HDGF,TRIM25,GBP2,TRADD,HNRNPF
p12	Gene ontlogy	GO_CELLULAR_RESPONSE_TO_ORGANIC_SUBSTANCE	2.91081	0.0495222	1.44423	PML,FAS,NRIP1,RIPK1,INSR,MAPKAPK2,EZR,CDC73,ENG,CTSB,F11R,PSMF1,PSMB8,PSME1,PSMB10,SELS,SMAD5,SMAD2,PAK4,PARD3,TJP2,MSN,SHPK,HLA-DRB5,HLA-E,ANXA1,PRKD1,BBS2,ABCB4,ITPR2,MLC1,IMPDH2,SAFB,RUVBL2,PHIP,AKR1C3,ZC3HAV1,NCBP2,GNG12,IGF1R,SHMT1,TMEM173,EIF2C1,HNRNPA2B1,ABCG2,ERBB2IP,SORBS1,PXN,RAB31,CHUK,TPR,YAP1,CTSH,ENTPD2,TLN1,LIMS1,TICAM2,JAK1,IFI35,TYK2,IFIT3,MED16,HNRNPM,PLSCR4
p13	Gene ontlogy	GO_POSITIVE_REGULATION_OF_CELL_ADHESION	3.54844	0.0151113	2.48446	ADK,SYK,ITGB1,SAA1,CSK,ITGA5,SPTA1,PYCARD,YES1,PNP,UNC13D,ROCK1,APBB1IP,FBLN1,FGA,FGB,FGG,CD44
p15	Gene ontlogy	GO_POSITIVE_REGULATION_OF_CELL_ADHESION	4.31718	0.0035304	5.21409	HES1,PTPRC,NCKAP1L,PTPN6,HLA-DRB1,LGALS9,HLA-DRA,VTN,FBLN2
p5	Gene ontlogy	GO_ORGANIC_ACID_METABOLIC_PROCESS	2.94991	0.0459413	1.59347	GFPT1,PFKFB2,DHPS,LIAS,SLC2A1,SLC27A4,CROT,SLC25A32,ACADSB,IMPAD1,PHYH,ECI1,ACADS,AMACR,IVD,SULT1A1,OGDHL,OAT,AARS,AACS,GGH,GSS,PIPOX,EXTL3,GSTZ1,SCD,LPIN2,PYCR2,MRPL39,TARS2,NARS,VARS,YARS,VARS2,PPA2,QARS,BCKDHA,PRODH,THNSL1,PTS,NIT2,CCBL2,NMNAT2,PDXDC1
p3	Gene ontlogy	GO_ORGANIC_ACID_METABOLIC_PROCESS	7.25448	8.60911e-06	2.23682	OGDH,ABAT,NDUFS6,SLC5A6,GLS,FABP3,NNT,BRP44,ECH1,ECHS1,ETFA,ETFB,LDHA,ABHD10,PCCB,DLAT,SUCLG1,ACSL6,NFS1,EEF1E1,PDHA1,PC,PDHB,PCCA,SUCLA2,THEM4,DLST,ALDH5A1,DLD,PDHX,MMAA,SARS2,IARS2,LARS2,GCSH,BCKDK,BCAT1,AUH,SHMT2,LYPLA1,GMPS,IDH3B,SDHA,FH,CS,ACO2,BPHL,IDH3A
p7	Gene ontlogy	GO_REGULATION_OF_SYMBIOSIS_ENCOMPASSING_MUTUALISM_THROUGH_PARASITISM	3.40905	0.0197066	2.80729	POLR2C,POLR2J,POLR2B,CDK9,POLR2E,POLR2L,WHSC2,TH1L,DDB1,ADAR,TRIM27,DDX5,RNASEL,PPIH
p13	Gene ontlogy	GO_POSITIVE_REGULATION_OF_IMMUNE_SYSTEM_PROCESS	13.3311	1.50382e-11	3.06921	ADK,SYK,ITGB2,LTF,C5,CSK,ADAM17,ICAM1,PSMB9,PSMD9,PSME2,C3,IKBKB,SPTA1,CYFIP1,RPS6KA5,PYCARD,YES1,IGLL5,ATP11C,PNP,MSH6,UNC13D,INPP5D,CA2,ANO6,SCIN,HPX,SWAP70,IRF3,DDX58,CYBA,NFKB1,RFTN2,CD14,C9,C4B,CFH,C4BPA,C4A,SERPING1,CFB,C2,CFI,C7,C8A,MYD88,VSIG4,CFHR1,C1R,C1S,TAP2,ITGAM
p15	Gene ontlogy	GO_POSITIVE_REGULATION_OF_IMMUNE_SYSTEM_PROCESS	11.3765	1.1396e-09	5.59057	HES1,FCER1G,THBS1,PTPRC,NCKAP1L,PTPN6,HLA-DRB1,RAC2,PLCG2,MNDA,LGALS9,HLA-DRA,IFI16,C1QA,C1QC,C1QB,HLA-B,HCLS1,DDX60,TAP1,FCGR1A,ARPC1B,ICAM2
p7	Gene ontlogy	GO_TRANSCRIPTION_ELONGATION_FROM_RNA_POLYMERASE_II_PROMOTER	4.87736	0.0011503	5.17132	POLR2C,POLR2J,POLR2B,CDK9,POLR2E,POLR2L,WHSC2,TH1L,ENY2,ELP3
p3	Gene ontlogy	GO_OXIDATIVE_PHOSPHORYLATION	52.5585	9.09929e-50	17.1505	UQCRQ,NDUFS6,COX5A,UQCRB,NDUFA4,COX7A2L,COX4I1,COX5B,COX6B1,UQCRFS1,NDUFA9,ATP5C1,UQCRC1,NDUFB9,CYC1,NDUFS4,DLD,NDUFA12,NDUFC2,NDUFS2,NDUFC1,NDUFA11,NDUFA3,NDUFV3,NDUFS1,NDUFA6,NDUFA13,NDUFV2,NDUFS7,NDUFAF1,NDUFA10,NDUFS3,NDUFA7,NDUFV1,NDUFB10,NDUFA8,NDUFB11,NDUFA2,NDUFB5,NDUFB3,NDUFS8,NDUFB8,UQCRC2,CYCS,COQ9,GBAS,NDUFC2-KCTD14
p5	Gene ontlogy	GO_CELLULAR_AMIDE_METABOLIC_PROCESS	36.2919	8.11622e-34	3.90528	EIF2AK2,MRPL2,DHPS,SLC25A32,AARS,GGH,MRPL44,GSS,GSTA4,GSTK1,PIPOX,GSTZ1,EEF1D,MRPL24,MRPS10,MRPL9,DAP3,MRPL54,MRPL18,MRPS18A,MRPL37,MRPL30,MRPS21,MRPL17,MRPL34,MRPS27,MRPL45,MRPL39,PTCD3,MRPL33,MRPS11,MRPL14,MRPL53,MRPL41,MRPL48,MRPL50,MRPL3,MRPS24,MRPS30,MRPS23,MRPL27,MRPL28,MRPL42,MRPL47,MRPS6,MRPL46,CHCHD1,MRPS5,MRPS12,MRPS9,ICT1,GADD45GIP1,MRPS22,MRPL1,MRPL15,MRPL21,MRPL52,MRPS31,MRPS15,GFM2,…
p8	Gene ontlogy	GO_CELLULAR_AMIDE_METABOLIC_PROCESS	7.65752	3.70154e-06	2.27994	NACA,RPS3,AIMP1,RPL9,RPL35A,RPLP0,RPL26,SSB,RPL26L1,RPS19,WARS,RPS7,RPS27,SMPD1,RPL38,SLC25A33,ASNS,EIF2B1,LARP1,EIF4G1,FAU,RPL17,RPL11,RPS16,RPS12,RPS25,RPL27,RPS3A,RPS21,RPL5,RPS15A,RPL12,RPS23,RPL30,RPS17,RPL21,RPS4X,RPS5,RPS11,RPL27A,RPS2,RPS14,RPS20,RPS28,RPS9,RPS18,RPL10A,RPL7A,EIF3K
p14	Gene ontlogy	GO_ENSHEATHMENT_OF_NEURONS	5.94047	0.000131184	4.91022	CD9,SIRT2,CNTN2,KLK6,UGT8,LAMA2,PLP1,CNTNAP1,NFASC,JAM3,NDRG1,MBP,ARHGEF10
p2	Gene ontlogy	GO_DENDRITE_MORPHOGENESIS	3.60364	0.0137838	4.52638	PAK3,DCX,DLG4,SHANK3,EPHB3,CTNNA2,MAP6,SHANK1
p8	Gene ontlogy	GO_RIBOSOMAL_SMALL_SUBUNIT_BIOGENESIS	6.54687	3.86001e-05	7.53086	RPS19,RPS7,RPS27,RPL38,RPS16,RPS21,RPS17,RPS5,RPS14,RPS28
p18	Gene ontlogy	GO_REGULATION_OF_METAL_ION_TRANSPORT	2.95897	0.0452568	2.28645	ANK2,ATP2B4,ADRA2A,PLCG1,CASK,CACNB1,CACNB4,CAMK2A,GNAO1,VAMP2,SLC30A1,AKAP7,JPH1,SCN3B,CACNA1B,ATG5,DIAPH1
p16	Gene ontlogy	GO_MONOSACCHARIDE_BIOSYNTHETIC_PROCESS	5.4574	0.000349538	4.67607	GPI,AKR1B1,TPI1,GAPDH,PGM1,ENO2,ENO1,SORD,ENO3,PGK1,GOT1,MDH1
p18	Gene ontlogy	GO_ORGANELLE_MEMBRANE_FUSION	3.33959	0.0224593	3.48696	VAMP7,VAMP2,SYT6,SYT5,SYT17,KIAA0528,STX7,STX6,STX16,STX8
p13	Gene ontlogy	GO_REGULATION_OF_ERK1_AND_ERK2_CASCADE	3.18636	0.0298034	2.93718	SYK,CSK,ICAM1,C3,PYCARD,GSTP1,FBLN1,FGA,APIP,FGB,FGG,CD44
p16	Gene ontlogy	GO_CARBOHYDRATE_DERIVATIVE_BIOSYNTHETIC_PROCESS	3.41654	0.0194547	1.91089	PRKAG2,ADCY9,GPC4,B3GNT1,ABCC5,TPI1,PKM2,SORD,MAN2A2,VCP,CAD,MAT2A,AMD1,MAT2B,AK1,PLAUR,NANS,GUCY1A3,DPAGT1,MGAT5,AMPD2,GPC5,HDHD1,B3GALTL,UAP1,GALNTL1,DPY19L1,GMPPB,UXS1,ART3
p18	Gene ontlogy	GO_REGULATION_OF_CALCIUM_ION_TRANSPORT	3.268	0.0255588	2.84633	ANK2,ADRA2A,PLCG1,CASK,CACNB1,CACNB4,CAMK2A,GNAO1,SLC30A1,JPH1,CACNA1B,ATG5,DIAPH1
p13	Gene ontlogy	GO_RESPONSE_TO_HORMONE	3.28307	0.0248149	1.7987	NEFH,ITGB1,ACSL1,CSK,ICAM1,C3,TSPO,PTGS1,CTNNA1,RAB8A,RAB13,ANXA5,CA2,APOC3,CAT,ANXA3,PADI2,GSTP1,MAOB,PTGDS,TSHR,NFKB1,LTA4H,ALAD,SORT1,FGA,USF1,IDH1,MTAP,APOB,FGB,DEFA3,TRIM25,GC
p2	Gene ontlogy	GO_LEARNING	5.34701	0.000442989	3.85771	NTRK2,BRAF,DLG4,SYNGAP1,SHANK3,SHANK1,PPP3CB,ACCN2,GRIN1,PTPRZ1,GABRA5,TNR,NRXN3,NLGN4X,SHANK2
p2	Gene ontlogy	GO_REGULATION_OF_MULTICELLULAR_ORGANISMAL_DEVELOPMENT	3.15386	0.0315551	1.54573	AP2B1,NTRK2,AKAP5,BRAF,ERBB4,DLG1,CAMK1,PAK3,THY1,PVRL1,CLTC,PSMB4,AP2M1,AP2A2,ROBO2,UNC13A,OPA1,PALM,BAIAP2,SYNGAP1,SHANK3,EPHB3,SHANK1,GRIN1,SLITRK1,NRCAM,TRIM32,PTPRZ1,PLXNA1,LINGO1,TNR,CRMP1,NRXN3,PACSIN1,AP3D1,MTPN,OLFM1,RIMS1,SYT1,ROCK2,LPHN1,NLGN2,YWHAH,C1QBP,RAP1GAP2,SEPT7,SMAP1,LRRTM3,DBN1,CDKL5,WASF3,LRRC7,STK24
p3	Gene ontlogy	GO_TRICARBOXYLIC_ACID_METABOLIC_PROCESS	13.1378	2.33087e-11	11.9608	OGDH,NNT,DLAT,SUCLG1,PDHA1,PDHB,SUCLA2,DLST,DLD,IDH3B,SDHA,FH,CS,ACO2,IDH3A
p3	Gene ontlogy	GO_MACROMOLECULAR_COMPLEX_ASSEMBLY	7.42081	6.1162e-06	2.00809	CHP,KIAA0748,AFG3L2,SLC9A1,HSPD1,NDUFS6,RRP7A,GLS,UQCRB,ANXA6,MICU1,NDUFA9,SYNJ1,PPP5C,ZW10,AIFM1,CADPS,CADPS2,NDUFB9,NDUFS4,NFS1,ALDH5A1,ACOT13,PNPT1,NDUFA12,NDUFC2,NDUFS2,NDUFC1,NDUFA11,NDUFA3,NDUFV3,NDUFS1,NDUFA6,NDUFA13,NDUFV2,NDUFAF4,NDUFS7,NDUFAF1,ECSIT,NDUFA10,NDUFS3,NDUFA7,NDUFV1,NDUFB10,NDUFA8,NDUFB11,NDUFA2,NDUFB5,NDUFB3,C7orf44,NDUFS8,NDUFB8,LONP1,SHMT2,CCDC56,SAMM50,NAPG,TFAM,CAND2,FH…
p2	Gene ontlogy	GO_REGULATION_OF_SYNAPSE_ORGANIZATION	6.70005	2.83831e-05	5.16597	NTRK2,CAMK1,PVRL1,ROBO2,SHANK3,EPHB3,CTNNA2,GRIN1,SLITRK1,NRXN3,LPHN1,NLGN2,LRRTM3,C1QL3
p3	Gene ontlogy	GO_ORGANIC_ACID_CATABOLIC_PROCESS	4.76274	0.00143165	3.07563	OGDH,ABAT,GLS,ECH1,ECHS1,ETFA,ETFB,ABHD10,PCCB,PCCA,DLST,ALDH5A1,DLD,MMAA,GCSH,BCKDK,BCAT1,AUH
p5	Gene ontlogy	GO_AMIDE_BIOSYNTHETIC_PROCESS	37.6408	4.21579e-35	4.53143	EIF2AK2,MRPL2,DHPS,SLC25A32,AARS,MRPL44,GSS,EEF1D,MRPL24,MRPS10,MRPL9,DAP3,MRPL54,MRPL18,MRPS18A,MRPL37,MRPL30,MRPS21,MRPL17,MRPL34,MRPS27,MRPL45,MRPL39,PTCD3,MRPL33,MRPS11,MRPL14,MRPL53,MRPL41,MRPL48,MRPL50,MRPL3,MRPS24,MRPS30,MRPS23,MRPL27,MRPL28,MRPL42,MRPL47,MRPS6,MRPL46,CHCHD1,MRPS5,MRPS12,MRPS9,ICT1,GADD45GIP1,MRPS22,MRPL1,MRPL15,MRPL21,MRPL52,MRPS31,MRPS15,GFM2,MRPL16,MRPS18B,MRPL20,MRPL38…
p8	Gene ontlogy	GO_AMIDE_BIOSYNTHETIC_PROCESS	11.7351	5.17273e-10	2.96528	NACA,RPS3,AIMP1,RPL9,RPL35A,RPLP0,RPL26,SSB,RPL26L1,RPS19,WARS,RPS7,RPS27,SMPD1,RPL38,SLC25A33,ASNS,EIF2B1,LARP1,EIF4G1,FAU,RPL17,RPL11,RPS16,RPS12,RPS25,RPL27,RPS3A,RPS21,RPL5,RPS15A,RPL12,RPS23,RPL30,RPS17,RPL21,RPS4X,RPS5,RPS11,RPL27A,RPS2,RPS14,RPS20,RPS28,RPS9,RPS18,RPL10A,RPL7A,EIF3K
p1	Gene ontlogy	GO_AMIDE_BIOSYNTHETIC_PROCESS	3.92139	0.00767388	1.86035	RPSA,RPL28,RPL22,RPL36A,RPLP2,RPL15,RPL8,RPL7,SLC25A10,EEF1G,AIMP2,EIF4E,MRPL12,MRPL32,FARSA,LARS,EPRS,KARS,PARS2,MARS,RARS,IARS,FARSB,RPL18,RPL23A,RPL3L,RPL3,RPL37,RPL24,RPL18A,RPL34,RPL10,RPL10L,RPL37A,RPL32,RPL13,MTFMT,SLC25A36
p12	Gene ontlogy	GO_SISTER_CHROMATID_COHESION	3.06543	0.0374396	3.44741	MRE11A,MAPRE1,POGZ,NUP98,AHCTF1,SMC3,SEH1L,NUP133,NUP107
p13	Gene ontlogy	GO_REGULATION_OF_I_KAPPAB_KINASE_NF_KAPPAB_SIGNALING	3.21315	0.0283584	2.8076	LTF,S100A12,CPNE1,IKBKB,PYCARD,GSTP1,IRF3,HSPB1,MYD88,TRIM25,PRDX1,TRADD,S100A4
p13	Gene ontlogy	GO_POSITIVE_REGULATION_OF_MULTICELLULAR_ORGANISMAL_PROCESS	4.72945	0.00153193	1.83957	ADK,SYK,ITGB2,ITGB1,SFN,LTF,SAA1,C5,ADAM17,FLT1,ITGA5,ICAM1,C3,F12,F2,TSPO,PLEK,PTGS1,CPNE1,IKBKB,PYCARD,ATP11C,PNP,MSH6,NOS3,INPP5D,CD34,MMP9,CA2,ANO6,SCIN,ANXA3,IRF3,DDX58,CYBA,NFKB1,FGA,USF1,CD14,LRG1,HSPB1,MYD88,FGB,KNG1,FGG,SCPEP1,PLG,TRADD
p3	Gene ontlogy	GO_NUCLEOSIDE_TRIPHOSPHATE_METABOLIC_PROCESS	46.5649	6.27634e-44	9.8007	ATP1A2,ATP1B1,ATP5A1,UQCRQ,OGDH,NDUFS6,ATP5B,COX5A,ATP5J,UQCRB,NDUFA4,COX7A2L,SLC25A25,COX4I1,COX5B,SLC25A13,COX6B1,UQCRFS1,ATP5I,NDUFA9,ATP5C1,ATP5F1,UQCRC1,LDHA,NDUFB9,NME1,CYC1,NDUFS4,SUCLG1,NFS1,DLD,NDUFA12,NDUFC2,NDUFS2,NDUFC1,NDUFA11,NDUFA3,NDUFV3,NDUFS1,NDUFA6,NDUFA13,NDUFV2,NDUFS7,NDUFAF1,NDUFA10,NDUFS3,NDUFA7,NDUFV1,NDUFB10,NDUFA8,NDUFB11,NDUFA2,NDUFB5,NDUFB3,NDUFS8,NDUFB8,UQCRC2,CYCS,CO…
p13	Gene ontlogy	GO_REGULATION_OF_RESPONSE_TO_WOUNDING	16.0174	3.91863e-14	4.77794	SYK,SAA1,C5,S100A12,C3,GSN,F12,F2,PLEK,APOD,NOS3,CD34,ANXA5,ANO6,STX2,GSTP1,NFKB1,FGA,USF1,C9,C4B,SERPINC1,CFH,C4BPA,C4A,SERPING1,CFB,C2,CFI,A2M,C7,PROS1,C8A,MYD88,FGB,KNG1,FGG,PLG
p9	Gene ontlogy	GO_MRNA_3_END_PROCESSING	7.32119	7.45836e-06	7.15018	THOC4,RNPS1,SRSF6,CHTOP,CASC3,NUDT21,CSTF2,FIP1L1,SRSF11,SARNP,SYMPK,CSTF2T
p13	Gene ontlogy	GO_INNATE_IMMUNE_RESPONSE	20.7097	1.0708e-18	4.78463	SYK,LTF,SAA1,C5,S100A12,CSK,ICAM1,C3,F12,IGJ,IKBKB,PYCARD,YES1,IGLL5,UNC13D,CYBB,RAB27A,DAK,IRF3,DDX58,CYBA,NFKB1,FGA,CD14,TRIM21,C9,C4B,CFH,C4BPA,C4A,SERPING1,CFB,C2,CFI,C7,C8A,MYD88,FGB,VSIG4,C1R,C1S,CD44,DEFA3,SAMHD1,SEC61A1,TRIM25,PRDX1,TRIM56,GBP2
p15	Gene ontlogy	GO_INNATE_IMMUNE_RESPONSE	9.84004	3.28184e-08	6.96753	FCER1G,PTPN6,GBP1,MRC1,HLA-DRB1,LGALS9,HLA-DRA,S100A8,IFI16,C1QA,C1QC,C1QB,HLA-B,DDX60,FCGR1A,NCF1,OAS3
p2	Gene ontlogy	GO_G_PROTEIN_COUPLED_RECEPTOR_SIGNALING_PATHWAY	3.31436	0.0235026	2.20032	HTR2A,HOMER1,GRK5,PICK1,GABRA5,ACTN2,GABRA2,GRM2,GABRG2,LPHN1,HOMER2,GNG13,SSTR2,GABBR1,GABBR2,GNB5,DAGLA,RAPGEF4,RGS7,GNAZ,RGS7BP
p18	Gene ontlogy	GO_G_PROTEIN_COUPLED_RECEPTOR_SIGNALING_PATHWAY	3.48512	0.0170448	2.32464	SRC,PRKACB,ADRA2A,GRM1,XPR1,CACNB4,CAMK2A,RGS6,GNAO1,GABRA3,GLRB,GRM5,GNB1,EDNRB,LPHN3,GNB2,APLP2,HMP19,RDH11,GNB1L
p12	Gene ontlogy	GO_NEGATIVE_REGULATION_OF_MRNA_METABOLIC_PROCESS	3.39423	0.0202354	4.75325	SUPT5H,TMBIM6,SAP18,ACIN1,HNRNPA2B1,ZC3H14,SRSF4
p3	Gene ontlogy	GO_NUCLEOSIDE_TRIPHOSPHATE_BIOSYNTHETIC_PROCESS	6.60622	3.4483e-05	7.68908	ATP5A1,ATP5B,ATP5J,SLC25A13,ATP5I,ATP5C1,ATP5F1,NME1,SUCLG1,GBAS
p15	Gene ontlogy	GO_NEGATIVE_REGULATION_OF_HOMEOSTATIC_PROCESS	3.28341	0.0248149	7.40891	FCER1G,PTPRC,RAD50,PLCG2,CLIC2
p3	Gene ontlogy	GO_ELECTRON_TRANSPORT_CHAIN	53.9808	4.01455e-51	16.3102	UQCRQ,NDUFS6,COX5A,UQCRB,NDUFA4,COX7A2L,COX4I1,COX5B,SLC25A13,COX6B1,UQCRFS1,NDUFA9,UQCRC1,ETFA,ETFB,NDUFB9,CYC1,NDUFS4,ALDH5A1,DLD,NDUFA12,NDUFC2,NDUFS2,NDUFC1,NDUFA11,NDUFA3,NDUFV3,NDUFS1,NDUFA6,NDUFA13,NDUFV2,NDUFS7,NDUFAF1,NDUFA10,NDUFS3,NDUFA7,NDUFV1,NDUFB10,NDUFA8,NDUFB11,NDUFA2,NDUFB5,NDUFB3,NDUFS8,NDUFB8,UQCRC2,CYCS,COQ9,SDHA,NDUFC2-KCTD14
p13	Gene ontlogy	GO_RESPONSE_TO_ORGANIC_CYCLIC_COMPOUND	3.96202	0.00710563	1.92945	BLM,NEFH,ITGB1,ACSL1,ICAM1,PSMB9,C3,GSN,ASPH,TSPO,SDC2,PTGS1,CTNNA1,CA2,SLC16A1,APOC3,CAT,ANXA3,PADI2,GSTP1,MAOB,G6PD,IRF3,DDX58,PTGDS,CYBA,NFKB1,RFTN2,ALAD,FGA,IDH1,MTAP,DEFA3,TRIM25,GC
p13	Gene ontlogy	GO_REGULATION_OF_RESPONSE_TO_STRESS	9.02511	1.93879e-07	2.06927	SYK,ITGB2,LTF,SAA1,C5,S100A12,PSMB9,PSMD9,PSME2,C3,GSN,F12,F2,TSPO,DEK,PLEK,IKBKB,RPS6KA5,APOD,PYCARD,NOS3,CD34,HTRA1,ANXA5,ANO6,TRPM2,HPX,STX2,DOCK2,RANBP2,NUP37,GSTP1,DAK,IRF3,DDX58,CYBA,NFKB1,FGA,USF1,CD14,HSPB1,CAPN1,VPS13C,CAPNS1,C9,C4B,SERPINC1,CFH,C4BPA,C4A,SERPING1,CFB,C2,CFI,A2M,C7,PROS1,C8A,MYD88,FGB,KNG1,FGG,CD44,AMBP,SAMHD1,NUPL1,PRDX1,PLG,ITGAM,HEBP2
p3	Gene ontlogy	GO_PHOSPHATE_CONTAINING_COMPOUND_METABOLIC_PROCESS	10.0963	1.90331e-08	1.96141	LPCAT4,MAP4K2,PPP2CA,PRKAR1B,CDK5,ATP1A1,ATP1A2,ATP1B1,ATP5A1,UQCRQ,OGDH,ATP2B2,NDUFS6,ATP5B,COX5A,ATP5J,UQCRB,NDUFA4,COX7A2L,SLC25A25,COX4I1,NNT,COX5B,SLC25A13,COX6B1,UQCRFS1,ATP5I,NDUFA9,ATP5C1,ATP5F1,BRP44,UQCRC1,SYNJ1,PPP5C,LDHA,NDUFB9,NME1,CYC1,NDUFS4,SUCLG1,NFS1,PDHA1,PDHB,DLST,ALDH5A1,DLD,PDHX,NDUFA12,NDUFC2,NDUFS2,NDUFC1,NDUFA11,NDUFA3,NDUFV3,NDUFS1,NDUFA6,NDUFA13,NDUFV2,NDUFS7,NDUFAF1,ND…
p13	Gene ontlogy	GO_POSITIVE_REGULATION_OF_NF_KAPPAB_TRANSCRIPTION_FACTOR_ACTIVITY	4.7957	0.00134275	4.58934	ITGB2,LTF,S100A12,ICAM1,IKBKB,RPS6KA5,PYCARD,CAT,NFKB1,TRIM25,TRADD
p7	Gene ontlogy	GO_NCRNA_METABOLIC_PROCESS	7.70888	3.33742e-06	2.84312	POLR2C,POLR2J,POLR2B,CDK9,POLR2E,POLR2L,RPL7L1,BYSL,ELP3,ADAR,INTS3,XRN1,EXOSC9,EXOSC10,RNASEL,EXOSC1,LRRC47,RARS2,SKIV2L2,NOL6,DDX51,TSR2,EMG1,UTP14C,BMS1,UTP14A,NSUN2,TRMT5,KIAA0391,QTRT1,MOCS3,OSGEP,ELAC2,INTS1
p8	Gene ontlogy	GO_NCRNA_METABOLIC_PROCESS	15.205	2.33754e-13	3.89362	RPS3,AIMP1,RPL9,RPL35A,RPLP0,RPL26,SSB,RPL26L1,RPS19,DICER1,EXOSC3,WARS,RPS7,RPS27,RPL38,PRKRA,FAU,RPL17,RPL11,RPS16,RPS12,RPS25,RPL27,RPS3A,RPS21,RPL5,RPS15A,RPL12,RPS23,RPL30,RPS17,RPL21,RPS4X,RPS5,RPS11,RPL27A,RPS2,RPS14,RPS20,RPS28,RPS9,RPS18,RPL10A,ERI3,RPL7A
p1	Gene ontlogy	GO_NCRNA_METABOLIC_PROCESS	4.53191	0.00228398	2.16993	RPSA,RPL28,RPL22,RPL36A,RPLP2,RPL15,RPL8,RPL7,AIMP2,FARSA,LARS,EPRS,KARS,PARS2,MARS,RARS,IARS,FARSB,RPL18,RPL23A,RPL3L,RPL3,RPL37,RPL24,RPL18A,RPL34,RPL10,RPL37A,RPL32,RPL13,MTFMT
p13	Gene ontlogy	GO_POSITIVE_REGULATION_OF_CELL_ACTIVATION	2.92709	0.0479095	2.62248	ADK,SYK,CSK,PLEK,SPTA1,PYCARD,YES1,IGLL5,ATP11C,PNP,RPS6KA1,MSH6,INPP5D
p15	Gene ontlogy	GO_POSITIVE_REGULATION_OF_CELL_ACTIVATION	5.66791	0.000229222	7.62059	HES1,FCER1G,THBS1,PTPRC,NCKAP1L,PTPN6,HLA-DRB1,LGALS9,HLA-DRA
p16	Gene ontlogy	GO_CARBOHYDRATE_BIOSYNTHETIC_PROCESS	5.79355	0.000179103	3.85422	B3GNT1,GPI,IMPA1,AKR1B1,TPI1,GAPDH,PGM1,ENO2,ENO1,SORD,ENO3,PGK1,GOT1,ISYNA1,NANS,MDH1
p2	Gene ontlogy	GO_AMINO_ACID_TRANSPORT	3.39536	0.0202046	3.27567	NTRK2,RIMS1,PPFIA3,SLC19A1,GRM2,SLC25A22,SYT1,SLC6A17,PPFIA2,STX1A,SLC1A4
p9	Gene ontlogy	GO_RNA_SPLICING_VIA_TRANSESTERIFICATION_REACTIONS	26.8433	1.10193e-24	7.44006	SNW1,GTF2F2,GTF2F1,THOC4,HNRNPD,NONO,WBP11,HNRNPC,SFPQ,HNRNPK,CDC5L,HNRNPA1,YTHDC1,RNPS1,SRSF6,HNRNPL,SF3A1,RBMX,SNRNP70,ELAVL1,KHSRP,SF3A3,SF3A2,RBMXL1,SNRPC,PSIP1,CASC3,SNRPF,NUDT21,CSTF2,FIP1L1,SRSF11,SNRPB2,RBM17,SNRPA1,HNRNPA3,PNN,SNRPD2,SNRPA,SF3B2,SRRM2,PLRG1,CWC27,PCBP1
p15	Gene ontlogy	GO_BLOOD_VESSEL_MORPHOGENESIS	3.21966	0.028049	4.77317	HES1,THBS1,KRIT1,MYH9,MMRN2,TGFBI,TYMP
p11	Gene ontlogy	GO_DOUBLE_STRAND_BREAK_REPAIR	3.55263	0.0150324	5.35074	NBN,PRKDC,XRCC5,XRCC6,RPA1,BAZ1B,MDC1
p9	Gene ontlogy	GO_NUCLEOBASE_CONTAINING_COMPOUND_TRANSPORT	6.83287	2.12319e-05	4.24964	THOC4,NUP153,AGFG1,FMR1,HNRNPA1,RNPS1,SRSF6,KHSRP,CHTOP,NUP50,POM121,CASC3,FIP1L1,SRSF11,SARNP,DDX19A,HNRNPA3,FYTTD1
p12	Gene ontlogy	GO_NUCLEOBASE_CONTAINING_COMPOUND_TRANSPORT	6.48311	4.39263e-05	3.24143	THOC1,GJA1,TMEM48,THOC2,NUP98,AHCTF1,SEH1L,SMG6,NUP133,NUP107,NCBP2,HNRNPA2B1,TPR,PABPN1,SRSF2,SRSF4,NUP88,NUP214,NUP205,NUP188,NUP35,UPF3A,GLE1
p13	Gene ontlogy	GO_RESPONSE_TO_INTERLEUKIN_1	4.22965	0.00416632	4.8593	ICAM1,PSMB9,IKBKB,RPS6KA5,PYCARD,CYBA,NFKB1,MYD88,FGB
p13	Gene ontlogy	GO_REGULATION_OF_REACTIVE_OXYGEN_SPECIES_METABOLIC_PROCESS	3.59202	0.0140731	3.23954	SYK,ITGB2,ICAM1,F2,TSPO,CD34,HBB,RAB27A,GSTP1,GLA,CYBA,DDAH2
p13	Gene ontlogy	GO_NEGATIVE_REGULATION_OF_DEFENSE_RESPONSE	2.9508	0.0459291	3.37176	SAA1,APOD,HTRA1,GSTP1,DAK,NFKB1,SERPINC1,SERPING1,A2M
p2	Gene ontlogy	GO_POSITIVE_REGULATION_OF_DENDRITE_DEVELOPMENT	4.90462	0.00109259	4.66783	AKAP5,CAMK1,PAK3,OPA1,PALM,BAIAP2,SHANK3,SHANK1,PTPRZ1,PACSIN1,CDKL5
p8	Gene ontlogy	GO_ESTABLISHMENT_OF_PROTEIN_LOCALIZATION_TO_MEMBRANE	18.4876	1.51512e-16	5.02353	RPS3,RPL9,RPL35A,RPLP0,RPL26,RPL26L1,RPS19,RPS7,RPS27,RPL38,ARL6IP1,FAU,RPL17,RPL11,RPS16,RPS12,RPS25,RPL27,RPS3A,RPS21,RPL5,RPS15A,RPL12,RPS23,RPL30,RPS17,RPL21,RPS4X,RPS5,RPS11,RPL27A,RPS2,RPS14,RPS20,RPS28,RPS9,RPS18,RPL10A,RPL7A,SSR1,GCC2,COX18
p1	Gene ontlogy	GO_ESTABLISHMENT_OF_PROTEIN_LOCALIZATION_TO_MEMBRANE	4.08904	0.0055466	2.32227	RPSA,RPL28,RPL22,RPL36A,RPLP2,RPL15,RPL8,RPL7,TIMM10,OXA1L,RPL18,RPL23A,RPL3L,RPL3,RPL37,RPL24,RPL18A,RPL34,RPL10,RPL37A,RPL32,RPL13,SRPR,TOMM22
p13	Gene ontlogy	GO_REGULATION_OF_PEPTIDASE_ACTIVITY	7.29963	7.81141e-06	3.19773	SFN,C5,PSMB9,PSME2,C3,GSN,ASPH,PYCARD,RPS6KA1,MMP9,ANP32B,LXN,FBLN1,C4B,SERPINC1,C4A,SERPING1,A2M,PROS1,KNG1,ITIH1,ITIH3,ITIH4,CD44,AMBP,CSTB,TRADD
p13	Gene ontlogy	GO_REGULATION_OF_IMMUNE_SYSTEM_PROCESS	15.7946	6.37677e-14	2.77092	ADK,SYK,ITGB2,ITGB1,LTF,C5,CSK,ADAM17,ITGB7,ICAM1,PSMB9,PSMD9,PSME2,C3,GSN,IKBKB,SPTA1,CYFIP1,RPS6KA5,APOD,PYCARD,C10orf54,YES1,IGLL5,ATP11C,PNP,MSH6,UNC13D,INPP5D,CD34,HTRA1,ANXA5,CA2,ANO6,SCIN,HPX,DOCK2,SWAP70,PADI2,DAK,IRF3,DDX58,CYBA,NFKB1,RFTN2,CD14,C9,C4B,CFH,C4BPA,C4A,SERPING1,CFB,C2,CFI,A2M,C7,PROS1,C8A,MYD88,VSIG4,CFHR1,C1R,C1S,MPP1,AMBP,SAMHD1,ORM1,TAP2,ITGAM,ORM2,STK10
p15	Gene ontlogy	GO_REGULATION_OF_IMMUNE_SYSTEM_PROCESS	9.30568	1.06057e-07	4.0384	HES1,FCER1G,THBS1,PTPRC,NCKAP1L,PTPN6,GBP1,HLA-DRB1,RAC2,PLCG2,MNDA,LGALS9,HLA-DRA,VTN,IFI16,C1QA,C1QC,C1QB,HLA-B,HCLS1,DDX60,TAP1,FCGR1A,ARPC1B,ICAM2
p9	Gene ontlogy	GO_PROTEIN_SUMOYLATION	3.48636	0.0170152	4.02198	MTA1,NUP153,HNRNPC,TRIM28,HNRNPK,TP53BP1,NUP50,POM121,PHC3
p12	Gene ontlogy	GO_PROTEIN_SUMOYLATION	4.90423	0.00109259	3.73469	PML,TMEM48,NUP98,SMC3,SEH1L,RING1,NUP133,NUP107,TPR,NUP88,NUP214,NUP205,NUP188,NUP35
p13	Gene ontlogy	GO_NEGATIVE_REGULATION_OF_MOLECULAR_FUNCTION	5.25026	0.000538582	1.93887	IQGAP1,SFN,LTF,C5,CSK,NFIB,PSMB9,PSMD9,PSME2,C3,CPNE1,IKBKB,PYCARD,RPS6KA1,NOS3,MMP9,ANXA5,APOC3,PPP2R4,ROCK1,CAT,ANXA3,RANBP2,GSTP1,LXN,GLA,NFKB1,SORT1,ANXA4,TRIM21,HSPB1,C4B,SERPINC1,C4A,SERPING1,A2M,PROS1,KNG1,ITIH1,ITIH3,ITIH4,CD44,AMBP,CSTB,PPP1R1A,GMFG,PCIF1
p15	Gene ontlogy	GO_REGULATION_OF_T_CELL_PROLIFERATION	6.20766	7.66091e-05	13.4842	HES1,PTPRC,NCKAP1L,PTPN6,HLA-DRB1,RAC2,LGALS9
p9	Gene ontlogy	GO_RIBONUCLEOPROTEIN_COMPLEX_SUBUNIT_ORGANIZATION	7.33357	7.27331e-06	4.13647	EIF3A,EIF4H,EIF3J,YTHDC1,SRSF6,SF3A1,PUM2,DDX6,LSM14A,RPS10,SF3A3,SF3A2,RBMXL1,SNRPC,PSIP1,SNRPF,SNRPD2,EIF3C,EIF3CL,ATXN2L
p9	Gene ontlogy	GO_CHROMATIN_ORGANIZATION	3.97654	0.00690116	2.69737	RSF1,ARID1A,MTA1,HMGB1,ATF2,MECP2,HNRNPC,GATAD2B,RTF1,PHF2,TRIM28,DR1,SFPQ,HCFC1,CBX3,SMARCA2,SET,SETP18
p18	Gene ontlogy	GO_EPHRIN_RECEPTOR_SIGNALING_PATHWAY	2.9635	0.0450837	3.38932	SRC,EPHA4,ACTR3,GIT1,DNM1,EPHB2,ARHGEF7,ARPC4,ARPC1A
p16	Gene ontlogy	GO_ORGANIC_ANION_TRANSPORT	2.93663	0.0470752	2.01017	PRKAG2,KCNJ10,SLC7A2,SLC7A3,CA1,CA3,SLC4A3,SLC38A2,TMEM30A,SLC6A15,STARD10,SLC7A14,PPFIA4,ABCG1,ARL6IP5,SERINC1,ATP8A1,SLC6A9,PRKAB2,SLC6A12,ABCC5,ATP11B
p13	Gene ontlogy	GO_RESPONSE_TO_OXYGEN_CONTAINING_COMPOUND	3.60802	0.0136618	1.67209	BLM,NEFH,ITGB1,ACSL1,CSK,ADAM17,ICAM1,C3,GSN,ASPH,TSPO,PTGS1,CTNNA1,IKBKB,RAB8A,RAB13,APOD,PYCARD,YES1,NOS3,CAPN2,HBB,CYBB,ANXA5,CA2,APOC3,CAT,STX2,GSTP1,MAOB,G6PD,IRF3,CYBA,NFKB1,LTA4H,ALAD,SORT1,MGST2,FGA,USF1,CD14,MTAP,APOB,PROS1,ADH5,PRDX1,GC
p2	Gene ontlogy	GO_REGULATION_OF_NEUROTRANSMITTER_TRANSPORT	5.81937	0.000169584	5.65797	NTRK2,BRAF,SNCA,UNC13A,ACCN2,RIMS1,STX1A,PFN2,SEPT5,CPLX3,RAB3GAP1
p15	Gene ontlogy	GO_NEGATIVE_REGULATION_OF_VASCULATURE_DEVELOPMENT	3.5694	0.0146507	12.3284	THBS1,KRIT1,MMRN2,STAB1
p7	Gene ontlogy	GO_NUCLEOTIDE_EXCISION_REPAIR	8.465	6.50203e-07	6.40794	POLR2C,POLR2J,POLR2B,POLR2E,POLR2L,LIG4,DDB1,CHD1L,XPA,RPA3,MMS19,POLB,SUMO2,NEIL2,LIG3
p13	Gene ontlogy	GO_POSITIVE_REGULATION_OF_REACTIVE_OXYGEN_SPECIES_METABOLIC_PROCESS	3.63848	0.0129701	4.13041	ITGB2,ICAM1,F2,TSPO,HBB,RAB27A,GSTP1,CYBA,DDAH2
p14	Gene ontlogy	GO_REGULATION_OF_REPRODUCTIVE_PROCESS	5.24157	0.000547184	6.27578	SIRT2,CDKN1B,CIB1,STK3,PRKAR1A,STK4,ADA,SERPINF1,MSH2
p2	Gene ontlogy	GO_NEURON_PROJECTION_MORPHOGENESIS	5.58407	0.000271135	2.48399	MYH10,DBNL,PAK3,PVRL1,ROBO2,DCX,BAIAP2,DLG4,SHANK3,EPHB3,CTNNA2,MAP6,SHANK1,PPP3CB,EFNA3,CHL1,SLITRK1,NRCAM,SPTBN2,PTPRZ1,BOC,PLXNA1,LINGO1,TNR,CRMP1,ODZ2,NRXN3,PACSIN1,GPM6A,ATL1
p15	Gene ontlogy	GO_REGULATION_OF_LYMPHOCYTE_MEDIATED_IMMUNITY	5.48388	0.000331024	14.0096	FCER1G,PTPRC,PTPN6,LGALS9,HLA-B,TAP1
p13	Gene ontlogy	GO_INFLAMMATORY_RESPONSE	12.8848	3.97998e-11	4.55377	AHCY,SYK,ITGB2,SAA1,C5,S100A12,ICAM1,C3,F12,F2,PTGS1,IKBKB,RPS6KA5,PYCARD,UNC13D,CYBB,ANO6,APOC3,LXN,CYBA,NFKB1,LTA4H,FGA,CD14,C4B,C4A,MYD88,KNG1,ITIH4,ORM1,SAA4,ORM2
p15	Gene ontlogy	GO_INFLAMMATORY_RESPONSE	6.1831	8.06354e-05	6.57038	FCER1G,THBS1,HLA-DRB1,LGALS9,FOLR2,ALOX5,S100A8,IFI16,STAB1,LYZ,CD163
p12	Gene ontlogy	GO_TRNA_TRANSPORT	6.9248	1.74553e-05	6.84694	TMEM48,NUP98,SEH1L,NUP133,NUP107,TPR,NUP88,NUP214,NUP205,NUP188,NUP35
p16	Gene ontlogy	GO_POSITIVE_REGULATION_OF_LIGASE_ACTIVITY	3.37855	0.0208429	2.87059	UBE2L3,PSMB7,PSMA6,PSMC4,PSMB5,PSMA3,PSMA7,PSMB3,MASTL,NHEJ1,UBE2N,GCLM,CUL1
p6	Gene ontlogy	GO_POSITIVE_REGULATION_OF_LIGASE_ACTIVITY	4.16406	0.00475797	3.69464	PSMD8,PSMC2,PSMC3,PSMD11,PSMC1,PSMD7,PSMC5,PSMD6,GOLGA2,PIN1,STUB1,ANAPC5
p13	Gene ontlogy	GO_LOCOMOTION	4.8175	0.00129227	1.91858	SYK,ITGB2,ITGB1,SAA1,C5,S100A12,CSK,ADAM17,FLT1,NFIB,ITGA5,ITGB7,ICAM1,ITGAX,F2,TSPO,SDC2,SPTA1,UNC5B,RAB13,RPS6KA5,VASP,YES1,NOS3,INPP5D,CD34,MMP9,PLP2,ANO6,SLC16A1,ROCK1,DOCK2,LCP1,NDE1,APOB,PECAM1,PROS1,CD44,DST,SAA4,IL16,ITGAM,PLTP,LSP1
p15	Gene ontlogy	GO_LOCOMOTION	3.57428	0.0146015	2.74534	HES1,FCER1G,THBS1,PTPRC,NCKAP1L,PTPN6,MRC1,HLA-DRB1,RAC2,MYH9,LGALS9,TYMP,FOLR2,S100A8,PEAK1
p3	Gene ontlogy	GO_PURINE_NUCLEOSIDE_BIOSYNTHETIC_PROCESS	4.26757	0.00390178	4.48529	ATP5A1,ATP5B,ATP5J,SLC25A13,ATP5I,ATP5C1,ATP5F1,NME1,GMPS,GBAS
p13	Gene ontlogy	GO_POSITIVE_REGULATION_OF_PHAGOCYTOSIS	6.70297	2.82802e-05	7.6489	C3,PYCARD,ANO6,DOCK2,RAB27A,CYBA,C4B,C4A,C2,PROS1
p6	Gene ontlogy	GO_NIK_NF_KAPPAB_SIGNALING	3.55728	0.0149245	3.69464	PSMD8,PSMC2,PSMC3,PSMD11,PSMC1,PSMD7,PSMC5,PSMD6,PPP4C,BIRC3
p6	Gene ontlogy	GO_REGULATION_OF_PROTEIN_CATABOLIC_PROCESS	3.29834	0.0241824	2.15032	DAB2IP,PSMD8,PSMC2,PSMC3,PSMD11,PSMC1,PSMD7,PSMC5,PSMD6,DVL1,NRD1,NEDD4L,UBE3A,KLHL22,GBA,GOLGA2,PIN1,STUB1,ANAPC5,C6orf125,SNF8,SNX3
p3	Gene ontlogy	GO_OXIDATION_REDUCTION_PROCESS	26.0108	7.13639e-24	3.79351	KCNAB1,UQCRQ,OGDH,NDUFS6,COX5A,UQCRB,NDUFA4,COX7A2L,SLC25A25,COX4I1,NNT,COX5B,SLC25A13,COX6B1,UQCRFS1,NDUFA9,UQCRC1,ECH1,ECHS1,ETFA,ETFB,AIFM1,LDHA,NDUFB9,BDH1,CYC1,NDUFS4,DLAT,SUCLG1,PDHA1,PDHB,SUCLA2,DLST,ALDH5A1,DLD,ETHE1,NDUFA12,NDUFC2,NDUFS2,NDUFC1,NDUFA11,NDUFA3,NDUFV3,NDUFS1,NDUFA6,NDUFA13,NDUFV2,NDUFS7,NDUFAF1,ECSIT,NDUFA10,NDUFS3,NDUFA7,NDUFV1,NDUFB10,NDUFA8,NDUFB11,NDUFA2,NDUFB5,NDUFB3,…
p8	Gene ontlogy	GO_VIRAL_LIFE_CYCLE	15.9418	4.62364e-14	4.54376	RPS3,SCARB1,RPL9,RPL35A,RPLP0,RPL26,SSB,RPL26L1,RPS19,RPS7,RPS27,RPL38,FAU,RPL17,RPL11,RPS16,RPS12,RPS25,RPL27,RPS3A,RPS21,RPL5,RPS15A,RPL12,RPS23,RPL30,RPS17,RPL21,RPS4X,RPS5,RPS11,RPL27A,RPS2,RPS14,RPS20,RPS28,RPS9,RPS18,RPL10A,RPL7A
p13	Gene ontlogy	GO_REGULATION_OF_CYTOKINE_SECRETION	3.72821	0.0111065	4.23632	SYK,SAA1,C5,PYCARD,CD34,IRF3,FBLN1,CD14,ANXA4
p2	Gene ontlogy	GO_PRESYNAPTIC_PROCESS_INVOLVED_IN_SYNAPTIC_TRANSMISSION	4.58216	0.00207287	3.54679	SNCA,UNC13A,NRXN3,RIMS1,PPFIA3,SYT1,PPFIA2,STX1A,C2CD4C,PCLO,LPHN1,SEPT5,SYT7,CPLX3
p18	Gene ontlogy	GO_PRESYNAPTIC_PROCESS_INVOLVED_IN_SYNAPTIC_TRANSMISSION	5.09567	0.000747107	3.93454	CASK,RAB3A,VAMP2,APBA1,CACNA1B,SYT6,SYT5,SYT17,LIN7A,SNPH,PTPRN2,SYN1,SYN3,SYN2
p6	Gene ontlogy	GO_PROTEIN_UBIQUITINATION	4.47608	0.00257124	2.30915	NEURL,PSMD8,PSMC2,PSMC3,PSMD11,PSMC1,PSMD7,PSMC5,PSMD6,NEDD4L,UBE3A,HDAC6,KLHL22,UBR3,WDTC1,FEM1B,STUB1,BIRC3,ANAPC5,VCPIP1,ENC1,KLHDC8A,HERC4,UBE3C,DCAF7,RNF141,KBTBD2
p2	Gene ontlogy	GO_CELL_MORPHOGENESIS_INVOLVED_IN_DIFFERENTIATION	4.26246	0.00392162	2.16847	MYH10,PAK3,PVRL1,ROBO2,DCX,BAIAP2,DLG4,SHANK3,EPHB3,CTNNA2,MAP6,SHANK1,PPP3CB,EFNA3,CHL1,SLITRK1,NRCAM,SPTBN2,PTPRZ1,BOC,PLXNA1,LINGO1,TNR,CRMP1,ODZ2,NRXN3,ATL1,ACTN1,OLFM1
p3	Gene ontlogy	GO_COENZYME_BIOSYNTHETIC_PROCESS	4.54085	0.002245	3.78219	SLC25A1,NDUFA9,BRP44,DLAT,ACSL6,NFS1,PDHA1,PDHB,THEM4,ACOT13,DLD,PDHX,COQ9
p2	Gene ontlogy	GO_REGULATION_OF_CALCIUM_ION_DEPENDENT_EXOCYTOSIS	3.02508	0.0400629	3.77198	BRAF,SYT1,STX1A,PFN2,C2CD4C,SEPT5,SYT7,RAB3GAP1
p7	Gene ontlogy	GO_DNA_TEMPLATED_TRANSCRIPTION_INITIATION	3.047	0.0385889	3.83434	POLR2C,POLR2J,POLR2B,CDK9,POLR2E,POLR2L,POLR1D,MED17
p9	Gene ontlogy	GO_DNA_TEMPLATED_TRANSCRIPTION_INITIATION	3.75566	0.0105625	4.88305	RSF1,SNW1,GTF2F2,GTF2F1,THRAP3,RTF1,TRIM28,TCF4
p2	Gene ontlogy	GO_SIGNAL_RELEASE	3.96688	0.00704642	2.9954	UNC13A,NRXN3,RIMS1,PPFIA3,SYT1,PPFIA2,STX1A,C2CD4C,PCLO,LPHN1,SEPT5,SYT7,CPLX3,ILDR2,RAPGEF4
p18	Gene ontlogy	GO_SIGNAL_RELEASE	5.78949	0.000180351	3.76592	CASK,RAB3A,RAB1A,VAMP2,APBA1,CACNA1B,RAB11B,SYT6,SYT5,SYT17,LIN7A,SNPH,PTPRN2,RAB11FIP5,SYN1,SYN3,SYN2
p13	Gene ontlogy	GO_ADAPTIVE_IMMUNE_RESPONSE	14.7014	7.16186e-13	6.27404	SYK,C5,CSK,ADAM17,ICAM1,C3,IGJ,IGLL5,MSH6,UNC13D,INPP5D,SWAP70,RAB27A,FGA,C9,C4B,C4BPA,C4A,SERPING1,C2,CFI,C7,C8A,FGB,C1R,C1S,TAP2
p15	Gene ontlogy	GO_ADAPTIVE_IMMUNE_RESPONSE	4.1915	0.0045006	6.82745	FCER1G,HLA-DRB1,C1QA,C1QC,C1QB,CTSC,TAP1
p2	Gene ontlogy	GO_DICARBOXYLIC_ACID_TRANSPORT	4.4342	0.00279427	4.58754	NTRK2,RIMS1,PPFIA3,SLC19A1,GRM2,SLC25A22,SYT1,PPFIA2,STX1A,SLC1A4
p7	Gene ontlogy	GO_DNA_RECOMBINATION	3.35473	0.0218062	3.50911	ATRX,ATM,MLH1,LIG4,VPRBP,RPA3,POLB,TSN,LIG3,C20orf29
p20	Gene ontlogy	GO_PROTEIN_FOLDING	6.28566	6.50628e-05	3.93372	HSPA5,HSPH1,PDCL3,CCT2,TCP1,CCT8,CCT4,DNAJA1,HSPA8,PDIA6,RIC3,CHORDC1,HSP90AA1,DNAJB1,DNAJA4,DNAJA2,BAG2,FKBP2
p4	Gene ontlogy	GO_PROTEIN_FOLDING	7.01515	1.43596e-05	4.96376	PRKCSH,HSP90B1,GNAI1,CSNK2B,DNAJB11,PPID,DNAJC10,PDIA3,CDC37,TRAP1,DNAJC7,DNAJB4,UGGT1,SEP15,TTC1,GANAB
p2	Gene ontlogy	GO_NEURON_MIGRATION	3.06126	0.0376939	3.47194	MYH10,NTRK2,DCX,CHL1,NRCAM,GPM6A,SATB2,CDKL5,ASTN1
p2	Gene ontlogy	GO_CALCIUM_ION_REGULATED_EXOCYTOSIS	5.04156	0.000832767	4.42798	UNC13A,PPP3CB,RIMS1,SYT1,STX1A,C2CD4C,PCLO,LPHN1,SEPT5,SYT7,CPLX3,RAPGEF4
p18	Gene ontlogy	GO_CELLULAR_RESPONSE_TO_NITROGEN_COMPOUND	2.99378	0.0424702	2.005	SRC,PRKAR2B,IRS1,ATP2B4,PRKACB,CAMK2A,CPEB3,FLOT1,PDE2A,VAMP2,ATP6V0D1,AKAP7,ATP6V1G1,ATP6V1B2,ATP6AP1,AP3S1,DIAPH1,GNB1,CRHBP,KIAA0528,GNB4,GNB2,UBR1
p12	Gene ontlogy	GO_MULTI_ORGANISM_LOCALIZATION	5.72097	0.000206688	4.62391	THOC1,TMEM48,THOC2,NUP98,SEH1L,NUP133,NUP107,TPR,NUP88,NUP214,NUP205,NUP188,NUP35
p7	Gene ontlogy	GO_TRANSCRIPTION_INITIATION_FROM_RNA_POLYMERASE_II_PROMOTER	3.21574	0.0282466	4.58523	POLR2C,POLR2J,POLR2B,CDK9,POLR2E,POLR2L,MED17
p9	Gene ontlogy	GO_TRANSCRIPTION_INITIATION_FROM_RNA_POLYMERASE_II_PROMOTER	2.99526	0.0424154	5.00513	SNW1,GTF2F2,GTF2F1,THRAP3,TRIM28,TCF4
p2	Gene ontlogy	GO_NEUROGENESIS	9.23202	1.23932e-07	2.06789	MYH10,NTRK2,AKAP5,BRAF,DBNL,ERBB4,CAMK1,PAK3,THY1,PVRL1,ROBO2,DCX,DCLK2,UNC13A,OPA1,PALM,PPP1R9B,BAIAP2,DLG4,SYNGAP1,SHANK3,EPHB3,CTNNA2,MAP6,STRN,SHANK1,PPP3CB,GRIN1,EFNA3,RAB35,CHL1,SLITRK1,PICK1,ATCAY,GPRIN1,NRCAM,SPTBN2,TRIM32,PTPRZ1,BOC,OLFM3,GABRA5,PLXNA1,LINGO1,TNR,CRMP1,ODZ2,NRXN3,CAMSAP1,PACSIN1,GPM6A,OPCML,GABRB1,ATL1,MTPN,OLFM1,RIMS1,SYT1,SATB2,NLGN4X,YWHAH,RAP1GAP2,DAGLA,ROGDI,DBN1,CD…
p13	Gene ontlogy	GO_POSITIVE_REGULATION_OF_SEQUENCE_SPECIFIC_DNA_BINDING_TRANSCRIPTION_FACTOR_ACTIVITY	4.45107	0.00270564	3.47302	ITGB2,LTF,S100A12,ICAM1,IKBKB,RPS6KA5,PYCARD,CAT,ANXA3,DDX58,NFKB1,TRIM21,TRIM25,TRADD
p16	Gene ontlogy	GO_NADH_METABOLIC_PROCESS	6.16974	8.2494e-05	5.8295	GPI,TPI1,PKM2,GAPDH,ENO2,ENO1,ENO3,PGK1,GPD1L,VCP,MDH1
p6	Gene ontlogy	GO_NEGATIVE_REGULATION_OF_CANONICAL_WNT_SIGNALING_PATHWAY	3.43592	0.0187086	3.12223	DAB2IP,PSMD8,PSMC2,PSMC3,PSMD11,PSMC1,PSMD7,PSMC5,PSMD6,DVL1,LRP6,PFDN5
p18	Gene ontlogy	GO_CALCIUM_ION_TRANSPORT	7.7763	2.88951e-06	4.52863	ANK2,ATP2B4,SLC24A4,PPP3CA,CASK,CACNB1,CACNB4,CAMK2A,SLC8A2,PDE2A,NCS1,SLC30A1,STOML2,CACNA1E,JPH1,ATP2C1,CACNA1B,CCDC90A,DENND5B
p13	Gene ontlogy	GO_NEGATIVE_REGULATION_OF_CATALYTIC_ACTIVITY	6.0151	0.000113871	2.15086	IQGAP1,SFN,LTF,C5,CSK,PSMB9,PSMD9,PSME2,C3,IKBKB,PYCARD,RPS6KA1,NOS3,MMP9,ANXA5,APOC3,PPP2R4,ROCK1,ANXA3,RANBP2,GSTP1,LXN,GLA,NFKB1,SORT1,ANXA4,HSPB1,C4B,SERPINC1,C4A,SERPING1,A2M,PROS1,KNG1,ITIH1,ITIH3,ITIH4,CD44,AMBP,CSTB,PPP1R1A,GMFG,PCIF1
p16	Gene ontlogy	GO_POSITIVE_REGULATION_OF_NUCLEOTIDE_METABOLIC_PROCESS	3.80108	0.00962675	3.55457	PRKAA1,ADCY9,PARK7,WFS1,ADCYAP1R1,CHGA,VIP,VCP,TIMP2,GUCY1A3,AKAP12
p15	Gene ontlogy	GO_INTERFERON_GAMMA_MEDIATED_SIGNALING_PATHWAY	5.92986	0.000133997	16.5113	GBP1,HLA-DRB1,HLA-DRA,HLA-B,FCGR1A,OAS3
p13	Gene ontlogy	GO_POSITIVE_REGULATION_OF_CYTOKINE_SECRETION	3.95198	0.00723094	5.84098	SYK,SAA1,C5,PYCARD,CD34,IRF3,CD14
p2	Gene ontlogy	GO_SYSTEM_PROCESS	3.69933	0.0116599	1.71261	MYH10,NTRK2,BRAF,DLG1,HTR2A,KCNMA1,OPA1,CACNA2D1,HOMER1,DLG4,SYNGAP1,SHANK3,CTNNA2,SHANK1,CALB1,PPP3CB,ACCN2,GRIN1,GRIA1,CHL1,NRCAM,PTPRZ1,GABRA5,TNR,NRXN3,TMOD1,ACTN2,SCN2A,RIMS1,PIEZO2,CAMK2D,GRIN2B,SLC1A4,ROCK2,CRYM,NLGN4X,PRRT2,HOMER2,PRKCG,REEP2,NLGN2,GNG13,SHANK2,DNAJC19,SSTR2
p13	Gene ontlogy	GO_REGULATION_OF_PROTEIN_MATURATION	11.8966	3.65575e-10	8.43447	C5,C3,GSN,F12,C9,C4B,CFH,C4BPA,C4A,SERPING1,CFB,C2,CFI,A2M,C7,PROS1,C8A
p13	Gene ontlogy	GO_MOVEMENT_OF_CELL_OR_SUBCELLULAR_COMPONENT	3.3159	0.023444	1.64558	SYK,ITGB2,ITGB1,SAA1,C5,S100A12,CSK,ADAM17,FLT1,NFIB,ITGA5,ITGB7,ICAM1,ITGAX,F2,TSPO,SDC2,SPTA1,UNC5B,RAB13,RPS6KA5,VASP,YES1,NOS3,INPP5D,CD34,MMP9,ANO6,SLC16A1,ROCK1,LCP1,KIF13B,NDE1,APOB,PECAM1,HSPB1,PROS1,CD44,DST,SAA4,IL16,ITGAM,PLTP,LSP1,ABI3
p2	Gene ontlogy	GO_MOVEMENT_OF_CELL_OR_SUBCELLULAR_COMPONENT	3.09854	0.0350626	1.58919	MYH10,AP2B1,NTRK2,CDH13,ERBB4,PRKCD,PVRL1,CXADR,AP2M1,AP2A2,ROBO2,DCX,OPA1,CACNA2D1,PALM,PPP1R9B,EPHB3,CTNNA2,EFNA3,CHL1,NRCAM,SPTBN2,BOC,PLXNA1,TNR,CRMP1,ODZ2,NRXN3,GPM6A,CORO1A,AP3D1,TMOD1,ACTN2,CAMK2D,SATB2,AP3M2,AP3B2,KIF3B,BRK1,PHACTR1,WASF1,KIF9,ABI2,CDKL5,ASTN1,KIF21A,AVL9
p9	Gene ontlogy	GO_TERMINATION_OF_RNA_POLYMERASE_II_TRANSCRIPTION	7.69545	3.42955e-06	8.60256	THOC4,RNPS1,SRSF6,CHTOP,CASC3,SNRPF,NUDT21,CSTF2,FIP1L1,SRSF11,SARNP
p2	Gene ontlogy	GO_SYNAPTIC_SIGNALING	10.7501	4.55265e-09	3.34201	AKAP5,DLG1,SNCA,HTR2A,UNC13A,HOMER1,DLG4,GRIN1,GRIA1,GABRA5,NRXN3,RIMS1,GABRA2,GRIA2,PPFIA3,GRM2,SYT1,PPFIA2,GABRG2,STX1A,GRIA4,GRIN2B,SLC1A4,C2CD4C,PCLO,LPHN1,SEPT5,SYT7,CPLX3,PRKCG,SSTR2,RAB3GAP1,GABBR2,BSN,CDH8,SNAP91,DLGAP1,DLGAP2
p18	Gene ontlogy	GO_SYNAPTIC_SIGNALING	10.1558	1.70836e-08	3.41469	ALS2,GRM1,PPP3CA,CASK,CACNB1,CACNB4,USP14,DNM1,SLITRK5,RAB3A,FLOT2,VAMP2,PCDH8,APBA1,CACNA1E,CACNA1B,GABRA3,GLRB,SYT6,SYT5,SYT17,LIN7A,SNPH,SNCB,DLG2,GRM5,GNB1,CRHBP,APBA2,PTPRN2,PTPRD,SYN1,SYN3,SYN2,AMPH
p13	Gene ontlogy	GO_RESPONSE_TO_LIPID	5.35626	0.000434794	2.2387	NEFH,ITGB1,ACSL1,ADAM17,ICAM1,C3,TSPO,PTGS1,CTNNA1,IKBKB,PYCARD,YES1,NOS3,CA2,APOC3,CAT,ANXA3,PADI2,GSTP1,MAOB,IRF3,PTGDS,NFKB1,ALAD,MGST2,FGA,CD14,IDH1,MTAP,APOB,PROS1,ADH5,DEFA3,TRIM25,GC
p13	Gene ontlogy	GO_ACTIVATION_OF_IMMUNE_RESPONSE	10.7923	4.1779e-09	3.43042	SYK,ITGB2,C5,CSK,PSMB9,PSMD9,PSME2,C3,IKBKB,CYFIP1,RPS6KA5,PYCARD,YES1,IGLL5,INPP5D,IRF3,DDX58,NFKB1,RFTN2,CD14,C9,C4B,CFH,C4BPA,C4A,SERPING1,CFB,C2,CFI,C7,C8A,MYD88,VSIG4,CFHR1,C1R,C1S,ITGAM
p15	Gene ontlogy	GO_ACTIVATION_OF_IMMUNE_RESPONSE	8.53867	5.52599e-07	6.22648	FCER1G,PTPRC,NCKAP1L,PTPN6,HLA-DRB1,PLCG2,MNDA,LGALS9,HLA-DRA,IFI16,C1QA,C1QC,C1QB,FCGR1A,ARPC1B,ICAM2
p16	Gene ontlogy	GO_CELL_CYCLE_G2_M_PHASE_TRANSITION	3.59585	0.0139663	3.17973	CSNK1E,CSNK1D,MASTL,CETN2,PPP2R2A,DCTN3,ACTR1A,DCTN1,CUL1,OPTN,TUBA4A,TUBB4A
p18	Gene ontlogy	GO_DIVALENT_INORGANIC_CATION_HOMEOSTASIS	2.91874	0.0487543	2.51061	ANK2,ATP2B4,GRM1,SLC24A4,CACNB4,SLC8A2,SLC30A1,STOML2,JPH1,ATP2C1,CCDC90A,GNB1,EDNRB,CALB2
p20	Gene ontlogy	GO_TOXIN_TRANSPORT	4.94449	0.00101119	8.41379	HSPA5,CCT2,TCP1,CCT8,CCT4,DNAJA1,COPB2
p13	Gene ontlogy	GO_CELLULAR_RESPONSE_TO_CYTOKINE_STIMULUS	3.56839	0.0146674	2.19906	ACSL1,ADAM17,ICAM1,PSMB9,PSMD9,PSME2,IKBKB,RPS6KA5,PYCARD,PLP2,IRF3,CYBA,NFKB1,ALAD,FGA,APOB,TRIM21,FGB,CD44,SAMHD1,TRIM25,GBP2,TRADD
p15	Gene ontlogy	GO_CELLULAR_RESPONSE_TO_CYTOKINE_STIMULUS	3.78325	0.00999049	4.01316	GBP1,MRC1,HLA-DRB1,LGALS9,HLA-DRA,HLA-B,HCLS1,CDC34,FCGR1A,OAS3
p12	Gene ontlogy	GO_GENE_SILENCING	5.55568	0.000287504	3.57689	H2AFY2,H2AFY,SMAD2,TMEM48,NUP98,SEH1L,NUP133,NUP107,NCBP2,EIF2C1,HNRNPA2B1,TPR,NUP88,NUP214,NUP205,NUP188,NUP35
p3	Gene ontlogy	GO_NUCLEOSIDE_MONOPHOSPHATE_BIOSYNTHETIC_PROCESS	3.59632	0.0139663	4.12265	ATP5A1,ATP5B,ATP5J,SLC25A13,ATP5I,ATP5C1,ATP5F1,GMPS,GBAS
p13	Gene ontlogy	GO_REGULATION_OF_ENDOCYTOSIS	4.30598	0.00361114	2.94411	SYK,ITGB1,CSK,C3,PYCARD,ANO6,APOC3,DOCK2,RAB27A,CYBA,CD14,C4B,C4BPA,C4A,C2,PROS1,EHD4
p12	Gene ontlogy	GO_CELL_SUBSTRATE_JUNCTION_ASSEMBLY	3.13764	0.0325338	4.35714	ITGB4,ITGA6,SORBS1,TLN1,TRIP6,TNS1,PLEC
p15	Gene ontlogy	GO_REGULATION_OF_B_CELL_ACTIVATION	3.19926	0.0290752	9.94228	PTPRC,NCKAP1L,PTPN6,MNDA
p3	Gene ontlogy	GO_SMALL_MOLECULE_CATABOLIC_PROCESS	3.70137	0.0116324	2.35478	OGDH,ABAT,GLS,ECH1,ECHS1,SYNJ1,ETFA,ETFB,ABHD10,BDH1,PCCB,PCCA,DLST,ALDH5A1,DLD,MMAA,GCSH,BCKDK,BCAT1,AUH,ALDH1B1
p2	Gene ontlogy	GO_HEAD_DEVELOPMENT	2.95593	0.0455109	1.79935	MYH10,NTRK2,AKAP5,BRAF,ERBB4,ROBO2,DCX,DCLK2,SHANK3,EPHB3,CTNNA2,GRIN1,SPTBN2,PTPRZ1,GABRA5,TNR,MTPN,ATP2B1,SYT1,SLC6A17,SATB2,NLGN4X,SSTR2,RAB3GAP1,YWHAH,OXCT1,ACAT1,ROGDI,SYNGR3,CA10
p5	Gene ontlogy	GO_TRANSLATIONAL_ELONGATION	73.1184	7.01939e-70	13.3851	MRPL2,MRPL44,EEF1D,MRPL24,MRPS10,MRPL9,DAP3,MRPL54,MRPL18,MRPS18A,MRPL37,MRPL30,MRPS21,MRPL17,MRPL34,MRPS27,MRPL45,MRPL39,PTCD3,MRPL33,MRPS11,MRPL14,MRPL53,MRPL41,MRPL48,MRPL50,MRPL3,MRPS24,MRPS30,MRPS23,MRPL27,MRPL28,MRPL42,MRPL47,MRPS6,MRPL46,CHCHD1,MRPS5,MRPS12,MRPS9,ICT1,GADD45GIP1,MRPS22,MRPL1,MRPL15,MRPL21,MRPL52,MRPS31,MRPS15,GFM2,MRPL16,MRPS18B,MRPL20,MRPL38,MRPS26,MRPL55,MRPL22,MRPS33,MR…
p8	Gene ontlogy	GO_ORGANIC_CYCLIC_COMPOUND_CATABOLIC_PROCESS	17.1271	3.30763e-15	4.25152	ZNF259,RPS3,SCARB1,RPL9,RPL35A,RPLP0,RPL26,RPL26L1,RPS19,DICER1,EXOSC3,RPS7,RPS27,RPL38,EIF4G1,FAU,RPL17,RPL11,RPS16,RPS12,RPS25,RPL27,RPS3A,RPS21,RPL5,RPS15A,RPL12,RPS23,RPL30,RPS17,RPL21,RPS4X,RPS5,RPS11,RPL27A,RPS2,RPS14,RPS20,RPS28,RPS9,RPS18,RPL10A,RPL7A,ABCE1,PRTFDC1,NTHL1
p1	Gene ontlogy	GO_ORGANIC_CYCLIC_COMPOUND_CATABOLIC_PROCESS	4.68235	0.00168046	2.24311	CCRN4L,RPSA,RPL28,RPL22,RPL36A,RPLP2,RPL15,RPL8,RPL7,PPP2R1A,PDE4A,AADAT,EIF4E,RPL18,RPL23A,RPL3L,RPL3,RPL37,RPL24,RPL18A,RPL34,RPL10,RPL37A,RPL32,RPL13,TATDN1,CSDE1,NT5E,HMOX2,NT5C3L
p11	Gene ontlogy	GO_NON_RECOMBINATIONAL_REPAIR	3.27456	0.0252536	7.18528	NBN,PRKDC,XRCC5,XRCC6,MDC1
p16	Gene ontlogy	GO_CARBOHYDRATE_METABOLIC_PROCESS	4.01864	0.00639055	1.9155	PRKAA1,PRKAG2,B3GNT1,IRS2,GPI,SLC5A3,IMPA1,AKR1B1,PGLS,TPI1,PKM2,GAPDH,PGM1,ENO2,ENO1,SORD,ENO3,PGK1,RBKS,MAN2A2,GPD1L,VCP,IGFBP5,GOT1,GLO1,ISYNA1,NANS,NISCH,MDH1,DPAGT1,MGAT5,LDHB,B3GALTL,GALNTL1,DPY19L1,ART3
p13	Gene ontlogy	GO_REGULATION_OF_CELL_CELL_ADHESION	3.18089	0.0301212	2.46822	ADK,SYK,CSK,GSN,SPTA1,PYCARD,C10orf54,YES1,PNP,SWAP70,FGA,FGB,FGG,CD44,PLG,FERMT3
p15	Gene ontlogy	GO_REGULATION_OF_CELL_CELL_ADHESION	3.8645	0.00859106	5.18001	HES1,PTPRC,NCKAP1L,PTPN6,HLA-DRB1,RAC2,LGALS9,HLA-DRA
p13	Gene ontlogy	GO_IMMUNE_RESPONSE	24.6439	1.56207e-22	4.33532	AHCY,SYK,LTF,SAA1,C5,S100A12,CSK,ADAM17,ICAM1,C3,F12,IGJ,IKBKB,PYCARD,YES1,IGLL5,PNP,MSH6,UNC13D,INPP5D,CYBB,DOCK2,LCP1,APBB1IP,SWAP70,RAB27A,ANXA3,DAK,AZGP1,IRF3,DDX58,CYBA,NFKB1,FGA,CD14,TRIM21,C9,C4B,CFH,C4BPA,C4A,SERPING1,CFB,C2,CFI,C7,C8A,MYD88,FGB,VSIG4,CFHR1,C1R,C1S,CD44,DEFA3,SAMHD1,SEC61A1,TRIM25,PRDX1,TRIM56,TAP2,IL16,GBP2,TAPBP
p15	Gene ontlogy	GO_IMMUNE_RESPONSE	11.8434	4.10629e-10	6.2552	FCER1G,THBS1,PTPN6,GBP1,MRC1,HLA-DRB1,PLCG2,LGALS9,HLA-DRA,VTN,S100A8,IFI16,C1QA,C1QC,C1QB,HLA-B,CTSC,DDX60,TAP1,FCGR1A,NCF1,OAS3
p18	Gene ontlogy	GO_REGULATION_OF_PH	3.20011	0.0290476	4.54507	SLC9A7,SLC9A6,ATP6V0D1,ATP6V1G1,ATP6V1B2,ATP6AP1,EDNRB
p16	Gene ontlogy	GO_OXIDOREDUCTION_COENZYME_METABOLIC_PROCESS	3.98636	0.00676612	2.96616	GPI,PGLS,TPI1,PKM2,GAPDH,PGM1,ENO2,ENO1,ENO3,PGK1,GPD1L,VCP,MDH1,LDHB,C9orf95
p3	Gene ontlogy	GO_OXIDOREDUCTION_COENZYME_METABOLIC_PROCESS	4.31864	0.00352416	3.85601	OGDH,NNT,NDUFA9,BRP44,LDHA,PDHA1,PDHB,DLST,DLD,PDHX,IDH3B,COQ9
p7	Gene ontlogy	GO_REGULATION_OF_VIRAL_TRANSCRIPTION	5.37457	0.000419343	6.55034	POLR2C,POLR2J,POLR2B,CDK9,POLR2E,POLR2L,WHSC2,TH1L,TRIM27
p9	Gene ontlogy	GO_RIBONUCLEOPROTEIN_COMPLEX_BIOGENESIS	4.53874	0.0022521	2.54686	WBP11,EIF3A,EIF4H,EIF3J,RPL29,YTHDC1,SRSF6,SF3A1,PUM2,DDX6,LSM14A,RPS10,NOLC1,SF3A3,SF3A2,RBMXL1,SNRPC,PSIP1,SNRPF,SNRPD2,EIF3C,EIF3CL,ATXN2L
p8	Gene ontlogy	GO_RIBONUCLEOPROTEIN_COMPLEX_BIOGENESIS	15.1441	2.66746e-13	3.9587	RPS3,RPL9,RPL35A,RPLP0,RPL26,RPL26L1,RPS19,DICER1,EXOSC3,RPS7,RPS27,RPL38,ATXN2,FAU,RPL17,RPL11,RPS16,RPS12,RPS25,RPL27,RPS3A,RPS21,RPL5,RPS15A,RPL12,RPS23,RPL30,RPS17,RPL21,RPS4X,RPS5,RPS11,RPL27A,RPS2,RPS14,RPS20,RPS28,RPS9,RPS18,RPL10A,ERI3,RPL7A,FAM103A1,EIF3K
p14	Gene ontlogy	GO_MEIOTIC_CELL_CYCLE	3.98003	0.00685568	4.12046	SIRT2,PRKAR1A,HSPA2,STAG3,MSH2,STAG2,SMC1A,RAD21,H2AFX,NUMA1
p3	Gene ontlogy	GO_COENZYME_METABOLIC_PROCESS	5.61218	0.000256453	3.0362	OGDH,SLC5A6,SLC25A1,NNT,NDUFA9,BRP44,LDHA,DLAT,SUCLG1,ACSL6,NFS1,PDHA1,PDHB,SUCLA2,THEM4,DLST,ACOT13,DLD,PDHX,SHMT2,IDH3B,COQ9
p8	Gene ontlogy	GO_INTERSPECIES_INTERACTION_BETWEEN_ORGANISMS	12.925	3.67685e-11	2.95957	NACA,SYNCRIP,RPS3,STAT1,SCARB1,BNIP3L,GNB2L1,RPL9,RPL35A,RPLP0,RPL26,SSB,RPL26L1,RPS19,RPS7,RPS27,RPL38,XRCC4,EIF4G1,GBF1,SERPINB9,ZYX,FAU,RPL17,RPL11,RPS16,RPS12,RPS25,RPL27,RPS3A,RPS21,RPL5,RPS15A,RPL12,RPS23,RPL30,RPS17,RPL21,RPS4X,RPS5,RPS11,RPL27A,RPS2,RPS14,RPS20,RPS28,RPS9,RPS18,RPL10A,RPL7A,ABCE1,STAT2,COPB1,ZC3H7B
p16	Gene ontlogy	GO_GLUCOSE_METABOLIC_PROCESS	4.5845	0.0020653	3.16391	PRKAA1,IRS2,GPI,TPI1,PKM2,GAPDH,PGM1,ENO2,ENO1,SORD,ENO3,PGK1,IGFBP5,GOT1,NISCH,MDH1
p12	Gene ontlogy	GO_NUCLEAR_IMPORT	3.82719	0.00914955	3.03106	PML,TXNIP,NUP98,NUP133,NUP107,AKR1C3,TPR,NUP88,NUP214,NUP205,NUP188,NUP35,PTTG1IP,SNRPG
p20	Gene ontlogy	GO_CELLULAR_RESPONSE_TO_STARVATION	3.81705	0.00935321	5.01692	HSPA5,EIF2AK4,HSPA8,EIF2S1,FBXO22,ZFYVE1,MAP1LC3A,GABARAPL1
p5	Gene ontlogy	GO_ORGANONITROGEN_COMPOUND_METABOLIC_PROCESS	24.9454	7.91907e-23	2.42165	GFPT1,EIF2AK2,PFKFB2,MRPL2,PAFAH1B1,APOA1,APOA4,DHPS,CROT,SLC25A32,ACADSB,IMPAD1,IVD,ITPA,SULT1A1,OGDHL,OAT,AARS,HMBS,GGH,MRPL44,GSS,FECH,GSTA4,GSTK1,PIPOX,EXTL3,GSTZ1,LPIN2,EEF1D,PHOSPHO1,PYCR2,SDHAF2,MRPL24,MRPS10,MRPL9,DAP3,MRPL54,MRPL18,MRPS18A,MRPL37,MRPL30,MRPS21,MRPL17,MRPL34,MRPS27,MRPL45,MRPL39,PTCD3,MRPL33,MRPS11,MRPL14,MRPL53,MRPL41,MRPL48,MRPL50,MRPL3,MRPS24,MRPS30,MRPS23,MRPL27,MRPL2…
p8	Gene ontlogy	GO_ORGANONITROGEN_COMPOUND_METABOLIC_PROCESS	3.06605	0.0374213	1.4492	NACA,MTOR,ADCY2,RPS3,AIMP1,RPL9,RPL35A,RPLP0,RPL26,SSB,RPL26L1,RPS19,TBPL1,WARS,RPS7,RPS27,SMPD1,RPL38,ADSS,SLC25A33,ASNS,AHCYL1,EIF2B1,IDS,PAPSS1,AHCYL2,RRM1,LARP1,EIF4G1,ITIH5,FAU,RPL17,RPL11,RPS16,RPS12,RPS25,RPL27,RPS3A,RPS21,RPL5,RPS15A,RPL12,RPS23,RPL30,RPS17,RPL21,RPS4X,RPS5,RPS11,RPL27A,RPS2,RPS14,RPS20,RPS28,RPS9,RPS18,RPL10A,RPL7A,BCKDHB,PRTFDC1,NTHL1,EIF3K,DCK,FUCA1,SDHC
p3	Gene ontlogy	GO_ORGANONITROGEN_COMPOUND_METABOLIC_PROCESS	22.9775	6.38826e-21	2.57314	LPCAT4,PPP2CA,CHP,ATP1A2,ATP1B1,ATP5A1,UQCRQ,OGDH,ATP2B2,SLC9A1,CLIC5,ABAT,NDUFS6,ATP5B,COX5A,SLC5A6,ATP5J,GLS,UQCRB,SLC25A6,NDUFA4,COX7A2L,SLC25A1,SLC25A3,SLC25A25,COX4I1,NNT,COX5B,SLC25A13,COX6B1,UQCRFS1,ATP5I,NDUFA9,SLC25A11,ATP5C1,ATP5F1,BRP44,UQCRC1,LDHA,NDUFB9,SLC25A5,NME1,CYC1,NDUFS4,PCCB,NFS1,EEF1E1,PDHA1,PC,PDHB,PCCA,SUCLA2,DLST,ALDH5A1,DLD,ETHE1,PDHX,MMAA,NDUFA12,NDUFC2,NDUFS2,NDUFC1,ND…
p6	Gene ontlogy	GO_POSITIVE_REGULATION_OF_CANONICAL_WNT_SIGNALING_PATHWAY	3.64494	0.0128329	3.50354	PSMD8,PSMC2,PSMC3,PSMD11,PSMC1,PSMD7,PSMC5,PSMD6,DVL1,LRP6,PIN1
p6	Gene ontlogy	GO_REGULATION_OF_NEURON_PROJECTION_DEVELOPMENT	3.54574	0.0151843	2.10881	PLXND1,DCC,LRP8,DAB2IP,LYN,NEURL,MARCKS,DVL1,SLIT1,PLXNC1,NLGN3,NDEL1,PLXNA2,PTPRF,CNTN1,ARHGAP35,NEDD4L,INPP5J,INPP5E,KATNB1,LRP1,ENC1,STK25,NCKIPSD,SNX3
p2	Gene ontlogy	GO_REGULATION_OF_NEURON_PROJECTION_DEVELOPMENT	5.91039	0.000139553	2.48021	NTRK2,AKAP5,BRAF,CAMK1,PAK3,THY1,ROBO2,UNC13A,OPA1,PALM,BAIAP2,SYNGAP1,SHANK3,EPHB3,SHANK1,GRIN1,NRCAM,PTPRZ1,PLXNA1,LINGO1,TNR,CRMP1,PACSIN1,OLFM1,RIMS1,SYT1,YWHAH,RAP1GAP2,DBN1,CDKL5,LRRC7,STK24
p15	Gene ontlogy	GO_REGULATION_OF_LEUKOCYTE_MEDIATED_IMMUNITY	5.64717	0.000239883	11.2368	FCER1G,PTPRC,PTPN6,RAC2,LGALS9,HLA-B,TAP1
p5	Gene ontlogy	GO_MITOCHONDRION_ORGANIZATION	33.8385	1.96657e-31	4.19464	MRPL2,TOMM40,MRPL44,PPIF,FOXRED1,C2orf56,DYNLL1,MRPL24,MRPS10,MRPL9,DAP3,MRPL54,MRPL18,MRPS18A,MRPL37,MRPL30,MRPS21,MRPL17,MRPL34,MRPS27,MRPL45,MRPL39,PTCD3,MRPL33,MRPS11,MRPL14,MRPL53,MRPL41,MRPL48,MRPL50,MRPL3,MRPS24,MRPS30,MRPS23,MRPL27,MRPL28,MRPL42,MRPL47,MRPS6,MRPL46,CHCHD1,MRPS5,MRPS12,MRPS9,ICT1,GADD45GIP1,MRPS22,MRPL1,MRPL15,MRPL21,MRPL52,MRPS31,MRPS15,GFM2,MRPL16,MRPS18B,MRPL20,MRPL38,M…
p3	Gene ontlogy	GO_MITOCHONDRION_ORGANIZATION	23.3688	2.73834e-21	4.00265	ATP1B1,AFG3L2,SLC9A1,NDUFS6,ATP5B,UQCRB,SLC25A6,NDUFA9,AIFM1,NDUFB9,TIMM13,OPA3,SLC25A5,SPG7,NDUFS4,THEM4,PNPT1,NDUFA12,NDUFC2,NDUFS2,NDUFC1,NDUFA11,NDUFA3,NDUFV3,NDUFS1,NDUFA6,NDUFA13,NDUFV2,NDUFAF4,NDUFS7,NDUFAF1,ECSIT,NDUFA10,NDUFS3,NDUFA7,NDUFV1,NDUFB10,NDUFA8,NDUFB11,NDUFA2,NDUFB5,NDUFB3,C7orf44,NDUFS8,NDUFB8,MTRF1L,LONP1,IMMT,CCDC56,CHCHD4,PMPCA,SAMM50,TIMM50,TIMM44,TFAM,CYCS,MTFP1,SLC25A4,…
p13	Gene ontlogy	GO_NEGATIVE_REGULATION_OF_HYDROLASE_ACTIVITY	7.12384	1.14765e-05	3.05956	IQGAP1,SFN,LTF,C5,C3,IKBKB,RPS6KA1,NOS3,MMP9,APOC3,PPP2R4,ROCK1,LXN,SORT1,C4B,SERPINC1,C4A,SERPING1,A2M,PROS1,KNG1,ITIH1,ITIH3,ITIH4,CD44,AMBP,CSTB,PCIF1
p15	Gene ontlogy	GO_REGULATION_OF_LEUKOCYTE_CHEMOTAXIS	3.5694	0.0146507	12.3284	THBS1,NCKAP1L,RAC2,LGALS9
p3	Gene ontlogy	GO_GLYCOSYL_COMPOUND_METABOLIC_PROCESS	33.7588	2.29509e-31	6.29634	ATP1A2,ATP1B1,ATP5A1,UQCRQ,OGDH,NDUFS6,ATP5B,COX5A,ATP5J,UQCRB,NDUFA4,COX7A2L,SLC25A25,COX4I1,COX5B,SLC25A13,COX6B1,UQCRFS1,ATP5I,NDUFA9,ATP5C1,ATP5F1,UQCRC1,LDHA,ABHD10,NDUFB9,NME1,CYC1,NDUFS4,NFS1,DLD,NDUFA12,NDUFC2,NDUFS2,NDUFC1,NDUFA11,NDUFA3,NDUFV3,NDUFS1,NDUFA6,NDUFA13,NDUFV2,NDUFS7,NDUFAF1,NDUFA10,NDUFS3,NDUFA7,NDUFV1,NDUFB10,NDUFA8,NDUFB11,NDUFA2,NDUFB5,NDUFB3,NDUFS8,NDUFB8,UQCRC2,CYCS,GM…
p13	Gene ontlogy	GO_LEUKOCYTE_CELL_CELL_ADHESION	6.63323	3.26006e-05	4.275	SYK,ITGB2,ITGB1,ADAM17,ITGA5,ITGB7,ICAM1,ROCK1,DOCK2,LCP1,APBB1IP,ZFP36L1,RAB27A,KIF13B,CD44,FERMT3,STK10
p8	Gene ontlogy	GO_PROTEIN_LOCALIZATION_TO_ORGANELLE	14.09	2.83855e-12	3.3443	RYR2,RPS3,OS9,RPL9,RPL35A,RPLP0,RPL26,SSB,RPL26L1,RPS19,PCM1,RPS7,RPS27,RPL38,TIMM8B,GNPTG,GBF1,FAU,RPL17,RPL11,RPS16,RPS12,RPS25,RPL27,RPS3A,RPS21,RPL5,RPS15A,RPL12,RPS23,RPL30,RPS17,RPL21,RPS4X,RPS5,RPS11,RPL27A,RPS2,RPS14,RPS20,RPS28,RPS9,RPS18,RPL10A,RPL7A,GCC2,COX18,TNPO2,COG3,COG7
p1	Gene ontlogy	GO_PROTEIN_LOCALIZATION_TO_ORGANELLE	5.28455	0.000500819	2.11029	GSK3B,CTNNB1,OSBPL8,RPSA,RPL28,RPL22,RPL36A,RPLP2,RPL15,RPL8,RPL7,MAPK9,MFN2,SORL1,TIMM10,IPO5,HOOK3,RPL18,RPL23A,RPL3L,RPL3,RPL37,RPL24,RPL18A,RPL34,RPL10,RPL37A,RPL32,RPL13,SRPR,IPO7,MTCH2,TOMM22,VPS13D,MTX2,PEX5L,TOMM5,TOMM20,RANBP6
p11	Gene ontlogy	GO_CELLULAR_RESPONSE_TO_RADIATION	4.00959	0.00645961	6.28712	MAPK14,MGMT,GNGT1,IMPACT,XRCC5,XRCC6,XPC
p9	Gene ontlogy	GO_REGULATION_OF_CELLULAR_AMIDE_METABOLIC_PROCESS	5.89282	0.00014469	3.06165	HNRNPD,EIF3A,EIF4H,EIF3J,CPEB2,FMR1,PUM1,PUM2,ELAVL1,DDX6,EIF4ENIF1,LSM14A,C2orf29,NCOR2,FOXO3,SRP9,ILF3,CASC3,WIBG,SARNP,EIF3C,EIF3CL,LSM14B
p8	Gene ontlogy	GO_REGULATION_OF_CELLULAR_AMIDE_METABOLIC_PROCESS	5.37076	0.000422126	2.7039	SYNCRIP,MTOR,RPS3,PTK2B,GNB2L1,DICER1,ZNF385A,RPL38,PRKRA,EIF2B1,CAPRIN2,LARP1,YTHDF2,EIF4G1,ATXN2,RPS4X,RPS5,RPS14,RPS9,FXR2,KHDRBS1,LARP4B,RBMS3,YTHDF1,EIF3K
p2	Gene ontlogy	GO_CELLULAR_COMPONENT_MORPHOGENESIS	3.67491	0.0122107	1.79399	MYH10,DBNL,PAK3,PVRL1,ROBO2,DCX,BAIAP2,DLG4,SHANK3,EPHB3,CTNNA2,MAP6,SHANK1,PPP3CB,EFNA3,CHL1,SLITRK1,NRCAM,SPTBN2,PTPRZ1,BOC,PLXNA1,LINGO1,TNR,CRMP1,ODZ2,NRXN3,PACSIN1,GPM6A,ATL1,ATP6V1D,ACTN1,TMOD1,ACTN2,OLFM1,CAP2,WASF1,SSBP1,SEPT7
p17	Gene ontlogy	GO_DEPHOSPHORYLATION	4.23442	0.0041335	2.41897	CTDP1,TAB1,PPP1CC,PTPRK,OCRL,EPHX2,INPP5K,PPM1F,PTPRN,PGP,PTPN23,PTPRU,NT5C,NT5C1A,PPM1K,NT5C1B,PPP1R3E,PPP3CC,RNGTT,PTPRT,RPRD1A,HDHD2,NT5DC2
p15	Gene ontlogy	GO_POSITIVE_REGULATION_OF_CELL_CELL_ADHESION	4.30053	0.00364605	7.09695	HES1,PTPRC,NCKAP1L,PTPN6,HLA-DRB1,LGALS9,HLA-DRA
p13	Gene ontlogy	GO_HUMORAL_IMMUNE_RESPONSE_MEDIATED_BY_CIRCULATING_IMMUNOGLOBULIN	11.7366	5.17273e-10	10.7085	C5,C3,IGLL5,C9,C4B,C4BPA,C4A,SERPING1,C2,CFI,C7,C8A,C1R,C1S
p15	Gene ontlogy	GO_HUMORAL_IMMUNE_RESPONSE_MEDIATED_BY_CIRCULATING_IMMUNOGLOBULIN	3.64085	0.0129156	12.8421	HLA-DRB1,C1QA,C1QC,C1QB
p15	Gene ontlogy	GO_REGULATION_OF_HOMOTYPIC_CELL_CELL_ADHESION	4.56582	0.00214132	6.48864	HES1,PTPRC,NCKAP1L,PTPN6,HLA-DRB1,RAC2,LGALS9,HLA-DRA
p9	Gene ontlogy	GO_RHYTHMIC_PROCESS	3.40173	0.0199541	3.12821	HNRNPD,THRAP3,MTA1,CREB1,JUND,NONO,SFPQ,CBX3,OPRL1,HNRNPK,KIAA1967,FOXO3
p9	Gene ontlogy	GO_REGULATION_OF_MRNA_SPLICING_VIA_SPLICEOSOME	7.08907	1.22305e-05	7.64672	SNW1,THRAP3,HNRNPK,FMR1,YTHDC1,RNPS1,SRSF6,HNRNPL,SF3A1,RBMX,SNRNP70
p13	Gene ontlogy	GO_EXTRACELLULAR_MATRIX_DISASSEMBLY	9.28249	1.11355e-07	8.52306	GSN,CAPN2,HTRA1,MMP9,LCP1,ACAN,CAPN1,CAPNS1,SH3PXD2B,A2M,CD44,PLG,CAPNS2
p13	Gene ontlogy	GO_HOMOTYPIC_CELL_CELL_ADHESION	4.7097	0.00159751	5.50721	PLEK,HBB,FGA,HSPB1,DSC2,FGB,FGG,CSRP1,FERMT3
p15	Gene ontlogy	GO_POSITIVE_REGULATION_OF_IMMUNE_EFFECTOR_PROCESS	3.4471	0.0183759	8.02632	FCER1G,RAC2,LGALS9,HLA-B,DDX60
p12	Gene ontlogy	GO_CELL_JUNCTION_ASSEMBLY	4.5908	0.00204608	3.3445	ILK,GJA1,F11R,PARD3,PRKCA,ITGB4,ITGA6,SORBS1,RHOC,TLN1,LIMS1,PKN2,TRIP6,TNS1,PLEC
p8	Gene ontlogy	GO_MACROMOLECULE_CATABOLIC_PROCESS	12.1923	1.86173e-10	2.67783	UBE4B,MTOR,ZNF259,RPS3,FAF1,BNIP3L,SYVN1,OS9,RPL9,RPL35A,RPLP0,RPL26,RPL26L1,RPS19,DICER1,FBXO45,EXOSC3,RPS7,TRIM9,SKP1,RPS27,RPL38,IDS,USP10,EIF4G1,UBE2D1,FAU,RPL17,RPL11,RPS16,RPS12,RPS25,RPL27,RPS3A,RPS21,RPL5,RPS15A,RPL12,RPS23,RPL30,RPS17,RPL21,RPS4X,RPS5,RPS11,RPL27A,RPS2,RPS14,RPS20,RPS28,RPS9,RPS18,RPL10A,RPL7A,ABCE1,KIAA0368,DZIP3,HECTD1,FUCA1
p2	Gene ontlogy	GO_EYE_DEVELOPMENT	3.14999	0.0317449	2.75826	MYH10,NTRK2,DLG1,THY1,PVRL1,CALB1,OLFM3,GPM6A,TMOD1,ATP2B1,RAB3GAP1,LPCAT1,PVRL3
p17	Gene ontlogy	GO_PROTEIN_DEPHOSPHORYLATION	3.34077	0.0224225	2.62931	CTDP1,TAB1,PPP1CC,PTPRK,PPM1F,PTPRN,PGP,PTPN23,PTPRU,PPM1K,PPP1R3E,PPP3CC,RNGTT,PTPRT,RPRD1A
p6	Gene ontlogy	GO_REGULATION_OF_CELLULAR_PROTEIN_CATABOLIC_PROCESS	2.97332	0.0441978	2.29229	DAB2IP,PSMD8,PSMC2,PSMC3,PSMD11,PSMC1,PSMD7,PSMC5,PSMD6,DVL1,UBE3A,KLHL22,GBA,GOLGA2,STUB1,ANAPC5,C6orf125
p8	Gene ontlogy	GO_MULTI_ORGANISM_METABOLIC_PROCESS	24.5579	1.8487e-22	7.625	RPS3,RPL9,RPL35A,RPLP0,RPL26,SSB,RPL26L1,RPS19,RPS7,RPS27,RPL38,FAU,RPL17,RPL11,RPS16,RPS12,RPS25,RPL27,RPS3A,RPS21,RPL5,RPS15A,RPL12,RPS23,RPL30,RPS17,RPL21,RPS4X,RPS5,RPS11,RPL27A,RPS2,RPS14,RPS20,RPS28,RPS9,RPS18,RPL10A,RPL7A
p1	Gene ontlogy	GO_MULTI_ORGANISM_METABOLIC_PROCESS	5.49677	0.000323468	3.16335	RPSA,RPL28,RPL22,RPL36A,RPLP2,RPL15,RPL8,RPL7,RPL18,RPL23A,RPL3L,RPL3,RPL37,RPL24,RPL18A,RPL34,RPL10,RPL37A,RPL32,RPL13
p12	Gene ontlogy	GO_MUSCLE_SYSTEM_PROCESS	4.38308	0.00312421	2.7557	ITGA1,GJA1,UTRN,SMAD5,VIM,PRKG1,TMOD3,DMD,BBS2,SORBS1,PXN,CHUK,PABPN1,PDLIM5,TLN1,SNTA1,DTNA,MYOM2,SNTB1
p13	Gene ontlogy	GO_REGULATION_OF_HUMORAL_IMMUNE_RESPONSE	14.6855	7.37155e-13	12.2382	C5,C3,HPX,C9,C4B,CFH,C4BPA,C4A,SERPING1,CFB,C2,CFI,A2M,C7,PROS1,C8A
p13	Gene ontlogy	GO_NEGATIVE_REGULATION_OF_RESPONSE_TO_STIMULUS	3.83049	0.00911691	1.70851	ITGB1,LTF,SAA1,C5,CSK,ADAM17,ICAM1,PSMB9,PSMD9,PSME2,F12,F2,TSPO,PLEK,CTNNA1,CPNE1,UNC5B,APOD,PYCARD,C10orf54,NOS3,INPP5D,CD34,HTRA1,MMP9,ANXA5,PADI2,GSTP1,DAK,FBLN1,NFKB1,FGA,CD14,HSPB1,VPS13C,SERPINC1,C4BPA,SERPING1,A2M,PROS1,FGB,KNG1,FGG,CD44,AMBP,PLG,TRADD
p18	Gene ontlogy	GO_PROTEIN_LOCALIZATION	4.01158	0.00644418	1.5155	ANK2,PLEKHA1,ALS2,RAB23,NSF,PPP3CA,SCG2,PHB2,DNAJA3,FLOT1,RAB3A,PDE2A,RAB1A,RAP2B,VAMP7,FLOT2,VAMP2,ATP6V0D1,VPS33A,APBA1,AKAP7,ATP6V1G1,ATP6V1B2,ATP6AP1,SCN3B,GLRB,RAB11B,EFR3A,CHMP7,LIN7A,AP3S1,DLG2,DIAPH1,CHM,FAF2,KIAA0528,KPNA2,TBC1D21,SGSM1,C18orf55,APBA2,AP1M1,CLTA,CDH2,RAP2A,VPS26B,EXOC7,RAB12,SNX12,STX7,RAB27B,STX6,STX16,STX8,PTPRN2,RAB11FIP5,RAB39B,STXBP5,JAGN1,RAB37,CLTB,KPNA4,RAB24,RAB…
p8	Gene ontlogy	GO_PROTEIN_LOCALIZATION	5.52355	0.000306824	1.65895	NACA,RYR2,RPS3,G3BP2,FAF1,SYVN1,OS9,RPL9,RPL35A,RPLP0,RPL26,SSB,RPL26L1,RPS19,KIF5A,PCM1,RPS7,RPS27,RPL38,TIMM8B,GNPTG,AHCYL1,WBP2,SGSM3,GBF1,ARL6IP1,FAU,GOSR1,RPL17,RPL11,RPS16,RPS12,RPS25,RPL27,RPS3A,RPS21,RPL5,RPS15A,RPL12,RPS23,RPL30,RPS17,RPL21,RPS4X,RPS5,RPS11,RPL27A,RPS2,RPS14,RPS20,RPS28,RPS9,RPS18,RPL10A,RPL7A,SSR1,GCC2,COX18,MCFD2,RAB40B,COPB1,IFT27,TNPO2,COG3,COG7,TOM1L2,TMED4,ARFGAP2,…
p1	Gene ontlogy	GO_PROTEIN_LOCALIZATION	3.90076	0.00797909	1.46902	GSK3B,CTNNB1,DIRAS1,RAC1,OSBPL8,KCNIP3,HCN1,RPSA,RPL28,NAPA,RER1,RPL22,RPL36A,RPLP2,RPL15,RPL8,RPL7,GPR158,GRIN2A,KIF5C,MAPK9,ARFGEF1,EPB41L3,MFN2,PRAF2,GRIN2C,LMTK2,FKBP1B,DLG3,SORL1,RPH3A,ARHGEF2,PGAP1,TIMM10,JAKMIP1,TMED10,IPO5,VGF,OXA1L,SEC31A,KIFAP3,HOOK3,SCFD1,EXOC1,ATG7,ACTN4,RPL18,RPL23A,RPL3L,RPL3,SDAD1,RPL37,RPL24,RPL18A,RPL34,RPL10,RPL37A,RPL32,RPL13,SRPR,IPO7,RAB3B,MTCH2,TOMM22,VPS13D…
p12	Gene ontlogy	GO_NUCLEAR_ENVELOPE_ORGANIZATION	6.07414	0.000101731	4.30926	TMEM48,PRKCA,LEMD2,NUP98,SEH1L,NUP133,NUP107,TPR,NUP88,NUP214,NUP205,NUP188,NUP35,SUN2,TMEM43
p9	Gene ontlogy	GO_MRNA_METABOLIC_PROCESS	22.7505	1.06322e-20	4.42527	SNW1,GTF2F2,GTF2F1,THOC4,HNRNPD,THRAP3,NONO,WBP11,RPL29,HNRNPC,SFPQ,HNRNPK,CDC5L,KIAA1967,HNRNPA1,YTHDC1,RNPS1,SRSF6,HNRNPL,SF3A1,RBMX,SNRNP70,TARDBP,ELAVL1,KHSRP,DDX6,CHTOP,RPS10,SF3A3,SF3A2,RBMXL1,SNRPC,PSIP1,C2orf29,CASC3,WIBG,DCP1B,SNRPF,NUDT21,CSTF2,FIP1L1,SRSF11,SARNP,SNRPB2,RBM17,SYMPK,SNRPA1,HNRNPA3,PNN,SNRPD2,SNRPA,SF3B2,CSTF2T,SRRM2,PLRG1,ZRANB2,CWC27,PCBP1
p8	Gene ontlogy	GO_MRNA_METABOLIC_PROCESS	13.3562	1.42936e-11	3.16159	SYNCRIP,ZNF259,RPS3,RPL9,RPL35A,RPLP0,RPL26,SSB,RPL26L1,RPS19,EXOSC3,RPS7,RPS27,RPL38,AHCYL1,RBFOX1,EIF4G1,FAU,RPL17,RPL11,RPS16,RPS12,RPS25,RPL27,RPS3A,RPS21,RPL5,RPS15A,RPL12,RPS23,RPL30,RPS17,RPL21,RPS4X,RPS5,RPS11,RPL27A,RPS2,RPS14,RPS20,RPS28,RPS9,RPS18,RPL10A,RPL7A,KHDRBS1,FUS,PUF60,FAM103A1,RNMT,PRPF40B
p2	Gene ontlogy	GO_POSITIVE_REGULATION_OF_SYNAPTIC_TRANSMISSION	6.57735	3.64131e-05	4.45217	NTRK2,BRAF,SNCA,UNC13A,DLG4,SHANK3,SHANK1,GRIN1,TNR,RIMS1,PRKCE,SYT1,STX1A,NLGN2,SHANK2,RAB3GAP1
p2	Gene ontlogy	GO_CELL_RECOGNITION	4.28231	0.0037894	4.05898	DLG1,PVRL1,ROBO2,EPHB3,NRCAM,PTPRZ1,OPCML,CORO1A,CADM1,PVRL3,CADM3
p18	Gene ontlogy	GO_ION_HOMEOSTASIS	4.31522	0.00354069	2.40378	ANK2,ATP2B4,GRM1,SLC24A4,SLC9A7,XPR1,CACNB4,SLC9A6,SLC8A2,ATP6V0D1,SLC30A1,STOML2,ATP6V1G1,ATP6V1B2,ATP6AP1,JPH1,ATP2C1,CCDC90A,PRKAA2,SFXN3,GNB1,EDNRB,CALB2,CKB
p3	Gene ontlogy	GO_NUCLEOSIDE_MONOPHOSPHATE_METABOLIC_PROCESS	40.0586	1.67816e-37	8.35681	ATP1A2,ATP1B1,ATP5A1,UQCRQ,OGDH,NDUFS6,ATP5B,COX5A,ATP5J,UQCRB,NDUFA4,COX7A2L,SLC25A25,COX4I1,COX5B,SLC25A13,COX6B1,UQCRFS1,ATP5I,NDUFA9,ATP5C1,ATP5F1,UQCRC1,LDHA,NDUFB9,CYC1,NDUFS4,DLD,NDUFA12,NDUFC2,NDUFS2,NDUFC1,NDUFA11,NDUFA3,NDUFV3,NDUFS1,NDUFA6,NDUFA13,NDUFV2,NDUFS7,NDUFAF1,NDUFA10,NDUFS3,NDUFA7,NDUFV1,NDUFB10,NDUFA8,NDUFB11,NDUFA2,NDUFB5,NDUFB3,NDUFS8,NDUFB8,UQCRC2,CYCS,GMPS,COQ9,GBAS,NDUF…
p12	Gene ontlogy	GO_REGULATION_OF_GLUCOSE_TRANSPORT	5.76971	0.0001874	4.35714	INSR,SELS,TMEM48,NUP98,SEH1L,NUP133,NUP107,SORBS1,TPR,NUP88,NUP214,NUP205,NUP188,NUP35
p2	Gene ontlogy	GO_ADHERENS_JUNCTION_ORGANIZATION	4.68341	0.00167932	4.44555	CDH13,THY1,PVRL1,MLLT4,ACTN1,ACTN2,CADM1,CDH8,PVRL3,CDH10,CADM3
p2	Gene ontlogy	GO_MEMBRANE_ORGANIZATION	3.74568	0.0107659	1.67348	MYH10,AP2B1,BRAF,DLG1,SNCA,PRKCD,KCNIP4,KCNB2,RAB14,OPA1,PALM,SYP,BAIAP2,DLG4,SYNGAP1,SHANK3,GRIA1,PICK1,NRCAM,PACSIN1,VPS33B,AP3D1,ACTN2,RIMS1,SYT1,STX1A,EFR3B,ROCK2,CHMP2A,C2CD4C,SYT7,NLGN4X,REEP2,NLGN2,RAB3GAP1,YWHAH,RFTN1,PACS1,TSG101,MAPK8,YWHAZ,SGIP1,GPHN,PPP1R13B,SNAP91,REEP1,DPP6,CHCHD6,LETM1
p8	Gene ontlogy	GO_MEMBRANE_ORGANIZATION	7.10088	1.19805e-05	2.12743	PIK3C2A,RPS3,BNIP3L,RPL9,RPL35A,RPLP0,RPL26,RPL26L1,RPS19,RPS7,RPS27,RPL38,RFT1,EMD,GBF1,ARL6IP1,FAU,GOSR1,FAM73A,RPL17,RPL11,RPS16,RPS12,RPS25,RPL27,RPS3A,RPS21,RPL5,RPS15A,RPL12,RPS23,RPL30,RPS17,RPL21,RPS4X,RPS5,RPS11,RPL27A,RPS2,RPS14,RPS20,RPS28,RPS9,RPS18,RPL10A,RPL7A,SSR1,GCC2,COX18,TRAPPC6B,MCFD2,C2orf18
p1	Gene ontlogy	GO_MEMBRANE_ORGANIZATION	3.15026	0.0317449	1.58868	GSK3B,VAPB,RAC1,OSBPL8,KCNIP3,RPSA,RPL28,NAPA,RER1,RPL22,RPL36A,RPLP2,RPL15,RPL8,RPL7,PPP2R1A,GPR158,EPB41L3,DYNLL2,MFN2,SNAP25,DLG3,RPH3A,TIMM10,TMED10,OXA1L,SEC31A,SCFD1,ATG7,EEA1,RPL18,RPL23A,RPL3L,RPL3,RPL37,RPL24,RPL18A,RPL34,RPL10,RPL37A,RPL32,RPL13,SRPR,ANKRD28,MTCH2,TOMM22,TOMM20,SLC25A46
p3	Gene ontlogy	GO_PURINE_NUCLEOSIDE_MONOPHOSPHATE_BIOSYNTHETIC_PROCESS	4.26256	0.00392162	4.96833	ATP5A1,ATP5B,ATP5J,SLC25A13,ATP5I,ATP5C1,ATP5F1,GMPS,GBAS
p5	Gene ontlogy	GO_ORGANONITROGEN_COMPOUND_BIOSYNTHETIC_PROCESS	29.6635	2.17455e-27	3.17986	EIF2AK2,MRPL2,APOA1,DHPS,SLC25A32,OAT,AARS,HMBS,MRPL44,GSS,FECH,GSTA4,GSTK1,EXTL3,GSTZ1,LPIN2,EEF1D,PHOSPHO1,PYCR2,MRPL24,MRPS10,MRPL9,DAP3,MRPL54,MRPL18,MRPS18A,MRPL37,MRPL30,MRPS21,MRPL17,MRPL34,MRPS27,MRPL45,MRPL39,PTCD3,MRPL33,MRPS11,MRPL14,MRPL53,MRPL41,MRPL48,MRPL50,MRPL3,MRPS24,MRPS30,MRPS23,MRPL27,MRPL28,MRPL42,MRPL47,MRPS6,MRPL46,CHCHD1,MRPS5,MRPS12,MRPS9,ICT1,GADD45GIP1,MRPS22,MRPL1,MRP…
p8	Gene ontlogy	GO_ORGANONITROGEN_COMPOUND_BIOSYNTHETIC_PROCESS	6.87651	1.92628e-05	2.0225	NACA,MTOR,ADCY2,RPS3,AIMP1,RPL9,RPL35A,RPLP0,RPL26,SSB,RPL26L1,RPS19,TBPL1,WARS,RPS7,RPS27,SMPD1,RPL38,ADSS,SLC25A33,ASNS,EIF2B1,PAPSS1,LARP1,EIF4G1,FAU,RPL17,RPL11,RPS16,RPS12,RPS25,RPL27,RPS3A,RPS21,RPL5,RPS15A,RPL12,RPS23,RPL30,RPS17,RPL21,RPS4X,RPS5,RPS11,RPL27A,RPS2,RPS14,RPS20,RPS28,RPS9,RPS18,RPL10A,RPL7A,PRTFDC1,EIF3K,DCK
p13	Gene ontlogy	GO_REGULATION_OF_CELL_ADHESION	3.55557	0.0149483	2.07518	ADK,SYK,ITGB1,SAA1,CSK,ITGA5,ICAM1,GSN,SPTA1,APOD,PYCARD,C10orf54,YES1,PNP,UNC13D,ROCK1,APBB1IP,SWAP70,FBLN1,FGA,FGB,KNG1,FGG,CD44,PLG,FERMT3
p15	Gene ontlogy	GO_REGULATION_OF_CELL_ADHESION	5.9588	0.000126389	4.69016	HES1,THBS1,PTPRC,NCKAP1L,PTPN6,GBP1,HLA-DRB1,RAC2,LGALS9,HLA-DRA,TGFBI,VTN,ARHGDIB,FBLN2
p9	Gene ontlogy	GO_POSITIVE_REGULATION_OF_TRANSCRIPTION_FROM_RNA_POLYMERASE_II_PROMOTER	6.51394	4.13958e-05	2.95062	SNW1,GTF2F2,GTF2F1,THRAP3,CREB1,JUND,HMGB1,ATF2,SREBF2,RTF1,NCL,JUNB,TRIM28,HCFC1,SMARCA2,SETP18,HNRNPK,ATF1,RBMX,TP53BP1,TARDBP,PSIP1,FOXO3,PPP1R12A,TCF4,RPRD1B,PBX2
p13	Gene ontlogy	GO_REGULATION_OF_PHAGOCYTOSIS	7.6649	3.6525e-06	6.62905	SYK,CSK,C3,PYCARD,ANO6,DOCK2,RAB27A,CYBA,C4B,C4BPA,C4A,C2,PROS1
p2	Gene ontlogy	GO_CELL_PROJECTION_ORGANIZATION	4.92887	0.00104595	1.90439	MYH10,CDH13,DBNL,PAK3,PVRL1,ROBO2,DCX,PPP1R9B,BAIAP2,DLG4,SYNGAP1,SHANK3,EPHB3,CTNNA2,MAP6,STRN,SHANK1,PPP3CB,EFNA3,RAB35,CHL1,SLITRK1,PICK1,ATCAY,GPRIN1,NRCAM,SPTBN2,TRIM32,PTPRZ1,BOC,PLXNA1,LINGO1,TNR,CRMP1,ODZ2,NRXN3,CAMSAP1,PACSIN1,GPM6A,ATL1,CORO1A,ATP6V1D,ACTN2,WASF1,SEPT7,WASF3
p13	Gene ontlogy	GO_NEGATIVE_REGULATION_OF_PROTEIN_METABOLIC_PROCESS	3.92465	0.00764685	1.76359	SFN,C5,CSK,PSMB9,PSMD9,PSME2,C3,F2,TSPO,IKBKB,APOD,PYCARD,RPS6KA1,INPP5D,MMP9,PPP2R4,ROCK1,SWAP70,GSTP1,G6PD,LXN,FBLN1,NFKB1,FGA,TRIM21,HSPB1,C4B,SERPINC1,C4BPA,C4A,SERPING1,A2M,PROS1,KNG1,ITIH1,ITIH3,ITIH4,CD44,AMBP,CSTB,PAIP2B,PPP1R1A,GMFG,PCIF1
p13	Gene ontlogy	GO_REGULATION_OF_INFLAMMATORY_RESPONSE	10.2075	1.52877e-08	4.96729	SAA1,C5,S100A12,C3,F12,APOD,GSTP1,NFKB1,C9,C4B,SERPINC1,CFH,C4BPA,C4A,SERPING1,CFB,C2,CFI,A2M,C7,PROS1,C8A,MYD88
p15	Gene ontlogy	GO_RESPONSE_TO_INTERFERON_GAMMA	7.01276	1.43924e-05	13.4005	GBP1,MRC1,HLA-DRB1,LGALS9,HLA-DRA,HLA-B,FCGR1A,OAS3
p3	Gene ontlogy	GO_PROTEIN_LOCALIZATION_TO_MITOCHONDRION	3.67091	0.0123082	4.21228	AFG3L2,SLC25A6,TIMM13,NDUFA13,CHCHD4,PMPCA,SAMM50,TIMM50,TIMM44
p5	Gene ontlogy	GO_PROTEIN_COMPLEX_SUBUNIT_ORGANIZATION	13.4054	1.29444e-11	2.15446	GFPT1,PSMD13,PSMD4,MRPL2,PAFAH1B1,DHPS,CHD5,SLC2A1,ACADS,SMYD3,CHD3,OAT,ADRM1,IKBKAP,MRPL44,FOXRED1,C2orf56,SEC24C,GPAA1,DSTN,MRPL24,MRPS10,MRPL9,DAP3,MRPL54,MRPL18,MRPS18A,MRPL37,MRPL30,MRPS21,MRPL17,MRPL34,MRPS27,MRPL45,MRPL39,PTCD3,MRPL33,MRPS11,MRPL14,MRPL53,MRPL41,MRPL48,MRPL50,MRPL3,MRPS24,MRPS30,MRPS23,MRPL27,MRPL28,MRPL42,MRPL47,MRPS6,MRPL46,CHCHD1,MRPS5,MRPS12,MRPS9,ICT1,GADD45GIP1,MRPS2…
p3	Gene ontlogy	GO_PROTEIN_COMPLEX_SUBUNIT_ORGANIZATION	6.04993	0.000106448	1.82853	PPP1R9A,CHP,KIAA0748,AFG3L2,SLC9A1,HSPD1,NDUFS6,GLS,UQCRB,ANXA6,MICU1,NDUFA9,SYNJ1,PPP5C,ZW10,AIFM1,CADPS,CADPS2,NDUFB9,NDUFS4,NFS1,ALDH5A1,ACOT13,PNPT1,NDUFA12,NDUFC2,NDUFS2,NDUFC1,NDUFA11,NDUFA3,NDUFV3,NDUFS1,NDUFA6,NDUFA13,NDUFV2,NDUFAF4,NDUFS7,NDUFAF1,ECSIT,NDUFA10,NDUFS3,NDUFA7,NDUFV1,NDUFB10,NDUFA8,NDUFB11,NDUFA2,NDUFB5,NDUFB3,C7orf44,NDUFS8,NDUFB8,MTRF1L,LONP1,SHMT2,CCDC56,SAMM50,NAPG,TFAM…
p18	Gene ontlogy	GO_LOCOMOTORY_BEHAVIOR	7.00463	1.46173e-05	4.29028	EPHA4,ALS2,GRM1,HTRA2,CACNB4,DNM1,HPRT1,GNAO1,APBA1,CACNA1B,GLRB,GRM5,SEZ6L,LPHN3,OXR1,APBA2,LSAMP,NEGR1
p12	Gene ontlogy	GO_NUCLEUS_ORGANIZATION	5.51507	0.000311489	3.40377	PML,PVRL2,TMEM48,PRKCA,LEMD2,NUP98,AHCTF1,SEH1L,NUP133,NUP107,TPR,NUP88,NUP214,NUP205,NUP188,NUP35,SUN2,TMEM43
p13	Gene ontlogy	GO_REGULATION_OF_SEQUENCE_SPECIFIC_DNA_BINDING_TRANSCRIPTION_FACTOR_ACTIVITY	3.66675	0.0123495	2.71961	SYK,ITGB2,LTF,S100A12,ICAM1,IKBKB,RPS6KA5,PYCARD,CAT,ANXA3,DDX58,NFKB1,ANXA4,TRIM21,TRIM25,TRADD
p2	Gene ontlogy	GO_NEURON_DIFFERENTIATION	8.83169	2.9528e-07	2.39199	MYH10,NTRK2,DBNL,ERBB4,PAK3,THY1,PVRL1,ROBO2,DCX,DCLK2,PPP1R9B,BAIAP2,DLG4,SYNGAP1,SHANK3,EPHB3,CTNNA2,MAP6,STRN,SHANK1,PPP3CB,EFNA3,RAB35,CHL1,SLITRK1,PICK1,ATCAY,GPRIN1,NRCAM,SPTBN2,TRIM32,PTPRZ1,BOC,OLFM3,GABRA5,PLXNA1,LINGO1,TNR,CRMP1,ODZ2,NRXN3,CAMSAP1,PACSIN1,GPM6A,OPCML,GABRB1,ATL1,MTPN,SATB2,NLGN4X,PSD,RTN1
p14	Gene ontlogy	GO_GLIAL_CELL_DIFFERENTIATION	3.43922	0.0186085	3.32384	CD9,SIRT2,CNTN2,S100B,LAMA2,PLP1,CNP,NDRG1,STAT3,S100A9,ARHGEF10
p13	Gene ontlogy	GO_REGULATION_OF_REACTIVE_OXYGEN_SPECIES_BIOSYNTHETIC_PROCESS	4.22965	0.00416632	4.8593	ITGB2,ICAM1,TSPO,CD34,HBB,RAB27A,GLA,CYBA,DDAH2
p13	Gene ontlogy	GO_POSITIVE_REGULATION_OF_DEVELOPMENTAL_PROCESS	2.9502	0.0459413	1.67709	SYK,ITGB2,ITGB1,SFN,CLDN5,LTF,C5,FLT1,ITGA5,C3,TSPO,CTNNA1,CPNE1,IKBKB,C10orf54,ATP11C,PNP,RPS6KA1,MSH6,UNC13D,NOS3,INPP5D,CD34,CSRP3,CA2,ANO6,SCIN,ANXA3,NFKB1,FGA,APOB,LRG1,HSPB1,SH3PXD2B,FGB,FGG,TRADD
p13	Gene ontlogy	GO_RESPONSE_TO_BIOTIC_STIMULUS	7.09169	1.21966e-05	2.55347	SYK,LTF,S100A12,ADAM17,ICAM1,PSMB9,TSPO,IGJ,IKBKB,PYCARD,IGLL5,UNC13D,NOS3,ANXA5,NPC2,ANXA3,GSTP1,MAOB,IRF3,DDX58,NFKB1,ALAD,MGST2,FGA,CD14,APOB,BANF1,HSPB1,C4B,PROS1,MYD88,FGB,ADH5,DEFA3,SAMHD1,TRIM25,TRIM56
p15	Gene ontlogy	GO_RESPONSE_TO_BIOTIC_STIMULUS	5.94285	0.000130792	4.34507	FCER1G,PTPRC,GBP1,MRC1,HLA-DRB1,PLCG2,LGALS9,CASP1,S100A8,IFI16,HLA-B,DDX60,OAS3,STAB1,LYZ
p9	Gene ontlogy	GO_NUCLEAR_EXPORT	6.06881	0.000102717	4.46886	THOC4,NUP153,AGFG1,HNRNPA1,RNPS1,SRSF6,CHTOP,NUP50,POM121,CASC3,FIP1L1,SRSF11,SARNP,DDX19A,FYTTD1
p12	Gene ontlogy	GO_NUCLEAR_EXPORT	6.39591	5.21812e-05	3.55685	THOC1,TMEM48,THOC2,NUP98,SEH1L,SMG6,NUP133,NUP107,NCBP2,HNRNPA2B1,TPR,PABPN1,SRSF2,SRSF4,NUP88,NUP214,NUP205,NUP188,NUP35,GLE1
p18	Gene ontlogy	GO_HYDROGEN_TRANSPORT	3.47829	0.0172758	3.62107	SLC9A7,SLC9A6,ATP6V0D1,SLC2A13,COX15,STOML2,ATP6V1G1,ATP6V1B2,COX7A2,ATP6AP1
p3	Gene ontlogy	GO_HYDROGEN_TRANSPORT	15.8022	6.32017e-14	9.1086	ATP1A1,ATP1A2,ATP1A3,ATP5A1,UQCRQ,SLC9A1,ATP5B,COX5A,ATP5J,UQCRB,NDUFA4,COX7A2L,COX4I1,NNT,COX5B,SLC35A4,COX6B1,UQCRFS1,ATP5I,ATP5C1,ATP5F1,UQCRC1
p2	Gene ontlogy	GO_CELL_MORPHOGENESIS_INVOLVED_IN_NEURON_DIFFERENTIATION	5.09713	0.000746094	2.49074	MYH10,PAK3,PVRL1,ROBO2,DCX,BAIAP2,DLG4,SHANK3,EPHB3,CTNNA2,MAP6,SHANK1,PPP3CB,EFNA3,CHL1,SLITRK1,NRCAM,SPTBN2,PTPRZ1,BOC,PLXNA1,LINGO1,TNR,CRMP1,ODZ2,NRXN3,ATL1
p18	Gene ontlogy	GO_CELLULAR_CHEMICAL_HOMEOSTASIS	3.83459	0.00907974	2.29143	ANK2,ATP2B4,GRM1,SLC24A4,PPP3CA,XPR1,CACNB4,SLC8A2,ATP6V0D1,SLC30A1,STOML2,ATP6V1G1,ATP6V1B2,JPH1,ATP2C1,CCDC90A,RAB11B,GNB1,EDNRB,PTPRN2,CALB2,CKB,RAB11FIP5
p3	Gene ontlogy	GO_THIOESTER_BIOSYNTHETIC_PROCESS	5.98656	0.000120977	6.72794	SLC25A1,BRP44,DLAT,ACSL6,PDHA1,PDHB,THEM4,ACOT13,DLD,PDHX
p16	Gene ontlogy	GO_MONOSACCHARIDE_METABOLIC_PROCESS	4.23574	0.00412734	2.59782	PRKAA1,IRS2,GPI,AKR1B1,TPI1,PKM2,GAPDH,PGM1,ENO2,ENO1,SORD,ENO3,PGK1,RBKS,MAN2A2,IGFBP5,GOT1,NISCH,MDH1,B3GALTL
p18	Gene ontlogy	GO_TRANSMEMBRANE_RECEPTOR_PROTEIN_TYROSINE_KINASE_SIGNALING_PATHWAY	4.2101	0.00433905	2.31891	PLEKHA1,RGS14,SRC,EPHA4,MST1R,IRS1,ABI1,PLCG1,ACTR3,GIT1,DNM1,EPHB2,SLC9A6,NRP2,ATP6V0D1,BMPR2,ATP6V1G1,ATP6V1B2,ATP6AP1,AP3S1,ARHGEF7,KIAA0528,ARPC4,SRMS,ARPC1A
p18	Gene ontlogy	GO_CELLULAR_RESPONSE_TO_PEPTIDE	3.261	0.0259478	2.51061	SRC,PRKAR2B,IRS1,PRKACB,CAMK2A,VAMP2,ATP6V0D1,ATP6V1G1,ATP6V1B2,ATP6AP1,AP3S1,GNB1,CRHBP,KIAA0528,GNB4,GNB2
p8	Gene ontlogy	GO_NUCLEAR_TRANSCRIBED_MRNA_CATABOLIC_PROCESS_NONSENSE_MEDIATED_DECAY	28.1072	6.92497e-26	9.11494	RPS3,RPL9,RPL35A,RPLP0,RPL26,RPL26L1,RPS19,RPS7,RPS27,RPL38,EIF4G1,FAU,RPL17,RPL11,RPS16,RPS12,RPS25,RPL27,RPS3A,RPS21,RPL5,RPS15A,RPL12,RPS23,RPL30,RPS17,RPL21,RPS4X,RPS5,RPS11,RPL27A,RPS2,RPS14,RPS20,RPS28,RPS9,RPS18,RPL10A,RPL7A
p1	Gene ontlogy	GO_NUCLEAR_TRANSCRIBED_MRNA_CATABOLIC_PROCESS_NONSENSE_MEDIATED_DECAY	7.52229	4.9279e-06	3.97055	RPSA,RPL28,RPL22,RPL36A,RPLP2,RPL15,RPL8,RPL7,PPP2R1A,RPL18,RPL23A,RPL3L,RPL3,RPL37,RPL24,RPL18A,RPL34,RPL10,RPL37A,RPL32,RPL13
p15	Gene ontlogy	GO_NEGATIVE_REGULATION_OF_CELL_ADHESION	5.24619	0.000542517	8.00547	THBS1,PTPRC,PTPN6,GBP1,HLA-DRB1,LGALS9,TGFBI,ARHGDIB
p9	Gene ontlogy	GO_RNA_3_END_PROCESSING	6.01506	0.000113871	5.56125	THOC4,RNPS1,SRSF6,CHTOP,CASC3,NUDT21,CSTF2,FIP1L1,SRSF11,SARNP,SYMPK,CSTF2T
p13	Gene ontlogy	GO_POSITIVE_REGULATION_OF_TRANSPORT	3.25757	0.0260582	1.75762	SYK,ITGB1,SFN,SAA1,C5,ITGAX,PSMD9,C3,UNC13B,ASPH,F2,TSPO,PYCARD,UNC13D,CD34,CA2,ANO6,TRPM2,SCIN,DOCK2,RAB27A,ANP32B,SYTL4,IRF3,DDX58,CYBA,FGA,CD14,C4B,C4A,C2,PROS1,FGB,KNG1,FGG,PLTP
p6	Gene ontlogy	GO_POSITIVE_REGULATION_OF_WNT_SIGNALING_PATHWAY	3.25737	0.0260582	3.17508	PSMD8,PSMC2,PSMC3,PSMD11,PSMC1,PSMD7,PSMC5,PSMD6,DVL1,LRP6,PIN1
p15	Gene ontlogy	GO_MYELOID_CELL_DIFFERENTIATION	3.94923	0.00726661	7.70526	NCKAP1L,PTPN6,MYH9,LGALS9,IFI16,HCLS1
p15	Gene ontlogy	GO_NEGATIVE_REGULATION_OF_IMMUNE_SYSTEM_PROCESS	8.568	5.23835e-07	8.41751	HES1,FCER1G,THBS1,PTPRC,PTPN6,GBP1,HLA-DRB1,MNDA,LGALS9,IFI16,C1QC,HLA-B,TAP1
p14	Gene ontlogy	GO_PERIPHERAL_NERVOUS_SYSTEM_DEVELOPMENT	3.10159	0.0348764	4.37621	SIRT2,UGT8,LAMA2,NFASC,HAPLN2,NDRG1,ARHGEF10
p2	Gene ontlogy	GO_ACTIN_FILAMENT_ORGANIZATION	3.36261	0.0214646	2.65217	DLG1,PPP1R9B,BAIAP2,PACSIN1,CORO1A,ACTN1,TMOD1,ADD2,PHACTR1,WASF1,ABI2,DBN1,WASF3,ACTR3B,ACTR3C
p3	Gene ontlogy	GO_GENERATION_OF_PRECURSOR_METABOLITES_AND_ENERGY	50.7263	4.80948e-48	8.83577	UQCRQ,OGDH,NDUFS6,ATP5B,COX5A,UQCRB,NDUFA4,COX7A2L,SLC25A3,SLC25A25,COX4I1,NNT,COX5B,SLC25A13,COX6B1,UQCRFS1,NDUFA9,ATP5C1,UQCRC1,ETFA,ETFB,LDHA,NDUFB9,CYC1,NDUFS4,DLAT,SUCLG1,PDHA1,PDHB,SUCLA2,DLST,ALDH5A1,DLD,NDUFA12,NDUFC2,NDUFS2,NDUFC1,NDUFA11,NDUFA3,NDUFV3,NDUFS1,NDUFA6,NDUFA13,NDUFV2,NDUFS7,NDUFAF1,NDUFA10,NDUFS3,NDUFA7,NDUFV1,NDUFB10,NDUFA8,NDUFB11,NDUFA2,NDUFB5,NDUFB3,NDUFS8,NDUFB8,UQCRC2…
p2	Gene ontlogy	GO_NEURON_PROJECTION_GUIDANCE	3.05616	0.0379757	2.58299	MYH10,PVRL1,ROBO2,EPHB3,EFNA3,CHL1,NRCAM,SPTBN2,BOC,PLXNA1,TNR,CRMP1,ODZ2,NRXN3
p13	Gene ontlogy	GO_REGULATION_OF_TRANSPORT	3.19507	0.0292985	1.49307	NEFH,SYK,ITGB1,SFN,SAA1,C5,CSK,KCNA10,ICAM1,ITGAX,PSMD9,C3,UNC13B,ASPH,F2,TSPO,PTGS1,RAB8A,APOD,PYCARD,UNC13D,NOS3,CD34,MMP9,CYBB,ANXA5,CA2,ANO6,SLC16A1,TRPM2,APOC3,SCIN,DOCK2,LCP1,RAB27A,ANP32B,RANBP2,NUP37,SYTL4,MAOB,IRF3,FBLN1,DDX58,CYBA,NFKB1,FGA,CD14,TBC1D15,ANXA4,C4B,C4BPA,C4A,C2,PROS1,FGB,KNG1,FGG,EHD4,NUPL1,PRDX1,PLTP
p2	Gene ontlogy	GO_REGULATION_OF_TRANSPORT	3.66143	0.0124706	1.51634	NTRK2,AKAP5,CDH13,BRAF,ERBB4,DLG1,SNCA,PRKCD,CAMK1,HTR2A,KCNIP4,KCNJ4,KCNMA1,KCNB2,THY1,UNC13A,CACNA2D1,HOMER1,DLG4,SHANK3,SHANK1,PPP3CB,ACCN2,GRIN1,PICK1,PACSIN1,CORO1A,BCAS3,ACTN2,SCN2A,RIMS1,PRKCE,SYT1,SLC30A3,STX1A,CAMK2D,PFN2,CADM1,CHMP2A,C2CD4C,PCLO,SEPT5,SYT7,CPLX3,PRKCG,REEP2,NLGN2,RAB3GAP1,YWHAH,GABBR1,GNB5,OXCT1,TSG101,MAPK8,YWHAZ,ICA1,ARFGAP1,SGIP1,SMAP1,RAB3C,RAB2B,RAPGEF4,PPP1R13B,SN…
p15	Gene ontlogy	GO_NEGATIVE_REGULATION_OF_IMMUNE_RESPONSE	4.78784	0.00136178	10.7515	PTPRC,PTPN6,LGALS9,IFI16,HLA-B,TAP1
p13	Gene ontlogy	GO_REGULATION_OF_IMMUNE_EFFECTOR_PROCESS	7.12409	1.14765e-05	3.22494	SYK,C5,ICAM1,C3,C10orf54,MSH6,UNC13D,HTRA1,ANXA5,HPX,DOCK2,DAK,DDX58,C9,C4B,CFH,C4BPA,C4A,SERPING1,CFB,C2,CFI,A2M,C7,PROS1,C8A
p15	Gene ontlogy	GO_REGULATION_OF_IMMUNE_EFFECTOR_PROCESS	3.95491	0.00719238	4.68563	FCER1G,PTPRC,PTPN6,RAC2,LGALS9,VTN,HLA-B,DDX60,TAP1
p18	Gene ontlogy	GO_CALCIUM_ION_TRANSMEMBRANE_TRANSPORT	4.01144	0.00644418	3.83566	ATP2B4,SLC24A4,CACNB1,CACNB4,SLC8A2,PDE2A,NCS1,CACNA1E,ATP2C1,CACNA1B,DENND5B
p2	Gene ontlogy	GO_HOMOPHILIC_CELL_ADHESION_VIA_PLASMA_MEMBRANE_ADHESION_MOLECULES	2.98701	0.0430209	3.39478	CDH13,PVRL1,ROBO2,CADM1,CDH8,PVRL3,CDH10,PCDH1,CADM3
p13	Gene ontlogy	GO_EXOCYTOSIS	6.7357	2.63907e-05	2.93718	SYK,UNC13B,PLEK,RAB8A,RAB13,UNC13D,TNFAIP2,SCIN,STX2,RAB27A,ANXA3,SYTL4,FGA,PECAM1,SERPING1,A2M,PROS1,FGB,KNG1,FGG,ITIH3,ITIH4,ORM1,PLG,ANK1,ORM2,SEPP1,A1BG
p18	Gene ontlogy	GO_EXOCYTOSIS	3.46166	0.017838	2.25955	NSF,RAB3A,VAMP7,VAMP2,VPS33A,RAB11B,SYT6,SYT5,SYT17,LIN7A,SNPH,ALDOA,CRHBP,EXOC7,APLP2,RAB11FIP5,STXBP5,JAGN1,EXOC6B,SCAMP1,PCDH7
p16	Gene ontlogy	GO_HEXOSE_METABOLIC_PROCESS	4.81343	0.00130206	2.92708	PRKAA1,IRS2,GPI,AKR1B1,TPI1,PKM2,GAPDH,PGM1,ENO2,ENO1,SORD,ENO3,PGK1,MAN2A2,IGFBP5,GOT1,NISCH,MDH1,B3GALTL
p3	Gene ontlogy	GO_PURINE_CONTAINING_COMPOUND_METABOLIC_PROCESS	33.1009	1.01504e-30	6.15126	ATP1A2,ATP1B1,ATP5A1,UQCRQ,OGDH,ATP2B2,NDUFS6,ATP5B,COX5A,ATP5J,UQCRB,NDUFA4,COX7A2L,SLC25A25,COX4I1,COX5B,SLC25A13,COX6B1,UQCRFS1,ATP5I,NDUFA9,ATP5C1,ATP5F1,UQCRC1,LDHA,NDUFB9,NME1,CYC1,NDUFS4,NFS1,DLD,NDUFA12,NDUFC2,NDUFS2,NDUFC1,NDUFA11,NDUFA3,NDUFV3,NDUFS1,NDUFA6,NDUFA13,NDUFV2,NDUFS7,NDUFAF1,NDUFA10,NDUFS3,NDUFA7,NDUFV1,NDUFB10,NDUFA8,NDUFB11,NDUFA2,NDUFB5,NDUFB3,NDUFS8,NDUFB8,UQCRC2,CYCS,GM…
p16	Gene ontlogy	GO_ACTIVATION_OF_PROTEIN_KINASE_ACTIVITY	2.93296	0.0474334	2.25231	CARTPT,MAP2K3,PRKAA1,MAPK3,MAP2K6,DUSP19,PRKAG2,CRKL,ADCY9,MAP3K5,PARK7,MAP3K15,PEA15,TGFB2,MAPK1,CRK,ARRB1
p15	Gene ontlogy	GO_IMMUNE_RESPONSE_REGULATING_CELL_SURFACE_RECEPTOR_SIGNALING_PATHWAY	5.70466	0.000212595	5.88596	FCER1G,PTPRC,NCKAP1L,PTPN6,HLA-DRB1,PLCG2,MNDA,HLA-DRA,FCGR1A,ARPC1B,ICAM2
p18	Gene ontlogy	GO_VESICLE_DOCKING	3.50608	0.0163339	4.43049	NSF,VPS33A,SNPH,STX7,STX6,STX16,STX8,EXOC6B
p13	Gene ontlogy	GO_RESPONSE_TO_CYTOKINE	4.06213	0.00583222	2.15065	ACSL1,ADAM17,ICAM1,PSMB9,PSMD9,PSME2,IKBKB,RPS6KA5,PYCARD,PLP2,IRF3,CYBA,NFKB1,ALAD,FGA,CD14,APOB,TRIM21,MYD88,FGB,ITIH4,CD44,SAMHD1,SEC61A1,TRIM25,TRIM56,GBP2,TRADD
p15	Gene ontlogy	GO_RESPONSE_TO_CYTOKINE	3.02445	0.0400839	3.22396	GBP1,MRC1,HLA-DRB1,LGALS9,HLA-DRA,HLA-B,HCLS1,CDC34,FCGR1A,OAS3
p12	Gene ontlogy	GO_RESPONSE_TO_CYTOKINE	2.93142	0.0475177	1.81265	PML,FAS,RIPK1,INSR,MAPKAPK2,CTSB,PSMF1,PSMB8,PSME1,PSMB10,TJP2,PRKCA,SHPK,HLA-DRB5,HLA-E,ANXA1,BBS2,IMPDH2,TMEM173,ERBB2IP,CHUK,TPR,ENTPD2,NUB1,TICAM2,JAK1,IFI35,TYK2,IFIT3
p3	Gene ontlogy	GO_REGULATION_OF_CARDIAC_CONDUCTION	3.27263	0.0253399	4.70956	TMEM65,ATP1A1,ATP1A2,ATP1B1,ATP1A3,ATP2B2,ATP2A2
p9	Gene ontlogy	GO_SPLICEOSOMAL_COMPLEX_ASSEMBLY	5.43064	0.000370951	6.82517	YTHDC1,SRSF6,SF3A1,SF3A3,SF3A2,RBMXL1,SNRPC,PSIP1,SNRPD2
p13	Gene ontlogy	GO_REGULATION_OF_INTERLEUKIN_6_PRODUCTION	3.13394	0.0326857	4.43109	CSK,PYCARD,INPP5D,DDX58,CYBA,MYD88,ORM1
p15	Gene ontlogy	GO_REGULATION_OF_INTERLEUKIN_6_PRODUCTION	3.31288	0.0235579	10.6279	FCER1G,NCKAP1L,LGALS9,HLA-B
p2	Gene ontlogy	GO_GLUTAMATE_RECEPTOR_SIGNALING_PATHWAY	4.22407	0.00421374	5.43165	HOMER1,GRIN1,GRIA1,GRIA2,GRM2,GRIA4,GRIN2B,HOMER2
p16	Gene ontlogy	GO_PYRUVATE_METABOLIC_PROCESS	4.01638	0.00640527	3.73686	GPI,TPI1,PKM2,GAPDH,PGM1,ENO2,ENO1,ENO3,PGK1,GLO1,LDHB
p3	Gene ontlogy	GO_PYRUVATE_METABOLIC_PROCESS	4.26256	0.00392162	4.96833	OGDH,BRP44,LDHA,DLAT,PDHA1,PC,PDHB,DLD,PDHX
p2	Gene ontlogy	GO_RETINA_DEVELOPMENT_IN_CAMERA_TYPE_EYE	3.96478	0.00707054	4.49309	MYH10,NTRK2,THY1,PVRL1,CALB1,GPM6A,ATP2B1,LPCAT1,PVRL3
p14	Gene ontlogy	GO_REPRODUCTION	4.91574	0.00107212	2.03767	DNM2,NAMPT,GAB1,SGPL1,CD9,SIRT2,CIB1,STK3,PRKAR1A,AGT,HSPA2,STK4,ADA,SERPINF1,ITGA2,TNC,STAG3,SPTBN4,JAM3,CLIC4,MSH2,NASP,CAST,CTCFL,HIST1H1T,STAG2,SMC1A,RAD21,H2AFX,NUMA1,PGAM2,MGST1,STAT3,ACSBG2,DDR1,LMNA,PLA2G4C,RNF114,PGM3
p2	Gene ontlogy	GO_REGULATION_OF_ION_TRANSPORT	3.07016	0.037231	1.90164	AKAP5,DLG1,SNCA,PRKCD,HTR2A,KCNIP4,KCNJ4,KCNMA1,KCNB2,THY1,CACNA2D1,HOMER1,DLG4,SHANK3,SHANK1,GRIN1,CORO1A,ACTN2,SCN2A,PRKCE,CAMK2D,NLGN2,RAB3GAP1,YWHAH,GABBR1,GNB5,DPP6
p18	Gene ontlogy	GO_REGULATION_OF_ION_TRANSPORT	3.04298	0.0387665	1.95328	ANK2,ATP2B4,ADRA2A,PLCG1,SCN4A,KCND3,CASK,CACNB1,CACNB4,CAMK2A,GNAO1,VAMP7,VAMP2,SLC30A1,CLCN4,AKAP7,CACNA1E,JPH1,SCN3B,CACNA1B,RAB11B,ATG5,DIAPH1,CRHBP,NETO2
p16	Gene ontlogy	GO_SIGNAL_TRANSDUCTION_BY_PROTEIN_PHOSPHORYLATION	3.28448	0.0248149	1.95475	ACVR1,MAP2K3,MAPK3,MAP2K6,CRKL,MAP3K5,MAP3K15,PEA15,TGFB2,MAPK1,ITGAV,TYRO3,PSMB7,PSMA6,PSMC4,PSMB5,PSMA3,PSMA7,PSMB3,IRS2,BMPR1A,CAMK2G,ACVR1B,CAMK2B,PEBP1,CUL1,KSR1
p15	Gene ontlogy	GO_RECEPTOR_MEDIATED_ENDOCYTOSIS	3.71102	0.0114519	5.73796	FCER1G,MRC1,VTN,FOLR2,FCGR1A,STAB1,CD163
p8	Gene ontlogy	GO_CELLULAR_MACROMOLECULE_LOCALIZATION	7.26896	8.35478e-06	1.96472	RYR2,RPS3,G3BP2,FAF1,SYVN1,OS9,RPL9,RPL35A,RPLP0,RPL26,SSB,RPL26L1,RPS19,EXOSC3,PCM1,RPS7,ZNF385A,RPS27,RPL38,TIMM8B,GNPTG,AHCYL1,SGSM3,GBF1,ARL6IP1,FAU,RPL17,RPL11,RPS16,RPS12,RPS25,RPL27,RPS3A,RPS21,RPL5,RPS15A,RPL12,RPS23,RPL30,RPS17,RPL21,RPS4X,RPS5,RPS11,RPL27A,RPS2,RPS14,RPS20,RPS28,RPS9,RPS18,RPL10A,RPL7A,SSR1,GCC2,COX18,RAB40B,COPB1,IFT27,TNPO2,COG3,COG7,TOM1L2
p1	Gene ontlogy	GO_CELLULAR_MACROMOLECULE_LOCALIZATION	3.04442	0.0387462	1.48852	GSK3B,CTNNB1,RAC1,OSBPL8,KCNIP3,RPSA,RPL28,NAPA,RER1,RPL22,RPL36A,RPLP2,RPL15,RPL8,RPL7,GPR158,MAPK9,EPB41L3,MFN2,DLG3,SORL1,RPH3A,ARHGEF2,PGAP1,TIMM10,TMED10,IPO5,OXA1L,HOOK3,EXOC1,RPL18,RPL23A,RPL3L,RPL3,RPL37,RPL24,RPL18A,RPL34,RPL10,RPL37A,RPL32,RPL13,SRPR,IPO7,RAB3B,MTCH2,TOMM22,VPS13D,MTX2,PEX5L,CHML,TOMM5,C17orf28,ZDHHC3,TOMM20,SNX13,RANBP6,TMEM33,TLN2
p13	Gene ontlogy	GO_PLATELET_DEGRANULATION	8.0102	1.74515e-06	5.20125	SYK,PLEK,FGA,PECAM1,SERPING1,A2M,PROS1,FGB,KNG1,FGG,ITIH3,ITIH4,ORM1,PLG,ORM2,SEPP1,A1BG
p13	Gene ontlogy	GO_INTEGRIN_MEDIATED_SIGNALING_PATHWAY	5.73348	0.00020225	5.12299	SYK,ITGB2,ITGB1,ITGA5,ITGB7,ITGAX,PLEK,ITGA7,FBLN1,DST,ITGAM,FERMT3
p12	Gene ontlogy	GO_SKIN_DEVELOPMENT	2.98064	0.0435374	3.36122	VANGL2,TXNIP,CD109,ANXA1,ITGB4,ITGA6,AKR1C3,YAP1,PALLD
p15	Gene ontlogy	GO_ANGIOGENESIS	2.93803	0.0469652	5.02517	THBS1,KRIT1,MYH9,MMRN2,TGFBI,TYMP
p12	Gene ontlogy	GO_EPITHELIAL_CELL_DIFFERENTIATION	4.26198	0.00392162	2.55052	TXNIP,EZR,GJA1,ENG,CTSB,F11R,VIM,SCRIB,ARHGEF26,GSTM3,TJP2,MSN,ANXA1,SLC7A11,BDH2,HSD17B4,AKR1C3,YAP1,CES1,PALLD,PTER
p2	Gene ontlogy	GO_MODULATION_OF_SYNAPTIC_TRANSMISSION	12.9969	3.13697e-11	3.90914	NTRK2,BRAF,SNCA,HTR2A,UNC13A,SYP,PPP1R9B,BAIAP2,DLG4,SYNGAP1,SHANK3,SHANK1,CALB1,PPP3CB,ACCN2,GRIN1,GRIA1,PICK1,TNR,RIMS1,PPFIA3,GRM2,PRKCE,SYT1,STX1A,PFN2,SEPT5,CPLX3,NLGN4X,NLGN2,SHANK2,RAB3GAP1,YWHAH,GABBR1,CELF4,SHISA7,SHISA9,DBN1
p18	Gene ontlogy	GO_MODULATION_OF_SYNAPTIC_TRANSMISSION	4.28681	0.00375629	2.51061	RGS14,GRM1,PPP3CA,NCAM1,CAMK2A,DNM1,EPHB2,SLC8A2,CPEB3,FLOT1,CNTN4,RAB3A,VAMP2,SLC30A1,GRM5,CRHBP,GLUL,PCDH17,SYN1,SYN3,ITPKA,NETO2
p1	Gene ontlogy	GO_MODULATION_OF_SYNAPTIC_TRANSMISSION	3.43109	0.0188793	2.19326	GSK3B,NF1,ADCYAP1,NAPA,CACNG2,CRH,PLCL2,NOS1,RASGRF1,SORCS3,SLC8A3,GRIN2A,ATAD1,JPH4,CACNG3,CACNG8,SNAP25,DGKI,NELF,VGF,LZTS1,RAB3B
p8	Gene ontlogy	GO_RNA_CATABOLIC_PROCESS	23.178	4.07964e-21	6.4697	ZNF259,RPS3,RPL9,RPL35A,RPLP0,RPL26,RPL26L1,RPS19,EXOSC3,RPS7,RPS27,RPL38,EIF4G1,FAU,RPL17,RPL11,RPS16,RPS12,RPS25,RPL27,RPS3A,RPS21,RPL5,RPS15A,RPL12,RPS23,RPL30,RPS17,RPL21,RPS4X,RPS5,RPS11,RPL27A,RPS2,RPS14,RPS20,RPS28,RPS9,RPS18,RPL10A,RPL7A,ABCE1
p1	Gene ontlogy	GO_RNA_CATABOLIC_PROCESS	6.60426	3.45343e-05	3.11542	CCRN4L,RPSA,RPL28,RPL22,RPL36A,RPLP2,RPL15,RPL8,RPL7,PPP2R1A,EIF4E,RPL18,RPL23A,RPL3L,RPL3,RPL37,RPL24,RPL18A,RPL34,RPL10,RPL37A,RPL32,RPL13,CSDE1,NT5C3L
p13	Gene ontlogy	GO_RESPONSE_TO_NUTRIENT	4.38287	0.00312421	3.42671	AHCY,ITGB1,ACSL1,GSN,TSPO,SLC16A1,CP,APOC3,CAT,GSTP1,ALAD,USF1,SERPINC1,C2
p14	Gene ontlogy	GO_CELL_DEVELOPMENT	2.9608	0.0451647	1.58418	DNM2,NEFL,MYO1E,CD9,SIRT2,CIB1,PAK2,PRKAR1A,AGT,HSPA2,RDX,CNTN2,TNC,UBA6,S100B,EFHD1,PRKCQ,UGT8,FEZ1,LAMA2,PLP1,CLMN,CNP,KIF5B,CNTNAP1,NFASC,OMG,SPTBN4,JAM3,WNK1,FRYL,HAPLN2,CLIC4,MSH2,FN1,WASF2,PIP4K2A,NDRG1,CBFB,CRYAB,FLNB,LMNA,S100A9,ARHGEF10,FLNC
p2	Gene ontlogy	GO_CELL_DEVELOPMENT	6.57019	3.67986e-05	1.94458	MYH10,NTRK2,DBNL,ERBB4,PAK3,THY1,PVRL1,CXADR,ROBO2,DCX,DCLK2,HOMER1,PPP1R9B,BAIAP2,DLG4,SYNGAP1,SHANK3,EPHB3,CTNNA2,MAP6,STRN,SHANK1,PPP3CB,EFNA3,RAB35,CHL1,SLITRK1,PICK1,ATCAY,GPRIN1,NRCAM,SPTBN2,TRIM32,PTPRZ1,BOC,OLFM3,GABRA5,PLXNA1,LINGO1,TNR,CRMP1,ODZ2,NRXN3,CAMSAP1,PACSIN1,GPM6A,OPCML,GABRB1,ATL1,MLLT4,VPS33B,ACTN1,TMOD1,ACTN2,OLFM1,CAMK2D,SATB2,CELF4,WASF3
p13	Gene ontlogy	GO_REACTIVE_OXYGEN_SPECIES_METABOLIC_PROCESS	3.38694	0.0205042	3.84224	NOS3,HBB,CYBB,CAT,MAOB,CYBA,SH3PXD2B,DDAH2,PRDX1
p7	Gene ontlogy	GO_POSITIVE_REGULATION_OF_MULTI_ORGANISM_PROCESS	3.56717	0.0146743	3.2303	POLR2C,POLR2J,POLR2B,CDK9,POLR2E,POLR2L,WHSC2,TH1L,TRAF6,DDB1,ADAR,PPIH
p13	Gene ontlogy	GO_POSITIVE_REGULATION_OF_IMMUNE_RESPONSE	9.8936	2.92994e-08	3.08594	SYK,ITGB2,C5,CSK,PSMB9,PSMD9,PSME2,C3,IKBKB,CYFIP1,RPS6KA5,PYCARD,YES1,IGLL5,MSH6,INPP5D,HPX,IRF3,DDX58,NFKB1,RFTN2,CD14,C9,C4B,CFH,C4BPA,C4A,SERPING1,CFB,C2,CFI,C7,C8A,MYD88,VSIG4,CFHR1,C1R,C1S,ITGAM
p15	Gene ontlogy	GO_POSITIVE_REGULATION_OF_IMMUNE_RESPONSE	8.41239	7.24992e-07	5.6461	FCER1G,PTPRC,NCKAP1L,PTPN6,HLA-DRB1,PLCG2,MNDA,LGALS9,HLA-DRA,IFI16,C1QA,C1QC,C1QB,HLA-B,FCGR1A,ARPC1B,ICAM2
p15	Gene ontlogy	GO_POSITIVE_REGULATION_OF_CHEMOTAXIS	2.99513	0.0424154	8.80602	THBS1,NCKAP1L,RAC2,LGALS9
p5	Gene ontlogy	GO_CELLULAR_COMPONENT_DISASSEMBLY	29.9521	1.16983e-27	4.50228	MRPL2,PAFAH1B1,MRPL44,DSTN,MRPL24,MRPS10,MRPL9,DAP3,MRPL54,MRPL18,MRPS18A,MRPL37,MRPL30,MRPS21,MRPL17,MRPL34,MRPS27,MRPL45,MRPL39,PTCD3,MRPL33,MRPS11,MRPL14,MRPL53,MRPL41,MRPL48,MRPL50,MRPL3,MRPS24,MRPS30,MRPS23,MRPL27,MRPL28,MRPL42,MRPL47,MRPS6,MRPL46,CHCHD1,MRPS5,MRPS12,MRPS9,ICT1,GADD45GIP1,MRPS22,MRPL1,MRPL15,MRPL21,MRPL52,MRPS31,MRPS15,GFM2,MRPL16,MRPS18B,MRPL20,MRPL38,MRPS26,MRPL55,MRPL22,M…
p9	Gene ontlogy	GO_RNA_LOCALIZATION	6.64198	3.21459e-05	4.13267	THOC4,NUP153,AGFG1,FMR1,HNRNPA1,RNPS1,SRSF6,KHSRP,CHTOP,NUP50,POM121,CASC3,FIP1L1,SRSF11,SARNP,DDX19A,HNRNPA3,FYTTD1
p12	Gene ontlogy	GO_RNA_LOCALIZATION	6.25271	6.98106e-05	3.15222	THOC1,TMEM48,THOC2,NUP98,AHCTF1,FBL,SEH1L,SMG6,NUP133,NUP107,NCBP2,HNRNPA2B1,TPR,PABPN1,SRSF2,SRSF4,NUP88,NUP214,NUP205,NUP188,NUP35,UPF3A,GLE1
p8	Gene ontlogy	GO_RIBOSOMAL_LARGE_SUBUNIT_BIOGENESIS	3.40222	0.0199541	4.90805	RPL35A,RPL26,RPL26L1,RPL38,RPL11,RPL5,RPL12
p1	Gene ontlogy	GO_RIBOSOMAL_LARGE_SUBUNIT_BIOGENESIS	3.6215	0.0133381	4.53778	RPL7,RPL23A,RPL3L,RPL3,SDAD1,RPL24,RPL10,RPL10L
p3	Gene ontlogy	GO_PHOSPHORYLATION	8.41439	7.24592e-07	2.20715	MAP4K2,PRKAR1B,CDK5,UQCRQ,OGDH,NDUFS6,COX5A,UQCRB,NDUFA4,COX7A2L,COX4I1,COX5B,COX6B1,UQCRFS1,NDUFA9,ATP5C1,UQCRC1,PPP5C,LDHA,NDUFB9,NME1,CYC1,NDUFS4,DLD,NDUFA12,NDUFC2,NDUFS2,NDUFC1,NDUFA11,NDUFA3,NDUFV3,NDUFS1,NDUFA6,NDUFA13,NDUFV2,NDUFS7,NDUFAF1,NDUFA10,NDUFS3,NDUFA7,NDUFV1,NDUFB10,NDUFA8,NDUFB11,NDUFA2,NDUFB5,NDUFB3,NDUFS8,NDUFB8,LIMK1,BCKDK,UQCRC2,CYCS,COQ9,GBAS,NDUFC2-KCTD14,TBRG4
p12	Gene ontlogy	GO_BRANCHING_MORPHOGENESIS_OF_AN_EPITHELIAL_TUBE	2.90943	0.0496363	4.02198	VANGL2,PML,ILK,ENG,YAP1,CTSH,CTSZ
p1	Gene ontlogy	GO_REGULATION_OF_RAS_PROTEIN_SIGNAL_TRANSDUCTION	3.7286	0.0111065	2.74157	NF1,PDCD10,RAC1,RASGRF1,ARFGEF1,STMN3,ABR,MFN2,ARHGEF2,DGKI,KIAA1244,ITSN2,IQSEC3,KALRN,RASA2,RASAL2
p13	Gene ontlogy	GO_NEGATIVE_REGULATION_OF_CYTOKINE_PRODUCTION	8.39356	7.5404e-07	5.16301	LTF,CSK,TSPO,RPS6KA5,APOD,PYCARD,C10orf54,INPP5D,CD34,GSTP1,IRF3,FBLN1,DDX58,NFKB1,ANXA4,TRIM25,ORM1,GPNMB
p7	Gene ontlogy	GO_POSITIVE_REGULATION_OF_VIRAL_PROCESS	4.33982	0.00338875	4.15694	POLR2C,POLR2J,POLR2B,CDK9,POLR2E,POLR2L,WHSC2,TH1L,DDB1,ADAR,PPIH
p13	Gene ontlogy	GO_REGULATION_OF_PROTEOLYSIS	6.42327	4.96955e-05	2.33966	SFN,C5,PSMB9,PSMD9,PSME2,C3,GSN,F12,ASPH,F2,PYCARD,RPS6KA1,MMP9,ANP32B,LXN,FBLN1,TRIM21,C9,C4B,SERPINC1,CFH,C4BPA,C4A,SERPING1,CFB,C2,CFI,A2M,C7,PROS1,C8A,KNG1,ITIH1,ITIH3,ITIH4,CD44,AMBP,CSTB,TRADD
p15	Gene ontlogy	GO_ENDOCYTOSIS	4.20251	0.00440127	3.77401	FCER1G,THBS1,NCKAP1L,MRC1,MYH9,PLCG2,VTN,FOLR2,FCGR1A,ARPC1B,STAB1,CD163
p12	Gene ontlogy	GO_PROTEIN_LOCALIZATION_TO_NUCLEUS	3.30588	0.0238653	2.71614	PML,TXNIP,NUP98,NUP133,NUP107,AKR1C3,TPR,NUP88,NUP214,NUP205,NUP188,NUP35,SUN2,PTTG1IP
p13	Gene ontlogy	GO_POSITIVE_REGULATION_OF_SECRETION	3.81605	0.00936242	2.52746	SYK,SAA1,C5,PSMD9,UNC13B,PYCARD,UNC13D,CD34,TRPM2,SCIN,RAB27A,SYTL4,IRF3,CYBA,FGA,CD14,FGB,KNG1,FGG
p6	Gene ontlogy	GO_NEGATIVE_REGULATION_OF_WNT_SIGNALING_PATHWAY	3.55866	0.0148946	3.03989	DAB2IP,PSMD8,PSMC2,PSMC3,PSMD11,PSMC1,PSMD7,PSMC5,PSMD6,DVL1,LRP6,LRP1,PFDN5
p15	Gene ontlogy	GO_NEGATIVE_REGULATION_OF_IMMUNE_EFFECTOR_PROCESS	3.88096	0.00830567	9.87854	PTPRC,PTPN6,LGALS9,HLA-B,TAP1
p9	Gene ontlogy	GO_RNA_SPLICING	26.7106	1.47136e-24	6.42019	SNW1,GTF2F2,GTF2F1,THOC4,HNRNPD,THRAP3,NONO,WBP11,HNRNPC,SFPQ,HNRNPK,CDC5L,KIAA1967,HNRNPA1,YTHDC1,RNPS1,SRSF6,HNRNPL,SF3A1,RBMX,SNRNP70,TARDBP,ELAVL1,KHSRP,SF3A3,SF3A2,RBMXL1,SNRPC,PSIP1,CASC3,SNRPF,NUDT21,CSTF2,FIP1L1,SRSF11,SNRPB2,RBM17,SNRPA1,HNRNPA3,PNN,SNRPD2,SNRPA,SF3B2,SRRM2,PLRG1,ZRANB2,CWC27,PCBP1,PPIG
p21	Gene ontlogy	GO_RNA_SPLICING	3.32247	0.0232142	2.65835	AKAP17A,NCBP1,HNRNPH3,SLU7,SF1,RBM22,BUD31,HTATSF1,SREK1,RBM39,ZMAT2,TXNL4B,ARL6IP4,DNAJC8,ZNF638
p19	Gene ontlogy	GO_RNA_SPLICING	4.3364	0.00341006	2.60669	POLR2D,POLR2G,RBM4,PRMT5,SUPT6H,JMJD6,AKAP8L,DDX1,DHX15,SRRT,PAPOLA,MBNL1,C22orf28,LUC7L,LUC7L2,LUC7L3,SPEN,MBNL3,C14orf166,PRPF38B,PRPF4B
p13	Gene ontlogy	GO_NEGATIVE_REGULATION_OF_RESPONSE_TO_WOUNDING	8.25902	1.01554e-06	5.38061	SAA1,F12,F2,APOD,NOS3,CD34,ANXA5,GSTP1,NFKB1,FGA,SERPINC1,SERPING1,PROS1,FGB,KNG1,FGG,PLG
p13	Gene ontlogy	GO_NEGATIVE_REGULATION_OF_MULTICELLULAR_ORGANISMAL_PROCESS	5.02704	0.000854009	2.10939	ITGB1,LTF,CSK,NFIB,F12,F2,TSPO,CTNNA1,RPS6KA5,APOD,PYCARD,C10orf54,NOS3,INPP5D,CD34,ANXA5,APOC3,ROCK1,GSTP1,IRF3,FBLN1,DDX58,PTGDS,CYBA,NFKB1,FGA,ANXA4,SERPING1,PROS1,ARHGEF1,FGB,KNG1,FGG,TRIM25,ORM1,GPNMB,PLG
p15	Gene ontlogy	GO_NEGATIVE_REGULATION_OF_MULTICELLULAR_ORGANISMAL_PROCESS	3.09693	0.0351185	2.87153	HES1,THBS1,NCKAP1L,GBP1,KRIT1,HLA-DRB1,LGALS9,MMRN2,VTN,ARHGDIB,C1QC,STAB1
p13	Gene ontlogy	GO_LYMPHOCYTE_ACTIVATION_INVOLVED_IN_IMMUNE_RESPONSE	3.13394	0.0326857	4.43109	ICAM1,MSH6,UNC13D,LCP1,APBB1IP,SWAP70,RAB27A
p13	Gene ontlogy	GO_RESPONSE_TO_ALCOHOL	3.89527	0.00805838	2.64346	BLM,NEFH,ITGB1,ICAM1,C3,GSN,TSPO,PTGS1,CTNNA1,CAT,GSTP1,MAOB,G6PD,ALAD,FGA,CD14,MTAP,GC
p18	Gene ontlogy	GO_CELLULAR_HOMEOSTASIS	3.70112	0.0116324	2.0836	ANK2,ATP2B4,GRM1,SLC24A4,PPP3CA,XPR1,CACNB4,SLC8A2,ATP6V0D1,SLC30A1,STOML2,ATP6V1G1,ATP6V1B2,JPH1,ATP2C1,CCDC90A,RAB11B,ATG5,ALDOA,PFKM,GNB1,EDNRB,PTPRN2,CALB2,CKB,RAB11FIP5,GLRX5
p12	Gene ontlogy	GO_PROTEIN_TETRAMERIZATION	4.36539	0.00323121	3.37327	INSR,CRTC1,HLA-DRB5,ANXA2,CUTC,IMPDH2,CRTC2,IGF1R,SHMT1,SRR,AASS,S100A10,SBF2,DHRS4
p9	Gene ontlogy	GO_NEGATIVE_REGULATION_OF_TRANSCRIPTION_FROM_RNA_POLYMERASE_II_PROMOTER	5.5017	0.000320521	3.20842	SNW1,ARID1A,JUND,HMGB1,ATF2,SREBF2,MECP2,GATAD2B,RTF1,JUNB,TRIM28,DR1,SFPQ,HCFC1,SMARCA2,HNRNPK,MTDH,NCOR2,FOXO3,TCEAL1
p2	Gene ontlogy	GO_REGULATION_OF_CELL_DEVELOPMENT	3.24825	0.0264756	1.75592	NTRK2,AKAP5,BRAF,ERBB4,CAMK1,PAK3,THY1,ROBO2,UNC13A,OPA1,PALM,BAIAP2,SYNGAP1,SHANK3,EPHB3,SHANK1,GRIN1,NRCAM,TRIM32,PTPRZ1,PLXNA1,LINGO1,TNR,CRMP1,PACSIN1,OLFM1,RIMS1,SYT1,ROCK2,YWHAH,C1QBP,RAP1GAP2,DBN1,CDKL5,LRRC7,STK24
p7	Gene ontlogy	GO_SNRNA_METABOLIC_PROCESS	5.37457	0.000419343	6.55034	POLR2C,POLR2J,POLR2B,CDK9,POLR2E,POLR2L,INTS3,EXOSC9,INTS1
p8	Gene ontlogy	GO_CATABOLIC_PROCESS	5.0143	0.000876266	1.65391	UBE4B,MTOR,ZNF259,RPS3,FAF1,SCARB1,BNIP3L,SYVN1,OS9,RPL9,RPL35A,RPLP0,RPL26,RPL26L1,RPS19,DICER1,FBXO45,EXOSC3,RPS7,ACOX1,MTMR7,TRIM9,SKP1,RPS27,SMPD1,RPL38,IDS,USP10,GPCPD1,EIF4G1,UBE2D1,FAU,RPL17,RPL11,RPS16,RPS12,RPS25,RPL27,RPS3A,RPS21,RPL5,RPS15A,RPL12,RPS23,RPL30,RPS17,RPL21,RPS4X,RPS5,RPS11,RPL27A,RPS2,RPS14,RPS20,RPS28,RPS9,RPS18,RPL10A,RPL7A,ABCE1,KIAA0368,DZIP3,HECTD1,BCKDHB,PRTFDC1,NTH…
p2	Gene ontlogy	GO_TRANSMEMBRANE_TRANSPORT	5.70689	0.000211999	2.0533	DLG1,HTR2A,KCNIP4,KCNJ4,KCNMA1,KCNB2,CACNA2D1,SLC39A10,DLG4,ACCN2,GRIN1,GRIA1,GABRA5,GPM6A,GABRB1,ATP6V1D,ATP6V1A,SCN2A,TTYH3,ATP6V1E1,GABRA2,PIEZO2,LASP1,GRIA2,SLC19A1,LRRC8B,ATP2B1,C22orf32,PRKCE,ARHGEF9,ATP6V1C1,SLC25A22,ADD2,SLC6A17,SLC30A3,GABRG2,ATP6V1F,SLC2A3,GRIA4,GRIN2B,SLC1A4,FXYD6,SLC2A14,PAM16,TOMM70A
p18	Gene ontlogy	GO_TRANSMEMBRANE_TRANSPORT	3.5609	0.0148353	1.82222	ATP2B4,SCN4A,SLC24A4,SLC9A7,KCND3,CACNB1,CACNB4,SLC9A6,SLC8A2,PDE2A,ATP6V0D1,NCS1,SLC30A1,CLCN4,SLC2A13,COX15,STOML2,CACNA1E,ATP6V1G1,ATP6V1B2,COX7A2,ATP6AP1,SCN3B,ATP2C1,CACNA1B,GABRA3,PRKAA2,DENND5B,SLC6A7,GLRB,SFXN3,EDNRB,KIAA0528,C18orf55,CYB561,MFSD4
p3	Gene ontlogy	GO_TRANSMEMBRANE_TRANSPORT	13.964	3.76491e-12	3.12524	ATP1A1,HCN2,ATP1A2,ATP1B1,SLC12A5,KCNAB1,ATP1A3,ATP5A1,UQCRQ,AFG3L2,ATP2B2,SLC9A1,GABRB2,CLIC5,ATP5B,COX5A,SLC5A6,ATP5J,SFXN1,UQCRB,SLC25A6,NDUFA4,COX7A2L,VDAC1,SLC25A1,SLC25A3,SLC25A25,COX4I1,NNT,SLC32A1,COX5B,ANXA6,SLC25A13,SLC13A5,COX6B1,ATP2A2,MICU1,UQCRFS1,EMB,ATP5I,GRID1,ATP5C1,ATP5F1,BRP44,UQCRC1,SLC25A5,NDUFA13,SLC25A23,CHCHD4,SAMM50,TIMM50,TIMM44,SLC25A4,SLC25A31
p14	Gene ontlogy	GO_REGULATION_OF_GENE_EXPRESSION_EPIGENETIC	3.07188	0.0371327	3.02167	SIRT2,RBBP4,SMARCA5,H2AFZ,H2AFV,CTCFL,HMGA1,HIST1H2AA,H2AFX,STAT3,EIF2C3
p2	Gene ontlogy	GO_REGULATION_OF_DENDRITE_DEVELOPMENT	4.77759	0.00138851	3.48779	NTRK2,AKAP5,CAMK1,PAK3,OPA1,PALM,BAIAP2,SHANK3,SHANK1,GRIN1,PTPRZ1,PACSIN1,YWHAH,DBN1,CDKL5
p2	Gene ontlogy	GO_REGULATION_OF_AXONOGENESIS	2.99465	0.0424241	2.65856	NTRK2,BRAF,THY1,ROBO2,SYNGAP1,EPHB3,GRIN1,NRCAM,PLXNA1,LINGO1,TNR,OLFM1,CDKL5
p13	Gene ontlogy	GO_POSITIVE_REGULATION_OF_DEFENSE_RESPONSE	3.69109	0.0118382	2.47369	SYK,ITGB2,S100A12,PSMB9,PSMD9,PSME2,C3,F12,IKBKB,RPS6KA5,PYCARD,HPX,IRF3,DDX58,CYBA,NFKB1,CD14,MYD88,ITGAM
p15	Gene ontlogy	GO_PHAGOCYTOSIS	3.82976	0.00911987	5.99298	FCER1G,THBS1,NCKAP1L,MYH9,PLCG2,FCGR1A,ARPC1B
p2	Gene ontlogy	GO_INORGANIC_ION_TRANSMEMBRANE_TRANSPORT	3.76894	0.0102578	2.17614	HTR2A,KCNIP4,KCNJ4,KCNMA1,KCNB2,CACNA2D1,SLC39A10,ACCN2,GRIN1,GABRA5,GPM6A,GABRB1,ATP6V1A,SCN2A,TTYH3,ATP6V1E1,GABRA2,ATP2B1,C22orf32,PRKCE,ATP6V1C1,SLC30A3,GABRG2,ATP6V1F,SLC1A4
p18	Gene ontlogy	GO_INORGANIC_ION_TRANSMEMBRANE_TRANSPORT	5.96973	0.000124804	2.70373	ATP2B4,SCN4A,SLC24A4,SLC9A7,KCND3,CACNB1,CACNB4,SLC9A6,SLC8A2,PDE2A,ATP6V0D1,NCS1,SLC30A1,CLCN4,COX15,STOML2,CACNA1E,ATP6V1G1,ATP6V1B2,COX7A2,ATP6AP1,SCN3B,ATP2C1,CACNA1B,GABRA3,PRKAA2,DENND5B,GLRB
p3	Gene ontlogy	GO_INORGANIC_ION_TRANSMEMBRANE_TRANSPORT	9.6694	4.79057e-08	3.53303	ATP1A1,HCN2,ATP1A2,ATP1B1,SLC12A5,KCNAB1,ATP1A3,ATP5A1,UQCRQ,ATP2B2,SLC9A1,GABRB2,CLIC5,ATP5B,COX5A,ATP5J,UQCRB,NDUFA4,COX7A2L,SLC25A3,SLC25A25,COX4I1,NNT,COX5B,COX6B1,ATP2A2,MICU1,UQCRFS1,ATP5I,ATP5C1,ATP5F1,UQCRC1
p3	Gene ontlogy	GO_GLYCOSYL_COMPOUND_BIOSYNTHETIC_PROCESS	3.18845	0.0297193	3.36397	ATP5A1,ATP5B,ATP5J,SLC25A13,ATP5I,ATP5C1,ATP5F1,NME1,GMPS,GBAS
p13	Gene ontlogy	GO_REGULATION_OF_PHOSPHORUS_METABOLIC_PROCESS	3.34206	0.0223798	1.58044	BLM,IQGAP1,SYK,ITGB2,ITGB1,SFN,LTF,SAA1,ACSL1,C5,S100A12,PSRC1,CSK,ADAM17,FLT1,ITGA5,ICAM1,C3,F2,TSPO,PLEK,IKBKB,RPS6KA5,PYCARD,YES1,NOS3,MMP9,APOC3,PPP2R4,ROCK1,HPX,SWAP70,RANBP2,GSTP1,BPGM,FBLN1,TSHR,FGA,IDH1,APIP,HSPB1,FGB,FGG,CD44,AMBP,EHD4,CDA,PRDX1,PPP1R1A,GMFG,PCIF1,MOB1B
p7	Gene ontlogy	GO_TRNA_PROCESSING	3.12201	0.0334586	3.9302	ELP3,NSUN2,TRMT5,KIAA0391,QTRT1,MOCS3,OSGEP,ELAC2
p3	Gene ontlogy	GO_SODIUM_ION_TRANSPORT	3.31832	0.0233382	3.79931	ATP1A1,HCN2,ATP1A2,ATP1B1,ATP1A3,SLC9A1,SLC5A6,SLC13A5,NDUFA9
p7	Gene ontlogy	GO_GENE_SILENCING_BY_RNA	3.09606	0.0351554	3.53718	POLR2C,POLR2J,POLR2B,POLR2E,POLR2L,ADAR,TSNAX,TSN,SND1
p12	Gene ontlogy	GO_GENE_SILENCING_BY_RNA	6.31925	6.12208e-05	4.48163	SMAD2,TMEM48,NUP98,SEH1L,NUP133,NUP107,NCBP2,EIF2C1,HNRNPA2B1,TPR,NUP88,NUP214,NUP205,NUP188,NUP35
p13	Gene ontlogy	GO_REGULATED_EXOCYTOSIS	7.59487	4.22961e-06	3.61129	SYK,UNC13B,PLEK,UNC13D,SCIN,STX2,RAB27A,ANXA3,SYTL4,FGA,PECAM1,SERPING1,A2M,PROS1,FGB,KNG1,FGG,ITIH3,ITIH4,ORM1,PLG,ORM2,SEPP1,A1BG
p2	Gene ontlogy	GO_CELL_CELL_ADHESION_VIA_PLASMA_MEMBRANE_ADHESION_MOLECULES	3.96037	0.00712265	3.51184	CDH13,PVRL1,CXADR,ROBO2,ODZ2,CADM1,LPHN1,CDH8,PVRL3,CDH10,PCDH1,CADM3
p15	Gene ontlogy	GO_REGULATION_OF_CELL_PROLIFERATION	4.47708	0.00257022	2.98381	HES1,MLL,THBS1,PTPRC,NCKAP1L,PTPN6,KRIT1,HLA-DRB1,RAC2,DLG5,MNDA,LGALS9,FOLR2,HCLS1,UTP20,TMEM119,S100A11
p13	Gene ontlogy	GO_REGULATION_OF_TYPE_I_INTERFERON_PRODUCTION	3.76932	0.0102578	3.90582	SYK,PYCARD,IRF3,DDX58,NFKB1,CD14,TRIM21,MYD88,TRIM25,TRIM56
p2	Gene ontlogy	GO_BEHAVIOR	5.9291	0.000133997	2.52977	NTRK2,BRAF,SNCA,HTR2A,HOMER1,DLG4,SYNGAP1,SHANK3,STRN,SHANK1,CALB1,PPP3CB,ACCN2,GRIN1,GRIA1,CHL1,SLITRK1,SPTBN2,PTPRZ1,GABRA5,TNR,NRXN3,TMOD1,PRKCE,GABRG2,GRIN2B,NLGN4X,PRKCG,NLGN2,SHANK2,ASTN1
p18	Gene ontlogy	GO_BEHAVIOR	4.92733	0.00104595	2.44422	RGS14,EPHA4,PRKAR2B,ALS2,GRM1,HTRA2,CACNB4,DNM1,EPHB2,SLITRK5,HPRT1,SLC8A2,CPEB3,GNAO1,APBA1,CACNA1B,GLRB,GRM5,CRHBP,SEZ6L,LPHN3,OXR1,APBA2,LSAMP,PCDH17,NEGR1,GNB1L
p13	Gene ontlogy	GO_RESPONSE_TO_VIRUS	3.60282	0.0137842	2.92049	PSMB9,IKBKB,PYCARD,UNC13D,NPC2,IRF3,DDX58,APOB,BANF1,HSPB1,DEFA3,SAMHD1,TRIM25,TRIM56
p15	Gene ontlogy	GO_RESPONSE_TO_VIRUS	3.03945	0.0390472	5.25359	PTPRC,GBP1,LGALS9,IFI16,DDX60,OAS3
p7	Gene ontlogy	GO_CELLULAR_RESPONSE_TO_DNA_DAMAGE_STIMULUS	4.73194	0.00152864	2.3414	POLR2C,POLR2J,POLR2B,CDK9,POLR2E,POLR2L,ATRX,AKT1,ATM,MLH1,UBR5,LIG4,DDB1,BRE,CHD1L,XPA,RPA3,BABAM1,MMS19,POLB,INTS3,SUMO2,NUDT1,UBE2L6,NEIL2,MAPK12,LIG3,C20orf29
p9	Gene ontlogy	GO_CELLULAR_RESPONSE_TO_DNA_DAMAGE_STIMULUS	2.98137	0.043504	2.12984	SNW1,THOC4,MTA1,NONO,BAD,HMGB1,ATF2,APC,FMN2,RPA2,APEX1,TRIM28,SFPQ,CDC5L,KIAA1967,C9orf80,TP53BP1,C2orf29,FOXO3,HMGN1
p13	Gene ontlogy	GO_BIOLOGICAL_ADHESION	6.04768	0.000106725	2.15674	SYK,ITGB2,ITGB1,CLDN5,ADAM17,ITGA5,ITGB7,ICAM1,ITGAX,PLEK,CTNNA1,C10orf54,ITGA7,CD34,HBB,CLDN10,ROCK1,DOCK2,LCP1,APBB1IP,ZFP36L1,RAB27A,KIF13B,AZGP1,FGA,ACAN,PECAM1,HSPB1,DSC2,FGB,FGG,CD44,AMBP,DST,GPNMB,ITGAM,CSRP1,FERMT3,ENTPD1,STK10,EPDR1,EMILIN2,EMILIN1
p15	Gene ontlogy	GO_BIOLOGICAL_ADHESION	5.52818	0.000304248	3.57895	HES1,FCER1G,THBS1,PTPRC,PTPN6,RAC2,DLG5,MYH9,DSCAML1,TGFBI,VTN,CLIC1,KIFC3,S100A8,ICAM2,PEAK1,STAB1
p16	Gene ontlogy	GO_CELL_CYCLE_PROCESS	3.00181	0.0419974	1.55682	ACVR1,CSNK1E,CSNK1D,PRKAA1,MAP2K6,PRKAG2,PRKAG1,PEA15,TGFB2,PRNP,UBE2L3,PSMB7,PSMA6,PSMC4,PSMB5,PSMA3,PSMA7,PSMB3,SPAST,GSPT1,PRKCB,ARL3,CAMK2G,PRKAB2,MASTL,KPNB1,UBR2,CHMP1A,RANGAP1,CLIP1,CETN2,DAPK3,HDAC8,RAE1,LPIN1,PPP2R2A,ACVR1B,AK1,DCTN3,ACTR1A,DCTN1,SPIRE1,CUL1,OPTN,CIT,TUBA4A,TUBB4A,CAB39L,SESN1
p13	Gene ontlogy	GO_UNSATURATED_FATTY_ACID_BIOSYNTHETIC_PROCESS	3.56352	0.0147633	5.14006	SYK,PTGS1,PTGDS,LTA4H,MGST2,RNPEP,ALOX5AP
p13	Gene ontlogy	GO_PLATELET_AGGREGATION	4.46885	0.00260575	5.87436	PLEK,HBB,FGA,HSPB1,FGB,FGG,CSRP1,FERMT3
p12	Gene ontlogy	GO_TISSUE_DEVELOPMENT	3.28846	0.0246869	1.63227	VANGL2,PML,TXNIP,SDC4,INSR,ILK,EZR,GJA1,CD109,CDC73,ENG,SOX2,CTSB,F11R,SMAD5,VIM,SMAD2,SCRIB,PLXNB2,ARHGEF26,GSTM3,TJP2,MSN,ANXA1,ITGB4,BBS2,LEMD2,DYRK1B,ITGA6,NEBL,SLC7A11,BDH2,HSD17B4,NUP133,AKR1C3,YAP1,RHOC,CES1,LIN7C,PALLD,CTSH,PTER,CTSZ,PDLIM5,LIMS1,PTPN12
p3	Gene ontlogy	GO_COFACTOR_BIOSYNTHETIC_PROCESS	6.5962	3.5076e-05	4.07926	SLC25A1,NDUFA9,BRP44,DLAT,ACSL6,NFS1,ISCA2,PDHA1,PDHB,SUCLA2,THEM4,ACOT13,DLD,PDHX,ISCU,CIAPIN1,COQ9,NFU1
p20	Gene ontlogy	GO_CHAPERONE_MEDIATED_PROTEIN_FOLDING	3.32178	0.0232262	5.76946	HSPH1,CCT2,HSPA8,CHORDC1,DNAJB1,FKBP2
p13	Gene ontlogy	GO_HEMOSTASIS	7.63957	3.84376e-06	3.40923	SYK,SAA1,C3,F12,F2,PLEK,HBB,ANXA5,ANO6,RAB27A,FBLN1,FGA,HSPB1,SERPINC1,SERPING1,A2M,PROS1,FGB,KNG1,FGG,PLG,DOCK9,CSRP1,FERMT3,ENTPD1,HBD
p15	Gene ontlogy	GO_HEMOSTASIS	3.37871	0.0208429	4.40301	FCER1G,PTPN6,RAC2,MYH9,PLCG2,CLIC1,F13A1,HPS5
p9	Gene ontlogy	GO_CELLULAR_MACROMOLECULAR_COMPLEX_ASSEMBLY	4.25732	0.00395157	2.13287	RSF1,NUP153,EIF3A,EIF4H,EIF3J,RPA2,HDGFRP3,CTTN,SET,SETP18,ATF1,YTHDC1,SRSF6,SF3A1,PUM2,DDX6,LSM14A,RPS10,SF3A3,SF3A2,RBMXL1,SNRPC,PSIP1,SNRPF,CHCHD8,TCF4,SNRPD2,EIF3C,EIF3CL,ATXN2L
p3	Gene ontlogy	GO_CELLULAR_MACROMOLECULAR_COMPLEX_ASSEMBLY	10.2102	1.52748e-08	2.8135	KIAA0748,HSPD1,NDUFS6,RRP7A,UQCRB,NDUFA9,SYNJ1,AIFM1,CADPS,CADPS2,NDUFB9,NDUFS4,NDUFA12,NDUFC2,NDUFS2,NDUFC1,NDUFA11,NDUFA3,NDUFV3,NDUFS1,NDUFA6,NDUFA13,NDUFV2,NDUFAF4,NDUFS7,NDUFAF1,ECSIT,NDUFA10,NDUFS3,NDUFA7,NDUFV1,NDUFB10,NDUFA8,NDUFB11,NDUFA2,NDUFB5,NDUFB3,C7orf44,NDUFS8,NDUFB8,LONP1,CCDC56,SAMM50,TFAM,CAND2,ATPAF1
p13	Gene ontlogy	GO_DEFENSE_RESPONSE_TO_BACTERIUM	5.73348	0.00020225	5.12299	SYK,LTF,S100A12,ADAM17,IGJ,PYCARD,IGLL5,ANXA3,FGA,MYD88,FGB,DEFA3
p6	Gene ontlogy	GO_POSITIVE_REGULATION_OF_NEURON_PROJECTION_DEVELOPMENT	3.47996	0.0172289	2.53261	LRP8,DAB2IP,LYN,NEURL,MARCKS,DVL1,NLGN3,NDEL1,CNTN1,ARHGAP35,NEDD4L,INPP5E,KATNB1,ENC1,STK25,NCKIPSD,SNX3
p2	Gene ontlogy	GO_POSITIVE_REGULATION_OF_NEURON_PROJECTION_DEVELOPMENT	3.51423	0.0161218	2.46396	NTRK2,AKAP5,BRAF,CAMK1,PAK3,ROBO2,UNC13A,OPA1,PALM,BAIAP2,SHANK3,SHANK1,PTPRZ1,PACSIN1,RIMS1,SYT1,CDKL5,LRRC7
p13	Gene ontlogy	GO_PROTEOLYSIS	3.52645	0.0157648	1.73422	LTF,ADAM17,PSMB9,PSMD9,PSME2,C3,F12,ASPH,F2,CPNE1,PYCARD,CAPN2,HTRA1,MMP9,ANP32B,NFKB1,LTA4H,FGA,ACAN,CAPN1,CAPNS1,C4B,C4A,CFB,C2,CFI,PROS1,FGB,FGG,C1R,C1S,RNPEP,TRIM25,SCPEP1,CPVL,PLG,TRADD,CPM,DNPEP,CAPNS2,NPEPL1
p20	Gene ontlogy	GO_RESPONSE_TO_TOPOLOGICALLY_INCORRECT_PROTEIN	3.4459	0.018406	3.65156	HSPA5,HSPH1,DNAJA1,HSPA8,EIF2S1,PDIA6,SDF2L1,HSP90AA1,HSPA4,DNAJB1
p4	Gene ontlogy	GO_RESPONSE_TO_TOPOLOGICALLY_INCORRECT_PROTEIN	3.93771	0.00744118	4.66531	GSK3A,DNAJC3,HSP90B1,GOSR2,SEC61A2,SRPRB,DNAJB11,DNAJB4,MANF
p18	Gene ontlogy	GO_HYDROGEN_ION_TRANSMEMBRANE_TRANSPORT	3.55034	0.0150885	4.03491	SLC9A7,SLC9A6,ATP6V0D1,COX15,STOML2,ATP6V1G1,ATP6V1B2,COX7A2,ATP6AP1
p3	Gene ontlogy	GO_HYDROGEN_ION_TRANSMEMBRANE_TRANSPORT	16.9738	4.66274e-15	10.7647	ATP1A1,ATP1A2,ATP1A3,ATP5A1,UQCRQ,SLC9A1,ATP5B,COX5A,ATP5J,UQCRB,NDUFA4,COX7A2L,COX4I1,NNT,COX5B,COX6B1,UQCRFS1,ATP5I,ATP5C1,ATP5F1,UQCRC1
p16	Gene ontlogy	GO_RIBONUCLEOSIDE_DIPHOSPHATE_METABOLIC_PROCESS	3.05371	0.0381038	3.15449	GPI,TPI1,PKM2,GAPDH,PGM1,ENO2,ENO1,ENO3,PGK1,AK1
p13	Gene ontlogy	GO_RESPONSE_TO_MOLECULE_OF_BACTERIAL_ORIGIN	4.70291	0.0016198	3.15228	ADAM17,ICAM1,TSPO,IKBKB,PYCARD,NOS3,GSTP1,MAOB,IRF3,NFKB1,ALAD,MGST2,CD14,APOB,C4B,PROS1,ADH5
p8	Gene ontlogy	GO_SINGLE_ORGANISM_CELLULAR_LOCALIZATION	5.53088	0.000303036	1.94596	RPS3,RPL9,RPL35A,RPLP0,RPL26,RPL26L1,RPS19,RPS7,TRIM9,RPS27,RPL38,TIMM8B,GNPTG,ARL6IP1,FAU,RPL17,RPL11,RPS16,RPS12,RPS25,RPL27,RPS3A,RPS21,RPL5,RPS15A,RPL12,RPS23,RPL30,RPS17,RPL21,RPS4X,RPS5,RPS11,RPL27A,RPS2,RPS14,RPS20,RPS28,RPS9,RPS18,RPL10A,RPL7A,SSR1,GCC2,COX18,TRAPPC6B,MCFD2,TNPO2,MSTO1
p1	Gene ontlogy	GO_SINGLE_ORGANISM_CELLULAR_LOCALIZATION	5.48716	0.000329976	1.83129	CTNNB1,VAPB,RAC1,OSBPL8,KCNIP3,RPSA,RPL28,NAPA,RER1,RPL22,RPL36A,RPLP2,RPL15,RPL8,RPL7,GPR158,MAPK9,EPB41L3,MFN2,SNAP25,DLG3,SORL1,RPH3A,ARHGEF2,TIMM10,TMED10,IPO5,OXA1L,SEC31A,KIFAP3,SCFD1,ACTN4,RPL18,RPL23A,RPL3L,RPL3,SDAD1,RPL37,RPL24,RPL18A,RPL34,RPL10,RPL37A,RPL32,RPL13,SRPR,IPO7,ANKRD28,TOMM22,VPS13D,MTX2,PEX5L,TOMM5,TOMM20,RANBP6,LRPPRC,KIAA0664
p9	Gene ontlogy	GO_REGULATION_OF_DNA_TEMPLATED_TRANSCRIPTION_ELONGATION	3.6628	0.0124468	6.52843	GTF2F2,GTF2F1,THOC4,RTF1,KIAA1967,HMGN1
p13	Gene ontlogy	GO_VASCULAR_PROCESS_IN_CIRCULATORY_SYSTEM	3.1217	0.0334586	3.2781	ICAM1,PTGS1,YES1,NOS3,HBB,FGA,FGB,KNG1,FGG,SCPEP1
p2	Gene ontlogy	GO_MULTI_ORGANISM_BEHAVIOR	3.49654	0.0166401	4.38036	DLG4,SHANK3,SHANK1,PPP3CB,GRIN1,NRXN3,NLGN4X,SHANK2
p7	Gene ontlogy	GO_DNA_METABOLIC_PROCESS	5.73416	0.00020225	2.53017	POLR2C,POLR2J,POLR2B,CDK9,POLR2E,POLR2L,ATRX,MYBBP1A,ATM,MLH1,UBR5,LIG4,VPRBP,DDB1,BRE,CHD1L,XPA,RPA3,BABAM1,MCM4,MMS19,POLB,INTS3,SUMO2,NUDT1,TSN,UBE2L6,NEIL2,LIG3,C20orf29
p2	Gene ontlogy	GO_REGULATION_OF_TRANSMEMBRANE_TRANSPORT	2.9626	0.0450872	2.02949	DLG1,SNCA,KCNIP4,KCNJ4,KCNMA1,KCNB2,THY1,CACNA2D1,HOMER1,DLG4,SHANK3,SHANK1,GRIN1,CORO1A,ACTN2,SCN2A,PRKCE,CAMK2D,NLGN2,YWHAH,GNB5,DPP6
p18	Gene ontlogy	GO_REGULATION_OF_TRANSMEMBRANE_TRANSPORT	3.16689	0.0308026	2.14903	ANK2,ATP2B4,ADRA2A,PLCG1,SCN4A,KCND3,CASK,CACNB1,CACNB4,VAMP2,SLC30A1,CLCN4,AKAP7,CACNA1E,JPH1,SCN3B,CACNA1B,ATG5,DIAPH1,CRHBP,NETO2
p10	Gene ontlogy	GO_DEVELOPMENT_OF_PRIMARY_SEXUAL_CHARACTERISTICS	3.2502	0.0263839	4.16946	CTSL2,ARRB2,ADAM15,TSPY4,TSPY1,TSPY2,TSPY8,FNDC3A
p9	Gene ontlogy	GO_REGULATION_OF_RNA_SPLICING	5.60361	0.000260378	5.618	SNW1,THRAP3,HNRNPK,FMR1,YTHDC1,RNPS1,SRSF6,HNRNPL,SF3A1,RBMX,SNRNP70
p13	Gene ontlogy	GO_RESPONSE_TO_CALCIUM_ION	2.93815	0.0469652	3.11142	IQGAP1,ASPH,CPNE1,ANXA5,SLC25A24,FGA,CPNE3,FGB,FGG,ALOX5AP
p18	Gene ontlogy	GO_ORGANELLE_FUSION	3.57189	0.0146359	3.22793	VAMP7,VAMP2,VPS33A,STOML2,SYT6,SYT5,SYT17,KIAA0528,STX7,STX6,STX16,STX8
p2	Gene ontlogy	GO_REGULATION_OF_CELL_MORPHOGENESIS	3.37764	0.0208641	1.90718	MYH10,NTRK2,AKAP5,BRAF,DLG1,PAK3,THY1,ROBO2,UNC13A,PALM,BAIAP2,SYNGAP1,SHANK3,EPHB3,GRIN1,NRCAM,PTPRZ1,PLXNA1,LINGO1,TNR,CAMSAP1,CORO1A,OLFM1,RIMS1,SYT1,YWHAH,C1QBP,SEPT7,CDKL5,WASF3
p13	Gene ontlogy	GO_ACUTE_PHASE_RESPONSE	3.68568	0.0119559	5.35423	SAA1,F2,FGA,ITIH4,ORM1,SAA4,ORM2
p13	Gene ontlogy	GO_NEGATIVE_REGULATION_OF_PEPTIDASE_ACTIVITY	6.38832	5.28042e-05	3.75043	SFN,C5,C3,RPS6KA1,MMP9,LXN,C4B,SERPINC1,C4A,SERPING1,A2M,PROS1,KNG1,ITIH1,ITIH3,ITIH4,CD44,AMBP,CSTB
p7	Gene ontlogy	GO_TRNA_MODIFICATION	3.2103	0.0284877	5.35937	ELP3,NSUN2,TRMT5,QTRT1,MOCS3,OSGEP
p2	Gene ontlogy	GO_CYTOSOLIC_TRANSPORT	3.85617	0.00873375	2.5394	SNCA,RAB14,CLTC,UNC13A,PACSIN1,CORO1A,AP3D1,RIMS1,SYT1,STX1A,C2CD4C,PCLO,AP3M2,LPHN1,SEPT5,SYT7,AP3B2,CPLX3,CCDC132
p13	Gene ontlogy	GO_NEGATIVE_REGULATION_OF_RESPONSE_TO_EXTERNAL_STIMULUS	8.53743	5.52599e-07	4.00524	LTF,SAA1,C5,F12,F2,TSPO,APOD,NOS3,CD34,HTRA1,ANXA5,PADI2,GSTP1,DAK,NFKB1,FGA,VPS13C,SERPINC1,SERPING1,PROS1,FGB,KNG1,FGG,PLG
p2	Gene ontlogy	GO_RECEPTOR_CLUSTERING	2.99158	0.0426175	4.84969	DLG1,DLG4,SYNGAP1,SHANK3,PICK1,GPHN
p2	Gene ontlogy	GO_SYNAPSE_ASSEMBLY	6.47411	4.45872e-05	6.43838	DBNL,SHANK3,NRCAM,SPTBN2,NRXN3,GPM6A,PCLO,NLGN4X,NLGN2,SHANK2,BSN
p13	Gene ontlogy	GO_IMMUNE_EFFECTOR_PROCESS	13.6867	6.92168e-12	3.92671	SYK,C5,ADAM17,ICAM1,C3,CYFIP1,PYCARD,YES1,IGLL5,MSH6,UNC13D,INPP5D,DOCK2,LCP1,APBB1IP,SWAP70,RAB27A,ANXA3,IRF3,DDX58,C9,C4B,CFH,C4BPA,C4A,SERPING1,CFB,C2,CFI,C7,C8A,VSIG4,CFHR1,C1R,C1S,DEFA3,SAMHD1,TRIM25,PRDX1,TRIM56
p15	Gene ontlogy	GO_IMMUNE_EFFECTOR_PROCESS	8.90476	2.51744e-07	6.59274	FCER1G,PTPRC,NCKAP1L,PTPN6,GBP1,HLA-DRB1,PLCG2,IFI16,C1QA,C1QC,C1QB,CTSC,DDX60,FCGR1A,ARPC1B,OAS3
p6	Gene ontlogy	GO_POSITIVE_REGULATION_OF_CELL_PROJECTION_ORGANIZATION	3.05769	0.0378976	2.20749	LRP8,DAB2IP,LYN,NEURL,MARCKS,DVL1,HTT,NLGN3,NDEL1,CNTN1,ARHGAP35,NEDD4L,INPP5E,KATNB1,ENC1,STK25,NCKIPSD,SEPT9,SNX3
p2	Gene ontlogy	GO_POSITIVE_REGULATION_OF_CELL_PROJECTION_ORGANIZATION	4.79754	0.00134275	2.5621	NTRK2,AKAP5,BRAF,CAMK1,PAK3,ROBO2,UNC13A,OPA1,PALM,BAIAP2,SHANK3,SHANK1,PTPRZ1,ODZ2,PACSIN1,GPM6A,BCAS3,RIMS1,SYT1,BRK1,SEPT7,NCKAP1,CDKL5,LRRC7
p13	Gene ontlogy	GO_EXTRACELLULAR_STRUCTURE_ORGANIZATION	11.7228	5.2885e-10	5.07757	ITGB2,ITGB1,ITGA5,ITGB7,ICAM1,ITGAX,GSN,CAPN2,ITGA7,HTRA1,MMP9,LCP1,FBLN1,FGA,ACAN,PECAM1,CAPN1,CAPNS1,SH3PXD2B,A2M,FGB,FGG,CD44,PLG,ITGAM,CAPNS2
p18	Gene ontlogy	GO_DIVALENT_INORGANIC_CATION_TRANSPORT	6.71779	2.74161e-05	3.93145	ANK2,ATP2B4,SLC24A4,PPP3CA,CASK,CACNB1,CACNB4,CAMK2A,SLC8A2,PDE2A,NCS1,SLC30A1,STOML2,CACNA1E,JPH1,ATP2C1,CACNA1B,CCDC90A,DENND5B
p9	Gene ontlogy	GO_REGULATION_OF_TRANSCRIPTION_FROM_RNA_POLYMERASE_II_PROMOTER	6.28655	6.50628e-05	2.33655	SNW1,GTF2F2,GTF2F1,ARID1A,THRAP3,CREB1,JUND,HMGB1,ATF2,SREBF2,MECP2,GATAD2B,RTF1,NCL,JUNB,TRIM28,DR1,SFPQ,HCFC1,SMARCA2,SETP18,HNRNPK,ATF1,RBMX,LEMD3,TP53BP1,MTDH,TARDBP,PSIP1,NCOR2,FOXO3,FOXK1,TCEAL1,PPP1R12A,TCF4,RPRD1B,PBX2,TCEAL5
p12	Gene ontlogy	GO_REGULATION_OF_TRANSCRIPTION_FROM_RNA_POLYMERASE_II_PROMOTER	3.06711	0.0373949	1.615	SUPT5H,NRIP1,TXNIP,H2AFY2,H2AFY,RIPK1,ILK,EZR,CDC73,ENG,SOX2,TMBIM6,SMAD5,SMAD2,CRTC1,NEO1,MTA2,PRKD1,ITGA6,TSC22D3,SAFB,RUVBL2,ELP4,CRTC2,SAP18,PHIP,TCEB3,TMEM173,EIF2C1,HNRNPA2B1,CHUK,ABHD14B,TPR,YAP1,C10orf116,C11orf67,KANK2,CIC,ZHX3,TLE1,ORC2,GTF2I,NUCKS1,MED16
p6	Gene ontlogy	GO_POSITIVE_REGULATION_OF_PROTEIN_MODIFICATION_BY_SMALL_PROTEIN_CONJUGATION_OR_REMOVAL	3.68516	0.0119559	2.9727	PSMD8,PSMC2,PSMC3,PSMD11,PSMC1,PSMD7,PSMC5,PSMD6,UBE3A,GOLGA2,PIN1,STUB1,BIRC3,ANAPC5
p15	Gene ontlogy	GO_NEGATIVE_REGULATION_OF_CELL_PROLIFERATION	4.26007	0.00393278	4.1548	HES1,MLL,THBS1,PTPN6,KRIT1,HLA-DRB1,DLG5,MNDA,LGALS9,UTP20,S100A11
p3	Gene ontlogy	GO_PROTEIN_TARGETING_TO_MITOCHONDRION	4.35872	0.00326544	5.09907	AFG3L2,SLC25A6,TIMM13,NDUFA13,CHCHD4,PMPCA,SAMM50,TIMM50,TIMM44
p13	Gene ontlogy	GO_REGULATION_OF_VASCULATURE_DEVELOPMENT	3.0602	0.0377499	3.0139	ITGB2,C5,FLT1,ITGA5,C3,NOS3,CD34,ROCK1,ANXA3,LRG1,HSPB1
p2	Gene ontlogy	GO_FILOPODIUM	3.46544	0.0177346	3.33416	AKAP5,CXADR,PALM,PPP1R9B,BAIAP2,PTPRZ1,ODZ2,GPM6A,ACTN2,ABI2,LRRC7
p12	Gene ontlogy	GO_NUCLEAR_CHROMOSOME_TELOMERIC_REGION	3.69131	0.0118382	3.49631	THOC1,PML,H2AFY2,H2AFY,MRE11A,CDC73,THOC2,ORC2,SUN2,ORC5,TOX4
p16	Gene ontlogy	GO_EXTRACELLULAR_MATRIX	3.01866	0.0405849	2.22878	TGFB2,APOH,SPARC,GPC4,CTHRC1,NTN1,LGALS1,CTGF,PKM2,TIMP2,SPOCK3,SPOCK2,APCS,GPC5,WISP2,SMOC1,MEGF9,EMILIN3
p14	Gene ontlogy	GO_CHROMOSOME	3.79278	0.00978652	2.01445	HDAC1,ACTL6A,SIRT2,HSPA2,STAG3,RFC1,MSH2,RBBP4,NASP,SMARCA5,NUP160,ASH2L,H2AFZ,H2AFV,HMGA1,HIST1H1T,HIST1H2AA,STAG2,PARP1,PDS5A,SMC1A,HIST3H2BB,RAD21,H2AFX,NUMA1,STAT3,MPHOSPH10,CBX1,DFFA,NUDCD2
p9	Gene ontlogy	GO_CHROMOSOME	9.48582	7.17156e-08	3.24406	SNW1,ARID1A,THOC4,CREB1,JUND,HMGB1,ATF2,APC,RPA2,MECP2,HNRNPC,GATAD2B,JUNB,PHF2,APEX1,TRIM28,SFPQ,CBX3,SMARCA2,HNRNPK,CDC5L,KIAA1967,RBMX,TP53BP1,TARDBP,PSIP1,NCOR2,MPHOSPH8,CHTF8,PPP1R12A,BOD1,HMGN1,TCF4,PLRG1,HMGN4
p6	Gene ontlogy	GO_PROTEASOME_COMPLEX	3.19789	0.0291381	3.12623	PSMD8,PSMC2,PSMC3,PSMD11,PSMC1,PSMD7,PSMC5,PSMD6,UBE3A,UBE3C,PSMG3
p15	Gene ontlogy	GO_ER_TO_GOLGI_TRANSPORT_VESICLE	3.04358	0.038749	9.06502	HLA-DRB1,HLA-DRA,HLA-B,CTSC
p3	Gene ontlogy	GO_NUCLEOID	4.78	0.00138333	5.69896	ATP5B,VDAC1,SLC25A5,HSPA9,LONP1,SHMT2,TFAM,TUFM,ATAD3A
p9	Gene ontlogy	GO_CYTOPLASMIC_STRESS_GRANULE	3.90315	0.00794625	7.15018	PUM1,PUM2,KHSRP,DDX6,LSM14A,ATXN2L
p13	Gene ontlogy	GO_SECRETORY_GRANULE	7.11896	1.15678e-05	3.13702	ITGB2,ITGB1,LTF,CTNNA1,RAB13,UNC13D,RAB27A,ANXA3,SYTL4,CYBA,FGA,PECAM1,SERPING1,A2M,PROS1,FGB,KNG1,FGG,ITIH3,ITIH4,DEFA3,RNPEP,ORM1,PLG,ORM2,SEPP1,A1BG
p3	Gene ontlogy	GO_OXIDOREDUCTASE_COMPLEX	42.4124	8.10622e-40	13.9308	OGDH,NDUFS6,UQCRB,NDUFA4,UQCRFS1,NDUFA9,UQCRC1,NDUFB9,NDUFS4,DLAT,PDHA1,PDHB,DLST,DLD,PDHX,NDUFA12,NDUFC2,NDUFS2,NDUFC1,NDUFA11,NDUFA3,NDUFV3,NDUFS1,NDUFA6,NDUFA13,NDUFV2,NDUFS7,NDUFAF1,NDUFA10,NDUFS3,NDUFA7,NDUFV1,NDUFB10,NDUFA8,NDUFB11,NDUFA2,NDUFB5,NDUFB3,NDUFS8,NDUFB8,GCSH,BCKDK,UQCRC2,SDHA
p2	Gene ontlogy	GO_VESICLE_MEMBRANE	4.79529	0.00134275	2.17108	AP2B1,DBNL,SNCA,KCNJ4,RAB14,CLTC,AP2M1,AP2A2,SYP,DLG4,GRIA1,PICK1,PACSIN1,CORO1A,GRIA2,SYT1,SLC6A17,SLC30A3,STX1A,CAMK2D,GRIA4,AP3M2,SYT7,AP3B2,YWHAH,YWHAZ,ICA1,SGIP1,EXOC3,SYNGR3,NECAP1,CAMKV,DMXL2
p18	Gene ontlogy	GO_VESICLE_MEMBRANE	6.2447	7.07581e-05	2.48142	RAB23,CAMK2A,RAB3A,VAMP7,FLOT2,VAMP2,ATP6V0D1,RAB11B,SYT6,ATG5,SYT5,AP3S1,KIAA0528,AP1M1,CLTA,APLP2,RAB27B,PTPRN2,RAB11FIP5,STXBP5,CLTB,RAB9B,SCAMP1,SYN1,PCDH7,SYN3,SYN2,HMP19,ARHGAP21,AMPH,SCYL1,CLVS1,C20orf103,SYNPR
p5	Gene ontlogy	GO_LARGE_RIBOSOMAL_SUBUNIT	11.0298	2.43169e-09	5.34476	MRPL2,MRPL17,MRPL33,MRPL41,MRPL3,MRPL27,MRPL28,MRPL47,MRPL46,ICT1,MRPL1,MRPL15,MRPL21,MRPL52,MRPL16,MRPL55,MRPL22,MRPL11,MRPL49,MRPL43,MRPL19,RPL23,RBM3
p8	Gene ontlogy	GO_LARGE_RIBOSOMAL_SUBUNIT	7.37717	6.69245e-06	4.80093	RPL9,RPL35A,RPLP0,RPL26,RPL26L1,RPL38,RPL17,RPL11,RPL27,RPL5,RPL12,RPL30,RPL21,RPL27A,RPL10A,RPL7A,FXR2
p1	Gene ontlogy	GO_LARGE_RIBOSOMAL_SUBUNIT	9.99698	2.34428e-08	5.02622	RPL28,RPL22,RPL36A,RPLP2,RPL15,RPL8,RPL7,MRPL12,MRPL32,RPL18,RPL23A,RPL3L,RPL3,RPL37,RPL24,RPL18A,RPL34,RPL10,RPL10L,RPL37A,RPL32,RPL13
p3	Gene ontlogy	GO_INTERCALATED_DISC	3.36252	0.0214646	4.86148	TMEM65,ATP1A1,ATP1A2,ATP1B1,SLC9A1,ANXA6,ATP2A2
p2	Gene ontlogy	GO_EXCITATORY_SYNAPSE	10.2764	1.3184e-08	3.78555	NTRK2,AKAP5,DBNL,DLG1,HOMER1,PALM,SYP,PPP1R9B,BAIAP2,DLG4,SYNGAP1,SHANK3,CTNNA2,STRN,SHANK1,GRIN1,GRIA1,PICK1,ADD2,SYT1,PCLO,NLGN4X,HOMER2,PRKCG,SHANK2,CAP2,ARFGAP1,BSN,LRRC7,DLGAP1,DLGAP2
p18	Gene ontlogy	GO_EXCITATORY_SYNAPSE	3.44326	0.0184978	2.43836	RGS14,SRC,EPHA4,ABI1,ALS2,GRM1,NSF,CAMK2A,BMPR2,NCS1,LIN7A,DLG2,GRM5,SYN1,SYN3,PSD3,NETO2,CNKSR2
p1	Gene ontlogy	GO_EXCITATORY_SYNAPSE	3.16956	0.0306741	2.24848	GSK3B,NOS1,SRGAP2,SORCS3,GRIN2A,EPB41L3,BAI1,RTN4,GRIA3,GRIN2C,CACNG8,DLG3,ARHGEF2,DGKI,DNM3,NELF,LZTS1,SYNPO,ProSAPiP1
p13	Gene ontlogy	GO_PLATELET_ALPHA_GRANULE	5.97878	0.000122852	5.37289	FGA,PECAM1,SERPING1,A2M,PROS1,FGB,KNG1,FGG,ORM1,PLG,ORM2,A1BG
p2	Gene ontlogy	GO_PLASMA_MEMBRANE_RECEPTOR_COMPLEX	4.01125	0.00644418	3.16846	DLG1,DLG4,SHANK1,GRIN1,GRIA1,OLFM3,GRIA2,GRIA4,GRIN2B,SHANK2,GABBR1,GABBR2,SHISA7,SHISA9
p2	Gene ontlogy	GO_NEURON_PROJECTION_TERMINUS	5.70219	0.00021331	3.87975	NTRK2,SNCA,AP2M1,SYP,DLG4,CALB1,GRIN1,PACSIN1,AP3D1,SYT1,GRIA4,PFN2,SEPT5,SYT7,BSN,CDH8
p18	Gene ontlogy	GO_NEURON_PROJECTION_TERMINUS	3.57189	0.0146359	3.22793	EPHA4,SLC9A6,RAB3A,VAMP2,ATP6V0D1,SNCB,CRHBP,GLUL,STX6,PTPRN2,CALB2,SYN1
p14	Gene ontlogy	GO_CYTOPLASMIC_REGION	3.69647	0.0117222	2.2923	PFN1,NEFL,ADA,RDX,ANLN,STIM1,SPTBN4,FRYL,AP3B1,LLGL2,NUMA1,GM2A,MYO6,RAB21,FLNB,PLA2G4C,PHLDB1,WIPF1,MED28,MYO9B,ERMN,FNBP1
p2	Gene ontlogy	GO_CYTOPLASMIC_REGION	3.70719	0.0115284	2.24368	MYH10,DBNL,SNCA,OPA1,DLG4,SPTBN2,CORO1A,AP3D1,TMOD1,EXOC4,ACTN2,LASP1,PCLO,AP3M2,SEPT5,AP3B2,KIF3B,SEPT7,BSN,EXOC6,EXOC3,DBN1,CDKL5
p13	Gene ontlogy	GO_SECRETORY_GRANULE_LUMEN	8.20812	1.13006e-06	6.11912	FGA,SERPING1,A2M,PROS1,FGB,KNG1,FGG,ITIH3,ITIH4,DEFA3,ORM1,PLG,ORM2,SEPP1,A1BG
p5	Gene ontlogy	GO_RIBOSOME	44.0851	1.80431e-41	7.04481	EIF2AK2,MRPL2,MRPL44,MRPL24,MRPS10,MRPL9,DAP3,MRPL54,MRPL18,MRPS18A,MRPL37,MRPL30,MRPS21,MRPL17,MRPL34,MRPS27,MRPL45,MRPL39,MRPL33,MRPS11,MRPL14,MRPL53,MRPL41,MRPL48,MRPL50,MRPL3,MRPS24,MRPS30,MRPS23,MRPL27,MRPL28,MRPL42,MRPL47,MRPS6,MRPL46,MRPS5,MRPS12,MRPS9,ICT1,GADD45GIP1,MRPS22,MRPL1,MRPL15,MRPL21,MRPL52,MRPS31,MRPS15,MRPL16,MRPS18B,MRPL20,MRPL38,MRPS26,MRPL55,MRPL22,MRPS33,MRPL11,MRPS7,MRPS3…
p8	Gene ontlogy	GO_RIBOSOME	17.5293	1.34914e-15	4.87524	RPS3,GNB2L1,RPL9,RPL35A,RPLP0,RPL26,RPL26L1,RPS19,RPS7,RPS27,RPL38,FAU,RPL17,RPL11,RPS16,RPS12,RPS25,RPL27,RPS3A,RPS21,RPL5,RPS15A,RPL12,RPS23,RPL30,RPS17,RPL21,RPS4X,RPS5,RPS11,RPL27A,RPS2,RPS14,RPS20,RPS28,RPS9,RPS18,RPL10A,RPL7A,FXR2,LARP4B
p1	Gene ontlogy	GO_RIBOSOME	3.61977	0.0133453	2.2125	RPSA,RPL28,RPL22,RPL36A,RPLP2,RPL15,RPL8,RPL7,MRPL12,MRPL32,RPL18,RPL23A,RPL3L,RPL3,RPL37,RPL24,RPL18A,RPL34,RPL10,RPL10L,RPL37A,RPL32,RPL13
p12	Gene ontlogy	GO_ACTIN_CYTOSKELETON	3.38661	0.0205042	1.90708	VANGL2,ILK,EZR,UTRN,TMEM48,SEPT2,LLGL1,ABLIM1,TMOD3,DMD,NEBL,CAPG,TRIOBP,GNG12,SORBS1,PXN,PALLD,LIMA1,SHROOM1,PDLIM5,RAB22A,FGD4,IQGAP2,PTPN12,AHNAK,MYOM2,FAM129B,RAI14,ZNF185,CGNL1
p2	Gene ontlogy	GO_COATED_PIT	3.92337	0.00765875	4.04141	AP2B1,CLTC,AP2M1,AP2A2,RAB35,EPN1,SGIP1,EPS15L1,SNAP91,NECAP1
p2	Gene ontlogy	GO_EXOCYTIC_VESICLE	6.50641	4.1753e-05	3.79417	SNCA,SYP,DLG4,GRIN1,GRIA1,SPTBN2,GABRA2,SYT1,SLC6A17,SLC30A3,STX1A,SEPT5,SYT7,WDR7,GABBR1,ICA1,RAB3C,SYNGR3,DMXL2
p18	Gene ontlogy	GO_EXOCYTIC_VESICLE	7.22085	9.27123e-06	4.20897	DNM1,RAB3A,VAMP2,ATP6V0D1,APBA1,RAB11B,SYT6,SYT5,SYT17,APBA2,PTPRN2,STXBP5,SCAMP1,SYN1,SYN3,SYN2,AMPH,SYNPR,TPRG1L
p7	Gene ontlogy	GO_RNA_POLYMERASE_COMPLEX	4.57692	0.00209441	5.35937	POLR2C,POLR2J,POLR2B,POLR2E,POLR2L,MMS19,POLR1D,INTS3,INTS1
p9	Gene ontlogy	GO_RNA_POLYMERASE_II_TRANSCRIPTION_FACTOR_COMPLEX	5.77428	0.000185881	8.70457	GTF2F2,GTF2F1,CREB1,NONO,TRIM28,SFPQ,ATF1,HNRNPAB
p8	Gene ontlogy	GO_CYTOSOLIC_PART	21.3387	2.57741e-19	6.04106	RPS3,RPL9,RPL35A,RPLP0,RPL26,RPL26L1,RPS19,RPS7,AHSP,RPS27,RPL38,RRM1,FAU,RPL17,RPL11,RPS16,RPS12,RPS25,RPL27,RPS3A,RPS21,RPL5,RPS15A,RPL12,RPS23,RPL30,RPS17,RPL21,RPS4X,RPS5,RPS11,RPL27A,RPS2,RPS14,RPS20,RPS28,RPS9,RPS18,RPL10A,RPL7A,FXR2
p1	Gene ontlogy	GO_CYTOSOLIC_PART	4.60922	0.00196794	2.62237	RPSA,RPL28,RPL22,RPL36A,RPLP2,RPL15,RPL8,RPL7,SNAP25,RPL18,RPL23A,RPL3L,RPL3,RPL37,RPL24,RPL18A,RPL34,RPL10,RPL10L,RPL37A,RPL32,RPL13
p18	Gene ontlogy	GO_VACUOLE	7.99534	1.79894e-06	2.08837	SRC,EPHA4,MST1R,ALS2,RAB23,SLC9A7,NSF,RAP1GAP,PHB,SLC9A6,FLOT1,RAB3A,RAB1A,RAP2B,VAMP7,FLOT2,VAMP2,ATP6V0D1,VPS33A,CLCN4,ATP6V1G1,ATP6V1B2,ATP6AP1,RAB11B,TMEM55B,ATG5,CHMP7,SYT5,GNB1,CRHBP,ARHGEF7,GNB4,GNB2,AP1M1,CLTA,RAP2A,VPS26B,RAB12,NRBF2,PRDX3,SNX12,LRRC16A,USP5,STX7,RAB27B,STX6,STX8,RAB11FIP5,RAB24,VPS29,DIAPH2,SCAMP1,TMEM9B,HMP19,TRIM3,C9orf72,SH3GL3,CLVS1,C20orf103,WDR41,C18orf8
p13	Gene ontlogy	GO_SECRETORY_VESICLE	5.68505	0.000220863	2.51471	ITGB2,ITGB1,LTF,CTNNA1,RAB8A,RAB13,UNC13D,ANXA5,STX2,RAB27A,ANXA3,SYTL4,CYBA,FGA,PECAM1,SERPING1,A2M,PROS1,FGB,KNG1,FGG,ITIH3,ITIH4,DEFA3,RNPEP,ORM1,PLG,ORM2,SEPP1,A1BG
p2	Gene ontlogy	GO_SECRETORY_VESICLE	3.73987	0.0108683	2.09267	SNCA,CXADR,RAB14,SYP,BAIAP2,DLG4,GRIN1,GRIA1,SPTBN2,VPS33B,ACTN1,ACTN2,GABRA2,SYT1,SLC6A17,SLC30A3,STX1A,SEPT5,SYT7,WDR7,GABBR1,ICA1,RAB3C,EXOC3,PCSK1,SYNGR3,DMXL2
p18	Gene ontlogy	GO_SECRETORY_VESICLE	6.42028	4.98959e-05	2.66537	SCG2,DNM1,RAB3A,VAMP7,FLOT2,VAMP2,ATP6V0D1,NCS1,APBA1,RAB11B,SYT6,SYT5,SYT17,ALDOA,CRHBP,TBC1D21,APBA2,APLP2,STX7,RAB27B,PTPRN2,RAB11FIP5,STXBP5,SCAMP1,SYN1,PCDH7,SYN3,SYN2,AMPH,SYNPR,TPRG1L
p9	Gene ontlogy	GO_NUCLEAR_SPECK	15.7401	7.16681e-14	7.39394	THOC4,THRAP3,NONO,WBP11,GATAD2B,APEX1,CDC5L,YTHDC1,RNPS1,SRSF6,SNRNP70,TARDBP,EIF4ENIF1,CHTOP,SF3A3,SF3A2,BCLAF1,CASC3,SARNP,PNN,SRRM2,PLRG1,FYTTD1,ATXN2L,PPIG,PNISR
p21	Gene ontlogy	GO_NUCLEAR_SPECK	2.97067	0.0444282	3.4619	APBB1,AKAP17A,SLU7,POLDIP3,SRP54,RBM39,ARL6IP4,NXF1,ZNF638
p2	Gene ontlogy	GO_SITE_OF_POLARIZED_GROWTH	4.32431	0.00349516	2.94445	MYH10,NTRK2,SNCA,THY1,PVRL1,CXADR,GPRIN1,PTPRZ1,BOC,ODZ2,GPM6A,EXOC4,OLFM1,LPHN1,SHANK2,DBN1,CDKL5
p15	Gene ontlogy	GO_ENDOCYTIC_VESICLE	3.62105	0.0133381	4.77846	HLA-DRB1,RAC2,HLA-DRA,HLA-B,FCGR1A,NCF1,STAB1,CD163
p12	Gene ontlogy	GO_CHROMOSOMAL_REGION	5.02738	0.000854009	2.85195	THOC1,PML,H2AFY2,H2AFY,MRE11A,CDC73,SEPT2,THOC2,CENPV,NUP98,AHCTF1,SMC3,SEH1L,SMG6,NUP133,NUP107,TPR,ORC2,SUN2,ORC5,TOX4
p2	Gene ontlogy	GO_CELL_PROJECTION_MEMBRANE	3.29995	0.0241431	2.36845	AKAP5,DLG1,ROBO2,PALM,PPP1R9B,SHANK3,GRIA1,RAB35,PTPRZ1,PACSIN1,SLC19A1,ATP2B1,GABRG2,SHANK2,GABBR1,NCKAP1,SHISA9,CDKL5
p2	Gene ontlogy	GO_NEURON_PART	25.5467	2.04533e-23	2.74399	MYH10,NTRK2,AKAP5,CDH13,BRAF,DBNL,DLG1,SNCA,HTR2A,KCNJ4,KCNB2,THY1,PVRL1,CXADR,AP2M1,ROBO2,DCX,UNC13A,OPA1,HOMER1,KCTD8,PALM,SYP,PPP1R9B,RGS12,BAIAP2,DLG4,SYNGAP1,SHANK3,EPHB3,CTNNA2,STRN,SHANK1,CALB1,GRIN1,GRIA1,CHL1,PICK1,ATCAY,GPRIN1,NRCAM,SPTBN2,PTPRZ1,BOC,GABRA5,ODZ2,NRXN3,PACSIN1,GPM6A,GABRB1,ATL1,CORO1A,AP3D1,EXOC4,ACTN2,MTPN,OLFM1,SCN2A,RIMS1,GABRA2,PPFIA3,GRM2,ATP2B1,ADD2,SYT1,SLC6A17,PP…
p18	Gene ontlogy	GO_NEURON_PART	10.0626	2.02573e-08	2.07422	ANK2,GDPD5,RGS14,SRC,ATAT1,EPHA4,PRKAR2B,ATP2B4,ABI1,ALS2,GRM1,KCND3,NSF,RAP1GAP,CASK,CAMK2A,DNM1,EPHB2,SLC9A6,SLC8A2,CPEB3,UNC5A,CNTN4,GNAO1,RAB3A,L1CAM,PDE2A,VAMP7,VAMP2,ATP6V0D1,PCDH8,BMPR2,NCS1,APBA1,CACNA1B,GLRB,RAB11B,SYT6,SYT5,SYT17,LIN7A,SNPH,AP3S1,SNCB,DLG2,GRM5,GNB1,CRHBP,GLUL,SEZ6L,ARHGEF7,LPHN3,ATP6AP2,APBA2,EXOC7,STX6,FBXO2,PTPRN2,CALB2,RAB39B,STXBP5,GLRX5,SCAMP1,SYN1,SYN3,SYN2,CPNE5…
p19	Gene ontlogy	GO_TRANSFERASE_COMPLEX	3.18041	0.0301249	2.11169	POLR2D,POLR2G,PRMT5,IKBKG,CAB39,PIK3CB,HSPA1B,GTF2H2,CUL4B,PIK3R1,RBBP7,FAM105B,PAF1,CUL5,WDR82,MORF4L2,UBE2A,STK38,UBE2I,EDF1,ATG3,PTAR1
p15	Gene ontlogy	GO_INTRINSIC_COMPONENT_OF_PLASMA_MEMBRANE	3.33538	0.0226299	2.60901	FCER1G,PTPRC,NCKAP1L,KCNG4,MRC1,HLA-DRB1,MYH9,HLA-DRA,FOLR2,SLC2A5,HLA-B,NCF1,ICAM2,STAB1,CD163
p2	Gene ontlogy	GO_INTRINSIC_COMPONENT_OF_PLASMA_MEMBRANE	8.15014	1.28433e-06	2.184	NTRK2,DLG1,HTR2A,KCNIP4,KCNJ4,KCNMA1,KCNB2,THY1,PVRL1,CXADR,SLC39A10,PALM,DLG4,SYNGAP1,EPHB3,SHANK1,ACCN2,GRIN1,GRIA1,EFNA3,NRCAM,PTPRZ1,BOC,OLFM3,GABRA5,PLXNA1,ODZ2,NRXN3,GABRB1,ATP6V1A,SCN2A,GRIA2,SLC19A1,GRM2,ATP2B1,SLC6A17,SLC30A3,GABRG2,STX1A,SLC2A3,GRIA4,GRIN2B,SLC1A4,CADM1,NLGN4X,REEP2,NLGN2,SHANK2,SSTR2,GABBR1,GABBR2,SHISA7,SHISA9,PVRL3,DPP6,PCDH1,CADM3
p2	Gene ontlogy	GO_POSTSYNAPSE	18.9804	5.12987e-17	4.00258	MYH10,NTRK2,AKAP5,DBNL,DLG1,SNCA,KCNJ4,HOMER1,KCTD8,PALM,PPP1R9B,BAIAP2,DLG4,SYNGAP1,SHANK3,CTNNA2,STRN,SHANK1,GRIN1,GRIA1,PICK1,PTPRZ1,GABRA5,ODZ2,GPM6A,GABRB1,ACTN2,GABRA2,GRIA2,ADD2,GABRG2,GRIA4,GRIN2B,PCLO,NLGN4X,HOMER2,PRKCG,NLGN2,SHANK2,RAB3GAP1,GABBR1,GABBR2,CAP2,ARFGAP1,BSN,LRRTM4,GPHN,LRRTM3,LRRC7,PVRL3,DLGAP1,DLGAP2,GRASP,STRN4
p18	Gene ontlogy	GO_POSTSYNAPSE	4.59819	0.00201508	2.30231	ANK2,RGS14,SRC,EPHA4,PRKAR2B,ABI1,ALS2,GRM1,NSF,PPP3CA,DNAJA3,CAMK2A,SLC8A2,PCDH8,BMPR2,NCS1,GABRA3,GLRB,LIN7A,DLG2,GRM5,FBXO2,SYN1,SYN3,ITPKA,PSD3,NETO2,CNKSR2
p1	Gene ontlogy	GO_POSTSYNAPSE	3.5673	0.0146743	2.01129	PPP1CA,GSK3B,NOS1,SRGAP2,SORCS3,SLC8A3,GRIN2A,ATAD1,EPB41L3,BAI1,RTN4,GABRA1,GRIA3,GRIN2C,CACNG8,DLG3,ARHGEF2,DGKI,DNM3,HPCA,NELF,LZTS1,CTNND1,IQSEC3,SYNPO,ProSAPiP1,MOB4,PRR7
p2	Gene ontlogy	GO_AXON	13.1013	2.50037e-11	3.25899	MYH10,NTRK2,DLG1,SNCA,HTR2A,PVRL1,AP2M1,ROBO2,UNC13A,OPA1,HOMER1,PALM,SYP,DLG4,CTNNA2,CALB1,GRIN1,GRIA1,ATCAY,NRCAM,PTPRZ1,BOC,PACSIN1,GPM6A,ATL1,CORO1A,AP3D1,MTPN,OLFM1,SCN2A,GABRA2,GRM2,SYT1,GABRG2,CAMK2D,GRIA4,PFN2,AP3M2,LPHN1,SEPT5,SYT7,AP3B2,KIF3B,GABBR1,DAGLA,BSN,CDH8,LRRC7
p2	Gene ontlogy	GO_CLATHRIN_COAT	4.85378	0.00120198	5.65797	AP2B1,CLTC,AP2M1,AP2A2,VPS33B,AP3M2,SGIP1,EPS15L1,NECAP1
p9	Gene ontlogy	GO_NUCLEAR_BODY	18.6442	1.07825e-16	6.30142	THOC4,THRAP3,NONO,WBP11,RPA2,GATAD2B,APEX1,SFPQ,CDC5L,FMR1,YTHDC1,RNPS1,SRSF6,SNRNP70,MTDH,TARDBP,EIF4ENIF1,CHTOP,NOLC1,SF3A3,SF3A2,SNRPC,NCOR2,BCLAF1,CASC3,NUDT21,CSTF2,SARNP,PNN,SRRM2,PLRG1,FYTTD1,ATXN2L,PPIG,PNISR
p12	Gene ontlogy	GO_NUCLEAR_BODY	3.06677	0.0373949	2.14946	THOC1,PML,NRIP1,MRE11A,DKC1,PQBP1,THOC2,SART1,FBL,RING1,SAP18,ACIN1,SART3,SRSF2,ZC3H14,SRSF4,CD2BP2,SON,HNRNPM,DDX46
p21	Gene ontlogy	GO_NUCLEAR_BODY	3.11402	0.0339899	2.92228	APBB1,AKAP17A,SQSTM1,SLU7,CBX5,POLDIP3,SRP54,RBM39,ARL6IP4,TDP2,NXF1,ZNF638
p13	Gene ontlogy	GO_VESICLE_LUMEN	10.7735	4.3381e-09	6.11912	LTF,SAA1,HBB,HPX,FGA,APOB,SERPING1,A2M,PROS1,FGB,KNG1,FGG,ITIH3,ITIH4,DEFA3,ORM1,PLG,ORM2,SEPP1,A1BG
p18	Gene ontlogy	GO_TRANS_GOLGI_NETWORK	2.96004	0.0452031	2.53475	SLC9A7,VAMP7,VAMP2,ATP2C1,SYT17,AP1M1,CLTA,STX6,STX16,STX8,CLTB,SCAMP1,AMPH,CLVS1
p2	Gene ontlogy	GO_IONOTROPIC_GLUTAMATE_RECEPTOR_COMPLEX	7.51969	4.9399e-06	7.02369	DLG1,DLG4,SHANK1,GRIN1,GRIA1,OLFM3,GRIA2,GRIA4,GRIN2B,SHANK2,SHISA7,SHISA9
p1	Gene ontlogy	GO_IONOTROPIC_GLUTAMATE_RECEPTOR_COMPLEX	3.6215	0.0133381	4.53778	CACNG2,GRIN2A,CACNG3,GRIA3,GRIN2C,CACNG8,DLG3,ABHD12
p2	Gene ontlogy	GO_NEURONAL_POSTSYNAPTIC_DENSITY	8.86321	2.75808e-07	6.17233	NTRK2,HOMER1,PALM,BAIAP2,DLG4,SYNGAP1,SHANK3,CTNNA2,SHANK1,GRIN1,ADD2,PRKCG,CAP2,ARFGAP1,BSN,DLGAP1
p8	Gene ontlogy	GO_CYTOSOLIC_SMALL_RIBOSOMAL_SUBUNIT	22.5084	1.83306e-20	14.9111	RPS3,RPS19,RPS7,RPS27,FAU,RPS16,RPS12,RPS25,RPS3A,RPS21,RPS15A,RPS23,RPS17,RPS4X,RPS5,RPS11,RPS2,RPS14,RPS20,RPS28,RPS9,RPS18
p18	Gene ontlogy	GO_SNARE_COMPLEX	3.10462	0.0346671	4.39357	VAMP7,VAMP2,STX7,STX6,STX16,STX8,STXBP5
p5	Gene ontlogy	GO_ORGANELLE_INNER_MEMBRANE	34.1452	9.99832e-32	4.43044	MRPL2,MTCH1,SLC25A32,ECI1,MRPL44,PPIF,FECH,GSTK1,FOXRED1,PTPMT1,PISD,MRPL24,MRPS10,MRPL9,DAP3,MRPL54,MRPL18,MRPS18A,MRPL37,MRPL30,MRPS21,MRPL17,MRPL34,MRPS27,MRPL45,MRPL39,PTCD3,MRPL33,MRPS11,MRPL14,MRPL53,MRPL41,MRPL48,MRPL50,MRPL3,MRPS24,MRPS30,MRPS23,MRPL27,MRPL28,MRPL42,MRPL47,MRPS6,MRPL46,CHCHD1,MRPS5,MRPS12,MRPS9,ICT1,MRPS22,MRPL1,MRPL15,MRPL21,MRPL52,MRPS31,MRPS15,MRPL16,MRPS18B,MRPL20,MRP…
p3	Gene ontlogy	GO_ORGANELLE_INNER_MEMBRANE	54.1689	3.124e-51	6.37163	ATP5A1,UQCRQ,AFG3L2,HSPD1,NDUFS6,ATP5B,COX5A,ATP5J,SFXN1,UQCRB,SLC25A6,NDUFA4,COX7A2L,VDAC1,SLC25A1,SLC25A3,SLC25A25,COX4I1,NNT,COX5B,SLC25A13,COX6B1,MICU1,UQCRFS1,ATP5I,NDUFA9,SLC25A11,ATP5C1,ATP5F1,BRP44,UQCRC1,AIFM1,NDUFB9,TIMM13,SLC25A5,BDH1,CYC1,NDUFS4,SUCLG1,THEM4,NDUFA12,NDUFC2,NDUFS2,NDUFC1,NDUFA11,NDUFA3,NDUFV3,NDUFS1,NDUFA6,NDUFA13,NDUFV2,NDUFAF4,NDUFS7,NDUFAF1,ECSIT,NDUFA10,NDUFS3,NDUF…
p5	Gene ontlogy	GO_SMALL_RIBOSOMAL_SUBUNIT	14.8214	5.4755e-13	7.54555	DAP3,MRPS18A,MRPS21,MRPS11,MRPS24,MRPL42,MRPS6,MRPS5,MRPS12,MRPS9,MRPS22,MRPS31,MRPS15,MRPS18B,MRPS26,MRPS33,MRPS7,MRPS35,MRPS17,MRPS16,MRPS28,RPS4Y1,MRPS2
p8	Gene ontlogy	GO_SMALL_RIBOSOMAL_SUBUNIT	16.7098	8.32623e-15	9.16993	RPS3,GNB2L1,RPS19,RPS7,RPS27,FAU,RPS16,RPS12,RPS25,RPS3A,RPS21,RPS15A,RPS23,RPS17,RPS4X,RPS5,RPS11,RPS2,RPS14,RPS20,RPS28,RPS9,RPS18
p1	Gene ontlogy	GO_DENDRITIC_SHAFT	3.51824	0.0160288	5.00635	GSK3B,CTNNB1,JPH4,GRIA3,DLG3,ARHGEF2,LZTS1
p2	Gene ontlogy	GO_NEURON_SPINE	7.21738	9.31436e-06	3.99386	MYH10,NTRK2,AKAP5,PALM,PPP1R9B,BAIAP2,DLG4,SHANK3,STRN,SHANK1,GRIN1,GRIA1,PTPRZ1,ODZ2,GPM6A,ACTN2,SHANK2,GABBR1,LRRC7,STRN4
p1	Gene ontlogy	GO_NEURON_SPINE	3.27546	0.0252272	2.70932	PPP1CA,GSK3B,NOS1,SRGAP2,SLC8A3,GRIA3,DGKI,DNM3,HPCA,LZTS1,EEA1,CTNND1,SYNPO,MOB4
p4	Gene ontlogy	GO_ENDOPLASMIC_RETICULUM_PART	5.89255	0.00014469	2.59297	TMEM38A,DNAJC3,MGLL,CALU,STX5,ITPR1,PANX1,LMF1,PRKCSH,AGPAT5,DHCR24,HSP90B1,GOSR2,SEC61A2,SRPRB,DNAJB11,DNAJC10,PDIA3,KIAA1715,MIA3,ARHGAP32,TMED7,CTAGE5,UGGT1,SEP15,GANAB,OSBPL6,LRRC59,DNAJB14
p14	Gene ontlogy	GO_NUCLEAR_CHROMOSOME	4.27893	0.00380704	2.5725	HDAC1,ACTL6A,SIRT2,HSPA2,STAG3,MSH2,RBBP4,NASP,SMARCA5,ASH2L,H2AFZ,H2AFV,HIST1H2AA,PARP1,SMC1A,HIST3H2BB,RAD21,H2AFX,STAT3,CBX1,DFFA
p9	Gene ontlogy	GO_NUCLEAR_CHROMOSOME	7.83572	2.53913e-06	3.88912	ARID1A,THOC4,CREB1,JUND,RPA2,MECP2,HNRNPC,GATAD2B,JUNB,APEX1,TRIM28,CBX3,SMARCA2,HNRNPK,CDC5L,KIAA1967,RBMX,TARDBP,PSIP1,NCOR2,MPHOSPH8,TCF4,PLRG1
p15	Gene ontlogy	GO_ENDOCYTIC_VESICLE_MEMBRANE	4.41471	0.00291291	7.38861	HLA-DRB1,RAC2,HLA-DRA,HLA-B,FCGR1A,STAB1,CD163
p2	Gene ontlogy	GO_ENDOCYTIC_VESICLE_MEMBRANE	3.55	0.0150885	3.02275	AP2B1,CLTC,AP2M1,AP2A2,DLG4,GRIA1,PICK1,CORO1A,GRIA2,CAMK2D,GRIA4,SYT7,SGIP1
p13	Gene ontlogy	GO_BLOOD_MICROPARTICLE	27.1215	6.00812e-25	8.83013	C3,GSN,F2,IGJ,IGLL5,HBB,ANXA5,CP,SLC4A1,HPX,FGA,C9,C4B,SERPINC1,CFH,C4BPA,C4A,SERPING1,CFB,A2M,PROS1,C8A,FGB,KNG1,CFHR1,FGG,C1R,C1S,ITIH1,ITIH4,AMBP,ORM1,PLG,GC,ORM2,A1BG,HBD,DNPEP
p5	Gene ontlogy	GO_ORGANELLAR_RIBOSOME	56.0293	5.3855e-53	14.5006	MRPL2,MRPL9,DAP3,MRPL18,MRPS18A,MRPL37,MRPS21,MRPL17,MRPL34,MRPL39,MRPL33,MRPS11,MRPL41,MRPL48,MRPL3,MRPS24,MRPL27,MRPL28,MRPL42,MRPL47,MRPS6,MRPL46,MRPS5,MRPS12,MRPS9,ICT1,GADD45GIP1,MRPS22,MRPL15,MRPL21,MRPL52,MRPS31,MRPS15,MRPL16,MRPS18B,MRPL20,MRPS26,MRPL55,MRPL22,MRPS33,MRPL11,MRPS7,MRPL40,MRPS35,MRPS17,MRPS16,MRPL49,MRPL43,MRPL19,MRPS28,MRPS2,MRP63
p14	Gene ontlogy	GO_CHROMATIN	4.09854	0.00545879	2.64977	HDAC1,ACTL6A,SIRT2,RBBP4,NASP,ASH2L,H2AFZ,H2AFV,HMGA1,HIST1H1T,HIST1H2AA,STAG2,PDS5A,HIST3H2BB,RAD21,H2AFX,STAT3,CBX1,DFFA
p9	Gene ontlogy	GO_CHROMATIN	8.96783	2.19641e-07	4.42761	SNW1,ARID1A,CREB1,JUND,RPA2,MECP2,HNRNPC,GATAD2B,JUNB,TRIM28,SFPQ,CBX3,SMARCA2,HNRNPK,KIAA1967,RBMX,TARDBP,PSIP1,NCOR2,MPHOSPH8,HMGN1,TCF4,HMGN4
p5	Gene ontlogy	GO_MITOCHONDRIAL_MATRIX	34.9159	1.74835e-32	4.69855	MRPL2,LIAS,ACADSB,ECI1,ACADS,IVD,OGDHL,OAT,PPIF,FECH,GSTK1,C2orf56,GRSF1,PYCR2,SDHAF2,MRPL9,DAP3,MRPL18,MRPS18A,MRPL37,MRPS21,MRPL17,MRPL34,MRPL39,MRPL33,MRPS11,MRPL41,MRPL48,MRPL3,MRPS24,MRPL27,MRPL28,MRPL42,MRPL47,MRPS6,MRPL46,MRPS5,MRPS12,MRPS9,ICT1,GADD45GIP1,MRPS22,MRPL15,MRPL21,MRPL52,MRPS31,MRPS15,GFM2,MRPL16,MRPS18B,MRPL20,MRPS26,MRPL55,MRPL22,MRPS33,MRPL11,MRPS7,MRPL40,MRPS35,MRPS17,MRPS…
p6	Gene ontlogy	GO_MITOCHONDRIAL_MATRIX	3.68901	0.0118803	1.96119	MTHFD1L,ACADVL,ACADM,ACAD10,ACAD8,SIRT3,TXN2,ACOT2,MCCC1,MCEE,ALKBH7,POLG,MRPL13,MRPL23,NUDT9,EARS2,YARS2,C6orf125,POLDIP2,MTG1,MTERFD2,NSUN4,DDX28,ERAL1,DHX30,MIPEP,PTCD1,PDE12,PDK1,PCK2,TXNRD2
p3	Gene ontlogy	GO_MITOCHONDRIAL_MATRIX	28.6073	2.23229e-26	4.86624	ATP5A1,OGDH,ABAT,HSPD1,ATP5B,GLS,VDAC1,NDUFA9,ATP5C1,ATP5F1,ECHS1,ETFA,ETFB,ABHD10,SLC25A5,BDH1,PCCB,DLAT,SUCLG1,NFS1,ISCA2,PDHA1,PC,PDHB,PCCA,SUCLA2,THEM4,DLST,ALDH5A1,DLD,ETHE1,PDHX,MMAA,NDUFS2,NDUFS1,NDUFS7,NDUFA10,NDUFS3,NDUFA7,NDUFS8,HSPA9,MTRF1L,SARS2,IARS2,LARS2,GCSH,LONP1,BCKDK,AUH,ISCU,SHMT2,PMPCA,TIMM44,TFAM,HSPE1,IDH3B,GFM1,TUFM,ALDH1B1,FH,CS,LYRM4,ACO2,IDH3A,GRPEL1,ATAD3A
p2	Gene ontlogy	GO_CELL_JUNCTION	18.7302	8.93589e-17	2.61575	CDH13,DBNL,DLG1,SNCA,PRKCD,KCNJ4,THY1,PVRL1,CXADR,CLTC,UNC13A,HYOU1,HOMER1,KCTD8,SYP,PPP1R9B,GRK5,RGS12,DLG4,SHANK3,CTNNA2,STRN,SHANK1,GRIN1,GRIA1,PICK1,ATCAY,SPTBN2,OLFM3,GABRA5,ODZ2,PACSIN1,GABRB1,MLLT4,CORO1A,ACTN1,ACTN2,OLFM1,SCN2A,RIMS1,GABRA2,LASP1,GRIA2,GRM2,SYT1,SLC6A17,SLC30A3,GABRG2,STX1A,CAMK2D,GRIA4,GRIN2B,CADM1,PCLO,LPHN1,SYT7,CPLX3,NLGN4X,PRRT2,HOMER2,PRKCG,NLGN2,SHANK2,OSBP,YWHAH,G…
p18	Gene ontlogy	GO_CELL_JUNCTION	2.95513	0.0455541	1.54548	ANK2,RGS14,ATAT1,EPHA4,ABI1,PLCG1,CASK,DNAJA3,ACTR3,CAMK2A,GIT1,FLOT1,CAMSAP3,L1CAM,RAP2B,VAMP7,FLOT2,VAMP2,PCDH8,NCS1,GABRA3,GLRB,RAB11B,SYT6,SYT5,LIN7A,SNPH,DLG2,ARHGEF7,LPHN3,GNB2,CDH2,GAK,STX16,PTPRN2,CALB2,STXBP5,SCAMP1,SYN1,SYN3,SYN2,FAT1,ARPC5L,ARHGAP21,AMPH,PSD3,RGS17,SYNPR,TPRG1L
p14	Gene ontlogy	GO_NUCLEAR_CHROMATIN	4.06414	0.00581371	3.21292	HDAC1,ACTL6A,SIRT2,RBBP4,NASP,ASH2L,H2AFZ,H2AFV,HIST1H2AA,HIST3H2BB,H2AFX,STAT3,CBX1,DFFA
p9	Gene ontlogy	GO_NUCLEAR_CHROMATIN	8.9579	2.23732e-07	5.70204	ARID1A,CREB1,JUND,MECP2,HNRNPC,GATAD2B,JUNB,TRIM28,CBX3,SMARCA2,HNRNPK,KIAA1967,RBMX,TARDBP,PSIP1,NCOR2,MPHOSPH8,TCF4
p9	Gene ontlogy	GO_TRANSCRIPTION_FACTOR_COMPLEX	7.85302	2.4492e-06	6.48813	SNW1,GTF2F2,GTF2F1,CREB1,JUND,NONO,JUNB,APEX1,TRIM28,SFPQ,ATF1,TCF4,HNRNPAB,PBX2
p14	Gene ontlogy	GO_MYELIN_SHEATH	5.95903	0.000126389	3.06611	NEFL,SIRT2,HSPA2,MOG,RDX,CNTN2,PLP1,CNP,CNTNAP1,NFASC,JAM3,STX4,NDRG1,MYH14,CRYAB,MAG,MBP,INA,MYO1D,ERMN,GDI2,PMP2,MOBP
p3	Gene ontlogy	GO_MYELIN_SHEATH	15.0313	3.43114e-13	5.22405	ATP1A1,ATP1A2,ATP1B1,ATP1A3,ATP5A1,ATP5B,COX5A,VDAC1,SLC25A3,UQCRFS1,ATP5C1,ATP5F1,UQCRC1,SLC25A5,NME1,DLAT,PDHA1,SUCLA2,DLST,DLD,NDUFS1,NDUFV2,NDUFA10,NDUFS3,HSPA9,TAGLN3,IMMT,NAPG,UQCRC2,SLC25A4,SDHA,ACO2,IDH3A
p13	Gene ontlogy	GO_PLATELET_ALPHA_GRANULE_LUMEN	6.64386	3.21051e-05	6.73103	FGA,SERPING1,A2M,PROS1,FGB,KNG1,FGG,ORM1,PLG,ORM2,A1BG
p9	Gene ontlogy	GO_RIBONUCLEOPROTEIN_GRANULE	4.64165	0.00183911	4.17094	NCL,FMR1,HNRNPL,PUM1,PUM2,KHSRP,DDX6,EIF4ENIF1,LSM14A,DCP1B,HNRNPA3,ATXN2L
p2	Gene ontlogy	GO_LEADING_EDGE_MEMBRANE	3.09721	0.0351185	2.72421	AKAP5,ROBO2,PALM,PPP1R9B,GRIA1,PTPRZ1,PACSIN1,ATP2B1,GABRG2,GABBR1,NCKAP1,SHISA9,CDKL5
p8	Gene ontlogy	GO_CYTOSOLIC_LARGE_RIBOSOMAL_SUBUNIT	11.1277	1.95177e-09	7.85606	RPL9,RPL35A,RPLP0,RPL26,RPL26L1,RPL38,RPL17,RPL11,RPL27,RPL5,RPL12,RPL30,RPL21,RPL27A,RPL10A,RPL7A,FXR2
p1	Gene ontlogy	GO_CYTOSOLIC_LARGE_RIBOSOMAL_SUBUNIT	12.8872	3.97998e-11	7.47702	RPL28,RPL22,RPL36A,RPLP2,RPL15,RPL8,RPL7,RPL18,RPL23A,RPL3L,RPL3,RPL37,RPL24,RPL18A,RPL34,RPL10,RPL10L,RPL37A,RPL32,RPL13
p14	Gene ontlogy	GO_CYTOSKELETAL_PART	3.25768	0.0260582	1.59492	DNM2,NEFL,MYO1E,SIRT2,PIBF1,CIB1,HSPA2,FBXW11,RDX,FNTA,ANLN,STIM1,FEZ1,CNP,KIF5B,SPTBN4,CLIC4,NDRG1,DHX9,LLGL2,NUMA1,MYO6,MYH14,RP2,SBDS,CRYAB,FLNB,LMNA,NEFM,INA,CBX1,CD2AP,CEP76,ARHGEF10,WIPF1,RAB28,MYO1D,ZFYVE19,MYOM1,MED28,MYO18A,MYO9B,PXK,PARP4,CEP97,NUDCD2,TBCB,AIF1L,KRT222
p12	Gene ontlogy	GO_CYTOSKELETON	3.02583	0.0400308	1.4034	VANGL2,ILK,MAPKAPK2,EZR,GJA1,F11R,UTRN,SELS,VIM,TMEM48,PQBP1,GFAP,SEPT2,LLGL1,PARD3,MSN,ABLIM1,NEK1,TMOD3,DMD,BBS2,NEBL,SLC7A11,INPPL1,CAPG,TRIOBP,MAPRE1,CENPV,SMC3,NUP107,GNG12,SORBS1,PXN,SUCLG2,TPR,PALLD,LIMA1,SHROOM1,PDLIM5,TLN1,ORC2,NUP35,RAB22A,PTPN13,SNTA1,JAK1,TYK2,ANXA11,PKN2,WASH1,TRIP6,FGD4,IQGAP2,SSH3,PTPN12,PLEKHA7,HIP1R,AHNAK,TUBB2B,TNS1,COTL1,PLEC,MYOM2,SNTB1,FAM129B,ADD3,LMNB2,LMNB…
p4	Gene ontlogy	GO_ENDOPLASMIC_RETICULUM_LUMEN	5.38156	0.000414431	6.1121	DNAJC3,CALU,PRKCSH,HSP90B1,DNAJB11,DNAJC10,PDIA3,UGGT1,SEP15,GANAB
p2	Gene ontlogy	GO_INTRACELLULAR_VESICLE	3.91413	0.00778004	1.62062	AP2B1,DBNL,SNCA,HTR2A,KCNJ4,CXADR,RAB14,CLTC,AP2M1,AP2A2,HYOU1,PALM,SYP,BAIAP2,DLG4,GRIN1,GRIA1,RAB35,PICK1,SPTBN2,PACSIN1,CORO1A,VPS33B,ACTN1,ACTN2,GABRA2,GRIA2,ATP6V1C1,ADD2,SYT1,SLC6A17,SLC30A3,STX1A,CAMK2D,GRIA4,SLC1A4,AP3M2,SEPT5,SYT7,AP3B2,WDR7,YWHAH,GABBR1,PACS1,YWHAZ,ICA1,SGIP1,RAB3C,RAB2A,EXOC3,PCSK1,SNAP91,SYNGR3,NECAP1,CAMKV,DMXL2,ZFYVE21
p18	Gene ontlogy	GO_INTRACELLULAR_VESICLE	5.60189	0.000260821	1.82934	RAB23,SCG2,USP14,CAMK2A,DNM1,SLC9A6,FLOT1,RAB3A,RAB1A,VAMP7,FLOT2,VAMP2,ATP6V0D1,VPS33A,NCS1,APBA1,ATP6V1B2,RAB11B,SYT6,ATG5,SYT5,SYT17,AP3S1,ALDOA,CRHBP,KIAA0528,TBC1D21,APBA2,AP1M1,CLTA,RAB12,NRBF2,APLP2,PRDX5,STX7,RAB27B,STX6,PTPRN2,RAB11FIP5,STXBP5,RAB37,CLTB,RAB9B,SCAMP1,SYN1,PCDH7,SYN3,SYN2,HMP19,ARHGAP21,AMPH,SCYL1,C9orf72,CLVS1,C20orf103,SYNPR,TPRG1L,NRSN1
p12	Gene ontlogy	GO_CELL_SUBSTRATE_JUNCTION	4.87693	0.0011503	2.10077	ITGA1,SDC4,ILK,EZR,GJA1,ENG,PVRL2,VIM,PAK4,MSN,ANXA1,ITGB4,DMD,ITGA6,PPFIA1,SNAP23,TRIOBP,G3BP1,ERBB2IP,SORBS1,PXN,GNA12,NUP214,PALLD,LIMA1,TLN1,LIMS1,JAK1,TRIP6,PTPN12,AHNAK,TNS1,PLEC,SNTB1,CD99,ZNF185
p8	Gene ontlogy	GO_CELL_SUBSTRATE_JUNCTION	3.14561	0.0320098	1.98568	RPS3,PTK2B,RPL9,RPLP0,RPS19,RPS7,RPL38,ZYX,RPS16,RPL27,RPS3A,RPL5,RPL12,RPL30,RPS17,RPS4X,RPS5,RPS11,RPS2,RPS14,RPS9,RPS18,RPL10A,RPL7A,MPRIP
p2	Gene ontlogy	GO_SYNAPSE	32.3193	5.81557e-30	3.70826	MYH10,NTRK2,AKAP5,DBNL,DLG1,SNCA,KCNJ4,PVRL1,CXADR,AP2M1,UNC13A,HOMER1,KCTD8,PALM,SYP,PPP1R9B,RGS12,BAIAP2,DLG4,SYNGAP1,SHANK3,CTNNA2,STRN,SHANK1,CALB1,ACCN2,GRIN1,GRIA1,PICK1,ATCAY,NRCAM,SPTBN2,PTPRZ1,OLFM3,GABRA5,ODZ2,NRXN3,PACSIN1,GPM6A,GABRB1,AP3D1,ACTN2,OLFM1,RIMS1,GABRA2,GRIA2,PPFIA3,GRM2,ATP2B1,ADD2,SYT1,SLC6A17,PPFIA2,SLC30A3,GABRG2,STX1A,CAMK2D,GRIA4,GRIN2B,PFN2,CADM1,PCLO,LPHN1,SEPT5,SY…
p18	Gene ontlogy	GO_SYNAPSE	12.4307	1.10546e-10	2.62936	ANK2,RGS14,SRC,EPHA4,PRKAR2B,ADRA2A,ABI1,ALS2,GRM1,NSF,PPP3CA,CASK,PDZRN3,DNAJA3,CACNB4,USP14,CAMK2A,DNM1,SLC9A6,SLC8A2,CPEB3,RAB3A,PDE2A,VAMP7,VAMP2,ATP6V0D1,PCDH8,BMPR2,NCS1,APBA1,CACNA1B,GABRA3,GLRB,RAB11B,SYT6,SYT5,SYT17,LIN7A,SNPH,SNCB,DLG2,GRM5,APBA2,CDH2,STX6,FBXO2,PTPRN2,CALB2,STXBP5,SCAMP1,SYN1,SYN3,SYN2,ITPKA,AMPH,PSD3,RGS17,NETO2,ERC1,SYNPR,CNKSR2,TPRG1L
p1	Gene ontlogy	GO_SYNAPSE	3.72051	0.0112474	1.70422	PPP1CA,GSK3B,NF1,CTNNB1,ADCYAP1,NAPA,NOS1,SRGAP2,SORCS3,SLC8A3,GRIN2A,ATAD1,EPB41L3,BAI1,RTN4,GABRA1,GRIA3,GRIN2C,CACNG8,SNAP25,DLG3,RPH3A,ARHGEF2,DGKI,DNM3,HPCA,NELF,C19orf26,LZTS1,GAD2,GAD1,NT5E,RAB3B,SARM1,LRRC4B,CBLN4,AAK1,CTNND1,IQSEC3,TLN2,SYNPO,ProSAPiP1,MOB4,PRR7,NRN1,DLGAP4
p2	Gene ontlogy	GO_POSTSYNAPTIC_MEMBRANE	16.5799	1.11263e-14	5.35213	NTRK2,DLG1,KCNJ4,HOMER1,KCTD8,DLG4,SHANK3,STRN,SHANK1,GRIN1,GRIA1,PICK1,PTPRZ1,GABRA5,ODZ2,GABRB1,GABRA2,GRIA2,GABRG2,GRIA4,GRIN2B,NLGN4X,HOMER2,NLGN2,SHANK2,GABBR1,GABBR2,LRRTM4,GPHN,LRRTM3,LRRC7,PVRL3,DLGAP1,DLGAP2,GRASP
p9	Gene ontlogy	GO_NUCLEOPLASM_PART	19.63	1.25662e-17	4.87788	SNW1,GTF2F2,GTF2F1,THOC4,THRAP3,NONO,WBP11,RPA2,GATAD2B,RTF1,UBAP2L,APEX1,DR1,SFPQ,HCFC1,CDC5L,FMR1,YTHDC1,RNPS1,SRSF6,SNRNP70,MTDH,TARDBP,EIF4ENIF1,CHTOP,NOLC1,SF3A3,SF3A2,SNRPC,NCOR2,BCLAF1,CASC3,NUDT21,CSTF2,FIP1L1,SARNP,PNN,CSTF2T,SRRM2,PLRG1,RPRD1B,FYTTD1,ATXN2L,PPIG,POLR2M,PNISR
p12	Gene ontlogy	GO_NUCLEOPLASM_PART	3.70701	0.0115284	1.9623	SUPT5H,THOC1,PML,NRIP1,H2AFY2,H2AFY,MRE11A,CDC73,DKC1,PQBP1,THOC2,SART1,MTA2,MSL1,RUVBL2,ELP4,FBL,RING1,SAP18,ACIN1,SART3,TCEB3,SRSF2,ZC3H14,SRSF4,CD2BP2,SON,MED16,HNRNPM,DDX46,RPRD2
p5	Gene ontlogy	GO_ORGANELLAR_SMALL_RIBOSOMAL_SUBUNIT	27.1933	5.27474e-25	16.7314	DAP3,MRPS18A,MRPS21,MRPS11,MRPS24,MRPL42,MRPS6,MRPS5,MRPS12,MRPS9,MRPS22,MRPS31,MRPS15,MRPS18B,MRPS26,MRPS33,MRPS7,MRPS35,MRPS17,MRPS16,MRPS28,MRPS2
p2	Gene ontlogy	GO_PRESYNAPTIC_MEMBRANE	6.30092	6.31597e-05	5.65797	PVRL1,UNC13A,KCTD8,SYP,PICK1,RIMS1,GRM2,SYT1,LPHN1,SYT7,NLGN2,GABBR1
p3	Gene ontlogy	GO_MITOCHONDRIAL_MEMBRANE_PART	52.06	2.50895e-49	12.0975	ATP5A1,NDUFS6,ATP5B,COX5A,ATP5J,UQCRB,SLC25A6,NDUFA4,COX7A2L,COX4I1,NNT,MICU1,UQCRFS1,ATP5I,NDUFA9,ATP5C1,ATP5F1,UQCRC1,NDUFB9,BDH1,NDUFS4,NDUFA12,NDUFC2,NDUFS2,NDUFC1,NDUFA11,NDUFA3,NDUFV3,NDUFS1,NDUFA6,NDUFA13,NDUFV2,NDUFS7,NDUFAF1,NDUFA10,NDUFS3,NDUFA7,NDUFV1,NDUFB10,NDUFA8,NDUFB11,NDUFA2,NDUFB5,NDUFB3,C7orf44,NDUFS8,NDUFB8,TAMM41,IMMT,CCDC56,SAMM50,TIMM50,UQCRC2,SDHA,APOO,C19orf70,FUNDC2,TMEM…
p3	Gene ontlogy	GO_INNER_MITOCHONDRIAL_MEMBRANE_PROTEIN_COMPLEX	53.9808	4.01455e-51	16.3102	ATP5A1,NDUFS6,ATP5B,COX5A,ATP5J,UQCRB,SLC25A6,NDUFA4,COX4I1,MICU1,UQCRFS1,ATP5I,NDUFA9,ATP5C1,ATP5F1,UQCRC1,NDUFB9,NDUFS4,NDUFA12,NDUFC2,NDUFS2,NDUFC1,NDUFA11,NDUFA3,NDUFV3,NDUFS1,NDUFA6,NDUFA13,NDUFV2,NDUFS7,NDUFAF1,NDUFA10,NDUFS3,NDUFA7,NDUFV1,NDUFB10,NDUFA8,NDUFB11,NDUFA2,NDUFB5,NDUFB3,NDUFS8,NDUFB8,IMMT,TIMM50,UQCRC2,SDHA,APOO,C19orf70,C14orf2
p2	Gene ontlogy	GO_NEURON_PROJECTION	21.8044	8.92864e-20	2.85974	MYH10,NTRK2,AKAP5,CDH13,BRAF,DBNL,DLG1,SNCA,HTR2A,KCNJ4,KCNB2,THY1,PVRL1,CXADR,AP2M1,ROBO2,DCX,UNC13A,OPA1,HOMER1,PALM,SYP,PPP1R9B,RGS12,BAIAP2,DLG4,SYNGAP1,SHANK3,EPHB3,CTNNA2,STRN,SHANK1,CALB1,GRIN1,GRIA1,CHL1,PICK1,ATCAY,GPRIN1,NRCAM,PTPRZ1,BOC,GABRA5,ODZ2,PACSIN1,GPM6A,GABRB1,ATL1,CORO1A,AP3D1,EXOC4,ACTN2,MTPN,OLFM1,SCN2A,GABRA2,GRM2,ATP2B1,SYT1,SLC30A3,GABRG2,STX1A,CAMK2D,GRIA4,GRIN2B,SLC1A4…
p18	Gene ontlogy	GO_NEURON_PROJECTION	7.93425	2.05476e-06	2.08081	ANK2,GDPD5,RGS14,SRC,ATAT1,EPHA4,PRKAR2B,ATP2B4,ABI1,ALS2,GRM1,KCND3,NSF,RAP1GAP,DNM1,EPHB2,SLC9A6,SLC8A2,CPEB3,UNC5A,CNTN4,GNAO1,RAB3A,L1CAM,VAMP7,VAMP2,ATP6V0D1,PCDH8,BMPR2,NCS1,APBA1,CACNA1B,GLRB,SYT5,LIN7A,SNPH,AP3S1,SNCB,DLG2,GRM5,GNB1,CRHBP,GLUL,ARHGEF7,LPHN3,ATP6AP2,EXOC7,STX6,FBXO2,PTPRN2,CALB2,RAB39B,GLRX5,SYN1,CPNE5,ITPKA,RGS17,C20orf103,SYNPR,CNKSR2,NRSN1
p3	Gene ontlogy	GO_CATALYTIC_COMPLEX	13.4017	1.29635e-11	2.91491	PPP2CA,PRKAR1B,ATP1A1,ATP1A2,ATP1B1,ATP1A3,OGDH,SLC9A1,ABAT,HSPD1,NDUFS6,UQCRB,NDUFA4,ATP2A2,UQCRFS1,NDUFA9,UQCRC1,NDUFB9,NDUFS4,DLAT,PDHA1,PDHB,DLST,DLD,PDHX,DYNC1LI1,NDUFA12,NDUFC2,NDUFS2,NDUFC1,NDUFA11,NDUFA3,NDUFV3,NDUFS1,NDUFA6,NDUFA13,NDUFV2,NDUFS7,NDUFAF1,NDUFA10,NDUFS3,NDUFA7,NDUFV1,NDUFB10,NDUFA8,NDUFB11,NDUFA2,NDUFB5,NDUFB3,NDUFS8,NDUFB8,DYNLRB1,GCSH,BCKDK,UQCRC2,CYCS,SDHA
p16	Gene ontlogy	GO_EXTRACELLULAR_SPACE	4.92731	0.00104595	1.80512	CPE,CARTPT,MDGA1,MIF,PRKAG2,TGFB2,APOH,SPARC,PPIA,GPC4,CTHRC1,APP,CHGA,SEMA4F,COL25A1,SEMA7A,DPYSL3,BLOC1S1,CCK,NPY,LGALS1,CTGF,GPI,PCYOX1,AKR1B1,TPI1,ENO2,ENO1,SORD,ENO3,TIMP2,IGFBP5,SPOCK3,CNTFR,DKK3,CFL1,PCSK1N,ITIH2,GPT,APCS,PAM,CXCL14,APOA1BP,MDH1,FRMD4B,IGFBP6,PCSK2,SELENBP1,GPC5,WISP2,NELL2,TAC3,HABP2
p13	Gene ontlogy	GO_EXTRACELLULAR_SPACE	27.5453	2.38781e-25	3.82249	SFN,LTF,SAA1,C5,FLT1,ICAM1,C3,GSN,F12,F2,IGJ,LGI4,APOD,IGLL5,HTRA1,MMP9,TNFAIP2,HBB,ANXA5,CA2,CP,SLC4A1,APOC3,CAT,HPX,STX2,LCP1,GSTP1,AZGP1,FBLN1,PTGDS,ALAD,FGA,CD14,APOB,LRG1,PECAM1,EEF1A1,HSPB1,C9,C4B,SERPINC1,CFH,C4BPA,C4A,SERPING1,CFB,C2,CFI,A2M,PROS1,C8A,FGB,KNG1,CFHR1,FGG,C1R,C1S,ITIH1,ITIH4,AMBP,CSTB,DEFA3,HDGF,RNPEP,PRDX1,ORM1,PLG,GC,SAA4,IL16,ITGAM,PPP1R1A,ORM2,SEPP1,A1BG,S100A4,CPM,HBD,…
p15	Gene ontlogy	GO_EXTRACELLULAR_SPACE	6.51078	4.15328e-05	3.7635	THBS1,KRIT1,DSCAML1,LGALS9,MMRN2,TGFBI,VTN,CLIC1,ALOX5,S100A8,C1QA,C1QC,C1QB,CTSC,RNASET2,OAS3,F13A1,LYZ,S100A11
p9	Gene ontlogy	GO_CATALYTIC_STEP_2_SPLICEOSOME	15.3132	1.85205e-13	10.2145	SNW1,THOC4,HNRNPC,HNRNPK,CDC5L,HNRNPA1,SF3A1,RBMX,SF3A3,SF3A2,SNRPF,SNRPB2,SNRPA1,HNRNPA3,PNN,SNRPD2,SF3B2,SRRM2,PLRG1,CWC27
p18	Gene ontlogy	GO_VACUOLAR_PART	5.18984	0.000611341	2.11694	EPHA4,RAB23,SLC9A7,NSF,SLC9A6,FLOT1,RAP2B,VAMP7,ATP6V0D1,VPS33A,CLCN4,ATP6V1G1,ATP6V1B2,ATP6AP1,RAB11B,TMEM55B,CHMP7,SYT5,GNB1,GNB4,GNB2,AP1M1,CLTA,RAP2A,RAB12,STX7,RAB27B,STX8,RAB11FIP5,VPS29,SCAMP1,TMEM9B,HMP19,SH3GL3,CLVS1,C20orf103,WDR41,C18orf8
p5	Gene ontlogy	GO_MITOCHONDRIAL_PART	35.2724	8.20653e-33	3.32936	MRPL2,MTCH1,LIAS,TOMM40,SLC25A32,ACADSB,ECI1,ACADS,IVD,OGDHL,OAT,MRPL44,PPIF,FECH,GSTK1,FOXRED1,C2orf56,FKBP8,GRSF1,PTPMT1,PISD,PYCR2,SDHAF2,MRPL24,MRPS10,MRPL9,DAP3,MRPL54,MRPL18,MRPS18A,MRPL37,MRPL30,MRPS21,MRPL17,MRPL34,MRPS27,MRPL45,MRPL39,PTCD3,MRPL33,MRPS11,MRPL14,MRPL53,MRPL41,MRPL48,MRPL50,MRPL3,MRPS24,MRPS30,MRPS23,MRPL27,MRPL28,MRPL42,MRPL47,MRPS6,MRPL46,CHCHD1,MRPS5,MRPS12,MRPS9,ICT1,G…
p6	Gene ontlogy	GO_MITOCHONDRIAL_PART	4.46997	0.00260337	1.71336	LYN,PARL,ACSL4,BECN1,MTHFD1L,SURF1,COX11,ACADVL,ACADM,ACAD10,ACAD8,CRAT,SIRT3,TXN2,ACOT2,MCCC1,MCEE,ALKBH7,POLG,MRPL13,MRPL23,MRPL4,NUDT9,EARS2,YARS2,C6orf125,POLDIP2,MFN1,MTG1,MTERFD2,NSUN4,DDX28,ERAL1,DHX30,NOA1,MOAP1,RHOT2,TIMM23,MIPEP,BCL2L13,TOMM6,PTCD1,PDE12,PDK1,PCK2,TXNRD2,TMEM70,THOP1,SLC25A40,EXOG,ADCK4,LDHD,ABCB8,COQ10B,COX16
p3	Gene ontlogy	GO_MITOCHONDRIAL_PART	80.5291	1.36314e-76	5.40958	ATP5A1,UQCRQ,OGDH,AFG3L2,ABAT,HSPD1,NDUFS6,ATP5B,COX5A,ATP5J,SFXN1,GLS,UQCRB,SLC25A6,NDUFA4,COX7A2L,VDAC1,SLC25A1,SLC25A3,SLC25A25,COX4I1,NNT,COX5B,SLC25A13,COX6B1,MICU1,UQCRFS1,ATP5I,NDUFA9,SLC25A11,ATP5C1,ATP5F1,BRP44,UQCRC1,ECHS1,ETFA,ETFB,AIFM1,ABHD10,NDUFB9,TIMM13,SLC25A5,SPG7,NME1,BDH1,CYC1,NDUFS4,PCCB,DLAT,SUCLG1,ACSL6,NFS1,ISCA2,PDHA1,PC,PDHB,PCCA,SUCLA2,THEM4,DLST,ALDH5A1,DLD,ETHE1,PDHX,…
p5	Gene ontlogy	GO_MITOCHONDRION	32.3764	5.23638e-30	2.62383	PTEN,MRPL2,MTCH1,LIAS,TOMM40,CROT,SLC25A32,ACADSB,PHYH,ECI1,ACADS,AMACR,IVD,OGDHL,OAT,AARS,KIF1B,MRPL44,PPIF,FECH,GSTK1,GSTZ1,FOXRED1,C2orf56,FKBP8,DYNLL1,GRSF1,PTPMT1,PISD,PYCR2,SDHAF2,MRPL24,MRPS10,MRPL9,DAP3,MRPL54,MRPL18,MRPS18A,MRPL37,MRPL30,MRPS21,MRPL17,MRPL34,MRPS27,MRPL45,MRPL39,PTCD3,MRPL33,MRPS11,MRPL14,MRPL53,MRPL41,MRPL48,MRPL50,MRPL3,MRPS24,MRPS30,MRPS23,MRPL27,MRPL28,MRPL42,MRPL47,…
p6	Gene ontlogy	GO_MITOCHONDRION	4.34574	0.00334831	1.52786	OGT,LYN,PARL,ACSL4,FEN1,BECN1,MTHFD1L,LRP5,SURF1,COX11,ACADVL,ACADM,ACAD10,NUDT19,ACAD8,CRAT,SIRT3,TXN2,PIN1,ACOT2,MCCC1,MCEE,ALKBH7,ENDOG,POLG,CECR5,MRPL13,MRPL23,MRPL4,NUDT9,PET112,EARS2,YARS2,AARS2,C6orf125,POLDIP2,MFN1,MTG1,MTERFD2,NSUN4,DDX28,ERAL1,DHX30,NOA1,MOAP1,RHOT2,TIMM23,MIPEP,BCL2L13,TOMM6,PTCD1,RPUSD4,MTO1,PDE12,PDK1,MTIF2,MCAT,PTGES2,PCK2,TXNRD2,ARMC10,TMEM70,THOP1,METTL17,SLC25A40…
p3	Gene ontlogy	GO_MITOCHONDRION	73.4423	4.16228e-70	3.97751	TMEM65,PPP2CA,ATP5A1,UQCRQ,OGDH,AFG3L2,SLC9A1,ABAT,HSPD1,NDUFS6,ATP5B,COX5A,ATP5J,SFXN1,GLS,UQCRB,SLC25A6,NDUFA4,COX7A2L,VDAC1,SLC25A1,SLC25A3,SLC25A25,COX4I1,NNT,COX5B,ANXA6,SLC25A13,COX6B1,MICU1,UQCRFS1,ATP5I,NDUFA9,SLC25A11,ATP5C1,ATP5F1,BRP44,UQCRC1,ECH1,ECHS1,ETFA,ETFB,AIFM1,ABHD10,NDUFB9,TIMM13,OPA3,SLC25A5,SPG7,NME1,BDH1,CYC1,NDUFS4,PCCB,DLAT,SUCLG1,ACSL6,NFS1,ISCA2,PDHA1,PC,PDHB,PCCA,SUCL…
p13	Gene ontlogy	GO_CELL_SURFACE	3.13503	0.0326665	1.92112	ITGB2,ITGB1,LTF,ADAM17,ITGA5,ITGB7,ICAM1,ITGAX,SDC2,C10orf54,IGLL5,ITGA7,CD34,ANXA5,ANO6,NDE1,SORT1,FGA,CD14,ANXA4,FGB,FGG,CD44,AMBP,PLG,ITGAM,CPM
p12	Gene ontlogy	GO_CELL_SURFACE	3.02679	0.040016	1.79497	FAS,ITGA1,SDC4,GPRC5B,CD109,ENG,CTSB,PVRL2,ECE1,SEPT2,SLC1A3,PLXNB2,HLA-DRB5,HLA-E,ANXA1,PLCD3,ITGB4,DMD,ANXA2,ITGA6,SLC7A11,VASN,RHOC,ENTPD2,LIMA1,TLN1,PKN2,HNRNPM,IQGAP2,BCAM,TNS1
p3	Gene ontlogy	GO_RESPIRATORY_CHAIN	47.3392	1.11098e-44	16.8321	UQCRQ,NDUFS6,COX5A,UQCRB,NDUFA4,COX7A2L,COX4I1,NNT,UQCRFS1,NDUFA9,UQCRC1,NDUFB9,CYC1,NDUFS4,NDUFA12,NDUFC2,NDUFS2,NDUFC1,NDUFA11,NDUFA3,NDUFV3,NDUFS1,NDUFA6,NDUFA13,NDUFV2,NDUFS7,NDUFAF1,NDUFA10,NDUFS3,NDUFA7,NDUFV1,NDUFB10,NDUFA8,NDUFB11,NDUFA2,NDUFB5,NDUFB3,NDUFS8,NDUFB8,UQCRC2,CYCS,SDHA,NDUFC2-KCTD14
p18	Gene ontlogy	GO_SECRETORY_GRANULE_MEMBRANE	3.15647	0.0313968	3.96412	VAMP7,FLOT2,VAMP2,APLP2,RAB27B,PTPRN2,SCAMP1,PCDH7
p2	Gene ontlogy	GO_TRANSPORTER_COMPLEX	8.12938	1.33671e-06	3.47194	DLG1,KCNIP4,KCNJ4,KCNMA1,KCNB2,CACNA2D1,DLG4,SHANK1,GRIN1,GRIA1,OLFM3,GABRA5,GABRB1,SCN2A,TTYH3,GABRA2,GRIA2,C22orf32,GABRG2,STX1A,CAMK2D,GRIA4,GRIN2B,SHANK2,SHISA7,SHISA9,DPP6
p3	Gene ontlogy	GO_TRANSPORTER_COMPLEX	3.94554	0.00731834	2.77273	ATP1A1,HCN2,ATP1A2,ATP1B1,KCNAB1,ATP1A3,SLC9A1,GABRB2,CLIC5,UQCRB,ATP2A2,MICU1,UQCRFS1,UQCRC1,OLFM2,TIMM13,UQCRC2
p13	Gene ontlogy	GO_SIDE_OF_MEMBRANE	4.00177	0.00655817	2.40394	IQGAP1,SYK,ITGB1,CSK,ITGA5,ICAM1,S100A6,IKBKB,SPTA1,C10orf54,YES1,IGLL5,CD34,ANXA5,G6PD,FGA,CD14,EEF1A1,FGB,FGG,PLG,TAPBP
p2	Gene ontlogy	GO_CLATHRIN_COATED_VESICLE_MEMBRANE	3.29931	0.0241534	3.72598	AP2B1,DBNL,CLTC,AP2M1,AP2A2,SYT1,AP3B2,SGIP1,NECAP1
p2	Gene ontlogy	GO_MEMBRANE_PROTEIN_COMPLEX	5.86251	0.000154677	1.8935	AP2B1,DLG1,SNCA,KCNIP4,KCNJ4,KCNMA1,KCNB2,PVRL1,CLTC,AP2M1,AP2A2,CACNA2D1,DLG4,SHANK1,GRIN1,GRIA1,OLFM3,GABRA5,GABRB1,VPS33B,AP3D1,ATP6V1D,ATP6V1A,SCN2A,TTYH3,ATP6V1E1,GABRA2,GRIA2,C22orf32,ATP6V1C1,SYT1,GABRG2,ATP6V1F,STX1A,CAMK2D,GRIA4,GRIN2B,CHMP2A,AP3M2,AP3B2,GNG13,SHANK2,GABBR1,GABBR2,TSG101,SGIP1,EPS15L1,PAM16,TOMM70A,SHISA7,SHISA9,RGS7,NECAP1,DPP6,CHCHD6,GNAZ
p18	Gene ontlogy	GO_MEMBRANE_PROTEIN_COMPLEX	4.16834	0.00471847	1.76293	IRS1,GRM1,SCN4A,KCND3,HTRA2,CACNB1,CACNB4,DNM1,RGS6,FLOT1,GNAO1,VAMP7,FLOT2,VAMP2,ATP6V0D1,VPS33A,STOML2,CACNA1E,ATP6V1G1,ATP6V1B2,ATP6AP1,SCN3B,CACNA1B,GABRA3,GLRB,SACM1L,CHMP7,AP3S1,DLG2,GNB1,FAF2,C18orf55,AP1M1,CLTA,CDH2,VPS26B,NRBF2,STX7,STX6,STX16,STX8,STXBP5,CLTB,VPS29,NETO2,SCYL1,C15orf24
p3	Gene ontlogy	GO_MEMBRANE_PROTEIN_COMPLEX	17.4046	1.77999e-15	3.00211	ATP1A1,HCN2,ATP1A2,ATP1B1,KCNAB1,ATP1A3,ATP5A1,SLC9A1,GABRB2,CLIC5,HSPD1,NDUFS6,ATP5B,COX5A,ATP5J,UQCRB,CPLX1,SLC25A6,NDUFA4,VDAC1,COX4I1,ATP2A2,MICU1,UQCRFS1,ATP5I,NDUFA9,ATP5C1,ATP5F1,UQCRC1,SYNJ1,OLFM2,NDUFB9,NDUFS4,NDUFA12,NDUFC2,NDUFS2,NDUFC1,NDUFA11,NDUFA3,NDUFV3,NDUFS1,NDUFA6,NDUFA13,NDUFV2,NDUFS7,NDUFAF1,NDUFA10,NDUFS3,NDUFA7,NDUFV1,NDUFB10,NDUFA8,NDUFB11,NDUFA2,NDUFB5,NDUFB3,NDUFS8,NDUFB…
p4	Gene ontlogy	GO_NUCLEAR_OUTER_MEMBRANE_ENDOPLASMIC_RETICULUM_MEMBRANE_NETWORK	3.50906	0.016259	2.21357	TMEM38A,DNAJC3,MGLL,CALU,STX5,ITPR1,PANX1,LMF1,AGPAT5,DHCR24,HSP90B1,GOSR2,SEC61A2,SRPRB,KIAA1715,MIA3,ARHGAP32,TMED7,CTAGE5,OSBPL6,LRRC59,DNAJB14
p9	Gene ontlogy	GO_NUCLEAR_TRANSCRIPTION_FACTOR_COMPLEX	5.6133	0.000256377	8.34188	GTF2F2,GTF2F1,CREB1,NONO,TRIM28,SFPQ,ATF1,HNRNPAB
p11	Gene ontlogy	GO_SPLICEOSOMAL_COMPLEX	3.67018	0.0123136	3.90504	HNRNPR,PTBP2,LGALS3,DDX39B,SF3B1,NHP2L1,CTNNBL1,PRPF8,RALY,PRPF38A
p9	Gene ontlogy	GO_SPLICEOSOMAL_COMPLEX	15.2128	2.31453e-13	7.07246	SNW1,THOC4,WBP11,HNRNPC,HNRNPK,CDC5L,KIAA1967,HNRNPA1,SF3A1,RBMX,SNRNP70,SF3A3,SF3A2,SNRPC,SNRPF,SNRPB2,RBM17,SNRPA1,HNRNPA3,PNN,SNRPD2,SNRPA,SF3B2,SRRM2,PLRG1,CWC27
p3	Gene ontlogy	GO_NADH_DEHYDROGENASE_COMPLEX	35.2575	8.21867e-33	18.4538	NDUFS6,NDUFA4,NDUFA9,NDUFB9,NDUFS4,NDUFA12,NDUFC2,NDUFS2,NDUFC1,NDUFA11,NDUFA3,NDUFV3,NDUFS1,NDUFA6,NDUFA13,NDUFV2,NDUFS7,NDUFAF1,NDUFA10,NDUFS3,NDUFA7,NDUFV1,NDUFB10,NDUFA8,NDUFB11,NDUFA2,NDUFB5,NDUFB3,NDUFS8,NDUFB8
p2	Gene ontlogy	GO_RECEPTOR_COMPLEX	5.81477	0.000170977	3.00308	NTRK2,ERBB4,DLG1,KCTD8,DLG4,SHANK1,GRIN1,GRIA1,OLFM3,GABRA5,PLXNA1,GABRB1,GABRA2,GRIA2,GABRG2,GRIA4,GRIN2B,SHANK2,GABBR1,GABBR2,SHISA7,SHISA9,NT5DC3
p12	Gene ontlogy	GO_ANCHORING_JUNCTION	4.08443	0.00558099	1.89224	ITGA1,SDC4,ILK,EZR,GJA1,ENG,PVRL2,VIM,PAK4,SCRIB,TJP2,MSN,ANXA1,ITGA6,PPFIA1,SNAP23,TRIOBP,G3BP1,SORBS1,PXN,GNA12,NUP214,LIN7C,PALLD,LIMA1,TLN1,LIMS1,JAK1,TRIP6,PTPN12,PLEKHA7,AHNAK,TNS1,PLEC,SNTB1,FAM129B,CD99,ZNF185
p8	Gene ontlogy	GO_POLYSOME	4.69559	0.00164152	5.54545	RPS3,ATXN2,RPS4X,RPL7A,FXR2,LARP4B,FUS,NAA35,MSI2
p5	Gene ontlogy	GO_ORGANELLAR_LARGE_RIBOSOMAL_SUBUNIT	19.4789	1.70018e-17	12.8703	MRPL2,MRPL17,MRPL33,MRPL41,MRPL3,MRPL27,MRPL28,MRPL47,MRPL46,ICT1,MRPL15,MRPL21,MRPL52,MRPL16,MRPL55,MRPL22,MRPL11,MRPL49,MRPL43,MRPL19
p18	Gene ontlogy	GO_RECYCLING_ENDOSOME_MEMBRANE	7.02032	1.42357e-05	8.18677	SLC9A7,SLC9A6,RAP2B,RAB11B,SYT5,RAP2A,RAB12,RAB11FIP5,SCAMP1,C20orf103
p3	Gene ontlogy	GO_ORGANELLE_ENVELOPE_LUMEN	7.36778	6.79171e-06	5.91003	COX6B1,MICU1,AIFM1,TIMM13,THEM4,PNPT1,NDUFS1,NDUFA8,SHMT2,CIAPIN1,CHCHD4,CYCS,TIMM8A,GFER
p5	Gene ontlogy	GO_RIBOSOMAL_SUBUNIT	25.1352	5.19455e-23	6.25728	MRPL2,DAP3,MRPS18A,MRPS21,MRPL17,MRPL33,MRPS11,MRPL41,MRPL3,MRPS24,MRPL27,MRPL28,MRPL42,MRPL47,MRPS6,MRPL46,MRPS5,MRPS12,MRPS9,ICT1,MRPS22,MRPL1,MRPL15,MRPL21,MRPL52,MRPS31,MRPS15,MRPL16,MRPS18B,MRPS26,MRPL55,MRPL22,MRPS33,MRPL11,MRPS7,MRPS35,MRPS17,MRPS16,MRPL49,MRPL43,MRPL19,MRPS28,RPS4Y1,RPL23,MRPS2,RBM3
p8	Gene ontlogy	GO_RIBOSOMAL_SUBUNIT	22.4684	1.95963e-20	6.61247	RPS3,GNB2L1,RPL9,RPL35A,RPLP0,RPL26,RPL26L1,RPS19,RPS7,RPS27,RPL38,FAU,RPL17,RPL11,RPS16,RPS12,RPS25,RPL27,RPS3A,RPS21,RPL5,RPS15A,RPL12,RPS23,RPL30,RPS17,RPL21,RPS4X,RPS5,RPS11,RPL27A,RPS2,RPS14,RPS20,RPS28,RPS9,RPS18,RPL10A,RPL7A,FXR2
p1	Gene ontlogy	GO_RIBOSOMAL_SUBUNIT	6.0152	0.000113871	3.07591	RPSA,RPL28,RPL22,RPL36A,RPLP2,RPL15,RPL8,RPL7,MRPL12,MRPL32,RPL18,RPL23A,RPL3L,RPL3,RPL37,RPL24,RPL18A,RPL34,RPL10,RPL10L,RPL37A,RPL32,RPL13
p17	Gene ontlogy	GO_NONMOTILE_PRIMARY_CILIUM	4.26422	0.00392162	4.35714	PTPRK,IFT140,BBS7,WDR19,BBS9,OCRL,RPGR,TTBK2,UNC119B,MYRIP
p14	Gene ontlogy	GO_CELL_CORTEX	3.20716	0.0286087	2.331	PFN1,RDX,ANLN,STIM1,SPTBN4,FRYL,LLGL2,NUMA1,GM2A,MYO6,FLNB,PLA2G4C,PHLDB1,WIPF1,MED28,MYO9B,ERMN,FNBP1
p7	Gene ontlogy	GO_DNA_DIRECTED_RNA_POLYMERASE_II_HOLOENZYME	4.0474	0.00601591	5.24027	POLR2C,POLR2J,POLR2B,POLR2E,POLR2L,MMS19,INTS3,INTS1
p3	Gene ontlogy	GO_INTRINSIC_COMPONENT_OF_MITOCHONDRIAL_MEMBRANE	4.44664	0.00272883	5.93915	MICU1,C7orf44,IMMT,CCDC56,APOO,C19orf70,FUNDC2,TMEM11
p13	Gene ontlogy	GO_CYTOPLASMIC_VESICLE_PART	3.20762	0.0286071	1.84168	SFN,LTF,SAA1,RAB8A,RAB13,NOS3,HBB,CYBB,HPX,RAB27A,ANXA3,SYTL4,CYBA,FGA,APOB,PECAM1,SERPING1,A2M,PROS1,FGB,KNG1,FGG,ITIH3,ITIH4,DEFA3,ORM1,PLG,RAB32,ORM2,SEPP1,A1BG
p15	Gene ontlogy	GO_CYTOPLASMIC_VESICLE_PART	3.25676	0.0260683	2.99234	THBS1,HLA-DRB1,RAC2,HLA-DRA,KIFC3,MYOF,RNF144A,HLA-B,FCGR1A,F13A1,STAB1,CD163
p2	Gene ontlogy	GO_CYTOPLASMIC_VESICLE_PART	5.04543	0.000827032	2.08741	AP2B1,DBNL,SNCA,KCNJ4,RAB14,CLTC,AP2M1,AP2A2,HYOU1,SYP,DLG4,GRIA1,PICK1,PACSIN1,CORO1A,ACTN1,ACTN2,GABRA2,GRIA2,SYT1,SLC6A17,SLC30A3,STX1A,CAMK2D,GRIA4,AP3M2,SYT7,AP3B2,YWHAH,YWHAZ,ICA1,SGIP1,EXOC3,PCSK1,SYNGR3,NECAP1,CAMKV,DMXL2
p18	Gene ontlogy	GO_CYTOPLASMIC_VESICLE_PART	4.88258	0.00114189	2.1328	RAB23,CAMK2A,RAB3A,VAMP7,FLOT2,VAMP2,ATP6V0D1,RAB11B,SYT6,ATG5,SYT5,AP3S1,ALDOA,KIAA0528,AP1M1,CLTA,APLP2,RAB27B,PTPRN2,RAB11FIP5,STXBP5,CLTB,RAB9B,SCAMP1,SYN1,PCDH7,SYN3,SYN2,HMP19,ARHGAP21,AMPH,SCYL1,CLVS1,C20orf103,SYNPR
p18	Gene ontlogy	GO_ENDOSOMAL_PART	5.48567	0.000330382	2.55936	EPHA4,RAB23,SLC9A7,SLC9A6,RAP2B,VAMP7,ATP6V0D1,VPS33A,CLCN4,ATP6AP1,RAB11B,TMEM55B,CHMP7,SYT5,CLTA,RAP2A,RAB12,STX7,RAB27B,STX8,RAB11FIP5,VPS29,SCAMP1,TMEM9B,HMP19,SH3GL3,CLVS1,C20orf103
p2	Gene ontlogy	GO_PLASMA_MEMBRANE_REGION	16.8498	6.14523e-15	2.98776	NTRK2,AKAP5,CDH13,ERBB4,DLG1,HTR2A,KCNJ4,KCNMA1,THY1,PVRL1,CXADR,RAB14,ROBO2,UNC13A,HOMER1,KCTD8,PALM,SYP,PPP1R9B,DLG4,SHANK3,CTNNA2,STRN,SHANK1,GRIN1,GRIA1,RAB35,PICK1,SPTBN2,PTPRZ1,GABRA5,ODZ2,PACSIN1,GABRB1,ATP6V1A,ATP6V1E1,RIMS1,GABRA2,GRIA2,SLC19A1,GRM2,ATP2B1,SYT1,GABRG2,GRIA4,GRIN2B,CADM1,LPHN1,SYT7,NLGN4X,HOMER2,PRKCG,NLGN2,SHANK2,GABBR1,GABBR2,SEPT7,LRRTM4,GPHN,NCKAP1,LRRTM3,SHISA9,CDKL5…
p18	Gene ontlogy	GO_PLASMA_MEMBRANE_REGION	4.08294	0.00559197	1.87335	ANK2,PLEKHA1,RGS14,SRC,EPHA4,IRS1,ATP2B4,ADRA2A,ABI1,CASK,DNAJA3,CAMK2A,SLC8A2,UNC5A,FLOT1,PDE2A,FLOT2,ATP6V0D1,PCDH8,BMPR2,NCS1,AKAP7,GABRA3,GLRB,LIN7A,SNPH,PFKM,DLG2,DIAPH1,GNB1,KIAA0528,CDH2,RAB27B,ARPC1A,CLTB,PSD3,ERC1,C20orf103,CNKSR2
p2	Gene ontlogy	GO_NEURON_PROJECTION_MEMBRANE	4.68538	0.00167464	6.17233	AKAP5,ROBO2,PALM,GRIA1,ATP2B1,GABRG2,GABBR1,SHISA9
p12	Gene ontlogy	GO_SARCOLEMMA	3.74301	0.0108042	3.13232	FAS,SRI,EZR,CTSB,UTRN,ANXA1,DMD,ANXA2,SNTA1,DTNA,AHNAK,PLEC,SNTB1
p2	Gene ontlogy	GO_CELL_BODY	3.12034	0.0335312	1.86456	MYH10,NTRK2,AKAP5,BRAF,HTR2A,KCNJ4,KCNB2,CXADR,RGS12,BAIAP2,STRN,CALB1,GRIN1,GRIA1,SPTBN2,PTPRZ1,GABRA5,GPM6A,OLFM1,ATP2B1,CAMK2D,GRIA4,SLC1A4,HOMER2,SHANK2,GABBR1,BSN,DPP6,GNAZ
p18	Gene ontlogy	GO_CELL_BODY	3.1505	0.0317449	1.92575	GDPD5,EPHA4,PRKAR2B,ALS2,KCND3,RAP1GAP,EPHB2,SLC8A2,UNC5A,GNAO1,BMPR2,CACNA1B,SYT5,SNPH,SNCB,GNB1,CRHBP,GLUL,SEZ6L,ARHGEF7,GNB2,ATP6AP2,TUBB,GLRX5,CPNE5,CNKSR2,NRSN1
p12	Gene ontlogy	GO_LYTIC_VACUOLE	2.93142	0.0475177	1.81265	SDC4,GJA1,CTSB,ECE1,GFAP,HLA-DRB5,ANXA1,ANXA2,MLC1,SNAP23,MAN2B1,GYG1,ZC3HAV1,GNA11,GNS,BCAN,VASN,CTSF,CTSD,CTSH,CTSZ,ANKFY1,PON2,PRDX6,FYCO1,ANXA11,AHNAK,TM9SF1,GIMAP5
p12	Gene ontlogy	GO_CONDENSED_CHROMOSOME	2.96953	0.0445053	2.75793	H2AFY,MRE11A,SEPT2,CENPV,AHCTF1,SMC3,SEH1L,NUP133,NUP107,ORC2,SUN2,ADD3
p12	Gene ontlogy	GO_NUCLEAR_PERIPHERY	5.02633	0.000854009	3.61422	THOC1,PML,NUP98,AHCTF1,SMC3,RUVBL2,NUP107,SORBS1,TPR,NUP205,NUP35,HNRNPM,PHACTR3,LMNB2,LMNB1
p14	Gene ontlogy	GO_MAIN_AXON	3.6447	0.0128329	3.77709	SIRT2,KCNA1,CNTN2,CNTNAP1,NFASC,SPTBN4,MAG,MBP,MYO1D,ERMN
p12	Gene ontlogy	GO_CHROMOSOME_TELOMERIC_REGION	3.66768	0.0123385	3.25937	THOC1,PML,H2AFY2,H2AFY,MRE11A,CDC73,THOC2,SMG6,ORC2,SUN2,ORC5,TOX4
p2	Gene ontlogy	GO_ACTIN_BASED_CELL_PROJECTION	4.08975	0.0055466	3.06757	AKAP5,CXADR,PALM,PPP1R9B,BAIAP2,PTPRZ1,ODZ2,GPM6A,EXOC4,ACTN2,ATP6V1A,ATP6V1E1,HOMER2,ABI2,LRRC7
p2	Gene ontlogy	GO_CELL_PROJECTION	18.5774	1.24455e-16	2.25665	MYH10,NTRK2,AKAP5,CDH13,BRAF,DBNL,DLG1,SNCA,HTR2A,KCNJ4,KCNB2,THY1,PVRL1,CXADR,RAB14,AP2M1,ROBO2,DCX,UNC13A,OPA1,HOMER1,PALM,SYP,PPP1R9B,RGS12,BAIAP2,DLG4,SYNGAP1,SHANK3,EPHB3,CTNNA2,STRN,SHANK1,CALB1,GRIN1,GRIA1,RAB35,CHL1,PICK1,ATCAY,GPRIN1,NRCAM,PTPRZ1,BOC,GABRA5,ODZ2,PACSIN1,GPM6A,GABRB1,ATL1,CORO1A,AP3D1,ATP6V1D,ACTN1,EXOC4,ACTN2,MTPN,OLFM1,ATP6V1A,SCN2A,ATP6V1E1,GABRA2,SLC19A1,GRM2,ATP2B1,A…
p18	Gene ontlogy	GO_CELL_PROJECTION	7.51229	4.99553e-06	1.785	ANK2,GDPD5,PLEKHA1,RGS14,SRC,ATAT1,EPHA4,PRKAR2B,ATP2B4,PRKACB,ABI1,ALS2,PLCG1,GRM1,KCND3,NSF,RAP1GAP,CASK,ACTR3,CAMK2A,DNM1,EPHB2,SLC9A6,SLC8A2,CPEB3,UNC5A,FLOT1,CNTN4,GNAO1,RAB3A,L1CAM,VAMP7,FLOT2,VAMP2,ATP6V0D1,PCDH8,BMPR2,NCS1,APBA1,ATP6V1B2,CACNA1B,GLRB,ATG5,KIF2A,SYT5,LIN7A,SNPH,AP3S1,SNCB,PFKM,DLG2,DIAPH1,GRM5,GNB1,CRHBP,GLUL,ARHGEF7,KIAA0528,LPHN3,ATP6AP2,CDH2,EXOC7,LRRC16A,STX6,FBXO2,PTP…
p2	Gene ontlogy	GO_CELL_PROJECTION_PART	14.0908	2.83855e-12	2.60855	MYH10,NTRK2,AKAP5,DLG1,SNCA,HTR2A,THY1,PVRL1,CXADR,AP2M1,ROBO2,OPA1,HOMER1,PALM,SYP,PPP1R9B,BAIAP2,DLG4,SYNGAP1,SHANK3,CTNNA2,STRN,SHANK1,CALB1,GRIN1,GRIA1,RAB35,GPRIN1,NRCAM,PTPRZ1,BOC,ODZ2,PACSIN1,GPM6A,AP3D1,EXOC4,ACTN2,OLFM1,SCN2A,SLC19A1,ATP2B1,ADD2,SYT1,GABRG2,CAMK2D,GRIA4,PFN2,AP3M2,LPHN1,SEPT5,SYT7,AP3B2,HK1,HOMER2,PRKCG,SHANK2,KIF3B,GABBR1,CAP2,SEPT7,ARFGAP1,DAGLA,BSN,CDH8,NCKAP1,SHISA9,…
p18	Gene ontlogy	GO_CELL_PROJECTION_PART	4.76137	0.0014336	1.87481	GDPD5,PLEKHA1,RGS14,SRC,EPHA4,PRKAR2B,ATP2B4,PRKACB,ABI1,ALS2,NSF,CASK,CAMK2A,DNM1,SLC9A6,SLC8A2,UNC5A,RAB3A,L1CAM,VAMP2,ATP6V0D1,BMPR2,ATG5,KIF2A,AP3S1,SNCB,PFKM,DLG2,DIAPH1,GNB1,CRHBP,GLUL,KIAA0528,EXOC7,STX6,FBXO2,PTPRN2,CALB2,ARPC1A,CLTB,SYN1,SYN3,ITPKA,C20orf103,CNKSR2,NRSN1
p2	Gene ontlogy	GO_PRESYNAPSE	13.6386	7.67661e-12	3.98785	NTRK2,SNCA,PVRL1,AP2M1,UNC13A,KCTD8,SYP,DLG4,CALB1,GRIN1,GRIA1,PICK1,SPTBN2,NRXN3,AP3D1,RIMS1,GABRA2,PPFIA3,GRM2,SYT1,SLC6A17,PPFIA2,SLC30A3,STX1A,GRIA4,PFN2,PCLO,LPHN1,SEPT5,SYT7,CPLX3,NLGN2,WDR7,GABBR1,ICA1,BSN,RAB3C,SYNGR3,DMXL2
p18	Gene ontlogy	GO_PRESYNAPSE	8.71736	3.74443e-07	3.40294	CASK,CAMK2A,DNM1,RAB3A,PDE2A,VAMP2,ATP6V0D1,PCDH8,APBA1,CACNA1B,RAB11B,SYT6,SYT5,SYT17,LIN7A,SNPH,SNCB,APBA2,STX6,PTPRN2,CALB2,STXBP5,SCAMP1,SYN1,SYN3,SYN2,AMPH,ERC1,SYNPR,TPRG1L
p2	Gene ontlogy	GO_SOMATODENDRITIC_COMPARTMENT	9.44239	7.8142e-08	2.45797	MYH10,NTRK2,AKAP5,DBNL,HTR2A,KCNJ4,KCNB2,THY1,DCX,OPA1,PALM,PPP1R9B,RGS12,BAIAP2,DLG4,SYNGAP1,SHANK3,EPHB3,STRN,SHANK1,CALB1,GRIN1,GRIA1,CHL1,ATCAY,SPTBN2,PTPRZ1,GABRA5,ODZ2,GPM6A,GABRB1,ACTN2,OLFM1,GRM2,ATP2B1,CAMK2D,GRIA4,SLC1A4,NLGN4X,HOMER2,PRKCG,GNG13,SHANK2,GABBR1,ICA1,BSN,GPHN,DBN1,CDKL5,LRRC7,DPP6,GNAZ,STRN4
p18	Gene ontlogy	GO_SOMATODENDRITIC_COMPARTMENT	3.70091	0.0116324	1.85209	GDPD5,RGS14,EPHA4,PRKAR2B,ALS2,GRM1,KCND3,NSF,RAP1GAP,EPHB2,SLC9A6,SLC8A2,CPEB3,UNC5A,GNAO1,PCDH8,BMPR2,NCS1,CACNA1B,GLRB,SYT5,SNPH,SNCB,GNB1,CRHBP,GLUL,SEZ6L,ARHGEF7,FBXO2,GLRX5,SYN1,CPNE5,ITPKA,C20orf103,CNKSR2,NRSN1
p13	Gene ontlogy	GO_EXTERNAL_SIDE_OF_PLASMA_MEMBRANE	3.53037	0.015641	3.19259	ITGB1,ITGA5,ICAM1,C10orf54,IGLL5,CD34,ANXA5,FGA,CD14,FGB,FGG,PLG
p18	Gene ontlogy	GO_LYTIC_VACUOLE_MEMBRANE	4.82426	0.00127939	2.98135	NSF,FLOT1,VAMP7,ATP6V0D1,VPS33A,ATP6V1G1,ATP6V1B2,TMEM55B,GNB1,GNB4,GNB2,AP1M1,CLTA,RAB12,STX7,STX8,TMEM9B,WDR41,C18orf8
p5	Gene ontlogy	GO_ENVELOPE	19.5683	1.4155e-17	2.61174	MRPL2,PAFAH1B1,MTCH1,TOMM40,SLC25A32,ECI1,PLCD4,MRPL44,PPIF,FECH,GSTK1,FOXRED1,FKBP8,PTPMT1,PISD,MRPL24,MRPS10,MRPL9,DAP3,MRPL54,MRPL18,MRPS18A,MRPL37,MRPL30,MRPS21,MRPL17,MRPL34,MRPS27,MRPL45,MRPL39,PTCD3,MRPL33,MRPS11,MRPL14,MRPL53,MRPL41,MRPL48,MRPL50,MRPL3,MRPS24,MRPS30,MRPS23,MRPL27,MRPL28,MRPL42,MRPL47,MRPS6,MRPL46,CHCHD1,MRPS5,MRPS12,MRPS9,ICT1,MRPS22,MRPL1,MRPL15,MRPL21,MRPL52,MRPS31,MRPS…
p3	Gene ontlogy	GO_ENVELOPE	36.5398	4.92574e-34	3.71076	ATP5A1,UQCRQ,OGDH,AFG3L2,HSPD1,NDUFS6,ATP5B,COX5A,ATP5J,SFXN1,UQCRB,SLC25A6,NDUFA4,COX7A2L,VDAC1,SLC25A1,SLC25A3,SLC25A25,COX4I1,NNT,COX5B,SLC25A13,COX6B1,MICU1,UQCRFS1,ATP5I,NDUFA9,SLC25A11,ATP5C1,ATP5F1,BRP44,UQCRC1,AIFM1,NDUFB9,TIMM13,SLC25A5,SPG7,NME1,BDH1,CYC1,NDUFS4,SUCLG1,ACSL6,THEM4,PNPT1,NDUFA12,NDUFC2,NDUFS2,NDUFC1,NDUFA11,NDUFA3,NDUFV3,NDUFS1,NDUFA6,NDUFA13,NDUFV2,NDUFAF4,NDUFS7,NDUFAF…
p17	Gene ontlogy	GO_PRIMARY_CILIUM	3.90906	0.00784973	3.25	PTPRK,IFT140,BBS7,WDR19,BBS9,DYNC2LI1,OCRL,RPGR,TTBK2,FLCN,UNC119B,MYRIP,EFCAB7
p14	Gene ontlogy	GO_RUFFLE	3.05882	0.0378345	2.59	DNM2,CIB1,SNX9,RDX,S100B,WASF2,TWF1,MYO6,CD2AP,WIPF1,MYO9B,SPATA13,ASAP3,AIF1L
p7	Gene ontlogy	GO_NUCLEOLUS	4.85615	0.00119769	2.09922	POLR2E,POLR2L,MYBBP1A,ACTL6B,TRAF6,ATPBD4,RPL7L1,BYSL,CPT2,VPRBP,ELP3,VRK1,NOC2L,AGPS,ADAR,POLR1D,DDX5,RBM15B,SRSF9,EXOSC9,EXOSC10,PARN,EXOSC1,SKIV2L2,NOL6,DDX51,EMG1,UTP14C,BMS1,GNL3,UTP14A,C2orf3,SRP72,NSUN2,BCAS2,THUMPD3
p9	Gene ontlogy	GO_NUCLEOLUS	4.20473	0.00438548	2.15354	NONO,NUP153,EIF3A,FMN2,RTF1,NCL,PHF2,APEX1,CDC5L,FMR1,MTDH,CHTOP,RPS10,NOLC1,PSIP1,BCLAF1,ILF3,MPHOSPH8,WIBG,IK,SRP68,SNRPB2,SNRPA,PLRG1,ZNF346,TCOF1,TAF15,SPATA2,THYN1
p8	Gene ontlogy	GO_NUCLEOLUS	3.66784	0.0123385	1.93076	ZNF259,RPS3,STAT1,RPL9,TOP2A,TOP2B,RPS19,EXOSC3,RPS7,ZNF385A,ACOX1,UBTF,SSRP1,RPL11,RPS25,RPS3A,RPL5,RPL12,RPS23,RPL21,RPS11,RPS2,RPS14,RPS9,RPL10A,RPL7A,COG7,LARP4B,RNMT,RRP12,SPATS2L,C4orf43
p12	Gene ontlogy	GO_NUCLEAR_PORE	5.00318	0.000891986	4.04592	TMEM48,NUP98,AHCTF1,SEH1L,NUP133,NUP107,TPR,NUP88,NUP214,NUP205,NUP188,NUP35,GLE1
p2	Gene ontlogy	GO_AP_TYPE_MEMBRANE_COAT_ADAPTOR_COMPLEX	3.24064	0.026862	4.5699	AP2B1,AP2M1,AP2A2,VPS33B,AP3M2,AP3B2,SGIP1
p9	Gene ontlogy	GO_NUCLEAR_MEMBRANE	3.27039	0.0254447	2.73718	NUP153,APC,CBX3,LEMD3,MTDH,PUM2,NUP50,POM121,ZC3HC1,DDX19A,PLRG1,MATR3,TMEM57,FAM169A
p2	Gene ontlogy	GO_TRANSPORT_VESICLE	3.3294	0.0228952	2.15853	SNCA,RAB14,CLTC,SYP,DLG4,GRIN1,GRIA1,SPTBN2,GABRA2,SYT1,SLC6A17,SLC30A3,STX1A,SEPT5,SYT7,WDR7,GABBR1,ICA1,RAB3C,PCSK1,SYNGR3,DMXL2
p18	Gene ontlogy	GO_TRANSPORT_VESICLE	5.96153	0.000126227	2.82988	DNM1,RAB3A,VAMP7,VAMP2,ATP6V0D1,APBA1,RAB11B,SYT6,SYT5,SYT17,AP3S1,APBA2,CLTA,RAB27B,PTPRN2,RAB11FIP5,STXBP5,CLTB,SCAMP1,SYN1,SYN3,SYN2,AMPH,SYNPR,TPRG1L,NRSN1
p5	Gene ontlogy	GO_MITOCHONDRIAL_ENVELOPE	29.8112	1.58223e-27	3.67768	MRPL2,MTCH1,TOMM40,SLC25A32,ECI1,MRPL44,PPIF,FECH,GSTK1,FOXRED1,FKBP8,PTPMT1,PISD,MRPL24,MRPS10,MRPL9,DAP3,MRPL54,MRPL18,MRPS18A,MRPL37,MRPL30,MRPS21,MRPL17,MRPL34,MRPS27,MRPL45,MRPL39,PTCD3,MRPL33,MRPS11,MRPL14,MRPL53,MRPL41,MRPL48,MRPL50,MRPL3,MRPS24,MRPS30,MRPS23,MRPL27,MRPL28,MRPL42,MRPL47,MRPS6,MRPL46,CHCHD1,MRPS5,MRPS12,MRPS9,ICT1,MRPS22,MRPL1,MRPL15,MRPL21,MRPL52,MRPS31,MRPS15,MRPL16,MRPS1…
p3	Gene ontlogy	GO_MITOCHONDRIAL_ENVELOPE	54.2671	2.76901e-51	5.51236	ATP5A1,UQCRQ,OGDH,AFG3L2,HSPD1,NDUFS6,ATP5B,COX5A,ATP5J,SFXN1,UQCRB,SLC25A6,NDUFA4,COX7A2L,VDAC1,SLC25A1,SLC25A3,SLC25A25,COX4I1,NNT,COX5B,SLC25A13,COX6B1,MICU1,UQCRFS1,ATP5I,NDUFA9,SLC25A11,ATP5C1,ATP5F1,BRP44,UQCRC1,AIFM1,NDUFB9,TIMM13,SLC25A5,SPG7,NME1,BDH1,CYC1,NDUFS4,SUCLG1,ACSL6,THEM4,PNPT1,NDUFA12,NDUFC2,NDUFS2,NDUFC1,NDUFA11,NDUFA3,NDUFV3,NDUFS1,NDUFA6,NDUFA13,NDUFV2,NDUFAF4,NDUFS7,NDUFAF…
p5	Gene ontlogy	GO_RIBONUCLEOPROTEIN_COMPLEX	23.5126	1.99446e-21	3.2986	EIF2AK2,MRPL2,ACTB,MRPL44,PRPF19,GRSF1,CIRBP,MRPL24,MRPS10,MRPL9,DAP3,MRPL54,MRPL18,MRPS18A,MRPL37,MRPL30,MRPS21,MRPL17,MRPL34,MRPS27,MRPL45,MRPL39,MRPL33,MRPS11,MRPL14,MRPL53,MRPL41,MRPL48,MRPL50,MRPL3,MRPS24,MRPS30,MRPS23,MRPL27,MRPL28,MRPL42,MRPL47,MRPS6,MRPL46,MRPS5,MRPS12,MRPS9,ICT1,GADD45GIP1,MRPS22,MRPL1,MRPL15,MRPL21,MRPL52,MRPS31,MRPS15,MRPL16,MRPS18B,MRPL20,MRPL38,MRPS26,MRPL55,MRPL22,M…
p9	Gene ontlogy	GO_RIBONUCLEOPROTEIN_COMPLEX	16.5333	1.22737e-14	3.38827	SNW1,THOC4,HNRNPD,WBP11,EIF3A,EIF4H,EIF3J,RPL29,HNRNPC,NCL,APEX1,HNRNPK,CPEB2,CDC5L,FMR1,KIAA1967,HNRNPA1,HNRNPL,SF3A1,RBMX,SNRNP70,PUM1,PUM2,KHSRP,DDX6,EIF4ENIF1,LSM14A,RPS10,SF3A3,SF3A2,RBMXL1,SNRPC,SRP9,ILF3,CASC3,DCP1B,SNRPF,SRP14,SRP68,SNRPB2,RBM17,SNRPA1,HNRNPA3,PNN,SNRPD2,SNRPA,SF3B2,SRRM2,PLRG1,CWC27,PCBP1,EIF3C,EIF3CL,HNRNPAB,ATXN2L,LSM14B,NUFIP2
p8	Gene ontlogy	GO_RIBONUCLEOPROTEIN_COMPLEX	10.1503	1.71626e-08	2.55978	SYNCRIP,RPS3,GNB2L1,RPL9,RPL35A,RPLP0,RPL26,SSB,RPL26L1,RPS19,DICER1,RPS7,RPS27,RPL38,YTHDF2,ATXN2,FAU,RPL17,RPL11,RPS16,RPS12,RPS25,RPL27,RPS3A,RPS21,RPL5,RPS15A,RPL12,RPS23,RPL30,RPS17,RPL21,RPS4X,RPS5,RPS11,RPL27A,RPS2,RPS14,RPS20,RPS28,RPS9,RPS18,RPL10A,RPL7A,FXR2,LARP4B,SRA1,FUS,PUF60,PRPF40B,EIF3K,NAA35,MSI2
p21	Gene ontlogy	GO_RIBONUCLEOPROTEIN_COMPLEX	4.04219	0.00607958	2.17088	TOP1,PIH1D1,EIF3D,EIF4B,PTGES3,AKAP17A,DIS3L2,SQSTM1,NCBP1,CALR,TNRC6B,HNRNPH3,RRP9,PA2G4,ABCF1,WDR12,SLU7,SF1,FXR1,SRP54,RBM22,BUD31,HTATSF1,SREK1,ZMAT2,TXNL4B,EIF3H
p2	Gene ontlogy	GO_CELL_LEADING_EDGE	3.05586	0.0379757	1.95552	MYH10,AKAP5,DBNL,ROBO2,PALM,PPP1R9B,BAIAP2,CTNNA2,GRIA1,PTPRZ1,PACSIN1,CORO1A,ACTN1,BCAS3,ATP2B1,GABRG2,GABBR1,BRK1,WASF1,NCKAP1,ABI2,SHISA9,CDKL5,WASF3,PSD
p20	Gene ontlogy	GO_ENDOPLASMIC_RETICULUM	3.89971	0.00798755	1.78661	HSPA5,KCNA2,PTPN2,UVRAG,USP25,BRSK2,RTN4R,CISD2,LRRC8C,PDCD6IP,DNAJA1,PYGM,FAM134B,ACO1,DGAT1,PCYT2,AGPAT4,USP19,BNIP1,USO1,LSG1,PDIA6,CNPY2,USE1,SDF2L1,RIC3,COPB2,ZFYVE1,GABARAPL1,RPN1,AHSA1,MINPP1,CERS6,CD320,ERGIC1,FKBP2,C2orf43,ALG11,HS1BP3,ANGEL1,TMEM132A
p4	Gene ontlogy	GO_ENDOPLASMIC_RETICULUM	4.81775	0.00129227	2.10323	TMEM38A,DNAJC3,MGLL,CALU,EPHA5,STX5,ITPR1,PANX1,SRPK1,LMF1,PRKCSH,AGPAT5,DHCR24,HSP90B1,BNIP3,GOSR2,SEC61A2,SRPRB,DNAJB11,DNAJC10,PDIA3,SAR1A,FAM5C,KIAA1715,MIA3,ARHGAP32,TMED7,CTAGE5,UGGT1,SEP15,GANAB,OSBPL6,LRRC59,DNAJB14
p3	Gene ontlogy	GO_MITOCHONDRIAL_PROTEIN_COMPLEX	52.4753	1.02863e-49	13.6105	ATP5A1,NDUFS6,ATP5B,COX5A,ATP5J,UQCRB,SLC25A6,NDUFA4,COX4I1,MICU1,UQCRFS1,ATP5I,NDUFA9,ATP5C1,ATP5F1,UQCRC1,NDUFB9,TIMM13,NDUFS4,DLAT,PNPT1,NDUFA12,NDUFC2,NDUFS2,NDUFC1,NDUFA11,NDUFA3,NDUFV3,NDUFS1,NDUFA6,NDUFA13,NDUFV2,NDUFS7,NDUFAF1,NDUFA10,NDUFS3,NDUFA7,NDUFV1,NDUFB10,NDUFA8,NDUFB11,NDUFA2,NDUFB5,NDUFB3,NDUFS8,NDUFB8,BCKDK,IMMT,SAMM50,TIMM50,UQCRC2,SDHA,APOO,C19orf70,C14orf2
p2	Gene ontlogy	GO_MEMBRANE_REGION	17.9832	4.79089e-16	2.78317	AP2B1,NTRK2,AKAP5,CDH13,ERBB4,DLG1,HTR2A,KCNJ4,KCNMA1,THY1,PVRL1,CXADR,RAB14,CLTC,AP2M1,AP2A2,ROBO2,UNC13A,HOMER1,KCTD8,PALM,SYP,PPP1R9B,DLG4,SHANK3,CTNNA2,STRN,SHANK1,GRIN1,GRIA1,RAB35,PICK1,SPTBN2,PTPRZ1,GABRA5,TNR,ODZ2,PACSIN1,GABRB1,ATP6V1A,ATP6V1E1,RIMS1,GABRA2,GRIA2,SLC19A1,GRM2,ATP2B1,SYT1,GABRG2,GRIA4,GRIN2B,CADM1,LPHN1,SYT7,HK1,NLGN4X,HOMER2,PRKCG,NLGN2,SHANK2,GABBR1,GABBR2,RFTN1,EPN1,SE…
p18	Gene ontlogy	GO_MEMBRANE_REGION	3.72507	0.0111585	1.71525	ANK2,PLEKHA1,RGS14,SRC,ATAT1,EPHA4,PRKAR2B,IRS1,ATP2B4,ADRA2A,ABI1,CASK,DNAJA3,CAMK2A,SLC8A2,UNC5A,FLOT1,PDE2A,RAP2B,FLOT2,ATP6V0D1,PCDH8,BMPR2,NCS1,AKAP7,STOML2,GABRA3,GLRB,LIN7A,SNPH,PFKM,DLG2,DIAPH1,GNB1,EDNRB,KIAA0528,CLTA,CDH2,RAB27B,ARPC1A,CLTB,PSD3,ERC1,C20orf103,CNKSR2
p2	Gene ontlogy	GO_AXON_PART	10.107	1.86672e-08	3.73185	NTRK2,DLG1,SNCA,AP2M1,ROBO2,OPA1,SYP,DLG4,CALB1,GRIN1,GRIA1,NRCAM,BOC,PACSIN1,GPM6A,AP3D1,OLFM1,SCN2A,SYT1,CAMK2D,GRIA4,PFN2,AP3M2,SEPT5,SYT7,AP3B2,KIF3B,GABBR1,DAGLA,CDH8,LRRC7
p2	Gene ontlogy	GO_TERMINAL_BOUTON	6.15401	8.50868e-05	5.50505	NTRK2,SNCA,AP2M1,SYP,CALB1,GRIN1,AP3D1,SYT1,GRIA4,PFN2,SEPT5,SYT7
p18	Gene ontlogy	GO_RECYCLING_ENDOSOME	4.17065	0.00470051	3.70418	SLC9A7,SLC9A6,RAP2B,RAB11B,SYT5,RAP2A,RAB12,STX7,STX8,RAB11FIP5,SCAMP1,C20orf103
p2	Gene ontlogy	GO_COATED_MEMBRANE	4.11727	0.00526754	3.63727	AP2B1,CLTC,AP2M1,AP2A2,VPS33B,AP3D1,CHMP2A,AP3M2,AP3B2,SGIP1,EPS15L1,NECAP1
p2	Gene ontlogy	GO_SYNAPSE_PART	28.7492	1.64256e-26	3.88109	MYH10,NTRK2,AKAP5,DBNL,DLG1,SNCA,KCNJ4,PVRL1,AP2M1,UNC13A,HOMER1,KCTD8,PALM,SYP,PPP1R9B,BAIAP2,DLG4,SYNGAP1,SHANK3,CTNNA2,STRN,SHANK1,CALB1,GRIN1,GRIA1,PICK1,SPTBN2,PTPRZ1,GABRA5,ODZ2,NRXN3,GPM6A,GABRB1,AP3D1,ACTN2,RIMS1,GABRA2,GRIA2,PPFIA3,GRM2,ATP2B1,ADD2,SYT1,SLC6A17,PPFIA2,SLC30A3,GABRG2,STX1A,GRIA4,GRIN2B,PFN2,PCLO,LPHN1,SEPT5,SYT7,CPLX3,NLGN4X,HOMER2,PRKCG,NLGN2,SHANK2,RAB3GAP1,WDR7,GABBR1,…
p18	Gene ontlogy	GO_SYNAPSE_PART	11.3503	1.19632e-09	2.74922	ANK2,RGS14,SRC,EPHA4,PRKAR2B,ABI1,ALS2,GRM1,NSF,PPP3CA,CASK,DNAJA3,CAMK2A,DNM1,SLC8A2,RAB3A,PDE2A,VAMP2,ATP6V0D1,PCDH8,BMPR2,NCS1,APBA1,CACNA1B,GABRA3,GLRB,RAB11B,SYT6,SYT5,SYT17,LIN7A,SNPH,SNCB,DLG2,GRM5,APBA2,STX6,FBXO2,PTPRN2,CALB2,STXBP5,SCAMP1,SYN1,SYN3,SYN2,ITPKA,AMPH,PSD3,NETO2,ERC1,SYNPR,CNKSR2,TPRG1L
p1	Gene ontlogy	GO_SYNAPSE_PART	3.85492	0.0087469	1.81261	PPP1CA,GSK3B,NF1,ADCYAP1,NAPA,NOS1,SRGAP2,SORCS3,SLC8A3,GRIN2A,ATAD1,EPB41L3,BAI1,RTN4,GABRA1,GRIA3,GRIN2C,CACNG8,SNAP25,DLG3,RPH3A,ARHGEF2,DGKI,DNM3,HPCA,NELF,C19orf26,LZTS1,GAD2,GAD1,NT5E,RAB3B,LRRC4B,AAK1,CTNND1,IQSEC3,SYNPO,ProSAPiP1,MOB4,PRR7
p18	Gene ontlogy	GO_EARLY_ENDOSOME	5.62496	0.000250729	2.86019	EPHA4,ALS2,RAP1GAP,PHB,SLC9A6,FLOT1,RAB1A,ATP6V0D1,VPS33A,CLCN4,VPS26B,PRDX3,SNX12,STX7,STX6,STX8,RAB11FIP5,VPS29,DIAPH2,TMEM9B,TRIM3,SH3GL3,CLVS1,C20orf103
p5	Gene ontlogy	GO_PROTEASOME_ACCESSORY_COMPLEX	2.95875	0.0452568	4.78041	PSMD13,PSMD12,PSMD1,PSMD2,PSMD4,PSME3
p6	Gene ontlogy	GO_PROTEASOME_ACCESSORY_COMPLEX	5.13117	0.000696899	7.0374	PSMD8,PSMC2,PSMC3,PSMD11,PSMC1,PSMD7,PSMC5,PSMD6
p8	Gene ontlogy	GO_CYTOSOLIC_RIBOSOME	30.4251	4.1242e-28	10.1667	RPS3,RPL9,RPL35A,RPLP0,RPL26,RPL26L1,RPS19,RPS7,RPS27,RPL38,FAU,RPL17,RPL11,RPS16,RPS12,RPS25,RPL27,RPS3A,RPS21,RPL5,RPS15A,RPL12,RPS23,RPL30,RPS17,RPL21,RPS4X,RPS5,RPS11,RPL27A,RPS2,RPS14,RPS20,RPS28,RPS9,RPS18,RPL10A,RPL7A,FXR2
p1	Gene ontlogy	GO_CYTOSOLIC_RIBOSOME	8.44336	6.80611e-07	4.42869	RPSA,RPL28,RPL22,RPL36A,RPLP2,RPL15,RPL8,RPL7,RPL18,RPL23A,RPL3L,RPL3,RPL37,RPL24,RPL18A,RPL34,RPL10,RPL10L,RPL37A,RPL32,RPL13
p17	Gene ontlogy	GO_CILIARY_BASAL_BODY	2.96233	0.0450872	4.10577	IFT140,BBS7,DYNC2LI1,RPGR,BBS1,TTBK2,PTPN23
p18	Gene ontlogy	GO_ENDOSOME	7.05246	1.32629e-05	2.28391	SRC,EPHA4,ALS2,RAB23,SLC9A7,RAP1GAP,PHB,SLC9A6,FLOT1,RAB3A,RAB1A,RAP2B,VAMP7,FLOT2,ATP6V0D1,VPS33A,CLCN4,ATP6AP1,RAB11B,TMEM55B,CHMP7,SYT5,CRHBP,CLTA,RAP2A,VPS26B,RAB12,PRDX3,SNX12,LRRC16A,STX7,RAB27B,STX6,STX8,RAB11FIP5,VPS29,DIAPH2,SCAMP1,TMEM9B,HMP19,TRIM3,C9orf72,SH3GL3,CLVS1,C20orf103
p18	Gene ontlogy	GO_TRANSPORT_VESICLE_MEMBRANE	5.12089	0.0007107	3.54439	RAB3A,VAMP7,VAMP2,RAB11B,SYT6,SYT5,CLTA,PTPRN2,RAB11FIP5,CLTB,SCAMP1,SYN1,SYN3,SYN2,AMPH,SYNPR
p2	Gene ontlogy	GO_PLASMA_MEMBRANE_PROTEIN_COMPLEX	5.60513	0.000260058	2.40339	AP2B1,DLG1,KCNIP4,KCNJ4,KCNMA1,KCNB2,PVRL1,CLTC,AP2M1,AP2A2,CACNA2D1,DLG4,SHANK1,GRIN1,GRIA1,OLFM3,SCN2A,GRIA2,STX1A,GRIA4,GRIN2B,GNG13,SHANK2,GABBR1,GABBR2,SGIP1,EPS15L1,SHISA7,SHISA9,RGS7,DPP6,GNAZ
p18	Gene ontlogy	GO_PLASMA_MEMBRANE_PROTEIN_COMPLEX	3.46148	0.017838	2.08292	IRS1,GRM1,SCN4A,KCND3,HTRA2,CACNB1,CACNB4,RGS6,FLOT1,GNAO1,FLOT2,VAMP2,STOML2,CACNA1E,SCN3B,CACNA1B,GLRB,SACM1L,DLG2,GNB1,CLTA,CDH2,STXBP5,CLTB,NETO2
p2	Gene ontlogy	GO_SYNAPTIC_MEMBRANE	23.3404	2.84454e-21	5.50505	NTRK2,AKAP5,DLG1,KCNJ4,PVRL1,UNC13A,HOMER1,KCTD8,PALM,SYP,DLG4,SHANK3,STRN,SHANK1,GRIN1,GRIA1,PICK1,PTPRZ1,GABRA5,ODZ2,GABRB1,RIMS1,GABRA2,GRIA2,GRM2,ATP2B1,SYT1,GABRG2,GRIA4,GRIN2B,LPHN1,SYT7,NLGN4X,HOMER2,PRKCG,NLGN2,SHANK2,GABBR1,GABBR2,LRRTM4,GPHN,LRRTM3,SHISA9,LRRC7,PVRL3,DLGAP1,DLGAP2,GRASP
p18	Gene ontlogy	GO_SYNAPTIC_MEMBRANE	3.11067	0.0342205	2.29008	ANK2,RGS14,EPHA4,ABI1,CASK,DNAJA3,CAMK2A,PDE2A,PCDH8,NCS1,GABRA3,GLRB,LIN7A,SNPH,DLG2,PSD3,ERC1,CNKSR2
p2	Gene ontlogy	GO_EXOCYTIC_VESICLE_MEMBRANE	3.65804	0.0125528	4.12879	SYP,SYT1,SLC6A17,SLC30A3,STX1A,SYT7,ICA1,SYNGR3,DMXL2
p18	Gene ontlogy	GO_EXOCYTIC_VESICLE_MEMBRANE	5.7076	0.000211999	5.59798	VAMP2,RAB11B,SYT6,SYT5,PTPRN2,SCAMP1,SYN1,SYN3,SYN2,AMPH,SYNPR
p2	Gene ontlogy	GO_DENDRITE	11.7915	4.59841e-10	3.01758	MYH10,NTRK2,AKAP5,DBNL,HTR2A,KCNJ4,KCNB2,THY1,DCX,OPA1,PALM,PPP1R9B,RGS12,BAIAP2,DLG4,SYNGAP1,SHANK3,EPHB3,STRN,SHANK1,CALB1,GRIN1,GRIA1,CHL1,ATCAY,PTPRZ1,GABRA5,ODZ2,GPM6A,GABRB1,ACTN2,GRM2,GRIA4,SLC1A4,NLGN4X,HOMER2,PRKCG,GNG13,SHANK2,GABBR1,ICA1,BSN,GPHN,DBN1,CDKL5,LRRC7,GNAZ,STRN4
p9	Gene ontlogy	GO_SMALL_NUCLEAR_RIBONUCLEOPROTEIN_COMPLEX	6.31635	6.14599e-05	7.36048	SF3A1,SNRNP70,SF3A2,SNRPC,SNRPF,SNRPB2,SNRPA1,SNRPD2,SNRPA,SF3B2
p18	Gene ontlogy	GO_VACUOLAR_MEMBRANE	7.11463	1.16453e-05	2.51945	EPHA4,RAB23,SLC9A7,NSF,SLC9A6,FLOT1,RAP2B,VAMP7,ATP6V0D1,VPS33A,CLCN4,ATP6V1G1,ATP6V1B2,ATP6AP1,RAB11B,TMEM55B,CHMP7,SYT5,GNB1,GNB4,GNB2,AP1M1,CLTA,RAP2A,RAB12,STX7,RAB27B,STX8,RAB11FIP5,VPS29,SCAMP1,TMEM9B,HMP19,SH3GL3,CLVS1,C20orf103,WDR41,C18orf8
p13	Gene ontlogy	GO_PEPTIDASE_ACTIVITY	6.30962	6.22485e-05	2.74414	LTF,ADAM17,PSMB9,C3,F12,F2,CPNE1,PYCARD,CAPN2,HTRA1,MMP9,LTA4H,CAPN1,CAPNS1,C4B,C4A,CFB,C2,CFI,C1R,C1S,RNPEP,SCPEP1,CPVL,PLG,CPM,DNPEP,CAPNS2,NPEPL1
p2	Gene ontlogy	GO_SIGNAL_TRANSDUCER_ACTIVITY	3.72407	0.0111698	1.85733	NTRK2,BRAF,ERBB4,PAK3,HTR2A,PVRL1,ROBO2,RGS12,EPHB3,GRIN1,GRIA1,EFNA3,PTPRZ1,GABRA5,PLXNA1,NRXN3,GABRB1,GABRA2,GRIA2,GRM2,PRKCE,GABRG2,GRIA4,GRIN2B,LPHN1,GNG13,SSTR2,GABBR1,GABBR2,GNB5,MAPK8,PGAM5,RGS7,PSD,STK24,GNAZ
p20	Gene ontlogy	GO_UBIQUITIN_LIKE_PROTEIN_TRANSFERASE_ACTIVITY	3.4158	0.0194664	2.97631	ARIH2,RABGEF1,UBE2O,ARIH1,UBE2K,FBXO22,UBR4,UBE2G1,C12orf51,UBE3B,UBE2F,ZYG11B,ZER1
p3	Gene ontlogy	GO_OXIDOREDUCTASE_ACTIVITY_ACTING_ON_THE_ALDEHYDE_OR_OXO_GROUP_OF_DONORS_NAD_OR_NADP_AS_ACCEPTOR	5.12448	0.000706286	7.17647	OGDH,DLAT,PDHA1,PDHB,ALDH5A1,DLD,PDHX,ALDH1B1
p18	Gene ontlogy	GO_ACTIVE_ION_TRANSMEMBRANE_TRANSPORTER_ACTIVITY	3.58165	0.0143787	3.45209	ATP2B4,SLC24A4,SLC9A7,SLC9A6,SLC8A2,ATP6V0D1,ATP6V1G1,ATP6V1B2,ATP6AP1,ATP2C1,SLC6A7
p3	Gene ontlogy	GO_ACTIVE_ION_TRANSMEMBRANE_TRANSPORTER_ACTIVITY	6.40423	5.13355e-05	5.02353	ATP1A1,ATP1A2,ATP1B1,SLC12A5,ATP1A3,ATP5A1,ATP2B2,SLC9A1,ATP5B,SLC13A5,ATP2A2,SLC25A11,ATP5C1,ATP5F1
p20	Gene ontlogy	GO_HEAT_SHOCK_PROTEIN_BINDING	3.37641	0.0209007	4.35431	DNAJA1,HSPA8,USP19,CHORDC1,TOMM34,DNAJB1,DNAJA4,DNAJA2
p18	Gene ontlogy	GO_GTPASE_ACTIVITY	3.17688	0.0302717	2.38883	RAB23,RAP1GAP,DNM1,GNAO1,RAB3A,RAB1A,RAB11B,GNB1,GNB2,RAP2A,RAB12,RAB27B,RAB39B,TUBB,RAB37,RAB24,RAB9B
p13	Gene ontlogy	GO_PEPTIDASE_REGULATOR_ACTIVITY	7.49999	5.1147e-06	4.35987	C5,PSME2,C3,PYCARD,RPS6KA1,LXN,FBLN1,C4B,SERPINC1,C4A,SERPING1,A2M,PROS1,KNG1,ITIH1,ITIH3,ITIH4,AMBP,CSTB
p14	Gene ontlogy	GO_CYTOSKELETAL_PROTEIN_BINDING	3.28721	0.0247305	1.68939	PFN1,DNM2,MYO1E,SIRT2,RDX,FNTA,ANLN,STIM1,S100B,FEZ1,CLMN,KIF5B,SPTBN4,SNX6,STX4,WASF2,TWF1,NDRG1,NUMA1,MYO6,MYH14,RP2,SBDS,CRYAB,FLNB,CTNNA3,NEFM,HIP1,ADSSL1,S100A9,ARHGEF10,WIPF1,MYO1D,MED28,MYO18A,MYO9B,DAAM2,ERMN,PXK,FLNC,AIF1L
p2	Gene ontlogy	GO_CYTOSKELETAL_PROTEIN_BINDING	5.85597	0.000156638	1.96743	MYH10,AKAP5,MAPRE3,DBNL,DLG1,SNCA,KCNMA1,RAB14,DCX,PPP1R9B,BAIAP2,SHANK3,CTNNA2,MAP6,PICK1,ATCAY,NRCAM,SPTBN2,TRIM32,CRMP1,CAMSAP1,PACSIN1,CORO1A,ACTN1,TMOD1,BCAS3,ACTN2,LASP1,PRKCE,ADD2,STX1A,CAMK2D,PFN2,KIF3B,YWHAH,CAP2,KATNAL1,PHACTR1,WASF1,SGIP1,KIF9,RAB3C,ABI2,DBN1,WASF3,ABLIM2,ACTR3B,ACTR3C,REEP1,KIF21A,PKNOX2
p18	Gene ontlogy	GO_SYNTAXIN_BINDING	4.81889	0.00129227	4.2633	NSF,VAMP7,VAMP2,SYT6,SYT5,SYT17,SNPH,STX7,STX6,STX16,STX8,STXBP5
p21	Gene ontlogy	GO_HORMONE_RECEPTOR_BINDING	3.06991	0.037231	4.47072	PCNA,TAF7,FKBP4,GTF2B,CALR,DDX17,BUD31
p18	Gene ontlogy	GO_DIVALENT_INORGANIC_CATION_TRANSMEMBRANE_TRANSPORTER_ACTIVITY	4.90953	0.00108548	4.34529	ATP2B4,SLC24A4,CACNB1,CACNB4,SLC8A2,PDE2A,NCS1,SLC30A1,CACNA1E,ATP2C1,CACNA1B,DENND5B
p3	Gene ontlogy	GO_MONOVALENT_INORGANIC_CATION_TRANSMEMBRANE_TRANSPORTER_ACTIVITY	12.4298	1.10546e-10	5.06574	ATP1A1,HCN2,ATP1A2,ATP1B1,SLC12A5,KCNAB1,ATP1A3,ATP5A1,UQCRQ,SLC9A1,ATP5B,COX5A,SLC5A6,ATP5J,UQCRB,NDUFA4,COX7A2L,COX4I1,NNT,SLC32A1,COX5B,SLC13A5,COX6B1,UQCRFS1,ATP5I,ATP5C1,ATP5F1,UQCRC1
p3	Gene ontlogy	GO_OXIDOREDUCTASE_ACTIVITY_ACTING_ON_NAD_P_H	26.6204	1.782e-24	11.2941	NDUFS6,NDUFA4,NNT,NDUFA9,AIFM1,NDUFB9,NDUFS4,DLD,NDUFA12,NDUFC2,NDUFS2,NDUFC1,NDUFA3,NDUFV3,NDUFS1,NDUFA6,NDUFA13,NDUFV2,NDUFS7,ECSIT,NDUFA10,NDUFS3,NDUFA7,NDUFV1,NDUFB10,NDUFA8,NDUFA2,NDUFB5,NDUFB3,NDUFS8,NDUFB8,NDUFC2-KCTD14
p13	Gene ontlogy	GO_PROTEIN_DIMERIZATION_ACTIVITY	3.28679	0.0247305	1.71688	NEFH,ITGB2,ITGB1,PLEK,IGJ,S100A6,CPNE1,IKBKB,SPTA1,PYCARD,MSH6,CAPN2,CYBB,ANO6,SLC16A1,SLC4A1,PPP2R4,CAT,STX2,MAOB,G6PD,PYGL,GLA,GRHPR,IRF3,CYBA,NFKB1,USF1,IDH1,BANF1,DBI,AMBP,ADH5,DST,SNX1,CCBL1,CDA,STK10,LHPP
p20	Gene ontlogy	GO_UNFOLDED_PROTEIN_BINDING	5.29132	0.000494533	5.28867	HSPA5,CCT2,TCP1,CCT8,CCT4,DNAJA1,HSPA8,HSP90AA1,DNAJB1,DNAJA4,DNAJA2
p4	Gene ontlogy	GO_UNFOLDED_PROTEIN_BINDING	3.23285	0.0273166	4.77762	HSP90B1,DNAJB11,CDC37,TRAP1,DNAJB4,UGGT1,TTC1
p14	Gene ontlogy	GO_ACTIN_BINDING	3.51356	0.0161282	2.09838	PFN1,MYO1E,RDX,ANLN,CLMN,SPTBN4,WASF2,TWF1,MYO6,MYH14,RP2,FLNB,CTNNA3,HIP1,ADSSL1,WIPF1,MYO1D,MED28,MYO18A,MYO9B,DAAM2,ERMN,PXK,FLNC,AIF1L
p12	Gene ontlogy	GO_ACTIN_BINDING	5.7291	0.000203818	2.35147	EZR,UTRN,MSN,ABLIM1,TMOD3,DMD,NEBL,GIPC1,INPPL1,CAPG,TRIOBP,SORBS1,PALLD,LIMA1,SHROOM1,PDLIM5,TLN1,SNTA1,WASH1,FGD4,IQGAP2,CORO7,EPS8L2,SSH3,HIP1R,TNS1,MARCKSL1,COTL1,PLEC,SNTB1,PHACTR3,ADD3,PPP1R18,SSFA2
p2	Gene ontlogy	GO_ACTIN_BINDING	3.841	0.00900743	2.12174	MYH10,AKAP5,DBNL,KCNMA1,PPP1R9B,SHANK3,CTNNA2,PICK1,SPTBN2,CORO1A,ACTN1,TMOD1,ACTN2,LASP1,PRKCE,ADD2,PFN2,YWHAH,CAP2,PHACTR1,WASF1,DBN1,WASF3,ABLIM2,ACTR3B,ACTR3C,PKNOX2
p18	Gene ontlogy	GO_METAL_ION_TRANSMEMBRANE_TRANSPORTER_ACTIVITY	3.64379	0.0128443	2.52935	ATP2B4,SCN4A,SLC24A4,SLC9A7,KCND3,CACNB1,CACNB4,SLC9A6,SLC8A2,PDE2A,NCS1,SLC30A1,CACNA1E,SCN3B,ATP2C1,CACNA1B,DENND5B,SLC6A7
p2	Gene ontlogy	GO_GATED_CHANNEL_ACTIVITY	5.77742	0.000184985	3.29591	DLG1,KCNIP4,KCNJ4,KCNMA1,KCNB2,CACNA2D1,DLG4,ACCN2,GRIN1,GRIA1,GABRA5,GABRB1,SCN2A,TTYH3,GABRA2,PIEZO2,GRIA2,GABRG2,GRIA4,GRIN2B
p13	Gene ontlogy	GO_HEPARIN_BINDING	3.23247	0.0273166	3.67147	LTF,SAA1,LXN,APOB,SERPINC1,CFH,KNG1,HDGF,GPNMB
p13	Gene ontlogy	GO_SERINE_HYDROLASE_ACTIVITY	9.08292	1.73107e-07	6.00145	LTF,C3,F12,F2,HTRA1,MMP9,C4B,C4A,CFB,C2,CFI,C1R,C1S,SCPEP1,CPVL,PLG,CPM
p2	Gene ontlogy	GO_LIGAND_GATED_CHANNEL_ACTIVITY	6.22224	7.42795e-05	5.13165	DLG1,KCNJ4,DLG4,ACCN2,GRIN1,GRIA1,GABRA5,GABRB1,GABRA2,GRIA2,GABRG2,GRIA4,GRIN2B
p10	Gene ontlogy	GO_COLLAGEN_BINDING	3.39261	0.0202887	5.91914	ADAM9,CTSK,THBS4,HSD17B12,CTSL1,PPIB
p9	Gene ontlogy	GO_REGULATORY_REGION_NUCLEIC_ACID_BINDING	6.50997	4.15328e-05	3.86575	THRAP3,MTA1,CREB1,JUND,NONO,ATF2,SREBF2,HNRNPC,GATAD2B,JUNB,SFPQ,SMARCA2,HNRNPK,ATF1,HNRNPL,RBMX,FOXO3,FOXK1,TCF4
p9	Gene ontlogy	GO_TRANSCRIPTIONAL_ACTIVATOR_ACTIVITY_RNA_POLYMERASE_II_TRANSCRIPTION_REGULATORY_REGION_SEQUENCE_SPECIFIC_BINDING	5.08871	0.00075676	6.25641	CREB1,ATF2,JUNB,HCFC1,HNRNPK,ATF1,TARDBP,FOXO3,TCF4
p2	Gene ontlogy	GO_PASSIVE_TRANSMEMBRANE_TRANSPORTER_ACTIVITY	5.46416	0.000344892	2.87059	DLG1,KCNIP4,KCNJ4,KCNMA1,KCNB2,CACNA2D1,DLG4,ACCN2,GRIN1,GRIA1,GABRA5,GPM6A,GABRB1,SCN2A,TTYH3,GABRA2,PIEZO2,GRIA2,GABRG2,GRIA4,GRIN2B,SLC1A4,FXYD6
p9	Gene ontlogy	GO_MRNA_BINDING	15.6054	9.52991e-14	7.31086	HNRNPD,MECP2,HNRNPC,NCL,HNRNPK,CPEB2,FMR1,RNPS1,RBMX,SNRNP70,TARDBP,PUM1,PUM2,ELAVL1,SERBP1,KHSRP,EIF4ENIF1,SNRPC,DCP1B,NUDT21,CSTF2,HNRNPA3,CSTF2T,PCBP1,HNRNPAB,FYTTD1
p15	Gene ontlogy	GO_EXTRACELLULAR_MATRIX_BINDING	3.79446	0.00976175	14.0096	THBS1,TGFBI,VTN,FBLN2
p13	Gene ontlogy	GO_CALCIUM_ION_BINDING	6.39429	5.22297e-05	2.51674	IQGAP1,S100A12,GSN,F12,ASPH,F2,S100A6,CPNE1,SPTA1,CAPN2,ANXA5,SLC25A24,SCIN,LCP1,SWAP70,ANXA3,PADI2,SYTL4,FBLN1,ANXA4,CAPN1,CAPNS1,LPCAT2,PROS1,DSC2,C1R,C1S,ITIH1,EHD4,DST,S100A4,EPDR1,CAPS,CAPNS2
p2	Gene ontlogy	GO_CLATHRIN_BINDING	4.07552	0.00567174	4.62925	AP2B1,CLTC,AP2M1,AP2A2,SYT1,C2CD4C,SYT7,SMAP1,SNAP91
p9	Gene ontlogy	GO_SINGLE_STRANDED_RNA_BINDING	3.9168	0.00774309	5.13346	HMGB1,EIF4H,HNRNPC,FMR1,HNRNPA1,LSM14A,RBMXL1,SNRPC
p18	Gene ontlogy	GO_CATION_TRANSMEMBRANE_TRANSPORTER_ACTIVITY	4.54419	0.00223919	2.42649	ATP2B4,SCN4A,SLC24A4,SLC9A7,KCND3,CACNB1,CACNB4,SLC9A6,SLC8A2,PDE2A,ATP6V0D1,NCS1,SLC30A1,SLC2A13,COX15,CACNA1E,ATP6V1G1,ATP6V1B2,COX7A2,ATP6AP1,SCN3B,ATP2C1,CACNA1B,DENND5B,SLC6A7
p3	Gene ontlogy	GO_CATION_TRANSMEMBRANE_TRANSPORTER_ACTIVITY	9.07914	1.7383e-07	3.44027	ATP1A1,HCN2,ATP1A2,ATP1B1,SLC12A5,KCNAB1,ATP1A3,ATP5A1,UQCRQ,ATP2B2,SLC9A1,ATP5B,COX5A,SLC5A6,ATP5J,UQCRB,NDUFA4,COX7A2L,COX4I1,NNT,SLC32A1,COX5B,SLC35A4,SLC13A5,COX6B1,ATP2A2,UQCRFS1,ATP5I,ATP5C1,ATP5F1,UQCRC1
p16	Gene ontlogy	GO_GLYCOSAMINOGLYCAN_BINDING	3.16247	0.0310877	2.73389	APOH,APP,MDK,COL25A1,DPYSL3,CTGF,AAMP,SPOCK3,SPOCK2,WISP2,NELL2,SUSD5,HABP2
p13	Gene ontlogy	GO_GLYCOSAMINOGLYCAN_BINDING	3.92131	0.00767388	3.49664	LTF,SAA1,IGJ,LXN,ACAN,APOB,SERPINC1,CFH,KNG1,CD44,HDGF,GPNMB
p11	Gene ontlogy	GO_DAMAGED_DNA_BINDING	5.31938	0.0004671	9.67249	NBN,MGMT,XRCC5,XRCC6,RPA1,XPC,HMGB2
p9	Gene ontlogy	GO_RNA_POLYMERASE_II_TRANSCRIPTION_FACTOR_ACTIVITY_SEQUENCE_SPECIFIC_DNA_BINDING	4.90421	0.00109259	4.41629	CREB1,JUND,ATF2,SREBF2,JUNB,HCFC1,HNRNPK,ATF1,TARDBP,FOXO3,FOXK1,TCF4
p9	Gene ontlogy	GO_TRANSCRIPTION_FACTOR_ACTIVITY_RNA_POLYMERASE_II_TRANSCRIPTION_FACTOR_BINDING	4.80304	0.00133113	6.6735	THRAP3,CREB1,ATF2,TRIM28,SMARCA2,TP53BP1,PSIP1,TCF4
p7	Gene ontlogy	GO_NUCLEASE_ACTIVITY	4.42732	0.00283422	3.9302	POLB,XRN1,EXOSC9,EXOSC10,PARN,RNASEL,EXOSC1,TSN,SND1,NEIL2,KIAA0391,ELAC2
p18	Gene ontlogy	GO_SNAP_RECEPTOR_ACTIVITY	3.00003	0.0421018	4.91206	VAMP7,VAMP2,STX7,STX6,STX16,STX8
p17	Gene ontlogy	GO_PHOSPHORIC_ESTER_HYDROLASE_ACTIVITY	3.71162	0.0114506	2.15395	CTDP1,TAB1,PPP1CC,PTPRK,OCRL,EPHX2,INPP5K,PPM1F,PTPRN,PGP,GDE1,PTPN23,PTPRU,NT5C,NT5C1A,PPM1K,NT5C1B,PDE10A,PLCB3,PPP1R3E,PPP3CC,RNGTT,PTPRT,HDHD2,NT5DC2
p2	Gene ontlogy	GO_SIGNALING_RECEPTOR_ACTIVITY	4.43549	0.00279059	2.43936	NTRK2,ERBB4,HTR2A,PVRL1,ROBO2,EPHB3,GRIN1,GRIA1,EFNA3,PTPRZ1,GABRA5,PLXNA1,NRXN3,GABRB1,GABRA2,GRIA2,GRM2,GABRG2,GRIA4,GRIN2B,LPHN1,SSTR2,GABBR1,GABBR2
p14	Gene ontlogy	GO_PROTEIN_COMPLEX_BINDING	3.99408	0.00666585	1.74839	DNM2,HDAC1,ACTL6A,MYO1E,CD9,CDKN1B,SNX9,ITGA2,FNTA,STIM1,KIF5B,JAM3,MSH2,RBBP4,NASP,SMARCA5,KDR,FN1,GNA13,WASF2,TWF1,ADAM10,NDRG1,CD151,H2AFZ,SMC1A,NUMA1,MYO6,MYH14,SBDS,CRYAB,DDR1,CTNNA3,NEFM,CD2AP,ADSSL1,S100A9,WIPF1,MYO1D,MYO18A,MYO9B,ERMN,FCHO1,FLNC,EDIL3,AIF1L
p15	Gene ontlogy	GO_PROTEIN_COMPLEX_BINDING	2.99867	0.0421862	2.42304	FCER1G,THBS1,NCKAP1L,KRIT1,HLA-DRB1,MYH9,HLA-DRA,TGFBI,VTN,KIFC3,S100A8,HCLS1,FCGR1A,ARPC1B,ICAM2
p9	Gene ontlogy	GO_NUCLEIC_ACID_BINDING_TRANSCRIPTION_FACTOR_ACTIVITY	8.55131	5.39671e-07	4.40451	MTA1,CREB1,JUND,HMGB1,ATF2,SREBF2,MECP2,GATAD2B,JUNB,TRIM28,HCFC1,HNRNPK,ATF1,TARDBP,FOXO3,FOXK1,TCEAL1,TCF4,ZRANB2,HNRNPAB,PBX2,TSC22D1
p3	Gene ontlogy	GO_CATION_TRANSPORTING_ATPASE_ACTIVITY	6.60622	3.4483e-05	7.68908	ATP1A1,ATP1A2,ATP1B1,ATP1A3,ATP5A1,ATP2B2,ATP5B,ATP2A2,ATP5C1,ATP5F1
p3	Gene ontlogy	GO_ATPASE_COUPLED_ION_TRANSMEMBRANE_TRANSPORTER_ACTIVITY	5.98656	0.000120977	6.72794	ATP1A1,ATP1A2,ATP1B1,ATP1A3,ATP5A1,ATP2B2,ATP5B,ATP2A2,ATP5C1,ATP5F1
p5	Gene ontlogy	GO_STRUCTURAL_CONSTITUENT_OF_RIBOSOME	30.8365	1.63815e-28	6.28832	MRPL2,SLC25A32,MRPL24,MRPL9,DAP3,MRPL18,MRPS18A,MRPL37,MRPS21,MRPL17,MRPL34,MRPL33,MRPS11,MRPL14,MRPL41,MRPL3,MRPS24,MRPS30,MRPS23,MRPL27,MRPL28,MRPL42,MRPL47,MRPS6,MRPL46,MRPS5,MRPS12,MRPS9,MRPS22,MRPL1,MRPL15,MRPL21,MRPL52,MRPS31,MRPS15,MRPL16,MRPS18B,MRPL20,MRPL55,MRPL22,MRPS33,MRPL11,MRPS7,MRPS34,MRPS35,MRPS17,MRPS16,MRPS25,MRPL49,MRPL43,MRPL19,RPS4Y1,RPL23,MRPS2,SLC25A16,MRP63
p8	Gene ontlogy	GO_STRUCTURAL_CONSTITUENT_OF_RIBOSOME	17.2307	2.63099e-15	5.18568	RPS3,RPL9,RPL35A,RPLP0,RPL26,RPL26L1,RPS19,RPS7,RPS27,RPL38,SLC25A33,FAU,RPL17,RPL11,RPS16,RPS12,RPL27,RPS3A,RPS21,RPL5,RPS15A,RPL12,RPS23,RPL30,RPS17,RPL21,RPS4X,RPS5,RPS11,RPL27A,RPS2,RPS14,RPS20,RPS28,RPS9,RPS18,RPL10A,RPL7A
p1	Gene ontlogy	GO_STRUCTURAL_CONSTITUENT_OF_RIBOSOME	5.57811	0.000274262	2.75997	RPSA,RPL28,RPL22,RPL36A,RPLP2,RPL15,RPL8,RPL7,SLC25A10,MRPL12,MRPL32,RPL18,RPL23A,RPL3L,RPL3,RPL37,RPL24,RPL18A,RPL34,RPL10,RPL10L,RPL37A,RPL32,RPL13,SLC25A36
p17	Gene ontlogy	GO_GUANYL_NUCLEOTIDE_EXCHANGE_FACTOR_ACTIVITY	3.22085	0.0280007	2.21014	JAK2,PDGFRB,VAV3,VAV2,FYN,SPTB,RPGR,FLCN,DENND4C,EIF2B4,EIF2B3,DIS3,AKAP13,HERC2,RASGEF1A,SERGEF,RASGRP2,RGL2,PSD2,DOCK11
p13	Gene ontlogy	GO_SERINE_TYPE_ENDOPEPTIDASE_INHIBITOR_ACTIVITY	3.03897	0.0390535	4.28339	SERPINC1,SERPING1,A2M,ITIH1,ITIH3,ITIH4,AMBP
p9	Gene ontlogy	GO_CHROMATIN_DNA_BINDING	4.54146	0.002245	7.29915	MECP2,HNRNPC,GATAD2B,APEX1,FOXO3,HMGN1,HMGN4
p3	Gene ontlogy	GO_ATPASE_ACTIVITY_COUPLED_TO_MOVEMENT_OF_SUBSTANCES	4.10731	0.00537365	4.30588	ATP1A1,ATP1A2,ATP1B1,ATP1A3,ATP5A1,ATP2B2,ATP5B,ATP2A2,ATP5C1,ATP5F1
p9	Gene ontlogy	GO_DOUBLE_STRANDED_DNA_BINDING	8.21924	1.10852e-06	4.23511	HNRNPD,THRAP3,MTA1,CREB1,JUND,NONO,HMGB1,ATF2,NUP153,SREBF2,MECP2,HNRNPC,GATAD2B,JUNB,APEX1,SFPQ,HNRNPK,ATF1,TARDBP,LSM14A,FOXK1,TCF4
p2	Gene ontlogy	GO_CALMODULIN_BINDING	4.83663	0.00124808	3.08617	MYH10,AKAP5,CAMK1,DCX,MAP6,STRN,PPP3CB,GRIN1,CAMSAP1,ATP2B1,ADD2,SYT1,CAMK2D,SYT7,RASGRF2,ARPP21,CAMKV,STRN4
p3	Gene ontlogy	GO_ELECTRON_CARRIER_ACTIVITY	9.96496	2.51097e-08	6.01557	NDUFS6,COX5A,NDUFA4,COX7A2L,COX4I1,COX5B,COX6B1,ETFA,ETFB,AIFM1,CYC1,NDUFA12,NDUFS2,NDUFS1,NDUFV2,NDUFS3,CIAPIN1,CYCS,IDH3B
p3	Gene ontlogy	GO_ACTIVE_TRANSMEMBRANE_TRANSPORTER_ACTIVITY	5.9661	0.000125536	3.55703	ATP1A1,ATP1A2,ATP1B1,SLC12A5,ATP1A3,ATP5A1,ATP2B2,SLC9A1,ATP5B,SLC5A6,SLC25A6,SLC25A3,SLC32A1,SLC35A4,SLC13A5,ATP2A2,SLC25A11,ATP5C1,ATP5F1
p18	Gene ontlogy	GO_CALCIUM_ION_TRANSMEMBRANE_TRANSPORTER_ACTIVITY	5.33801	0.000451307	5.17814	ATP2B4,SLC24A4,CACNB1,CACNB4,SLC8A2,PDE2A,NCS1,CACNA1E,ATP2C1,CACNA1B,DENND5B
p18	Gene ontlogy	GO_INORGANIC_CATION_TRANSMEMBRANE_TRANSPORTER_ACTIVITY	5.0569	0.000807076	2.65829	ATP2B4,SCN4A,SLC24A4,SLC9A7,KCND3,CACNB1,CACNB4,SLC9A6,SLC8A2,PDE2A,ATP6V0D1,NCS1,SLC30A1,COX15,CACNA1E,ATP6V1G1,ATP6V1B2,COX7A2,ATP6AP1,SCN3B,ATP2C1,CACNA1B,DENND5B,SLC6A7
p3	Gene ontlogy	GO_INORGANIC_CATION_TRANSMEMBRANE_TRANSPORTER_ACTIVITY	9.88704	2.95983e-08	3.79931	ATP1A1,HCN2,ATP1A2,ATP1B1,SLC12A5,KCNAB1,ATP1A3,ATP5A1,UQCRQ,ATP2B2,SLC9A1,ATP5B,COX5A,SLC5A6,ATP5J,UQCRB,NDUFA4,COX7A2L,COX4I1,NNT,SLC32A1,COX5B,SLC13A5,COX6B1,ATP2A2,UQCRFS1,ATP5I,ATP5C1,ATP5F1,UQCRC1
p3	Gene ontlogy	GO_NAD_BINDING	3.54834	0.0151113	4.53251	NNT,LDHA,ALDH5A1,DLD,NDUFS2,NDUFV1,IDH3B,IDH3A
p3	Gene ontlogy	GO_ANION_TRANSMEMBRANE_TRANSPORTER_ACTIVITY	3.58582	0.0142584	3.07563	SLC12A5,GABRB2,CLIC5,SLC25A6,VDAC1,SLC25A1,SLC25A3,SLC32A1,SLC25A13,SLC13A5,EMB,SLC25A11,BRP44
p20	Gene ontlogy	GO_CHAPERONE_BINDING	3.31968	0.0233134	4.27367	HSPA5,DNAJA1,SDF2L1,DNAJB1,AHSA1,DNAJA4,DNAJA2,BAG2
p3	Gene ontlogy	GO_CHAPERONE_BINDING	3.81151	0.00943559	3.98693	ERP29,ATP1A1,ATP1A2,ATP1A3,OGDH,HSPD1,DLST,TIMM44,HSPE1,GRPEL1
p13	Gene ontlogy	GO_IDENTICAL_PROTEIN_BINDING	4.49867	0.00245321	1.75153	AHCY,MPST,CLDN5,CSK,PLEK,IGJ,S100A6,CPNE1,IKBKB,PYCARD,MSH6,MMP9,ANO6,SLC16A1,CLDN10,SLC4A1,PPP2R4,CAT,LCP1,NDE1,MAOB,G6PD,PYGL,GLA,GRHPR,IRF3,FBLN1,DDX58,NFKB1,ALAD,USF1,IDH1,APIP,ANXA4,BANF1,TRIM21,HSPB1,MYD88,C1S,AMBP,ADH5,DST,SNX1,CCBL1,CDA,PRDX1,TRADD,S100A4,STK10,PAICS,LHPP,NIF3L1
p3	Gene ontlogy	GO_METAL_CLUSTER_BINDING	12.2541	1.62509e-10	9.84202	ABAT,UQCRFS1,NFS1,ISCA2,NDUFS2,NDUFS1,NDUFV2,NDUFS7,NDUFV1,NDUFS8,ISCU,CIAPIN1,NFU1,ACO2,CISD1,CISD3
p13	Gene ontlogy	GO_ENZYME_INHIBITOR_ACTIVITY	6.58551	3.58427e-05	3.122	IQGAP1,SFN,C5,C3,RPS6KA1,ANXA5,APOC3,ANXA3,LXN,ANXA4,HSPB1,C4B,SERPINC1,C4A,SERPING1,A2M,PROS1,KNG1,ITIH1,ITIH3,ITIH4,AMBP,CSTB,PPP1R1A,GMFG
p5	Gene ontlogy	GO_RRNA_BINDING	7.3361	7.2572e-06	5.71317	CIRBP,MRPL18,PTCD3,MRPS11,MRPS6,MRPL16,MRPL20,MRPL11,MRPS7,MRPS17,FASTKD2,RPS4Y1,RPL23,FASTKD5
p8	Gene ontlogy	GO_RRNA_BINDING	6.45728	4.62164e-05	5.95122	RPS3,RPL9,RPLP0,RPL11,RPL5,RPL12,RPS4X,RPS5,RPS11,RPS14,RPS9,RPS18
p2	Gene ontlogy	GO_TRANSMEMBRANE_TRANSPORTER_ACTIVITY	4.69135	0.00165472	2.01565	DLG1,KCNIP4,KCNJ4,KCNMA1,KCNB2,CACNA2D1,SLC39A10,DLG4,ACCN2,GRIN1,GRIA1,GABRA5,GPM6A,GABRB1,ATP6V1D,ATP6V1A,SCN2A,TTYH3,ATP6V1E1,GABRA2,PIEZO2,LASP1,GRIA2,SLC19A1,ATP2B1,ATP6V1C1,SLC25A22,SLC6A17,SLC30A3,GABRG2,ATP6V1F,SLC2A3,GRIA4,GRIN2B,SLC1A4,FXYD6,SLC2A14,TOMM70A
p18	Gene ontlogy	GO_TRANSMEMBRANE_TRANSPORTER_ACTIVITY	3.13683	0.0325628	1.82412	ATP2B4,SCN4A,SLC24A4,SLC9A7,KCND3,CACNB1,CACNB4,SLC9A6,SLC8A2,PDE2A,ATP6V0D1,NCS1,SLC30A1,CLCN4,SLC2A13,COX15,CACNA1E,ATP6V1G1,ATP6V1B2,COX7A2,ATP6AP1,SCN3B,ATP2C1,CACNA1B,GABRA3,DENND5B,SLC6A7,GLRB,SFXN3,SIDT1,CYB561
p3	Gene ontlogy	GO_TRANSMEMBRANE_TRANSPORTER_ACTIVITY	11.6915	5.64981e-10	3.09485	ATP1A1,HCN2,ATP1A2,ATP1B1,SLC12A5,KCNAB1,ATP1A3,ATP5A1,UQCRQ,ATP2B2,SLC9A1,GABRB2,CLIC5,ATP5B,COX5A,SLC5A6,ATP5J,SFXN1,UQCRB,SLC25A6,NDUFA4,COX7A2L,VDAC1,SLC25A1,SLC25A3,COX4I1,NNT,SLC32A1,COX5B,SLC35A4,ANXA6,SLC25A13,SLC13A5,COX6B1,ATP2A2,UQCRFS1,EMB,ATP5I,GRID1,SLC25A11,ATP5C1,ATP5F1,BRP44,UQCRC1,SLC25A5,SLC25A4
p20	Gene ontlogy	GO_UBIQUITIN_LIKE_PROTEIN_LIGASE_BINDING	4.63192	0.00187422	3.46167	HSPA5,USP25,GLMN,CCT2,TCP1,DNAJA1,HSPA8,UBE2O,USP19,ARIH1,UBE2K,UBE2G1,MAP1LC3A,GABARAPL1,UBE2F
p9	Gene ontlogy	GO_TRANSCRIPTION_FACTOR_ACTIVITY_PROTEIN_BINDING	8.56788	5.23835e-07	4.23228	SNW1,GTF2F2,GTF2F1,ARID1A,THRAP3,MTA1,CREB1,JUND,ATF2,MECP2,TMF1,JUNB,PHF2,APEX1,TRIM28,DR1,HCFC1,SMARCA2,TP53BP1,MTDH,PSIP1,NCOR2,TCF4
p9	Gene ontlogy	GO_SINGLE_STRANDED_DNA_BINDING	3.83491	0.00907974	5.00513	HMGB1,WBP11,RPA2,RTF1,NCL,HNRNPK,HNRNPA1,PCBP1
p20	Gene ontlogy	GO_RIBONUCLEOTIDE_BINDING	4.96742	0.000962905	1.7778	HSPA5,ADCY6,PIK3CA,HSPH1,MAP2K7,IDE,EIF2AK4,BRSK2,SCN8A,ATP2B3,ACACA,CCT2,TCP1,CCT8,CCT4,IGHMBP2,DNAJA1,PYGM,EEF2,ACLY,MTRR,GUCY1B3,UPRT,HSPA8,RAN,UBE2O,DYNC1H1,NARS2,CARS2,UBE2K,RAB39,LSG1,UBE2G1,EIF4A2,ABCB7,CHORDC1,HSP90AA1,TNK2,RIT2,HSPA4,TRNT1,CDC42BPA,AKT3,TRMU,DNAJA4,DNAJA2,MOCS1,EIF2S3,UBE2F,FPGT,KIF21B,DRG1,HSPA12A
p9	Gene ontlogy	GO_TRANSCRIPTION_FACTOR_BINDING	6.87917	1.92053e-05	3.46741	SNW1,GTF2F1,HNRNPD,THRAP3,MTA1,CREB1,JUND,HMGB1,ATF2,MECP2,JUNB,APEX1,DR1,HNRNPK,CDC5L,TP53BP1,MTDH,PSIP1,NCOR2,FOXO3,TCF4,PBX2,UBXN7
p18	Gene ontlogy	GO_SNARE_BINDING	3.45381	0.0181345	3.13826	NSF,VAMP7,VAMP2,SYT6,SYT5,SYT17,SNPH,STX7,STX6,STX16,STX8,STXBP5
p13	Gene ontlogy	GO_PEPTIDASE_INHIBITOR_ACTIVITY	7.38785	6.55258e-06	5.0641	C5,C3,RPS6KA1,LXN,C4B,SERPINC1,C4A,SERPING1,A2M,PROS1,KNG1,ITIH1,ITIH3,ITIH4,AMBP,CSTB
p3	Gene ontlogy	GO_COFACTOR_BINDING	4.44011	0.00276561	2.72524	KCNAB1,OGDH,ABAT,NNT,NDUFA9,ETFA,AIFM1,LDHA,SUCLG1,NFS1,ALDH5A1,DLD,NDUFS2,NDUFS7,NDUFV1,SHMT2,IDH3B,SDHA,IDH3A,GFER
p13	Gene ontlogy	GO_TETRAPYRROLE_BINDING	3.43102	0.0188793	4.31938	PTGS1,NOS3,HBB,CYBB,CAT,CYBA,AMBP,HBD
p2	Gene ontlogy	GO_PDZ_DOMAIN_BINDING	3.65613	0.0125925	3.77198	KCNJ4,CXADR,BAIAP2,DLG4,GRIA1,EXOC4,ATP2B1,CADM1,SSTR2,GRASP
p5	Gene ontlogy	GO_POLY_A_RNA_BINDING	4.11834	0.00526241	1.57004	EIF2AK2,PSMD4,SPTBN1,MRPL2,TPT1,CHD3,MRPL44,SRSF5,GRSF1,CIRBP,MRPL9,DAP3,MRPL54,MRPL37,MRPS21,MRPL45,MRPL39,PTCD3,MRPS11,MRPL14,MRPL41,MRPL3,MRPS24,MRPS30,MRPS23,MRPL27,MRPL28,MRPL42,CHCHD1,MRPS5,MRPS12,MRPS9,MRPL1,MRPL15,MRPL21,MRPS31,MRPS15,MRPL20,MRPS26,MRPL22,MRPL11,MRPS7,MRPL40,MRPS35,MRPL43,MRPS28,UCHL5,YARS,FASTKD2,MRM1,GTPBP10,TFB1M,RPL23,PSPC1,MTPAP,RBM3,CCBL2,RG9MTD1,PUS1,TRUB2,FASTKD5,…
p9	Gene ontlogy	GO_POLY_A_RNA_BINDING	31.11	8.94536e-29	3.43489	SNW1,GTF2F1,THOC4,HNRNPD,THRAP3,NONO,HMGB1,AKAP1,WBP11,EIF3A,EIF4H,RPL29,MECP2,HNRNPC,RTF1,NCL,CHERP,UBAP2L,APEX1,TRIM28,SFPQ,HNRNPK,CPEB2,CDC5L,FMR1,KIAA1967,HNRNPA1,YTHDC1,RNPS1,SRSF6,HNRNPL,SF3A1,RBMX,SNRNP70,BTF3,MTDH,TARDBP,PUM1,PUM2,ELAVL1,SERBP1,KHSRP,DDX6,EIF4ENIF1,LSM14A,SORBS2,CHTOP,C16orf80,RPS10,NOLC1,SF3A3,SF3A2,SNRPC,PSIP1,BCLAF1,ILF3,CASC3,WIBG,DCP1B,ERH,NUDT21,CSTF2,FIP1L1,SRSF11,…
p8	Gene ontlogy	GO_POLY_A_RNA_BINDING	9.20285	1.31936e-07	2.05042	SYNCRIP,PTPN1,RPS3,G3BP2,GNB2L1,RPL35A,RPLP0,RPL26,SSB,TOP2A,RPS19,RPS7,ZNF385A,HMGB3,RPS27,SUPT16H,UBTF,SSRP1,PRKRA,RBFOX1,LARP1,USP10,YTHDF2,EIF4G1,ZYX,ATXN2,FAU,RPL17,RPL11,RPS16,RPS12,RPS25,RPL27,RPS3A,RPS21,RPL5,RPS15A,RPL12,RPS23,RPL30,RPS17,RPL21,RPS4X,RPS5,RPS11,RPL27A,RPS2,RPS14,RPS20,RPS28,RPS9,RPS18,RPL10A,ERI3,RPL7A,FXR2,KHDRBS1,DZIP3,LARP4B,RBMS3,YTHDF1,FUS,PUF60,FAM103A1,HDLBP,ZC3H7…
p21	Gene ontlogy	GO_POLY_A_RNA_BINDING	6.0215	0.000113065	2.08598	TOP1,HSP90AB1,EIF3D,EIF4B,FKBP4,AKAP17A,ARCN1,PRRC2C,NCBP1,CALR,TNRC6B,PEG10,RBBP6,HNRNPH3,SERPINH1,DDX17,RRP9,PA2G4,ABCF1,SF1,FXR1,CNOT4,POLDIP3,SRP54,RBM22,MKI67IP,CCDC124,PDIA4,HTATSF1,SREK1,RBM39,ARL6IP4,EIF3H,MKRN2,NXF1,FAM50A,ZNF638,PPIL4,RBM19,NTPCR,ZFR,RALYL,C1orf52,CCDC9
p15	Gene ontlogy	GO_RECEPTOR_ACTIVITY	2.9419	0.0467137	3.14501	FCER1G,PTPRC,PTPN6,MRC1,HLA-DRB1,HLA-DRA,VTN,FOLR2,STAB1,CD163
p2	Gene ontlogy	GO_RECEPTOR_ACTIVITY	5.72377	0.000205846	2.35556	NTRK2,ERBB4,DLG1,HTR2A,KCNJ4,PVRL1,CXADR,ROBO2,DLG4,EPHB3,ACCN2,GRIN1,GRIA1,EFNA3,PTPRZ1,GABRA5,PLXNA1,NRXN3,GABRB1,GABRA2,GRIA2,GRM2,GABRG2,GRIA4,GRIN2B,CADM1,LPHN1,NLGN4X,NLGN2,SSTR2,GABBR1,GABBR2,PVRL3,CADM3
p9	Gene ontlogy	GO_CHROMATIN_BINDING	8.55131	5.39671e-07	4.40451	ARID1A,HNRNPD,MTA1,NONO,ATF2,NUP153,MECP2,HNRNPC,GATAD2B,APEX1,TRIM28,SFPQ,HCFC1,SMARCA2,SETP18,RBMX,PSIP1,FOXO3,HMGN1,PBX2,HDGFRP2,HMGN4
p15	Gene ontlogy	GO_ANTIGEN_BINDING	3.71576	0.0113565	13.4005	HLA-DRB1,HLA-DRA,HLA-B,TAP1
p2	Gene ontlogy	GO_PROTEIN_DOMAIN_SPECIFIC_BINDING	7.56623	4.46957e-06	2.4668	AKAP5,DBNL,DLG1,SNCA,PAK3,KCNJ4,CXADR,SYP,BAIAP2,DLG4,SYNGAP1,SHANK3,STRN,SHANK1,GRIA1,PICK1,ATCAY,EXOC4,ACTN2,RIMS1,ATP2B1,STX1A,INPP5A,CADM1,IGBP1,CTBP1,CHMP2A,HOMER2,SHANK2,SSTR2,OSBP,YWHAH,YWHAZ,ICA1,SGIP1,ABI2,SH3BP1,SYNGR3,DLGAP1,GRASP,STRN4,CASKIN1
p3	Gene ontlogy	GO_OXIDOREDUCTASE_ACTIVITY_ACTING_ON_THE_ALDEHYDE_OR_OXO_GROUP_OF_DONORS	4.56918	0.00212843	6.15126	OGDH,DLAT,PDHA1,PDHB,ALDH5A1,DLD,PDHX,ALDH1B1
p9	Gene ontlogy	GO_DOUBLE_STRANDED_RNA_BINDING	4.08911	0.0055466	5.41095	HMGB1,EIF4H,FMR1,MTDH,ELAVL1,LSM14A,ILF3,ZNF346
p13	Gene ontlogy	GO_LIPID_BINDING	4.00437	0.00652845	1.98621	IQGAP1,C3,UNC13B,TSPO,PLEK,IGJ,PTGS1,CPNE1,APOD,ANXA5,NPC2,APOC3,SCIN,ANXA3,SYTL4,PYGL,PTGDS,CD14,EPB41,OSBPL11,APOB,ANXA4,PLEKHF1,CPNE3,DBI,SH3PXD2B,ADH5,SNX1,GC,WDR45L,PLTP,ALOX5AP,OSBPL9
p9	Gene ontlogy	GO_SEQUENCE_SPECIFIC_DNA_BINDING	10.658	5.59696e-09	4.68106	HNRNPD,THRAP3,MTA1,CREB1,JUND,NONO,ATF2,SREBF2,MECP2,HNRNPC,GATAD2B,NCL,JUNB,APEX1,TRIM28,SFPQ,HNRNPK,HNRNPA1,ATF1,CHTOP,FOXO3,FOXK1,ERH,TCF4,HNRNPAB,PBX2
p9	Gene ontlogy	GO_TRANSCRIPTION_COREPRESSOR_ACTIVITY	3.53234	0.0155881	4.55012	SNW1,MTA1,MECP2,JUNB,APEX1,TRIM28,DR1,NCOR2
p7	Gene ontlogy	GO_RIBONUCLEASE_ACTIVITY	3.41299	0.0195714	4.91275	EXOSC9,EXOSC10,PARN,RNASEL,EXOSC1,KIAA0391,ELAC2
p2	Gene ontlogy	GO_GLUTAMATE_RECEPTOR_BINDING	4.08698	0.00555654	5.22274	DLG1,HOMER1,DLG4,SHANK3,SHANK1,GRIN1,HOMER2,SHANK2
p13	Gene ontlogy	GO_ENDOPEPTIDASE_ACTIVITY	6.2445	7.07581e-05	3.28343	LTF,ADAM17,PSMB9,C3,F12,F2,CPNE1,PYCARD,CAPN2,HTRA1,MMP9,CAPN1,CAPNS1,C4B,C4A,CFB,C2,CFI,C1R,C1S,PLG,CAPNS2
p3	Gene ontlogy	GO_OXIDOREDUCTASE_ACTIVITY_ACTING_ON_NAD_P_H_QUINONE_OR_SIMILAR_COMPOUND_AS_ACCEPTOR	27.9089	1.07265e-25	14.703	NDUFS6,NDUFA4,NDUFA9,NDUFB9,NDUFS4,NDUFA12,NDUFC2,NDUFS2,NDUFC1,NDUFA3,NDUFV3,NDUFS1,NDUFA6,NDUFA13,NDUFV2,NDUFS7,NDUFA10,NDUFS3,NDUFA7,NDUFV1,NDUFB10,NDUFA8,NDUFA2,NDUFB5,NDUFB3,NDUFS8,NDUFB8,NDUFC2-KCTD14
p9	Gene ontlogy	GO_TRANSCRIPTION_COACTIVATOR_ACTIVITY	6.28195	6.5442e-05	4.63438	SNW1,GTF2F1,ARID1A,THRAP3,MTA1,JUND,ATF2,JUNB,PHF2,APEX1,TRIM28,HCFC1,SMARCA2,MTDH,PSIP1
p3	Gene ontlogy	GO_OXIDOREDUCTASE_ACTIVITY	19.509	1.60414e-17	3.79175	KCNAB1,UQCRQ,OGDH,NDUFS6,COX5A,UQCRB,NDUFA4,COX7A2L,COX4I1,NNT,COX5B,COX6B1,UQCRFS1,NDUFA9,UQCRC1,ETFA,AIFM1,LDHA,NDUFB9,BDH1,NDUFS4,DLAT,PDHA1,PDHB,ALDH5A1,DLD,ETHE1,PDHX,NDUFA12,NDUFC2,NDUFS2,NDUFC1,NDUFA3,NDUFV3,NDUFS1,NDUFA6,NDUFA13,NDUFV2,NDUFS7,ECSIT,NDUFA10,NDUFS3,NDUFA7,NDUFV1,NDUFB10,NDUFA8,NDUFA2,NDUFB5,NDUFB3,NDUFS8,NDUFB8,CHCHD4,TMX3,IDH3B,SDHA,ALDH1B1,NDUFC2-KCTD14,IDH3A,GFER
p14	Gene ontlogy	GO_CORE_PROMOTER_PROXIMAL_REGION_DNA_BINDING	3.04852	0.0384901	3.47171	HDAC1,ACTL6A,RBBP4,H2AFZ,CTCFL,STAT3,CC2D1B,NFIC,NFYC
p9	Gene ontlogy	GO_CORE_PROMOTER_PROXIMAL_REGION_DNA_BINDING	3.32827	0.0229304	4.25968	CREB1,JUND,SREBF2,HNRNPC,GATAD2B,JUNB,HNRNPK,TCF4
p5	Gene ontlogy	GO_LIGASE_ACTIVITY_FORMING_CARBON_OXYGEN_BONDS	2.98413	0.0432673	3.7181	AARS,MRPL39,TARS2,NARS,VARS,YARS,VARS2,QARS
p1	Gene ontlogy	GO_LIGASE_ACTIVITY_FORMING_CARBON_OXYGEN_BONDS	3.65286	0.0126565	4.11236	FARSA,LARS,EPRS,KARS,PARS2,MARS,RARS,IARS,FARSB
p20	Gene ontlogy	GO_ADENYL_NUCLEOTIDE_BINDING	3.8056	0.0095523	1.75338	HSPA5,ADCY6,PIK3CA,HSPH1,MAP2K7,IDE,EIF2AK4,BRSK2,SCN8A,ATP2B3,ACACA,CCT2,TCP1,CCT8,CCT4,IGHMBP2,DNAJA1,PYGM,ACLY,HSPA8,UBE2O,DYNC1H1,NARS2,CARS2,UBE2K,UBE2G1,EIF4A2,ABCB7,CHORDC1,HSP90AA1,TNK2,HSPA4,TRNT1,CDC42BPA,AKT3,TRMU,DNAJA4,DNAJA2,UBE2F,BAG2,KIF21B,HSPA12A
p13	Gene ontlogy	GO_CELL_ADHESION_MOLECULE_BINDING	3.68057	0.0120679	2.83877	SYK,ITGB2,ITGB1,ADAM17,ITGA5,ITGB7,ICAM1,CTNNA1,FBLN1,FGA,FGB,FGG,DST,GPNMB,FERMT3
p2	Gene ontlogy	GO_CELL_ADHESION_MOLECULE_BINDING	3.83256	0.0090979	2.79982	AKAP5,CDH13,THY1,PVRL1,CXADR,CTNNA2,ODZ2,NRXN3,ACTN1,ACTN2,CADM1,LPHN1,NLGN4X,NLGN2,PVRL3,CADM3
p13	Gene ontlogy	GO_RECEPTOR_BINDING	3.85124	0.00880934	1.7119	SYK,ITGB1,SAA1,C5,S100A12,CSK,ADAM17,ITGA5,ICAM1,C3,F2,IGJ,PYCARD,YES1,IGLL5,ANXA5,APOC3,PPP2R4,CAT,DOCK2,PADI2,SYTL4,GLA,FBLN1,FGA,IDH1,APOB,LRG1,CPNE3,DBI,A2M,MYD88,FGB,KNG1,FGG,DST,SNX1,HDGF,GPNMB,TAP2,PLG,IL16,TAPBP,GMFG,TRADD,S100A4,FERMT3
p9	Gene ontlogy	GO_RNA_POLYMERASE_II_TRANSCRIPTION_FACTOR_BINDING	3.25393	0.0262121	5.56125	MTA1,CREB1,ATF2,TP53BP1,MTDH,TCF4
p2	Gene ontlogy	GO_TRANSPORTER_ACTIVITY	4.86749	0.00117119	1.84827	AP2B1,DLG1,KCNIP4,KCNJ4,KCNMA1,KCNB2,AP2M1,AP2A2,CACNA2D1,SLC39A10,SYP,DLG4,ACCN2,GRIN1,GRIA1,GABRA5,GPM6A,GABRB1,AP3D1,ATP6V1D,ATP6V1A,SCN2A,TTYH3,ATP6V1E1,GABRA2,PITPNM3,PIEZO2,LASP1,GRIA2,SLC19A1,ATP2B1,ATP6V1C1,SLC25A22,SLC6A17,SLC30A3,GABRG2,ATP6V1F,SLC2A3,GRIA4,GRIN2B,SLC1A4,FXYD6,AP3B2,CPLX3,OSBP,SLC2A14,CPNE7,TOMM70A,TTPAL
p18	Gene ontlogy	GO_TRANSPORTER_ACTIVITY	3.4293	0.0189333	1.71558	ATP2B4,SCN4A,SLC24A4,SLC9A7,KCND3,CACNB1,CACNB4,SLC9A6,SLC8A2,PDE2A,ATP6V0D1,NCS1,SLC30A1,CLCN4,SLC2A13,COX15,CACNA1E,ATP6V1G1,ATP6V1B2,COX7A2,ATP6AP1,SCN3B,ATP2C1,CACNA1B,GABRA3,DENND5B,SLC6A7,GLRB,SFXN3,CHMP7,AP3S1,KPNA2,CRABP2,VPS26B,KPNA4,VPS29,SYN1,CLVS1,SIDT1,CYB561,SYNPR
p3	Gene ontlogy	GO_TRANSPORTER_ACTIVITY	9.02394	1.93879e-07	2.44	ATP1A1,CHP,HCN2,ATP1A2,ATP1B1,SLC12A5,KCNAB1,ATP1A3,ATP5A1,UQCRQ,ATP2B2,SLC9A1,GABRB2,CLIC5,ATP5B,COX5A,SLC5A6,ATP5J,SFXN1,FABP3,UQCRB,CPLX1,SLC25A6,NDUFA4,COX7A2L,VDAC1,SLC25A1,SLC25A3,COX4I1,NNT,SLC32A1,COX5B,SLC35A4,ANXA6,SLC25A13,SLC13A5,COX6B1,ATP2A2,UQCRFS1,EMB,ATP5I,GRID1,SLC25A11,ATP5C1,ATP5F1,BRP44,UQCRC1,SLC25A5,AP1S2,SLC25A4,SLC25A31
p14	Gene ontlogy	GO_MACROMOLECULAR_COMPLEX_BINDING	3.15728	0.0313829	1.53693	DNM2,HNRNPU,HDAC1,ACTL6A,MYO1E,CD9,SIRT2,CDKN1B,CCNT2,SNX9,ITGA2,FNTA,STIM1,KIF5B,JAM3,MSH2,RBBP4,NASP,SMARCA5,KDR,FN1,GNA13,WASF2,TWF1,ADAM10,NDRG1,CD151,ASH2L,H2AFZ,HMGA1,SMC1A,NUMA1,MYO6,MYH14,STAT3,TOX3,SBDS,CRYAB,DDR1,CTNNA3,NEFM,CBX1,CD2AP,ADSSL1,S100A9,WIPF1,MYO1D,MYO18A,MYO9B,ERMN,FCHO1,FLNC,EDIL3,AIF1L
p5	Gene ontlogy	GO_STRUCTURAL_MOLECULE_ACTIVITY	15.6314	9.05127e-14	3.10218	PSMD13,SPTBN1,MRPL2,ACTB,ACTG1,SLC25A32,MRPL24,MRPL9,DAP3,MRPL18,MRPS18A,MRPL37,MRPS21,MRPL17,MRPL34,MRPL33,MRPS11,MRPL14,MRPL41,MRPL3,MRPS24,MRPS30,MRPS23,MRPL27,MRPL28,MRPL42,MRPL47,MRPS6,MRPL46,MRPS5,MRPS12,MRPS9,MRPS22,MRPL1,MRPL15,MRPL21,MRPL52,MRPS31,MRPS15,MRPL16,MRPS18B,MRPL20,MRPL55,MRPL22,MRPS33,MRPL11,MRPS7,MRPS34,MRPS35,MRPS17,MRPS16,MRPS25,MRPL49,MRPL43,MRPL19,RPS4Y1,RPL23,VPS25,MRPS…
p8	Gene ontlogy	GO_STRUCTURAL_MOLECULE_ACTIVITY	8.74222	3.56627e-07	2.65755	SPAG9,RPS3,G3BP2,GNB2L1,RPL9,RPL35A,RPLP0,RPL26,RPL26L1,RPS19,RPS7,RPS27,RPL38,SLC25A33,FAU,RPL17,RPL11,RPS16,RPS12,RPL27,RPS3A,RPS21,RPL5,RPS15A,RPL12,RPS23,RPL30,RPS17,RPL21,RPS4X,RPS5,RPS11,RPL27A,RPS2,RPS14,RPS20,RPS28,RPS9,RPS18,RPL10A,RPL7A,KIAA0368,COPB1
p5	Gene ontlogy	GO_RNA_BINDING	6.17883	8.12146e-05	1.64108	EIF2AK2,PSMD4,SPTBN1,MRPL2,TPT1,CHD3,AARS,MRPL44,SRSF5,EEF1D,GRSF1,CIRBP,MRPL9,DAP3,MRPL54,MRPL18,MRPL37,MRPS21,MRPL45,MRPL39,PTCD3,MRPS11,MRPL14,MRPL41,MRPL3,MRPS24,MRPS30,MRPS23,MRPL27,MRPL28,MRPL42,MRPS6,CHCHD1,MRPS5,MRPS12,MRPS9,ICT1,MRPL1,MRPL15,MRPL21,MRPS31,MRPS15,GFM2,MRPL16,MRPL20,MRPS26,MRPL22,MRPL11,MRPS7,MRPL40,MRPS35,MRPS17,MRPL43,MRPS28,UCHL5,TARS2,YARS,QARS,FASTKD2,MRM1,RPS4Y1,GTPB…
p9	Gene ontlogy	GO_RNA_BINDING	29.4372	3.58402e-27	3.01888	SNW1,GTF2F1,THOC4,HNRNPD,THRAP3,NONO,HMGB1,AKAP1,WBP11,EIF3A,EIF4H,EIF3J,RPL29,MECP2,HNRNPC,RTF1,NCL,AGFG1,CHERP,UBAP2L,APEX1,TRIM28,SFPQ,HNRNPK,CPEB2,CDC5L,FMR1,KIAA1967,HNRNPA1,YTHDC1,RNPS1,SRSF6,HNRNPL,SF3A1,RBMX,SNRNP70,BTF3,MTDH,TARDBP,PUM1,PUM2,ELAVL1,SERBP1,KHSRP,DDX6,EIF4ENIF1,LSM14A,SORBS2,CHTOP,C16orf80,RPS10,NOLC1,SF3A3,SF3A2,RBMXL1,SNRPC,PSIP1,SRP9,BCLAF1,ILF3,CASC3,WIBG,DCP1B,ERH,SNR…
p8	Gene ontlogy	GO_RNA_BINDING	9.45041	7.70732e-08	1.92559	SYNCRIP,PTPN1,RPS3,G3BP2,AIMP1,GNB2L1,RPL9,RPL35A,RPLP0,RPL26,SSB,TOP2A,RPS19,DICER1,EXOSC3,RPS7,ZNF385A,HMGB3,RPS27,SUPT16H,RPL38,UBTF,SSRP1,AHCYL1,PRKRA,EIF2B1,RBFOX1,CAPRIN2,LARP1,USP10,YTHDF2,EIF4G1,ZYX,ATXN2,FAU,RPL17,RPL11,RPS16,RPS12,RPS25,RPL27,RPS3A,RPS21,RPL5,RPS15A,RPL12,RPS23,RPL30,RPS17,RPL21,RPS4X,RPS5,RPS11,RPL27A,RPS2,RPS14,RPS20,RPS28,RPS9,RPS18,RPL10A,ERI3,RPL7A,FXR2,DNAJC17,KHD…
p21	Gene ontlogy	GO_RNA_BINDING	5.31145	0.000474707	1.86994	TOP1,HSP90AB1,EIF3D,EIF4B,FKBP4,AKAP17A,DIS3L2,ARCN1,PRRC2C,NCBP1,CALR,TNRC6B,PEG10,RBBP6,HNRNPH3,SERPINH1,TARSL2,DDX17,RRP9,PA2G4,ABCF1,SLU7,SF1,FXR1,LRRFIP1,CNOT4,POLDIP3,SRP54,RBM22,MKI67IP,CCDC124,PDIA4,HTATSF1,SREK1,RBM39,ZMAT2,ARL6IP4,EIF3H,MKRN2,NXF1,FAM50A,ZNF638,PPIL4,RBM19,NTPCR,ZFR,RALYL,C1orf52,CCDC9
p7	Gene ontlogy	GO_LIGASE_ACTIVITY	3.34974	0.0220108	2.21866	SLC27A1,TRAF6,ATPBD4,SAE1,UBR5,ACSL3,LIG4,AMFR,GART,TRIM27,ACSBG1,FAAH,LRRC47,RARS2,RNF181,HACE1,LIG3,MOCS3,DTX3,UBA2,IRF2BP1
p9	Gene ontlogy	GO_MRNA_3_UTR_BINDING	9.04505	1.86484e-07	9.68734	HNRNPD,HNRNPC,HNRNPK,CPEB2,FMR1,RNPS1,TARDBP,PUM1,PUM2,ELAVL1,SERBP1,KHSRP
p9	Gene ontlogy	GO_STRUCTURE_SPECIFIC_DNA_BINDING	4.88069	0.00114468	5.92713	HMGB1,MECP2,HNRNPC,GATAD2B,APEX1,PSIP1,FOXO3,HMGN1,HMGN4
p3	Gene ontlogy	GO_COENZYME_BINDING	3.7779	0.0100878	2.90938	KCNAB1,OGDH,NNT,NDUFA9,ETFA,AIFM1,LDHA,ALDH5A1,DLD,NDUFS2,NDUFV1,IDH3B,SDHA,IDH3A,GFER
p3	Gene ontlogy	GO_SODIUM_ION_TRANSMEMBRANE_TRANSPORTER_ACTIVITY	3.52386	0.0158407	4.03676	ATP1A1,HCN2,ATP1A2,ATP1B1,ATP1A3,SLC9A1,SLC5A6,SLC32A1,SLC13A5
p7	Gene ontlogy	GO_NUCLEOTIDYLTRANSFERASE_ACTIVITY	4.1795	0.00461272	4.00298	POLR2C,POLR2J,POLR2B,POLR2E,POLR2L,MYBBP1A,POLR1D,POLB,MOCS3,RPAP1,POLR2J3
