# Supplementary material for: Inferring protein expression changes from mRNA in Alzheimer’s dementia using deep neural networks
Source: Nat Commun. 2022 Feb 3;13:655. doi: 10.1038/s41467-022-28280-1 (PMC8814036; doi:10.1038/s41467-022-28280-1)
Supplement: Supplementary file 13 — Supplementary Data 9 [file 41467_2022_28280_MOESM13_ESM.xlsx]

## Sheet: Supplementary Data 9
Supplementary Data 9. Comparison of TMT and SRM data in correlation and differential expression statistics.
Ensemble ID	Protein ID	Cor [TMT vs SRM]	logFC AD vs control [SRM]	logFC AD vs control [TMT]
ENSG00000005893	LAMP2|P13473	0.169541	0.110507	0.0534546
ENSG00000006125	AP2B1|P63010	0.0589445	0.0154444	-0.0235248
ENSG00000008056	SYN1|P17600	0.0763672	0.0218554	0.0148909
ENSG00000010810	FYN|P06241	0.20988	0.034067	0.0170577
ENSG00000011347	SYT7|O43581	0.127467	-0.029143	-0.0280397
ENSG00000026508	CD44|P16070	0.275927	0.453497	0.162112
ENSG00000066084	DIP2B|Q9P265	0.139962	0.0376987	-0.00364511
ENSG00000067715	SYT1|P21579	0.140031	-0.0633357	-0.0197215
ENSG00000069329	VPS35|Q96QK1	0.0848705	0.00498418	-0.0290368
ENSG00000073578	SDHA|P31040	0.237061	-0.0645138	-0.0261146
ENSG00000073712	FERMT2|Q96AC1	0.123975	0.0368287	-0.0312844
ENSG00000073921	PICALM|Q13492	0.0812448	-0.0357866	-0.0220021
ENSG00000079950	STX7|O15400	0.153272	0.0440197	0.0233482
ENSG00000081189	MEF2C|Q06413	0.131268	-0.162709	0.000282301
ENSG00000084207	GSTP1|P09211	0.268403	0.11344	0.0712335
ENSG00000085832	EPS15|P42566	0.246469	0.124289	0.00887621
ENSG00000089693	MLF2|Q15773	0.443609	-0.0299653	0.0107561
ENSG00000099365	STX1B|P61266	0.211913	-0.0127521	-0.00975763
ENSG00000099940	SNAP29|O95721	0.103247	-0.02131	0.00615022
ENSG00000100362	PVALB|P20472	0.31263	-0.150681	-0.0469164
ENSG00000100605	ITPK1|Q13572	0.18879	-0.031719	0.0125972
ENSG00000103496	STX4|Q12846	0.152373	0.06903	0.0129313
ENSG00000106089	STX1A|Q16623	0.39263	-0.11069	-0.0598297
ENSG00000108468	CBX1|P83916	0.149146	0.0244686	0.00455459
ENSG00000108828	VAT1|Q99536	0.273011	0.123708	0.0363177
ENSG00000109971	HSPA8|P11142	0.227269	0.0143397	0.0142956
ENSG00000111181	SLC6A12|P48065	0.300036	0.0686601	0.0125841
ENSG00000111716	LDHB|P07195	0.363889	0.0561943	0.0404172
ENSG00000111961	SASH1|O94885	0.26926	-0.0233622	0.0371473
ENSG00000113282	CLINT1|Q14677	0.0748944	0.0427325	-0.0199003
ENSG00000115053	NCL|P19338	0.206674	-0.00463656	-0.00780473
ENSG00000115461	IGFBP5|P24593	0.412522	0.267082	0.141407
ENSG00000116266	STXBP3|O00186	0.172579	0.0173245	0.0130005
ENSG00000116337	AMPD2|Q01433	0.311739	0.105149	0.0771886
ENSG00000116459	ATP5F1|P24539	0.176372	-0.0196028	-0.0168558
ENSG00000116661	FBXO2|Q9UK22	0.328746	0.0920077	0.0382561
ENSG00000117115	PADI2|Q9Y2J8	0.300143	0.17355	0.0927832
ENSG00000117118	SDHB|P21912	0.214791	-0.0393351	-0.0211119
ENSG00000117758	STX12|Q86Y82	0.119377	-0.00341138	0.00956345
ENSG00000118785	SPP1|P10451	0.518157	0.512448	0.116664
ENSG00000120885	CLU|P10909	0.466529	0.179783	0.0900551
ENSG00000120899	PTK2B|Q14289	0.421616	-0.0272861	-0.0165455
ENSG00000120948	TARDBP|Q13148	0.121491	-0.0229357	-0.0145812
ENSG00000122705	CLTA|P09496	0.217582	0.0252923	0.00887723
ENSG00000123560	PLP1|P60201	0.0402458	0.244239	0.0714758
ENSG00000124164	VAPB|O95292	0.161424	-0.0334598	-0.019536
ENSG00000124222	STX16|O14662	0.0370258	-0.0242149	0.0175952
ENSG00000127527	EPS15L1|Q9UBC2	0.0511829	-0.0615351	-0.0150323
ENSG00000128564	VGF|O15240	0.561102	-0.388713	-0.136549
ENSG00000128609	NDUFA5|Q16718	0.212723	-0.0760805	-0.0203662
ENSG00000130203	APOE|P02649	0.457979	0.0701046	0.0376787
ENSG00000130414	NDUFA10|O95299	0.285027	-0.0840509	-0.0451001
ENSG00000130726	TRIM28|Q13263	0.210612	-0.00719908	-0.0116333
ENSG00000131095	GFAP|P14136	0.397761	0.36275	0.179351
ENSG00000131174	COX7B|P24311	0.00235723	-0.10949	0.0134713
ENSG00000132639	SNAP25|P60880	0.278074	-0.0818813	-0.0677065
ENSG00000132718	SYT11|Q9BT88	0.0733704	0.0140966	0.01528
ENSG00000134333	LDHA|P00338	0.280483	0.0108997	0.00458486
ENSG00000134516	DOCK2|Q92608	0.241436	0.0949358	0.0163036
ENSG00000136717	BIN1|O00499	0.142842	0.0347248	-0.000144126
ENSG00000136854	STXBP1|P61764	0.136829	-0.0517001	-0.0267384
ENSG00000136942	RPL35|P42766	0.0388336	-0.0674377	-0.0224718
ENSG00000139190	VAMP1|P23763	0.226256	-0.050344	0.0089472
ENSG00000140740	UQCRC2|P22695	0.177139	-0.0613299	-0.028924
ENSG00000140988	RPS2|P15880	0.100319	-0.0392814	-0.0401287
ENSG00000142192	APP|P05067	0.336825	0.569579	0.196695
ENSG00000143252	SDHC|Q99643	0.130516	-0.065962	-0.0624393
ENSG00000143740	SNAP47|Q5SQN1	0.234956	0.0287116	0.0101386
ENSG00000143858	SYT2|Q8N9I0	0.267619	-0.018045	0.0224946
ENSG00000145335	SNCA|P37840	0.201956	-0.025185	0.00382489
ENSG00000145494	NDUFS6|O75380	0.198651	-0.0713387	-0.0420421
ENSG00000145675	PIK3R1|P27986	0.144555	0.0513581	0.0071276
ENSG00000145920	CPLX2|Q6PUV4	0.202269	-0.0274409	-0.011207
ENSG00000149187	CELF1|Q92879	0.125596	-0.0278919	-0.0345473
ENSG00000153707	PTPRD|P23468	0.122307	0.049917	0.00418623
ENSG00000155849	ELMO1|Q92556	0.0375682	0.0756262	0.0442365
ENSG00000157107	FCHO2|Q0JRZ9	0.0428987	0.017008	0.0218511
ENSG00000157152	NA|Q92777	0.194106	0.0649814	0.0369117
ENSG00000158109	TPRG1L|Q5T0D9	0.237532	0.119383	0.0441871
ENSG00000158869	FCER1G|P30273	0.537715	-0.0211984	-0.0302869
ENSG00000159164	SV2A|Q7L0J3	0.0561205	-0.0253474	-0.0150038
ENSG00000159335	PTMS|P20962	0.315741	0.0836559	0.0337298
ENSG00000161203	AP2M1|Q96CW1	0.132836	-0.019439	-0.00590159
ENSG00000162236	STX5|Q13190	0.0912719	0.0177507	-0.000212939
ENSG00000162433	AK4; LOC100507855|P27144	0.243598	0.0491366	0.00747857
ENSG00000163032	VSNL1|P62760	0.158191	0.00215218	-0.0028705
ENSG00000164050	PLXNB1|O43157	0.267009	0.131254	0.055359
ENSG00000164506	STXBP5|Q5T5C0	0.108837	0.0288032	0.0122243
ENSG00000165458	INPPL1|O15357	0.269251	0.0716055	0.0125484
ENSG00000165637	VDAC2|P45880	0.0954611	-0.05732	-0.00140078
ENSG00000167792	NDUFV1|P49821	0.255139	-0.0704983	-0.045148
ENSG00000168818	STX18|Q9P2W9	0.138568	0.0041092	-0.00547733
ENSG00000168899	VAMP5|O95183	0.259516	0.0575761	-0.0197376
ENSG00000168952	STXBP6|Q8NFX7	0.267663	0.0177819	0.0119938
ENSG00000170759	KIF5B|P33176	0.0853575	0.031636	0.013174
ENSG00000171159	C9orf16|Q9BUW7	0.134202	0.0568032	0.0571341
ENSG00000171552	BCL2L1|Q07817	0.0235186	0.0177219	0.0297844
ENSG00000173227	SYT12|Q8IV01	0.333659	-0.195431	-0.0704789
ENSG00000173372	C1QA|P02745	0.644793	0.0387331	-0.0267222
ENSG00000174607	UGT8|Q16880	0.0979416	0.24046	0.081756
ENSG00000175792	RUVBL1|Q9Y265	0.232384	0.0552064	0.0101644
ENSG00000177885	GRB2|P62993	0.260034	0.0604299	0.0179279
ENSG00000179091	CYC1|P08574	0.181636	-0.0533554	-0.0473779
ENSG00000179295	PTPN11|Q06124	0.0245961	0.0267102	-0.00112938
ENSG00000182168	UNC5C|O95185	0.0589991	0.040545	0.0284786
ENSG00000182899	RPL35A|P18077	0.0354842	-0.0108036	-0.0172671
ENSG00000183020	AP2A2|O94973	0.0838907	-0.0140087	-0.0234677
ENSG00000184076	UQCR10|Q9UDW1	0.151289	-0.0448261	-0.018431
ENSG00000184983	NDUFA6|P56556	0.261753	-0.0637048	-0.0409163
ENSG00000185518	SV2B|Q7L1I2	0.18285	-0.0234621	-0.0345609
ENSG00000185666	SYN3|O14994	0.331388	0.0273172	0.0133682
ENSG00000186716	BCR|P11274	0.10582	0.0444657	-0.021288
ENSG00000186868	MAPT|P10636	0.111762	-0.0141767	0.00635048
ENSG00000189058	APOD|P05090	0.356736	0.109906	0.0343692
ENSG00000196776	CD47|Q08722	0.140527	-0.0126086	-0.0220494
ENSG00000198087	CD2AP|Q9Y5K6	0.143117	0.0230404	0.0137396
ENSG00000198755	RPL10A|P62906	0.197434	-0.0121482	-0.0257939
ENSG00000198793	MTOR|P42345	0.131226	-0.00409915	-0.0214989
ENSG00000204370	SDHD|O14521	0.117351	-0.0731872	-0.103439
ENSG00000241468	ATP5J2|P56134	0.0860398	-0.0391269	0.0449086
ENSG00000265681	RPL17|P18621	-0.0835718	-0.0384294	-0.0160512
